# Supplementary material for: Comparative Analysis of Hulless Barley Transcriptomes to Regulatory Effects of Phosphorous Deficiency
Source: Life (Basel). 2024 Jul 19;14(7):904. doi: 10.3390/life14070904 (PMC11278117; doi:10.3390/life14070904)
Supplement: Supplementary file 1 [file life-14-00904-s001.zip › Table S1.xlsx]

## Sheet: Growth Potential
	Treatments	Plant Height (cm)	Root Length (cm)	Fresh Weight of Shoot (g)	Dry Weight of Shoot (g)	Fresh Weight of Root (g)	Dry Weight of Root (g)
	P1	22.38	12.2	8.04	1.28	2.71	0.26
	P2	23.56	13.25	7.74	1.17	2.47	0.28
	P3	22.77	13.29	7.56	1.15	2.64	0.23
	P4	22.74	10.38	7.68	1.29	2.68	0.31
	P5	20.8	12.41	7.62	1.16	2.46	0.21
	P6	20.44	13.43	6.5	1.33	2.67	0.29
	P-1	18.05	8.3	3.35	0.21	1.3	0.12
	P-2	18.64	8.17	3.27	0.21	1.54	0.17
	P-3	17.91	7.15	3.93	0.33	1.38	0.18
	P-4	19.44	7.26	4.09	0.21	1.57	0.1
	P-5	18.57	6.44	3.71	0.27	1.43	0.11
	P-6	17.18	7.55	3.23	0.25	1.37	0.21
	Treatments	Plant Height (cm)	Root Length (cm)	Fresh Weight of Shoot (g)	Dry Weight of Shoot (g)	Fresh Weight of Root (g)	Dry Weight of Root (g)	Root-Shoot Ratio
	P	22.12±1.12a	12.49±1.05a	7.52±0.48a	1.23±0.07a	2.61±0.10a	0.26±0.03a	0.19
	P-	18.30±0.70b	7.48±0.63b	3.60±0.33b	0.25±0.04b	1.43±0.10b	0.15±0.04b	0.69

## Sheet: Endogenous Content
	Treatments	Total P (mg/g )	Soluble Sugar (mg/g )	Total Proteins (mg/g)	Free Proline (mg/g)	MDA (nmol/g)	SOD Activity (U/g)	POD Activity (U/g)	CAT Activity (U/g)	APase Activity (μmol/min/g)
	PL1	3.85	7.51	12.87	2.05	51.74	1304.14	1302.61	25.35	6.62
	PL2	4.62	7.89	13.83	2.76	53.21	1392.22	1367.29	24.94	6.73
	PL3	4.53	7.69	14.19	3.82	54.75	1369.12	1300.3	25.75	6.28
	PR1	5.66	2.62	8.63	1.83	46.99	1337.02	1369.77	16.5	11.56
	PR2	5.6	2.84	8.9	1.03	51.37	1316.94	1397.23	17.21	11.53
	PR3	5.38	2.86	8.92	1.67	47.21	1332.3	1302.78	17.06	11.64
	P-L1	2.33	13.68	5.63	1.06	68.04	1563.09	1599.74	38.04	9.5
	P-L2	2.71	12.38	5.95	1.79	64.14	1522.43	1607.84	36.66	9
	P-L3	2.91	13.37	7.15	2.78	63.64	1511.36	1544.94	40.02	9.16
	P-R1	3.56	3.46	3.25	1.74	67.16	1718.14	1705.94	26.71	14.41
	P-R2	4.22	3.63	3.03	1.23	63.55	1728.26	1733.21	26.31	14.28
	P-R3	3.84	3.97	2.76	2.38	65.71	1722.9	1737.78	25.38	14.98
	Treatments		Total P (mg/g )	Soluble Sugar (mg/g )	Total Proteins (mg/g)	Free Proline (mg/g)	MDA (nmol/g)	SOD Activity (U/g)	POD Activity (U/g)	CAT Activity (U/g)	APase Activity (μmol/min/g)
	P	Leaves	4.33±0.34a	7.70±0.16a	13.63±0.56a	2.88±0.73a	53.23±1.23a	1355.16±37.29a	1323.40±31.05a	25.35±0.33a	6.54±0.19a
		Roots	5.55±0.12A	2.77±0.11A	8.82±0.13A	1.51±0.35A	48.52±2.01A	1328.75±8.57A	1356.59±39.67A	16.92±0.31A	11.58±0.05A
	P-	Leaves	2.65±0.24b	13.14±0.55b	6.24±0.65b	1.88±0.70b	65.27±1.97b	1532.29±22.24b	1584.17±27.94b	38.24±1.38b	9.21±0.21b
		Roots	3.87±0.27B	3.69±0.21B	3.01±0.20B	1.78±0.47B	65.47±1.48B	1723.10±4.13B	1725.64±14.06B	26.13±0.56B	14.56±0.30B
