# Supplementary material for: Comparative Analysis of Hulless Barley Transcriptomes to Regulatory Effects of Phosphorous Deficiency
Source: Life (Basel). 2024 Jul 19;14(7):904. doi: 10.3390/life14070904 (PMC11278117; doi:10.3390/life14070904)
Supplement: Supplementary file 1 [file life-14-00904-s001.zip › Table S10.xlsx]

## Sheet: ZL-vs-WL.go.GSEA
id	name	GO Term(level1)	GO Term(level2)	SIZE	ES	NES	NOM p-val	FDR q-val	Genes
GO:0009539	photosystem II reaction center	Cellular Component	cell part	55	0.845158	2.4296	0	0	AGP50738(psbK);AGP50739(psbI);AGP50742(psbZ);AGP50768(psbJ);AGP50769(psbL);AGP50770(psbF);AGP50771(psbE);AGP50781(psbT);AGP50782(psbN);HORVU0Hr1G024440(NA);HORVU0Hr1G024670(NA);HORVU0Hr1G024750(NA);HORVU0Hr1G026160(NA);HORVU0Hr1G028400(NA);HORVU0Hr1G028590(NA);HORVU0Hr1G028660(NA);HORVU0Hr1G029660(NA);HORVU0Hr1G029680(NA);HORVU0Hr1G029920(NA);HORVU0Hr1G033000(NA);HORVU0Hr1G033850(NA);HORVU0Hr1G03…
GO:0015977	carbon fixation	Biological Process	metabolic process	30	0.877886	2.25373	0	0.000629758	AGP50763(rbcL);HORVU0Hr1G024560(NA);HORVU0Hr1G029790(NA);HORVU0Hr1G030760(NA);HORVU0Hr1G031270(NA);HORVU1Hr1G017740(NA);HORVU1Hr1G032600(NA);HORVU1Hr1G035720(NA);HORVU2Hr1G010630(NA);HORVU2Hr1G010670(NA);HORVU2Hr1G010690(NA);HORVU2Hr1G084620(NA);HORVU2Hr1G084630(NA);HORVU3Hr1G000940(NA);HORVU3Hr1G029200(NA);HORVU3Hr1G073020(NA);HORVU4Hr1G053940(NA);HORVU5Hr1G033540(NA);HORVU5Hr1G038630(NA);HORVU5…
GO:0019253	reductive pentose-phosphate cycle	Biological Process	cellular process	20	0.901565	2.14678	0	0.000419839	AGP50763(rbcL);HORVU0Hr1G029790(NA);HORVU0Hr1G030760(NA);HORVU0Hr1G031270(NA);HORVU1Hr1G035720(NA);HORVU2Hr1G010630(NA);HORVU2Hr1G010670(NA);HORVU2Hr1G010690(NA);HORVU2Hr1G084620(NA);HORVU2Hr1G084630(NA);HORVU4Hr1G053940(NA);HORVU5Hr1G033540(NA);HORVU5Hr1G038630(NA);HORVU5Hr1G050990(NA);HORVU5Hr1G051010(NA);HORVU5Hr1G064700(NA);HORVU6Hr1G047870(NA);HORVU6Hr1G049260(NA);HORVU6Hr1G067660(NA);HORVU7…
GO:0009512	cytochrome b6f complex	Cellular Component	cell part	15	0.958132	2.1385	0	0.000618212	AGP50744(petN);AGP50772(petL);AGP50773(petG);HORVU0Hr1G027570(NA);HORVU0Hr1G029850(NA);HORVU0Hr1G029860(NA);HORVU0Hr1G031380(NA);HORVU0Hr1G032980(NA);HORVU0Hr1G034280(NA);HORVU0Hr1G035200(NA);HORVU4Hr1G079290(NA);HORVU5Hr1G065100(NA);HORVU5Hr1G097870(NA);HORVU6Hr1G037190(NA);HORVU6Hr1G049340(NA)
GO:0009853	photorespiration	Biological Process	cellular process	26	0.843785	2.13762	0	0.00049457	AGP50763(rbcL);HORVU0Hr1G013900(NA);HORVU0Hr1G029790(NA);HORVU0Hr1G030760(NA);HORVU0Hr1G031270(NA);HORVU1Hr1G035720(NA);HORVU2Hr1G010630(NA);HORVU2Hr1G010670(NA);HORVU2Hr1G010690(NA);HORVU2Hr1G031880(NA);HORVU2Hr1G060010(NA);HORVU2Hr1G060070(NA);HORVU2Hr1G063740(NA);HORVU2Hr1G084620(NA);HORVU2Hr1G084630(NA);HORVU2Hr1G104450(NA);HORVU3Hr1G063280(NA);HORVU4Hr1G011500(NA);HORVU5Hr1G033540(NA);HORVU5…
GO:0035337	fatty-acyl-CoA metabolic process	Biological Process	cellular process	22	0.863043	2.11864	0	0.00105544	HORVU0Hr1G029110(NA);HORVU1Hr1G000190(NA);HORVU1Hr1G094400(NA);HORVU2Hr1G066630(NA);HORVU2Hr1G086620(NA);HORVU2Hr1G112790(NA);HORVU2Hr1G127270(NA);HORVU3Hr1G002040(NA);HORVU3Hr1G002090(NA);HORVU3Hr1G002120(NA);HORVU3Hr1G002170(NA);HORVU3Hr1G097450(NA);HORVU4Hr1G001450(NA);HORVU4Hr1G001560(NA);HORVU4Hr1G074700(NA);HORVU4Hr1G087110(NA);HORVU5Hr1G089230(NA);HORVU5Hr1G124820(NA);HORVU6Hr1G001280(NA);…
GO:0010411	xyloglucan metabolic process	Biological Process	cellular process	67	0.699875	2.11598	0	0.00108906	HORVU0Hr1G022110(NA);HORVU1Hr1G087320(NA);HORVU1Hr1G091060(NA);HORVU1Hr1G091870(NA);HORVU2Hr1G014530(NA);HORVU2Hr1G045330(NA);HORVU2Hr1G081220(NA);HORVU2Hr1G094540(NA);HORVU2Hr1G094620(NA);HORVU2Hr1G101150(NA);HORVU2Hr1G101160(NA);HORVU2Hr1G101240(NA);HORVU2Hr1G108420(NA);HORVU2Hr1G111030(NA);HORVU2Hr1G111060(NA);HORVU3Hr1G015070(NA);HORVU3Hr1G016800(NA);HORVU3Hr1G016820(NA);HORVU3Hr1G016830(NA);…
GO:0019685	photosynthesis, dark reaction	Biological Process	cellular process	20	0.901565	2.10936	0	0.00095293	AGP50763(rbcL);HORVU0Hr1G029790(NA);HORVU0Hr1G030760(NA);HORVU0Hr1G031270(NA);HORVU1Hr1G035720(NA);HORVU2Hr1G010630(NA);HORVU2Hr1G010670(NA);HORVU2Hr1G010690(NA);HORVU2Hr1G084620(NA);HORVU2Hr1G084630(NA);HORVU4Hr1G053940(NA);HORVU5Hr1G033540(NA);HORVU5Hr1G038630(NA);HORVU5Hr1G050990(NA);HORVU5Hr1G051010(NA);HORVU5Hr1G064700(NA);HORVU6Hr1G047870(NA);HORVU6Hr1G049260(NA);HORVU6Hr1G067660(NA);HORVU7…
GO:0016984	ribulose-bisphosphate carboxylase activity	Molecular Function	catalytic activity	19	0.90426	2.05746	0	0.00264444	AGP50763(rbcL);HORVU0Hr1G024560(NA);HORVU0Hr1G029790(NA);HORVU0Hr1G030760(NA);HORVU0Hr1G031270(NA);HORVU1Hr1G035720(NA);HORVU2Hr1G010630(NA);HORVU2Hr1G010670(NA);HORVU2Hr1G010690(NA);HORVU2Hr1G084620(NA);HORVU2Hr1G084630(NA);HORVU5Hr1G033540(NA);HORVU5Hr1G038630(NA);HORVU5Hr1G050990(NA);HORVU5Hr1G051010(NA);HORVU5Hr1G064700(NA);HORVU6Hr1G047870(NA);HORVU6Hr1G049260(NA);HORVU7Hr1G091620(NA)
GO:0035336	long-chain fatty-acyl-CoA metabolic process	Biological Process	cellular process	21	0.863044	2.05247	0	0.00286801	HORVU0Hr1G029110(NA);HORVU1Hr1G000190(NA);HORVU1Hr1G094400(NA);HORVU2Hr1G086620(NA);HORVU2Hr1G112790(NA);HORVU2Hr1G127270(NA);HORVU3Hr1G002040(NA);HORVU3Hr1G002090(NA);HORVU3Hr1G002120(NA);HORVU3Hr1G002170(NA);HORVU3Hr1G097450(NA);HORVU4Hr1G001450(NA);HORVU4Hr1G001560(NA);HORVU4Hr1G074700(NA);HORVU4Hr1G087110(NA);HORVU5Hr1G089230(NA);HORVU5Hr1G124820(NA);HORVU6Hr1G001280(NA);HORVU7Hr1G020270(NA);…
GO:0042546	cell wall biogenesis	Biological Process	cellular component organization or biogenesis	187	0.594176	2.04175	0	0.0032067	HORVU0Hr1G004650(NA);HORVU0Hr1G011610(NA);HORVU0Hr1G015370(NA);HORVU0Hr1G015450(NA);HORVU0Hr1G022110(NA);HORVU0Hr1G030030(NA);HORVU0Hr1G038120(NA);HORVU1Hr1G013190(NA);HORVU1Hr1G022900(NA);HORVU1Hr1G024180(NA);HORVU1Hr1G026320(NA);HORVU1Hr1G026330(NA);HORVU1Hr1G039250(NA);HORVU1Hr1G044810(NA);HORVU1Hr1G052000(NA);HORVU1Hr1G052960(NA);HORVU1Hr1G052990(NA);HORVU1Hr1G059380(NA);HORVU1Hr1G065560(NA);…
GO:0009834	plant-type secondary cell wall biogenesis	Biological Process	cellular component organization or biogenesis	47	0.727823	2.0107	0	0.00433624	HORVU0Hr1G015370(NA);HORVU1Hr1G013190(NA);HORVU1Hr1G024180(NA);HORVU1Hr1G039250(NA);HORVU1Hr1G059380(NA);HORVU1Hr1G086270(NA);HORVU1Hr1G087530(NA);HORVU1Hr1G087570(NA);HORVU1Hr1G090910(NA);HORVU1Hr1G091870(NA);HORVU2Hr1G006000(NA);HORVU2Hr1G013590(NA);HORVU2Hr1G013630(NA);HORVU2Hr1G071380(NA);HORVU2Hr1G081890(NA);HORVU2Hr1G081900(NA);HORVU2Hr1G085740(NA);HORVU2Hr1G089430(NA);HORVU2Hr1G113350(NA);…
GO:0010345	suberin biosynthetic process	Biological Process	cellular process	25	0.785137	2.00286	0	0.00439849	HORVU0Hr1G029110(NA);HORVU1Hr1G000190(NA);HORVU1Hr1G094400(NA);HORVU2Hr1G086620(NA);HORVU2Hr1G090960(NA);HORVU2Hr1G112790(NA);HORVU2Hr1G127270(NA);HORVU3Hr1G002040(NA);HORVU3Hr1G002090(NA);HORVU3Hr1G002120(NA);HORVU3Hr1G002170(NA);HORVU3Hr1G085020(NA);HORVU3Hr1G097450(NA);HORVU4Hr1G001450(NA);HORVU4Hr1G001560(NA);HORVU4Hr1G058070(NA);HORVU4Hr1G074700(NA);HORVU4Hr1G087110(NA);HORVU5Hr1G089230(NA);…
GO:0102965	alcohol-forming fatty acyl-CoA reductase activity	Molecular Function	catalytic activity	22	0.863043	1.99964	0	0.00435221	HORVU0Hr1G029110(NA);HORVU1Hr1G000190(NA);HORVU1Hr1G094400(NA);HORVU2Hr1G086620(NA);HORVU2Hr1G112790(NA);HORVU2Hr1G127270(NA);HORVU3Hr1G002040(NA);HORVU3Hr1G002090(NA);HORVU3Hr1G002120(NA);HORVU3Hr1G002170(NA);HORVU3Hr1G097450(NA);HORVU4Hr1G001450(NA);HORVU4Hr1G001550(NA);HORVU4Hr1G001560(NA);HORVU4Hr1G074700(NA);HORVU4Hr1G087110(NA);HORVU5Hr1G089230(NA);HORVU5Hr1G124820(NA);HORVU6Hr1G001280(NA);…
GO:0022625	cytosolic large ribosomal subunit	Cellular Component	cell part	177	-0.818524	-1.99707	0	0	AGP50796(rpl23);EPlHVUG00000039848(rpl5_2);EPlHVUG00000039878(rpl5_1);HORVU0Hr1G003140(NA);HORVU0Hr1G006020(NA);HORVU0Hr1G018350(NA);HORVU0Hr1G023290(NA);HORVU0Hr1G024930(NA);HORVU0Hr1G032310(NA);HORVU0Hr1G034740(NA);HORVU0Hr1G034970(NA);HORVU0Hr1G038820(NA);HORVU1Hr1G022570(NA);HORVU1Hr1G024710(NA);HORVU1Hr1G028820(NA);HORVU1Hr1G032650(NA);HORVU1Hr1G034130(NA);HORVU1Hr1G034150(NA);HORVU1Hr1G0379…
GO:0080019	fatty-acyl-CoA reductase (alcohol-forming) activity	Molecular Function	catalytic activity	23	0.822679	1.9926	0	0.00466112	HORVU0Hr1G029110(NA);HORVU1Hr1G000190(NA);HORVU1Hr1G002670(NA);HORVU1Hr1G094400(NA);HORVU2Hr1G086620(NA);HORVU2Hr1G112790(NA);HORVU2Hr1G127270(NA);HORVU3Hr1G002040(NA);HORVU3Hr1G002090(NA);HORVU3Hr1G002120(NA);HORVU3Hr1G002170(NA);HORVU3Hr1G097450(NA);HORVU4Hr1G001450(NA);HORVU4Hr1G001550(NA);HORVU4Hr1G001560(NA);HORVU4Hr1G074700(NA);HORVU4Hr1G087110(NA);HORVU5Hr1G089230(NA);HORVU5Hr1G124820(NA);…
GO:0016762	xyloglucan:xyloglucosyl transferase activity	Molecular Function	catalytic activity	42	0.724003	1.9869	0	0.00506965	HORVU0Hr1G022110(NA);HORVU1Hr1G087320(NA);HORVU2Hr1G014530(NA);HORVU2Hr1G045330(NA);HORVU2Hr1G101150(NA);HORVU2Hr1G101160(NA);HORVU2Hr1G101240(NA);HORVU2Hr1G101260(NA);HORVU2Hr1G108420(NA);HORVU2Hr1G111030(NA);HORVU2Hr1G111060(NA);HORVU2Hr1G111090(NA);HORVU3Hr1G015070(NA);HORVU3Hr1G016800(NA);HORVU3Hr1G016820(NA);HORVU3Hr1G016830(NA);HORVU3Hr1G016850(NA);HORVU3Hr1G025080(NA);HORVU4Hr1G028720(NA);…
GO:0022626	cytosolic ribosome	Cellular Component	cell part	296	-0.777682	-1.91327	0	0	AGP50748(rps2);AGP50790(rps8);AGP50796(rpl23);EPlHVUG00000039848(rpl5_2);EPlHVUG00000039878(rpl5_1);HORVU0Hr1G003140(NA);HORVU0Hr1G004700(NA);HORVU0Hr1G006020(NA);HORVU0Hr1G008040(NA);HORVU0Hr1G010170(NA);HORVU0Hr1G018350(NA);HORVU0Hr1G023290(NA);HORVU0Hr1G024930(NA);HORVU0Hr1G026260(NA);HORVU0Hr1G026780(NA);HORVU0Hr1G026800(NA);HORVU0Hr1G028360(NA);HORVU0Hr1G028540(NA);HORVU0Hr1G032310(NA);HORVU…
GO:0042549	photosystem II stabilization	Biological Process	biological regulation	20	0.822679	1.87327	0	0.0217347	AGP50742(psbZ);HORVU0Hr1G024440(NA);HORVU0Hr1G024750(NA);HORVU0Hr1G028590(NA);HORVU0Hr1G029680(NA);HORVU0Hr1G033860(NA);HORVU0Hr1G034660(ORF 62);HORVU0Hr1G036740(NA);HORVU0Hr1G037300(NA);HORVU1Hr1G069560(NA);HORVU1Hr1G077460(NA);HORVU1Hr1G078120(NA);HORVU1Hr1G078140(NA);HORVU2Hr1G057700(NA);HORVU2Hr1G062000(NA);HORVU2Hr1G121780(NA);HORVU3Hr1G075870(NA);HORVU4Hr1G015330(NA);HORVU4Hr1G066670(NA);HO…
GO:0010410	hemicellulose metabolic process	Biological Process	cellular process	126	0.583028	1.86698	0	0.0222101	HORVU0Hr1G015370(NA);HORVU0Hr1G015450(NA);HORVU0Hr1G022110(NA);HORVU1Hr1G013190(NA);HORVU1Hr1G052000(NA);HORVU1Hr1G052960(NA);HORVU1Hr1G052990(NA);HORVU1Hr1G059380(NA);HORVU1Hr1G065560(NA);HORVU1Hr1G079130(NA);HORVU1Hr1G086270(NA);HORVU1Hr1G087320(NA);HORVU1Hr1G091060(NA);HORVU1Hr1G091870(NA);HORVU2Hr1G006000(NA);HORVU2Hr1G013590(NA);HORVU2Hr1G013630(NA);HORVU2Hr1G014530(NA);HORVU2Hr1G045330(NA);…
GO:0015934	large ribosomal subunit	Cellular Component	cell part	269	-0.755105	-1.86314	0	0	AGP50791(rpl14);AGP50792(rpl16);AGP50794(rpl22);AGP50796(rpl23);AGP50803(rpl32);EPlHVUG00000039848(rpl5_2);EPlHVUG00000039878(rpl5_1);HORVU0Hr1G003140(NA);HORVU0Hr1G006020(NA);HORVU0Hr1G007830(NA);HORVU0Hr1G018350(NA);HORVU0Hr1G023290(NA);HORVU0Hr1G024650(NA);HORVU0Hr1G024930(NA);HORVU0Hr1G026250(NA);HORVU0Hr1G026790(NA);HORVU0Hr1G026860(NA);HORVU0Hr1G026870(NA);HORVU0Hr1G026890(NA);HORVU0Hr1G026…
GO:0044445	cytosolic part	Cellular Component	cell part	340	-0.746445	-1.83917	0	0	AGP50748(rps2);AGP50790(rps8);AGP50796(rpl23);EPlHVUG00000039848(rpl5_2);EPlHVUG00000039878(rpl5_1);HORVU0Hr1G003140(NA);HORVU0Hr1G004700(NA);HORVU0Hr1G006020(NA);HORVU0Hr1G008040(NA);HORVU0Hr1G010170(NA);HORVU0Hr1G018350(NA);HORVU0Hr1G023290(NA);HORVU0Hr1G024930(NA);HORVU0Hr1G026260(NA);HORVU0Hr1G026780(NA);HORVU0Hr1G026800(NA);HORVU0Hr1G028360(NA);HORVU0Hr1G028540(NA);HORVU0Hr1G032310(NA);HORVU…
GO:0042548	regulation of photosynthesis, light reaction	Biological Process	biological regulation	24	0.740402	1.83408	0	0.0325035	AGP50742(psbZ);HORVU0Hr1G024440(NA);HORVU0Hr1G024750(NA);HORVU0Hr1G028590(NA);HORVU0Hr1G029680(NA);HORVU0Hr1G033860(NA);HORVU0Hr1G034660(ORF 62);HORVU0Hr1G036740(NA);HORVU0Hr1G037300(NA);HORVU1Hr1G069560(NA);HORVU1Hr1G077460(NA);HORVU1Hr1G078120(NA);HORVU1Hr1G078140(NA);HORVU1Hr1G078410(NA);HORVU2Hr1G035220(NA);HORVU2Hr1G057700(NA);HORVU2Hr1G062000(NA);HORVU2Hr1G121780(NA);HORVU3Hr1G075870(NA);HO…
GO:0009832	plant-type cell wall biogenesis	Biological Process	cellular component organization or biogenesis	113	0.560938	1.83305	0	0.0314521	HORVU0Hr1G004650(NA);HORVU0Hr1G011610(NA);HORVU0Hr1G015370(NA);HORVU0Hr1G030030(NA);HORVU0Hr1G038120(NA);HORVU1Hr1G013190(NA);HORVU1Hr1G022900(NA);HORVU1Hr1G024180(NA);HORVU1Hr1G026320(NA);HORVU1Hr1G026330(NA);HORVU1Hr1G039250(NA);HORVU1Hr1G044810(NA);HORVU1Hr1G059380(NA);HORVU1Hr1G084970(NA);HORVU1Hr1G086270(NA);HORVU1Hr1G087530(NA);HORVU1Hr1G087570(NA);HORVU1Hr1G090910(NA);HORVU1Hr1G091870(NA);…
GO:0022627	cytosolic small ribosomal subunit	Cellular Component	cell part	109	-0.772705	-1.83127	0	0	AGP50748(rps2);AGP50790(rps8);HORVU0Hr1G004700(NA);HORVU0Hr1G008040(NA);HORVU0Hr1G010170(NA);HORVU0Hr1G026260(NA);HORVU0Hr1G026780(NA);HORVU0Hr1G026800(NA);HORVU0Hr1G028360(NA);HORVU0Hr1G028540(NA);HORVU0Hr1G032730(NA);HORVU0Hr1G032920(NA);HORVU0Hr1G033700(NA);HORVU0Hr1G035280(NA);HORVU1Hr1G021720(NA);HORVU1Hr1G029870(NA);HORVU1Hr1G032060(NA);HORVU1Hr1G061060(NA);HORVU1Hr1G072060(NA);HORVU1Hr1G07…
GO:0071555	cell wall organization	Biological Process	cellular component organization or biogenesis	330	0.502502	1.82236	0	0.0338866	HORVU0Hr1G003040(NA);HORVU0Hr1G003180(NA);HORVU0Hr1G004650(NA);HORVU0Hr1G011610(NA);HORVU0Hr1G022110(NA);HORVU0Hr1G030030(NA);HORVU0Hr1G032890(NA);HORVU0Hr1G032900(NA);HORVU0Hr1G038120(NA);HORVU0Hr1G038940(NA);HORVU0Hr1G039470(NA);HORVU0Hr1G039960(NA);HORVU1Hr1G005140(NA);HORVU1Hr1G007950(NA);HORVU1Hr1G013190(NA);HORVU1Hr1G013520(NA);HORVU1Hr1G022900(NA);HORVU1Hr1G026320(NA);HORVU1Hr1G028660(NA);…
GO:0044452	nucleolar part	Cellular Component	cell part	60	-0.8019	-1.81521	0	0.000120495	HORVU0Hr1G020240(NA);HORVU0Hr1G030920(NA);HORVU1Hr1G043520(NA);HORVU1Hr1G048500(NA);HORVU1Hr1G052270(NA);HORVU1Hr1G057510(NA);HORVU1Hr1G057950(NA);HORVU1Hr1G060140(NA);HORVU1Hr1G083960(NA);HORVU1Hr1G086380(NA);HORVU2Hr1G019190(NA);HORVU2Hr1G020690(NA);HORVU2Hr1G022110(NA);HORVU2Hr1G022120(NA);HORVU2Hr1G022140(NA);HORVU2Hr1G026650(NA);HORVU2Hr1G027370(NA);HORVU2Hr1G027400(NA);HORVU2Hr1G032720(NA);…
GO:0010383	cell wall polysaccharide metabolic process	Biological Process	cellular process	143	0.545077	1.80139	0	0.0390032	HORVU0Hr1G015370(NA);HORVU0Hr1G015450(NA);HORVU0Hr1G022110(NA);HORVU1Hr1G013190(NA);HORVU1Hr1G044810(NA);HORVU1Hr1G052000(NA);HORVU1Hr1G052960(NA);HORVU1Hr1G052990(NA);HORVU1Hr1G059380(NA);HORVU1Hr1G065560(NA);HORVU1Hr1G079130(NA);HORVU1Hr1G086270(NA);HORVU1Hr1G087320(NA);HORVU1Hr1G091060(NA);HORVU1Hr1G091870(NA);HORVU2Hr1G006000(NA);HORVU2Hr1G013590(NA);HORVU2Hr1G013630(NA);HORVU2Hr1G014530(NA);…
GO:0042744	hydrogen peroxide catabolic process	Biological Process	cellular process	195	0.511598	1.79415	0	0.0400615	HORVU0Hr1G002770(NA);HORVU0Hr1G002800(NA);HORVU0Hr1G002840(NA);HORVU0Hr1G006290(NA);HORVU0Hr1G010070(NA);HORVU0Hr1G013340(NA);HORVU0Hr1G021680(NA);HORVU1Hr1G008120(NA);HORVU1Hr1G016660(NA);HORVU1Hr1G016720(NA);HORVU1Hr1G016730(NA);HORVU1Hr1G016770(NA);HORVU1Hr1G016820(NA);HORVU1Hr1G016840(NA);HORVU1Hr1G016870(NA);HORVU1Hr1G016980(NA);HORVU1Hr1G020690(NA);HORVU1Hr1G020720(NA);HORVU1Hr1G020800(NA);…
GO:0047262	polygalacturonate 4-alpha-galacturonosyltransferase activity	Molecular Function	catalytic activity	17	0.781703	1.78272	0.00454545	0.0422961	HORVU0Hr1G002090(NA);HORVU0Hr1G002120(NA);HORVU1Hr1G082380(NA);HORVU2Hr1G116320(NA);HORVU3Hr1G068970(NA);HORVU4Hr1G004440(NA);HORVU4Hr1G048490(NA);HORVU4Hr1G051070(NA);HORVU4Hr1G068760(NA);HORVU5Hr1G019640(NA);HORVU5Hr1G045700(NA);HORVU5Hr1G071650(NA);HORVU5Hr1G081520(NA);HORVU6Hr1G075840(NA);HORVU7Hr1G038200(NA);HORVU7Hr1G039260(NA);HORVU7Hr1G121730(NA)
GO:0016673	oxidoreductase activity, acting on a sulfur group of donors, iron-sulfur protein as acceptor	Molecular Function	catalytic activity	15	0.81131	1.77928	0.00787402	0.0420268	HORVU0Hr1G026700(NA);HORVU1Hr1G065770(NA);HORVU2Hr1G007660(NA);HORVU2Hr1G073820(NA);HORVU3Hr1G047030(NA);HORVU4Hr1G033790(NA);HORVU4Hr1G033810(NA);HORVU4Hr1G037290(NA);HORVU5Hr1G015140(NA);HORVU6Hr1G001690(NA);HORVU6Hr1G071510(NA);HORVU6Hr1G078400(NA);HORVU7Hr1G034450(NA);HORVU7Hr1G063980(NA);MSTRG.35567(SIR)
GO:0010109	regulation of photosynthesis	Biological Process	biological regulation	30	0.693758	1.76916	0	0.0438759	AGP50742(psbZ);HORVU0Hr1G013900(NA);HORVU0Hr1G024440(NA);HORVU0Hr1G024750(NA);HORVU0Hr1G028590(NA);HORVU0Hr1G029680(NA);HORVU0Hr1G033860(NA);HORVU0Hr1G034660(ORF 62);HORVU0Hr1G036740(NA);HORVU0Hr1G037300(NA);HORVU1Hr1G069560(NA);HORVU1Hr1G077460(NA);HORVU1Hr1G078120(NA);HORVU1Hr1G078140(NA);HORVU1Hr1G078410(NA);HORVU2Hr1G035220(NA);HORVU2Hr1G057700(NA);HORVU2Hr1G057880(NA);HORVU2Hr1G062000(NA);HO…
GO:0006414	translational elongation	Biological Process	cellular process	59	-0.777955	-1.76441	0	0.000307725	HORVU0Hr1G017020(NA);HORVU0Hr1G020070(NA);HORVU0Hr1G026370(NA);HORVU1Hr1G003960(NA);HORVU1Hr1G073640(NA);HORVU1Hr1G083710(NA);HORVU2Hr1G013680(BLT63);HORVU2Hr1G022090(NA);HORVU2Hr1G031450(NA);HORVU2Hr1G040960(NA);HORVU2Hr1G040970(NA);HORVU2Hr1G063210(NA);HORVU2Hr1G079480(NA);HORVU2Hr1G092180(NA);HORVU2Hr1G102800(NA);HORVU2Hr1G119310(NA);HORVU3Hr1G020770(NA);HORVU3Hr1G057880(NA);HORVU3Hr1G057890(N…
GO:0000028	ribosomal small subunit assembly	Biological Process	cellular component organization or biogenesis	64	-0.763592	-1.74096	0	0.000517661	AGP50799(rps7);EPlHVUG00000039869(NA);HORVU0Hr1G004130(NA);HORVU0Hr1G004700(NA);HORVU0Hr1G005500(NA);HORVU0Hr1G024700(NA);HORVU0Hr1G031420(NA);HORVU0Hr1G034730(NA);HORVU0Hr1G034770(NA);HORVU0Hr1G034830(NA);HORVU0Hr1G034980(NA);HORVU1Hr1G025090(NA);HORVU1Hr1G058980(NA);HORVU1Hr1G061060(NA);HORVU1Hr1G076240(NA);HORVU1Hr1G078150(NA);HORVU1Hr1G086380(NA);HORVU1Hr1G089430(NA);HORVU2Hr1G019060(NA);HORV…
GO:0030684	preribosome	Cellular Component	protein-containing complex	106	-0.730057	-1.72403	0	0.000889364	HORVU0Hr1G009870(NA);HORVU0Hr1G014050(NA);HORVU0Hr1G018160(NA);HORVU0Hr1G020240(NA);HORVU0Hr1G022580(NA);HORVU0Hr1G023280(NA);HORVU0Hr1G028010(NA);HORVU0Hr1G030920(NA);HORVU1Hr1G011540(NA);HORVU1Hr1G012470(NA);HORVU1Hr1G014010(NA);HORVU1Hr1G014800(NA);HORVU1Hr1G029870(NA);HORVU1Hr1G030220(NA);HORVU1Hr1G038180(NA);HORVU1Hr1G043640(NA);HORVU1Hr1G068650(NA);HORVU1Hr1G078650(NA);HORVU1Hr1G083960(NA);…
GO:0009523	photosystem II	Cellular Component	cell part	180	0.505249	1.71537	0	0.0701348	AGP50735(psbA);AGP50738(psbK);AGP50739(psbI);AGP50740(psbD);AGP50741(psbC);AGP50742(psbZ);AGP50743(psbM);AGP50768(psbJ);AGP50769(psbL);AGP50770(psbF);AGP50771(psbE);AGP50780(psbB);AGP50781(psbT);AGP50782(psbN);AGP50783(psbH);HORVU0Hr1G003270(NA);HORVU0Hr1G024440(NA);HORVU0Hr1G024670(NA);HORVU0Hr1G024680(NA);HORVU0Hr1G024720(NA);HORVU0Hr1G024740(NA);HORVU0Hr1G024750(NA);HORVU0Hr1G026160(NA);HORVU0…
GO:0042274	ribosomal small subunit biogenesis	Biological Process	cellular component organization or biogenesis	112	-0.729298	-1.7135	0	0.00123532	AGP50799(rps7);EPlHVUG00000039869(NA);HORVU0Hr1G004130(NA);HORVU0Hr1G004700(NA);HORVU0Hr1G005500(NA);HORVU0Hr1G020240(NA);HORVU0Hr1G023280(NA);HORVU0Hr1G024700(NA);HORVU0Hr1G031420(NA);HORVU0Hr1G034730(NA);HORVU0Hr1G034770(NA);HORVU0Hr1G034830(NA);HORVU0Hr1G034980(NA);HORVU0Hr1G039590(NA);HORVU1Hr1G012470(NA);HORVU1Hr1G019650(NA);HORVU1Hr1G025090(NA);HORVU1Hr1G029870(NA);HORVU1Hr1G058980(NA);HORV…
GO:0044042	glucan metabolic process	Biological Process	metabolic process	285	0.469956	1.7131	0	0.0692837	HORVU0Hr1G000280(NA);HORVU0Hr1G011610(NA);HORVU0Hr1G014150(blpl);HORVU0Hr1G020040(NA);HORVU0Hr1G022110(NA);HORVU0Hr1G022780(NA);HORVU0Hr1G022790(NA);HORVU0Hr1G022810(NA);HORVU0Hr1G023830(NA);HORVU0Hr1G038120(NA);HORVU1Hr1G001590(NA);HORVU1Hr1G015130(NA);HORVU1Hr1G015550(CelB2);HORVU1Hr1G019520(CelB6);HORVU1Hr1G021590(starch synthase IIIa);HORVU1Hr1G022900(NA);HORVU1Hr1G026320(NA);HORVU1Hr1G026330…
GO:0009505	plant-type cell wall	Cellular Component	cell part	176	0.499053	1.70169	0	0.0731057	HORVU0Hr1G002770(NA);HORVU0Hr1G002800(NA);HORVU0Hr1G002840(NA);HORVU0Hr1G005060(NA);HORVU0Hr1G005860(NA);HORVU0Hr1G006290(NA);HORVU0Hr1G010070(NA);HORVU0Hr1G037830(NA);HORVU0Hr1G039470(NA);HORVU1Hr1G005140(NA);HORVU1Hr1G007950(NA);HORVU1Hr1G008250(NA);HORVU1Hr1G016660(NA);HORVU1Hr1G016720(NA);HORVU1Hr1G016730(NA);HORVU1Hr1G016770(NA);HORVU1Hr1G016820(NA);HORVU1Hr1G016840(NA);HORVU1Hr1G016870(NA);…
GO:0030245	cellulose catabolic process	Biological Process	cellular process	33	0.630519	1.69325	0	0.0753389	HORVU0Hr1G020040(NA);HORVU0Hr1G023830(NA);HORVU1Hr1G015550(CelB2);HORVU1Hr1G019520(CelB6);HORVU1Hr1G079980(NA);HORVU1Hr1G085830(NA);HORVU2Hr1G077130(Cel16);HORVU2Hr1G085800(Cel5);HORVU2Hr1G111880(NA);HORVU2Hr1G120100(NA);HORVU2Hr1G123870(NA);HORVU3Hr1G029470(NA);HORVU4Hr1G011160(NA);HORVU4Hr1G074310(NA);HORVU4Hr1G087990(NA);HORVU5Hr1G052830(Cel15);HORVU5Hr1G060140(NA);HORVU5Hr1G081200(NA);HORVU5H…
GO:0003746	translation elongation factor activity	Molecular Function	binding	38	-0.797961	-1.68199	0	0.00331057	HORVU0Hr1G017020(NA);HORVU0Hr1G026370(NA);HORVU1Hr1G003960(NA);HORVU2Hr1G013680(BLT63);HORVU2Hr1G022090(NA);HORVU2Hr1G031450(NA);HORVU2Hr1G040960(NA);HORVU2Hr1G040970(NA);HORVU2Hr1G063210(NA);HORVU2Hr1G079480(NA);HORVU2Hr1G092180(NA);HORVU2Hr1G102800(NA);HORVU2Hr1G119310(NA);HORVU3Hr1G020770(NA);HORVU3Hr1G057880(NA);HORVU3Hr1G057890(NA);HORVU3Hr1G096700(NA);HORVU4Hr1G022930(NA);HORVU4Hr1G056740(N…
GO:0005730	nucleolus	Cellular Component	cell part	296	-0.6824	-1.68118	0	0.00332797	HORVU0Hr1G008740(NA);HORVU0Hr1G009870(NA);HORVU0Hr1G014050(NA);HORVU0Hr1G018160(NA);HORVU0Hr1G020240(NA);HORVU0Hr1G022580(NA);HORVU0Hr1G023280(NA);HORVU0Hr1G028010(NA);HORVU0Hr1G030920(NA);HORVU0Hr1G039470(NA);HORVU0Hr1G039590(NA);HORVU1Hr1G005980(NA);HORVU1Hr1G011540(NA);HORVU1Hr1G012470(NA);HORVU1Hr1G014010(NA);HORVU1Hr1G014800(NA);HORVU1Hr1G018060(NA);HORVU1Hr1G018750(NA);HORVU1Hr1G019650(NA);…
GO:0043467	regulation of generation of precursor metabolites and energy	Biological Process	biological regulation	31	0.650713	1.68078	0.0060241	0.0806062	AGP50742(psbZ);HORVU0Hr1G024440(NA);HORVU0Hr1G024750(NA);HORVU0Hr1G028590(NA);HORVU0Hr1G029680(NA);HORVU0Hr1G033860(NA);HORVU0Hr1G034660(ORF 62);HORVU0Hr1G036740(NA);HORVU0Hr1G037300(NA);HORVU1Hr1G036990(NA);HORVU1Hr1G067300(NA);HORVU1Hr1G069560(NA);HORVU1Hr1G077460(NA);HORVU1Hr1G078120(NA);HORVU1Hr1G078140(NA);HORVU1Hr1G078410(NA);HORVU2Hr1G035220(NA);HORVU2Hr1G057700(NA);HORVU2Hr1G062000(NA);HO…
GO:0006073	cellular glucan metabolic process	Biological Process	cellular process	272	0.470902	1.67979	0	0.0789233	HORVU0Hr1G000280(NA);HORVU0Hr1G011610(NA);HORVU0Hr1G014150(blpl);HORVU0Hr1G020040(NA);HORVU0Hr1G022110(NA);HORVU0Hr1G022780(NA);HORVU0Hr1G022790(NA);HORVU0Hr1G022810(NA);HORVU0Hr1G023830(NA);HORVU0Hr1G038120(NA);HORVU1Hr1G001590(NA);HORVU1Hr1G015550(CelB2);HORVU1Hr1G019520(CelB6);HORVU1Hr1G021590(starch synthase IIIa);HORVU1Hr1G022900(NA);HORVU1Hr1G026320(NA);HORVU1Hr1G026330(NA);HORVU1Hr1G035960…
GO:0000470	maturation of LSU-rRNA	Biological Process	cellular component organization or biogenesis	55	-0.749017	-1.67393	0	0.00384066	HORVU0Hr1G018160(NA);HORVU0Hr1G022580(NA);HORVU0Hr1G028010(NA);HORVU0Hr1G030920(NA);HORVU1Hr1G011540(NA);HORVU1Hr1G014800(NA);HORVU1Hr1G030220(NA);HORVU1Hr1G056510(NA);HORVU1Hr1G078650(NA);HORVU1Hr1G085730(NA);HORVU1Hr1G089440(NA);HORVU2Hr1G013300(NA);HORVU2Hr1G019660(NA);HORVU2Hr1G026220(NA);HORVU2Hr1G033450(NA);HORVU2Hr1G033820(NA);HORVU2Hr1G066060(NA);HORVU2Hr1G068120(NA);HORVU2Hr1G078780(NA);…
GO:0030490	maturation of SSU-rRNA	Biological Process	cellular component organization or biogenesis	55	-0.748195	-1.67339	0	0.00381038	HORVU0Hr1G004130(NA);HORVU0Hr1G005500(NA);HORVU0Hr1G020240(NA);HORVU0Hr1G023280(NA);HORVU0Hr1G039590(NA);HORVU1Hr1G012470(NA);HORVU1Hr1G058980(NA);HORVU1Hr1G068650(NA);HORVU1Hr1G076240(NA);HORVU1Hr1G086380(NA);HORVU2Hr1G019960(NA);HORVU2Hr1G021960(NA);HORVU2Hr1G046230(NA);HORVU2Hr1G064130(NA);HORVU2Hr1G067370(NA);HORVU2Hr1G070000(NA);HORVU2Hr1G082280(NA);HORVU2Hr1G098020(NA);HORVU2Hr1G106110(NA);…
GO:0051275	beta-glucan catabolic process	Biological Process	cellular process	34	0.615168	1.66889	0	0.0826304	HORVU0Hr1G020040(NA);HORVU0Hr1G023830(NA);HORVU1Hr1G015550(CelB2);HORVU1Hr1G019520(CelB6);HORVU1Hr1G079980(NA);HORVU1Hr1G085830(NA);HORVU2Hr1G077130(Cel16);HORVU2Hr1G085800(Cel5);HORVU2Hr1G111880(NA);HORVU2Hr1G120100(NA);HORVU2Hr1G123870(NA);HORVU3Hr1G029470(NA);HORVU3Hr1G105600(NA);HORVU4Hr1G011160(NA);HORVU4Hr1G074310(NA);HORVU4Hr1G087990(NA);HORVU5Hr1G052830(Cel15);HORVU5Hr1G060140(NA);HORVU5H…
GO:0005736	RNA polymerase I complex	Cellular Component	cell part	20	-0.864209	-1.66618	0	0.00433512	HORVU1Hr1G043520(NA);HORVU1Hr1G048500(NA);HORVU1Hr1G052270(NA);HORVU1Hr1G057510(NA);HORVU1Hr1G057950(NA);HORVU2Hr1G019190(NA);HORVU2Hr1G026650(NA);HORVU2Hr1G084270(NA);HORVU2Hr1G084300(NA);HORVU3Hr1G078930(NA);HORVU4Hr1G007530(NA);HORVU4Hr1G016350(NA);HORVU4Hr1G028860(NA);HORVU4Hr1G033420(NA);HORVU5Hr1G037580(NA);HORVU5Hr1G053700(NA);HORVU5Hr1G117770(NA);HORVU6Hr1G011700(NA);HORVU6Hr1G071230(NA);…
GO:0032040	small-subunit processome	Cellular Component	protein-containing complex	54	-0.741909	-1.66314	0	0.00457454	HORVU0Hr1G020240(NA);HORVU1Hr1G014010(NA);HORVU1Hr1G029870(NA);HORVU1Hr1G083960(NA);HORVU1Hr1G086380(NA);HORVU2Hr1G020690(NA);HORVU2Hr1G022110(NA);HORVU2Hr1G022120(NA);HORVU2Hr1G022140(NA);HORVU2Hr1G032720(NA);HORVU2Hr1G046230(NA);HORVU2Hr1G064130(NA);HORVU2Hr1G098020(NA);HORVU2Hr1G104900(NA);HORVU2Hr1G106110(NA);HORVU2Hr1G110610(NA);HORVU2Hr1G124260(NA);HORVU3Hr1G050490(NA);HORVU3Hr1G067370(NA);…
GO:0019904	protein domain specific binding	Molecular Function	binding	17	0.728099	1.66064	0.0239234	0.0848774	HORVU0Hr1G004990(NA);HORVU1Hr1G005120(NA);HORVU2Hr1G035220(NA);HORVU2Hr1G040780(NA);HORVU2Hr1G068610(NA);HORVU2Hr1G080630(NA);HORVU4Hr1G003580(NA);HORVU4Hr1G007370(NA);HORVU4Hr1G024570(NA);HORVU4Hr1G031620(NA);HORVU4Hr1G031770(NA);HORVU4Hr1G043300(NA);HORVU6Hr1G025110(NA);HORVU7Hr1G046320(NA);HORVU7Hr1G100230(NA);MSTRG.35141(ROC5);MSTRG.35142(ROC5)
GO:0048046	apoplast	Cellular Component	extracellular region	226	0.481385	1.66018	0	0.0830304	HORVU0Hr1G004830(NA);HORVU0Hr1G009410(NA);HORVU0Hr1G009420(NA);HORVU0Hr1G009440(NA);HORVU0Hr1G009450(NA);HORVU0Hr1G009460(NA);HORVU0Hr1G009470(NA);HORVU0Hr1G017370(NA);HORVU0Hr1G019420(NA);HORVU0Hr1G022110(NA);HORVU0Hr1G022140(NA);HORVU0Hr1G023590(NA);HORVU1Hr1G000160(NA);HORVU1Hr1G000920(NA);HORVU1Hr1G001060(NA);HORVU1Hr1G002450(NA);HORVU1Hr1G004430(NA);HORVU1Hr1G005410(NA);HORVU1Hr1G005420(NA);…
GO:0002181	cytoplasmic translation	Biological Process	cellular process	102	-0.703019	-1.6547	0	0.00597826	HORVU0Hr1G006020(NA);HORVU0Hr1G034970(NA);HORVU0Hr1G038820(NA);HORVU1Hr1G050220(NA);HORVU1Hr1G057880(NA);HORVU1Hr1G059570(NA);HORVU1Hr1G076610(NA);HORVU1Hr1G084690(NA);HORVU1Hr1G088760(NA);HORVU2Hr1G002350(NA);HORVU2Hr1G006010(NA);HORVU2Hr1G012860(NA);HORVU2Hr1G017640(NA);HORVU2Hr1G019160(NA);HORVU2Hr1G028600(NA);HORVU2Hr1G035400(NA);HORVU2Hr1G037130(NA);HORVU2Hr1G052650(NA);HORVU2Hr1G057930(NA);…
GO:0006364	rRNA processing	Biological Process	cellular component organization or biogenesis	270	-0.673095	-1.6543	0	0.00583919	HORVU0Hr1G000350(NA);HORVU0Hr1G004130(NA);HORVU0Hr1G005500(NA);HORVU0Hr1G006380(NA);HORVU0Hr1G006790(NA);HORVU0Hr1G017250(NA);HORVU0Hr1G018160(NA);HORVU0Hr1G020240(NA);HORVU0Hr1G022580(NA);HORVU0Hr1G023280(NA);HORVU0Hr1G028010(NA);HORVU0Hr1G030920(NA);HORVU0Hr1G039590(NA);HORVU0Hr1G040270(NA);HORVU1Hr1G009390(NA);HORVU1Hr1G010820(NA);HORVU1Hr1G011540(NA);HORVU1Hr1G012470(NA);HORVU1Hr1G014010(NA);…
GO:0008810	cellulase activity	Molecular Function	catalytic activity	33	0.630519	1.653	0	0.0857107	HORVU0Hr1G020040(NA);HORVU0Hr1G023830(NA);HORVU1Hr1G015550(CelB2);HORVU1Hr1G019520(CelB6);HORVU1Hr1G079980(NA);HORVU1Hr1G085830(NA);HORVU2Hr1G077130(Cel16);HORVU2Hr1G085800(Cel5);HORVU2Hr1G111880(NA);HORVU2Hr1G120100(NA);HORVU2Hr1G123870(NA);HORVU3Hr1G029470(NA);HORVU4Hr1G011160(NA);HORVU4Hr1G074310(NA);HORVU4Hr1G087990(NA);HORVU5Hr1G052830(Cel15);HORVU5Hr1G060140(NA);HORVU5Hr1G081200(NA);HORVU5H…
GO:0071669	plant-type cell wall organization or biogenesis	Biological Process	cellular process	176	0.509027	1.63966	0	0.0927185	HORVU0Hr1G003180(NA);HORVU0Hr1G004650(NA);HORVU0Hr1G011610(NA);HORVU0Hr1G015370(NA);HORVU0Hr1G030030(NA);HORVU0Hr1G032890(NA);HORVU0Hr1G032900(NA);HORVU0Hr1G038120(NA);HORVU0Hr1G039470(NA);HORVU0Hr1G039960(NA);HORVU1Hr1G013190(NA);HORVU1Hr1G022900(NA);HORVU1Hr1G024180(NA);HORVU1Hr1G026320(NA);HORVU1Hr1G026330(NA);HORVU1Hr1G039250(NA);HORVU1Hr1G044810(NA);HORVU1Hr1G051590(NA);HORVU1Hr1G051620(NA);…
GO:0016072	rRNA metabolic process	Biological Process	cellular process	296	-0.662706	-1.63924	0	0.0086122	HORVU0Hr1G000350(NA);HORVU0Hr1G004130(NA);HORVU0Hr1G005500(NA);HORVU0Hr1G006380(NA);HORVU0Hr1G006790(NA);HORVU0Hr1G017250(NA);HORVU0Hr1G018160(NA);HORVU0Hr1G020240(NA);HORVU0Hr1G022580(NA);HORVU0Hr1G023280(NA);HORVU0Hr1G028010(NA);HORVU0Hr1G030920(NA);HORVU0Hr1G039590(NA);HORVU0Hr1G040270(NA);HORVU1Hr1G009390(NA);HORVU1Hr1G010820(NA);HORVU1Hr1G011540(NA);HORVU1Hr1G012470(NA);HORVU1Hr1G014010(NA);…
GO:1905369	endopeptidase complex	Cellular Component	protein-containing complex	71	-0.710749	-1.62584	0	0.0118217	HORVU0Hr1G001180(NA);HORVU0Hr1G015750(NA);HORVU0Hr1G040340(NA);HORVU1Hr1G003160(NA);HORVU1Hr1G028190(NA);HORVU1Hr1G051120(NA);HORVU1Hr1G053910(NA);HORVU1Hr1G058180(NA);HORVU1Hr1G064630(NA);HORVU1Hr1G068490(NA);HORVU1Hr1G081810(NA);HORVU1Hr1G090810(NA);HORVU1Hr1G091080(NA);HORVU2Hr1G014000(NA);HORVU2Hr1G014770(NA);HORVU2Hr1G023490(NA);HORVU2Hr1G034690(NA);HORVU2Hr1G036390(NA);HORVU2Hr1G060310(NA);…
GO:0000502	proteasome complex	Cellular Component	cell part	71	-0.710749	-1.62332	0	0.0122073	HORVU0Hr1G001180(NA);HORVU0Hr1G015750(NA);HORVU0Hr1G040340(NA);HORVU1Hr1G003160(NA);HORVU1Hr1G028190(NA);HORVU1Hr1G051120(NA);HORVU1Hr1G053910(NA);HORVU1Hr1G058180(NA);HORVU1Hr1G064630(NA);HORVU1Hr1G068490(NA);HORVU1Hr1G081810(NA);HORVU1Hr1G090810(NA);HORVU1Hr1G091080(NA);HORVU2Hr1G014000(NA);HORVU2Hr1G014770(NA);HORVU2Hr1G023490(NA);HORVU2Hr1G034690(NA);HORVU2Hr1G036390(NA);HORVU2Hr1G060310(NA);…
GO:0016554	cytidine to uridine editing	Biological Process	cellular process	27	-0.795287	-1.61849	0	0.0134168	HORVU0Hr1G014780(NA);HORVU0Hr1G025910(NA);HORVU0Hr1G027490(NA);HORVU0Hr1G028320(NA);HORVU0Hr1G032330(NA);HORVU1Hr1G025450(NA);HORVU1Hr1G052310(NA);HORVU1Hr1G057120(NA);HORVU1Hr1G064420(NA);HORVU2Hr1G040170(NA);HORVU2Hr1G101720(NA);HORVU2Hr1G101810(NA);HORVU3Hr1G058590(NA);HORVU3Hr1G116600(NA);HORVU4Hr1G014150(NA);HORVU4Hr1G016440(NA);HORVU4Hr1G067740(NA);HORVU5Hr1G072150(NA);HORVU5Hr1G077020(NA);…
GO:0044247	cellular polysaccharide catabolic process	Biological Process	cellular process	46	0.572117	1.61444	0.00900901	0.109354	HORVU0Hr1G020040(NA);HORVU0Hr1G023830(NA);HORVU1Hr1G015550(CelB2);HORVU1Hr1G019520(CelB6);HORVU1Hr1G054080(NA);HORVU1Hr1G055140(NA);HORVU1Hr1G079980(NA);HORVU1Hr1G085830(NA);HORVU1Hr1G093880(NA);HORVU2Hr1G012630(NA);HORVU2Hr1G028940(NA);HORVU2Hr1G077130(Cel16);HORVU2Hr1G085800(Cel5);HORVU2Hr1G111880(NA);HORVU2Hr1G120100(NA);HORVU2Hr1G123870(NA);HORVU3Hr1G029470(NA);HORVU3Hr1G085390(NA);HORVU3Hr1G…
GO:0010215	cellulose microfibril organization	Biological Process	cellular component organization or biogenesis	17	0.704624	1.61371	0.0179372	0.107196	HORVU0Hr1G004650(NA);HORVU0Hr1G030030(NA);HORVU2Hr1G015440(NA);HORVU2Hr1G033060(NA);HORVU2Hr1G033070(NA);HORVU2Hr1G033080(NA);HORVU2Hr1G092510(NA);HORVU3Hr1G007580(NA);HORVU3Hr1G009960(NA);HORVU4Hr1G014530(NA);HORVU4Hr1G054770(NA);HORVU5Hr1G050510(NA);HORVU5Hr1G067940(NA);HORVU5Hr1G095910(NA);HORVU5Hr1G096010(NA);HORVU7Hr1G028350(NA);HORVU7Hr1G037420(NA)
GO:0009251	glucan catabolic process	Biological Process	metabolic process	59	0.547543	1.61048	0.0119048	0.106998	HORVU0Hr1G020040(NA);HORVU0Hr1G023830(NA);HORVU1Hr1G015130(NA);HORVU1Hr1G015550(CelB2);HORVU1Hr1G019520(CelB6);HORVU1Hr1G028570(NA);HORVU1Hr1G054080(NA);HORVU1Hr1G055140(NA);HORVU1Hr1G073280(NA);HORVU1Hr1G079980(NA);HORVU1Hr1G085830(NA);HORVU1Hr1G093880(NA);HORVU2Hr1G012630(NA);HORVU2Hr1G028940(NA);HORVU2Hr1G077130(Cel16);HORVU2Hr1G085800(Cel5);HORVU2Hr1G107600(NA);HORVU2Hr1G111880(NA);HORVU2Hr1G…
GO:0009451	RNA modification	Biological Process	cellular process	340	-0.650605	-1.61023	0	0.0163413	HORVU0Hr1G001760(NA);HORVU0Hr1G006770(NA);HORVU0Hr1G012630(NA);HORVU0Hr1G013040(NA);HORVU0Hr1G014780(NA);HORVU0Hr1G019620(NA);HORVU0Hr1G019780(NA);HORVU0Hr1G021200(NA);HORVU0Hr1G021960(NA);HORVU0Hr1G023470(NA);HORVU0Hr1G025910(NA);HORVU0Hr1G027440(NA);HORVU0Hr1G027460(NA);HORVU0Hr1G027490(NA);HORVU0Hr1G027910(NA);HORVU0Hr1G028320(NA);HORVU0Hr1G032330(NA);HORVU1Hr1G003530(NA);HORVU1Hr1G011480(NA);…
GO:0034470	ncRNA processing	Biological Process	cellular process	432	-0.650423	-1.60937	0	0.0162948	AGP50736(matK);HORVU0Hr1G000350(NA);HORVU0Hr1G004130(NA);HORVU0Hr1G005500(NA);HORVU0Hr1G006380(NA);HORVU0Hr1G006770(NA);HORVU0Hr1G006790(NA);HORVU0Hr1G012630(NA);HORVU0Hr1G013040(NA);HORVU0Hr1G017250(NA);HORVU0Hr1G018160(NA);HORVU0Hr1G020240(NA);HORVU0Hr1G020790(NA);HORVU0Hr1G021960(NA);HORVU0Hr1G022580(NA);HORVU0Hr1G023280(NA);HORVU0Hr1G028010(NA);HORVU0Hr1G028600(NA);HORVU0Hr1G030920(NA);HORVU0…
GO:0070726	cell wall assembly	Biological Process	cellular component organization or biogenesis	17	0.704624	1.60811	0.0199005	0.106364	HORVU0Hr1G004650(NA);HORVU0Hr1G030030(NA);HORVU2Hr1G015440(NA);HORVU2Hr1G033060(NA);HORVU2Hr1G033070(NA);HORVU2Hr1G033080(NA);HORVU2Hr1G092510(NA);HORVU3Hr1G007580(NA);HORVU3Hr1G009960(NA);HORVU4Hr1G014530(NA);HORVU4Hr1G054770(NA);HORVU5Hr1G050510(NA);HORVU5Hr1G067940(NA);HORVU5Hr1G095910(NA);HORVU5Hr1G096010(NA);HORVU7Hr1G028350(NA);HORVU7Hr1G037420(NA)
GO:0004298	threonine-type endopeptidase activity	Molecular Function	catalytic activity	32	-0.771015	-1.60636	0.00118483	0.0170324	HORVU0Hr1G001180(NA);HORVU0Hr1G015750(NA);HORVU0Hr1G040340(NA);HORVU1Hr1G028190(NA);HORVU1Hr1G053910(NA);HORVU1Hr1G068490(NA);HORVU1Hr1G090810(NA);HORVU2Hr1G023490(NA);HORVU2Hr1G036390(NA);HORVU2Hr1G060310(NA);HORVU2Hr1G123070(NA);HORVU3Hr1G068630(NA);HORVU3Hr1G068660(NA);HORVU3Hr1G105770(NA);HORVU4Hr1G040770(NA);HORVU4Hr1G042970(NA);HORVU4Hr1G076770(NA);HORVU5Hr1G038710(NA);HORVU5Hr1G052070(NA);…
GO:0070003	threonine-type peptidase activity	Molecular Function	catalytic activity	32	-0.771015	-1.60126	0	0.0188488	HORVU0Hr1G001180(NA);HORVU0Hr1G015750(NA);HORVU0Hr1G040340(NA);HORVU1Hr1G028190(NA);HORVU1Hr1G053910(NA);HORVU1Hr1G068490(NA);HORVU1Hr1G090810(NA);HORVU2Hr1G023490(NA);HORVU2Hr1G036390(NA);HORVU2Hr1G060310(NA);HORVU2Hr1G123070(NA);HORVU3Hr1G068630(NA);HORVU3Hr1G068660(NA);HORVU3Hr1G105770(NA);HORVU4Hr1G040770(NA);HORVU4Hr1G042970(NA);HORVU4Hr1G076770(NA);HORVU5Hr1G038710(NA);HORVU5Hr1G052070(NA);…
GO:0005839	proteasome core complex	Cellular Component	cell part	31	-0.770573	-1.59693	0	0.0200756	HORVU0Hr1G001180(NA);HORVU0Hr1G015750(NA);HORVU0Hr1G040340(NA);HORVU1Hr1G028190(NA);HORVU1Hr1G053910(NA);HORVU1Hr1G068490(NA);HORVU1Hr1G090810(NA);HORVU2Hr1G023490(NA);HORVU2Hr1G036390(NA);HORVU2Hr1G060310(NA);HORVU3Hr1G068630(NA);HORVU3Hr1G068660(NA);HORVU3Hr1G105770(NA);HORVU4Hr1G040770(NA);HORVU4Hr1G042970(NA);HORVU4Hr1G076770(NA);HORVU5Hr1G038710(NA);HORVU5Hr1G052070(NA);HORVU5Hr1G076130(NA);…
GO:0120114	Sm-like protein family complex	Cellular Component	protein-containing complex	65	-0.701724	-1.59611	0	0.0200776	HORVU1Hr1G022420(NA);HORVU1Hr1G030660(NA);HORVU1Hr1G042920(NA);HORVU1Hr1G044750(Prp1);HORVU1Hr1G046870(NA);HORVU1Hr1G056490(NA);HORVU1Hr1G075110(NA);HORVU1Hr1G077470(NA);HORVU1Hr1G078320(NA);HORVU1Hr1G082160(NA);HORVU1Hr1G095060(NA);HORVU2Hr1G031890(NA);HORVU2Hr1G032990(NA);HORVU2Hr1G038180(NA);HORVU2Hr1G045860(NA);HORVU2Hr1G056740(NA);HORVU2Hr1G056750(NA);HORVU2Hr1G060770(NA);HORVU2Hr1G070000(NA…
GO:0072509	divalent inorganic cation transmembrane transporter activity	Molecular Function	transporter activity	24	0.644431	1.59403	0.0350877	0.116102	HORVU0Hr1G000410(NA);HORVU1Hr1G015500(NA);HORVU1Hr1G024390(NA);HORVU1Hr1G028920(NA);HORVU1Hr1G070450(NA);HORVU1Hr1G070460(NA);HORVU2Hr1G025400(NA);HORVU2Hr1G082090(NA);HORVU2Hr1G099330(NA);HORVU2Hr1G112230(NA);HORVU3Hr1G022500(NA);HORVU3Hr1G114990(NA);HORVU4Hr1G003050(NA);HORVU4Hr1G073790(NA);HORVU4Hr1G082000(NA);HORVU5Hr1G045570(NA);HORVU5Hr1G071590(NA);HORVU5Hr1G094430(HMA3);HORVU6Hr1G018070(NA…
GO:0005732	small nucleolar ribonucleoprotein complex	Cellular Component	protein-containing complex	26	-0.784698	-1.5879	0.00125945	0.0234857	HORVU1Hr1G065830(NA);HORVU1Hr1G070440(NA);HORVU1Hr1G076500(NA);HORVU1Hr1G083960(NA);HORVU2Hr1G020690(NA);HORVU2Hr1G022110(NA);HORVU2Hr1G022120(NA);HORVU2Hr1G022140(NA);HORVU2Hr1G027370(NA);HORVU2Hr1G027400(NA);HORVU2Hr1G065960(NA);HORVU2Hr1G070000(NA);HORVU3Hr1G099400(NA);HORVU4Hr1G041810(NA);HORVU4Hr1G047580(NA);HORVU4Hr1G064020(NA);HORVU5Hr1G044440(NA);HORVU5Hr1G060300(NA);HORVU6Hr1G030410(NA);…
GO:0071011	precatalytic spliceosome	Cellular Component	cell part	26	-0.786075	-1.58714	0	0.0231559	HORVU0Hr1G006640(NA);HORVU1Hr1G025660(NA);HORVU1Hr1G078320(NA);HORVU1Hr1G082160(NA);HORVU1Hr1G095060(NA);HORVU2Hr1G031890(NA);HORVU2Hr1G109760(NA);HORVU3Hr1G083300(NA);HORVU3Hr1G106310(NA);HORVU3Hr1G113110(NA);HORVU4Hr1G064020(NA);HORVU4Hr1G086790(NA);HORVU5Hr1G015080(NA);HORVU5Hr1G049700(NA);HORVU5Hr1G052990(NA);HORVU5Hr1G111400(NA);HORVU5Hr1G115170(NA);HORVU6Hr1G002120(NA);HORVU6Hr1G051450(NA);…
GO:0097525	spliceosomal snRNP complex	Cellular Component	cell part	62	-0.699933	-1.58693	0	0.0227617	HORVU1Hr1G022420(NA);HORVU1Hr1G030660(NA);HORVU1Hr1G042920(NA);HORVU1Hr1G044750(Prp1);HORVU1Hr1G046870(NA);HORVU1Hr1G056490(NA);HORVU1Hr1G075110(NA);HORVU1Hr1G077470(NA);HORVU1Hr1G078320(NA);HORVU1Hr1G082160(NA);HORVU1Hr1G095060(NA);HORVU2Hr1G031890(NA);HORVU2Hr1G032990(NA);HORVU2Hr1G038180(NA);HORVU2Hr1G045860(NA);HORVU2Hr1G056740(NA);HORVU2Hr1G056750(NA);HORVU2Hr1G060770(NA);HORVU2Hr1G070000(NA…
GO:0030686	90S preribosome	Cellular Component	protein-containing complex	36	-0.749997	-1.58411	0	0.0237457	HORVU0Hr1G009870(NA);HORVU0Hr1G014050(NA);HORVU0Hr1G020240(NA);HORVU0Hr1G023280(NA);HORVU0Hr1G030920(NA);HORVU1Hr1G043640(NA);HORVU1Hr1G068650(NA);HORVU1Hr1G085730(NA);HORVU1Hr1G086380(NA);HORVU2Hr1G032720(NA);HORVU2Hr1G064130(NA);HORVU2Hr1G082280(NA);HORVU2Hr1G086340(NA);HORVU2Hr1G098020(NA);HORVU2Hr1G104900(NA);HORVU2Hr1G106110(NA);HORVU2Hr1G110610(NA);HORVU3Hr1G050490(NA);HORVU3Hr1G109050(NA);…
GO:0071668	plant-type cell wall assembly	Biological Process	cellular component organization or biogenesis	17	0.704624	1.57865	0.0309278	0.125634	HORVU0Hr1G004650(NA);HORVU0Hr1G030030(NA);HORVU2Hr1G015440(NA);HORVU2Hr1G033060(NA);HORVU2Hr1G033070(NA);HORVU2Hr1G033080(NA);HORVU2Hr1G092510(NA);HORVU3Hr1G007580(NA);HORVU3Hr1G009960(NA);HORVU4Hr1G014530(NA);HORVU4Hr1G054770(NA);HORVU5Hr1G050510(NA);HORVU5Hr1G067940(NA);HORVU5Hr1G095910(NA);HORVU5Hr1G096010(NA);HORVU7Hr1G028350(NA);HORVU7Hr1G037420(NA)
GO:0051187	cofactor catabolic process	Biological Process	cellular process	220	0.467233	1.57123	0	0.129042	HORVU0Hr1G002770(NA);HORVU0Hr1G002800(NA);HORVU0Hr1G002840(NA);HORVU0Hr1G006290(NA);HORVU0Hr1G010070(NA);HORVU0Hr1G013340(NA);HORVU0Hr1G021680(NA);HORVU1Hr1G008120(NA);HORVU1Hr1G016660(NA);HORVU1Hr1G016720(NA);HORVU1Hr1G016730(NA);HORVU1Hr1G016770(NA);HORVU1Hr1G016820(NA);HORVU1Hr1G016840(NA);HORVU1Hr1G016870(NA);HORVU1Hr1G016980(NA);HORVU1Hr1G020690(NA);HORVU1Hr1G020720(NA);HORVU1Hr1G020800(NA);…
GO:0016132	brassinosteroid biosynthetic process	Biological Process	biological regulation	22	0.662569	1.56957	0.0344828	0.127433	HORVU1Hr1G051300(NA);HORVU2Hr1G002250(NA);HORVU2Hr1G011170(NA);HORVU2Hr1G065550(NA);HORVU2Hr1G081650(NA);HORVU2Hr1G088750(NA);HORVU2Hr1G095030(NA);HORVU2Hr1G095080(NA);HORVU2Hr1G095130(NA);HORVU3Hr1G018860(NA);HORVU3Hr1G085400(NA);HORVU3Hr1G107040(NA);HORVU4Hr1G032830(NA);HORVU4Hr1G032840(NA);HORVU4Hr1G065440(NA);HORVU5Hr1G009500(NA);HORVU5Hr1G043140(NA);HORVU5Hr1G118020(NA);HORVU6Hr1G065340(NA);…
GO:0030532	small nuclear ribonucleoprotein complex	Cellular Component	cell part	62	-0.699933	-1.56903	0	0.0330297	HORVU1Hr1G022420(NA);HORVU1Hr1G030660(NA);HORVU1Hr1G042920(NA);HORVU1Hr1G044750(Prp1);HORVU1Hr1G046870(NA);HORVU1Hr1G056490(NA);HORVU1Hr1G075110(NA);HORVU1Hr1G077470(NA);HORVU1Hr1G078320(NA);HORVU1Hr1G082160(NA);HORVU1Hr1G095060(NA);HORVU2Hr1G031890(NA);HORVU2Hr1G032990(NA);HORVU2Hr1G038180(NA);HORVU2Hr1G045860(NA);HORVU2Hr1G056740(NA);HORVU2Hr1G056750(NA);HORVU2Hr1G060770(NA);HORVU2Hr1G070000(NA…
GO:0030515	snoRNA binding	Molecular Function	binding	20	-0.80167	-1.56564	0	0.0347225	HORVU0Hr1G020240(NA);HORVU1Hr1G083960(NA);HORVU2Hr1G020690(NA);HORVU2Hr1G022110(NA);HORVU2Hr1G022120(NA);HORVU2Hr1G022140(NA);HORVU2Hr1G064130(NA);HORVU2Hr1G098020(NA);HORVU2Hr1G106110(NA);HORVU2Hr1G110610(NA);HORVU2Hr1G118690(NA);HORVU4Hr1G041810(NA);HORVU4Hr1G047580(NA);HORVU4Hr1G050710(NA);HORVU4Hr1G083410(NA);HORVU5Hr1G010440(NA);HORVU6Hr1G057640(NA);HORVU6Hr1G072650(NA);HORVU7Hr1G071450(NA);…
GO:0071166	ribonucleoprotein complex localization	Biological Process	localization	48	-0.705226	-1.56534	0.00112613	0.0343935	HORVU0Hr1G005840(NA);HORVU0Hr1G017200(NA);HORVU0Hr1G030130(NA);HORVU0Hr1G040320(NA);HORVU1Hr1G009900(NA);HORVU1Hr1G012470(NA);HORVU1Hr1G018750(NA);HORVU1Hr1G020170(NA);HORVU1Hr1G026280(NA);HORVU1Hr1G050300(NA);HORVU1Hr1G055810(NA);HORVU1Hr1G090760(NA);HORVU2Hr1G025040(NA);HORVU2Hr1G026220(NA);HORVU2Hr1G031680(NA);HORVU2Hr1G031690(NA);HORVU2Hr1G052550(NA);HORVU2Hr1G100330(NA);HORVU2Hr1G108050(NA);…
GO:0005385	zinc ion transmembrane transporter activity	Molecular Function	transporter activity	24	0.644431	1.56528	0	0.129022	HORVU0Hr1G000410(NA);HORVU1Hr1G015500(NA);HORVU1Hr1G024390(NA);HORVU1Hr1G028920(NA);HORVU1Hr1G070450(NA);HORVU1Hr1G070460(NA);HORVU2Hr1G025400(NA);HORVU2Hr1G082090(NA);HORVU2Hr1G099330(NA);HORVU2Hr1G112230(NA);HORVU3Hr1G022500(NA);HORVU3Hr1G114990(NA);HORVU4Hr1G003050(NA);HORVU4Hr1G073790(NA);HORVU4Hr1G082000(NA);HORVU5Hr1G045570(NA);HORVU5Hr1G071590(NA);HORVU5Hr1G094430(HMA3);HORVU6Hr1G018070(NA…
GO:0042743	hydrogen peroxide metabolic process	Biological Process	cellular process	226	0.46615	1.5647	0	0.126847	HORVU0Hr1G002770(NA);HORVU0Hr1G002800(NA);HORVU0Hr1G002840(NA);HORVU0Hr1G006290(NA);HORVU0Hr1G010070(NA);HORVU0Hr1G013340(NA);HORVU0Hr1G021680(NA);HORVU1Hr1G008120(NA);HORVU1Hr1G016660(NA);HORVU1Hr1G016720(NA);HORVU1Hr1G016730(NA);HORVU1Hr1G016770(NA);HORVU1Hr1G016820(NA);HORVU1Hr1G016840(NA);HORVU1Hr1G016870(NA);HORVU1Hr1G016980(NA);HORVU1Hr1G020690(NA);HORVU1Hr1G020720(NA);HORVU1Hr1G020800(NA);…
GO:0051170	import into nucleus	Biological Process	localization	45	-0.716313	-1.56421	0	0.0347685	HORVU0Hr1G030130(NA);HORVU0Hr1G030200(NA);HORVU1Hr1G009900(NA);HORVU1Hr1G013580(NA);HORVU1Hr1G022750(NA);HORVU1Hr1G041150(NA);HORVU1Hr1G059800(NA);HORVU1Hr1G060180(NA);HORVU1Hr1G076010(NA);HORVU1Hr1G090760(NA);HORVU2Hr1G016300(NA);HORVU2Hr1G037470(NA);HORVU2Hr1G052550(NA);HORVU2Hr1G053240(NA);HORVU2Hr1G066910(NA);HORVU2Hr1G099140(NA);HORVU2Hr1G100330(NA);HORVU2Hr1G126610(NA);HORVU3Hr1G015060(NA);…
GO:0004601	peroxidase activity	Molecular Function	antioxidant activity	273	0.453189	1.56224	0	0.125994	HORVU0Hr1G002770(NA);HORVU0Hr1G002800(NA);HORVU0Hr1G002840(NA);HORVU0Hr1G004850(NA);HORVU0Hr1G005060(NA);HORVU0Hr1G005850(NA);HORVU0Hr1G006290(NA);HORVU0Hr1G010070(NA);HORVU0Hr1G013340(NA);HORVU0Hr1G013380(NA);HORVU0Hr1G021680(NA);HORVU0Hr1G037830(NA);HORVU1Hr1G016660(NA);HORVU1Hr1G016720(NA);HORVU1Hr1G016730(NA);HORVU1Hr1G016770(NA);HORVU1Hr1G016820(NA);HORVU1Hr1G016840(NA);HORVU1Hr1G016870(NA);…
GO:0016592	mediator complex	Cellular Component	cell part	61	-0.690982	-1.56136	0	0.0361611	HORVU0Hr1G007520(NA);HORVU0Hr1G008030(NA);HORVU0Hr1G039270(NA);HORVU0Hr1G040300(NA);HORVU1Hr1G009570(NA);HORVU1Hr1G022410(NA);HORVU1Hr1G032960(NA);HORVU1Hr1G039090(NA);HORVU1Hr1G044810(NA);HORVU1Hr1G051380(NA);HORVU1Hr1G055490(NA);HORVU1Hr1G080310(NA);HORVU1Hr1G088570(NA);HORVU2Hr1G050500(NA);HORVU2Hr1G055830(NA);HORVU2Hr1G056170(NA);HORVU2Hr1G069960(NA);HORVU2Hr1G073500(NA);HORVU2Hr1G110410(NA);…
GO:0000462	maturation of SSU-rRNA from tricistronic rRNA transcript (SSU-rRNA, 5.8S rRNA, LSU-rRNA)	Biological Process	cellular component organization or biogenesis	45	-0.711423	-1.56065	0.00112613	0.0359951	HORVU0Hr1G004130(NA);HORVU0Hr1G005500(NA);HORVU0Hr1G020240(NA);HORVU0Hr1G023280(NA);HORVU0Hr1G039590(NA);HORVU1Hr1G012470(NA);HORVU1Hr1G058980(NA);HORVU1Hr1G068650(NA);HORVU1Hr1G076240(NA);HORVU1Hr1G086380(NA);HORVU2Hr1G019960(NA);HORVU2Hr1G021960(NA);HORVU2Hr1G046230(NA);HORVU2Hr1G064130(NA);HORVU2Hr1G067370(NA);HORVU2Hr1G082280(NA);HORVU2Hr1G098020(NA);HORVU2Hr1G106110(NA);HORVU2Hr1G124260(NA);…
GO:0097526	spliceosomal tri-snRNP complex	Cellular Component	cell part	35	-0.732438	-1.56058	0.00117096	0.0353972	HORVU1Hr1G042920(NA);HORVU1Hr1G044750(Prp1);HORVU1Hr1G056490(NA);HORVU1Hr1G075110(NA);HORVU1Hr1G077470(NA);HORVU1Hr1G095060(NA);HORVU2Hr1G031890(NA);HORVU2Hr1G032990(NA);HORVU2Hr1G038180(NA);HORVU2Hr1G056740(NA);HORVU2Hr1G056750(NA);HORVU2Hr1G060770(NA);HORVU2Hr1G070000(NA);HORVU2Hr1G109460(NA);HORVU2Hr1G123070(NA);HORVU3Hr1G057990(NA);HORVU3Hr1G058160(NA);HORVU3Hr1G083300(NA);HORVU3Hr1G113110(NA…
GO:0045330	aspartyl esterase activity	Molecular Function	catalytic activity	38	0.561338	1.56044	0.00746269	0.12524	HORVU1Hr1G048280(NA);HORVU1Hr1G059010(NA);HORVU1Hr1G063710(NA);HORVU1Hr1G075860(NA);HORVU1Hr1G093370(NA);HORVU2Hr1G015620(NA);HORVU2Hr1G018710(NA);HORVU2Hr1G020750(NA);HORVU2Hr1G023820(NA);HORVU2Hr1G023830(NA);HORVU2Hr1G032220(NA);HORVU2Hr1G032240(NA);HORVU2Hr1G076520(NA);HORVU2Hr1G080170(NA);HORVU2Hr1G097380(NA);HORVU2Hr1G115290(NA);HORVU2Hr1G123450(NA);HORVU2Hr1G123460(NA);HORVU3Hr1G033160(NA);…
GO:0045488	pectin metabolic process	Biological Process	cellular process	74	0.509433	1.56023	0	0.122961	HORVU0Hr1G038940(NA);HORVU1Hr1G013520(NA);HORVU1Hr1G028660(NA);HORVU1Hr1G038220(NA);HORVU1Hr1G044810(NA);HORVU1Hr1G048280(NA);HORVU1Hr1G059010(NA);HORVU1Hr1G063710(NA);HORVU1Hr1G075860(NA);HORVU1Hr1G082380(NA);HORVU1Hr1G093370(NA);HORVU2Hr1G002880(NA);HORVU2Hr1G002930(NA);HORVU2Hr1G013210(NA);HORVU2Hr1G014980(NA);HORVU2Hr1G015620(NA);HORVU2Hr1G018710(NA);HORVU2Hr1G020750(NA);HORVU2Hr1G023820(NA);…
GO:0071577	zinc ion transmembrane transport	Biological Process	localization	24	0.644431	1.56021	0.0177515	0.12055	HORVU0Hr1G000410(NA);HORVU1Hr1G015500(NA);HORVU1Hr1G024390(NA);HORVU1Hr1G028920(NA);HORVU1Hr1G070450(NA);HORVU1Hr1G070460(NA);HORVU2Hr1G025400(NA);HORVU2Hr1G082090(NA);HORVU2Hr1G099330(NA);HORVU2Hr1G112230(NA);HORVU3Hr1G022500(NA);HORVU3Hr1G114990(NA);HORVU4Hr1G003050(NA);HORVU4Hr1G073790(NA);HORVU4Hr1G082000(NA);HORVU5Hr1G045570(NA);HORVU5Hr1G071590(NA);HORVU5Hr1G094430(HMA3);HORVU6Hr1G018070(NA…
GO:0005635	nuclear envelope	Cellular Component	cell part	69	-0.685791	-1.56008	0	0.0351013	HORVU0Hr1G013290(NA);HORVU0Hr1G017200(NA);HORVU0Hr1G027060(NA);HORVU1Hr1G004960(NA);HORVU1Hr1G009900(NA);HORVU1Hr1G019490(NA);HORVU1Hr1G019590(NA);HORVU1Hr1G041060(NA);HORVU1Hr1G059860(NA);HORVU1Hr1G059970(NA);HORVU1Hr1G076010(NA);HORVU1Hr1G080920(NA);HORVU2Hr1G031680(NA);HORVU2Hr1G031690(NA);HORVU2Hr1G040170(NA);HORVU2Hr1G052550(NA);HORVU2Hr1G053240(NA);HORVU2Hr1G066910(NA);HORVU2Hr1G084050(NA);…
GO:0009295	nucleoid	Cellular Component	nucleoid	35	-0.739384	-1.55833	0.00114286	0.0358574	HORVU0Hr1G018120(NA);HORVU0Hr1G026700(NA);HORVU0Hr1G031500(NA);HORVU1Hr1G038620(NA);HORVU1Hr1G053310(NA);HORVU1Hr1G062740(NA);HORVU1Hr1G065770(NA);HORVU1Hr1G077860(NA);HORVU1Hr1G093350(NA);HORVU2Hr1G002180(NA);HORVU2Hr1G002260(NA);HORVU2Hr1G020980(NA);HORVU3Hr1G015690(NA);HORVU3Hr1G057550(NA);HORVU3Hr1G060480(NA);HORVU3Hr1G074850(NA);HORVU3Hr1G075580(NA);HORVU3Hr1G088970(NA);HORVU3Hr1G107020(NA);…
GO:0001522	pseudouridine synthesis	Biological Process	cellular process	25	-0.785521	-1.55803	0.00367197	0.0354516	HORVU1Hr1G003530(NA);HORVU1Hr1G031370(NA);HORVU1Hr1G065830(NA);HORVU1Hr1G078030(NA);HORVU2Hr1G022410(NA);HORVU2Hr1G027370(NA);HORVU2Hr1G027400(NA);HORVU3Hr1G016330(NA);HORVU3Hr1G075620(NA);HORVU4Hr1G047580(NA);HORVU4Hr1G056670(NA);HORVU4Hr1G072220(NA);HORVU5Hr1G023070(NA);HORVU5Hr1G024860(NA);HORVU5Hr1G028980(NA);HORVU5Hr1G029010(NA);HORVU5Hr1G049690(NA);HORVU5Hr1G106170(NA);HORVU6Hr1G056850(NA);…
GO:0008033	tRNA processing	Biological Process	cellular process	152	-0.643434	-1.55768	0	0.035028	AGP50736(matK);HORVU0Hr1G006770(NA);HORVU0Hr1G012630(NA);HORVU0Hr1G013040(NA);HORVU0Hr1G021960(NA);HORVU0Hr1G028600(NA);HORVU0Hr1G037330(NA);HORVU1Hr1G003530(NA);HORVU1Hr1G011480(NA);HORVU1Hr1G019480(NA);HORVU1Hr1G028330(NA);HORVU1Hr1G031370(NA);HORVU1Hr1G036980(NA);HORVU1Hr1G036990(NA);HORVU1Hr1G070440(NA);HORVU1Hr1G076500(NA);HORVU1Hr1G078030(NA);HORVU1Hr1G083530(NA);HORVU2Hr1G000580(NA);HORVU2…
GO:0006913	nucleocytoplasmic transport	Biological Process	localization	117	-0.655203	-1.554	0	0.0372324	HORVU0Hr1G001530(NA);HORVU0Hr1G005840(NA);HORVU0Hr1G013290(NA);HORVU0Hr1G017200(NA);HORVU0Hr1G027060(NA);HORVU0Hr1G030130(NA);HORVU0Hr1G030200(NA);HORVU0Hr1G040320(NA);HORVU1Hr1G004960(NA);HORVU1Hr1G009900(NA);HORVU1Hr1G012470(NA);HORVU1Hr1G013580(NA);HORVU1Hr1G018750(NA);HORVU1Hr1G019490(NA);HORVU1Hr1G020170(NA);HORVU1Hr1G022750(NA);HORVU1Hr1G026280(NA);HORVU1Hr1G041060(NA);HORVU1Hr1G041150(NA);…
GO:0051169	nuclear transport	Biological Process	localization	117	-0.655203	-1.55319	0	0.0373582	HORVU0Hr1G001530(NA);HORVU0Hr1G005840(NA);HORVU0Hr1G013290(NA);HORVU0Hr1G017200(NA);HORVU0Hr1G027060(NA);HORVU0Hr1G030130(NA);HORVU0Hr1G030200(NA);HORVU0Hr1G040320(NA);HORVU1Hr1G004960(NA);HORVU1Hr1G009900(NA);HORVU1Hr1G012470(NA);HORVU1Hr1G013580(NA);HORVU1Hr1G018750(NA);HORVU1Hr1G019490(NA);HORVU1Hr1G020170(NA);HORVU1Hr1G022750(NA);HORVU1Hr1G026280(NA);HORVU1Hr1G041060(NA);HORVU1Hr1G041150(NA);…
GO:0006606	protein import into nucleus	Biological Process	localization	44	-0.715812	-1.55296	0	0.0368792	HORVU0Hr1G030130(NA);HORVU0Hr1G030200(NA);HORVU1Hr1G009900(NA);HORVU1Hr1G013580(NA);HORVU1Hr1G022750(NA);HORVU1Hr1G041150(NA);HORVU1Hr1G059800(NA);HORVU1Hr1G060180(NA);HORVU1Hr1G076010(NA);HORVU1Hr1G090760(NA);HORVU2Hr1G016300(NA);HORVU2Hr1G037470(NA);HORVU2Hr1G052550(NA);HORVU2Hr1G053240(NA);HORVU2Hr1G066910(NA);HORVU2Hr1G099140(NA);HORVU2Hr1G100330(NA);HORVU2Hr1G126610(NA);HORVU3Hr1G025640(NA);…
GO:0030599	pectinesterase activity	Molecular Function	catalytic activity	43	0.554937	1.55234	0	0.125091	HORVU1Hr1G029910(NA);HORVU1Hr1G048280(NA);HORVU1Hr1G059010(NA);HORVU1Hr1G063710(NA);HORVU1Hr1G075860(NA);HORVU1Hr1G093370(NA);HORVU2Hr1G015620(NA);HORVU2Hr1G018710(NA);HORVU2Hr1G020750(NA);HORVU2Hr1G023820(NA);HORVU2Hr1G023830(NA);HORVU2Hr1G032220(NA);HORVU2Hr1G032240(NA);HORVU2Hr1G076520(NA);HORVU2Hr1G080170(NA);HORVU2Hr1G097380(NA);HORVU2Hr1G115290(NA);HORVU2Hr1G123450(NA);HORVU2Hr1G123460(NA);…
GO:0090734	site of DNA damage	Cellular Component	cell part	27	-0.756339	-1.55034	0.00362757	0.0383182	HORVU0Hr1G018030(NA);HORVU0Hr1G018090(NA);HORVU1Hr1G038820(NA);HORVU1Hr1G039430(NA);HORVU2Hr1G015080(NA);HORVU2Hr1G031640(NA);HORVU2Hr1G077390(NA);HORVU2Hr1G090950(NA);HORVU2Hr1G116540(NA);HORVU3Hr1G005020(NA);HORVU3Hr1G023060(NA);HORVU3Hr1G025060(NA);HORVU3Hr1G030540(NA);HORVU3Hr1G065060(NA);HORVU3Hr1G072920(NA);HORVU4Hr1G065230(NA);HORVU4Hr1G068780(NA);HORVU4Hr1G071720(NA);HORVU4Hr1G075890(NA);…
GO:0016073	snRNA metabolic process	Biological Process	cellular process	24	-0.770337	-1.55011	0	0.0378248	HORVU0Hr1G021200(NA);HORVU1Hr1G036040(NA);HORVU1Hr1G085870(NA);HORVU2Hr1G027370(NA);HORVU2Hr1G027400(NA);HORVU2Hr1G046740(NA);HORVU3Hr1G014240(NA);HORVU3Hr1G059710(NA);HORVU3Hr1G092320(NA);HORVU3Hr1G092750(NA);HORVU4Hr1G012650(NA);HORVU4Hr1G072850(NA);HORVU4Hr1G072900(NA);HORVU5Hr1G016590(NA);HORVU5Hr1G060570(NA);HORVU5Hr1G060590(NA);HORVU5Hr1G123690(NA);HORVU6Hr1G027570(NA);HORVU6Hr1G057640(NA);…
GO:0035861	site of double-strand break	Cellular Component	cell part	27	-0.756339	-1.54991	0.00723764	0.0373611	HORVU0Hr1G018030(NA);HORVU0Hr1G018090(NA);HORVU1Hr1G038820(NA);HORVU1Hr1G039430(NA);HORVU2Hr1G015080(NA);HORVU2Hr1G031640(NA);HORVU2Hr1G077390(NA);HORVU2Hr1G090950(NA);HORVU2Hr1G116540(NA);HORVU3Hr1G005020(NA);HORVU3Hr1G023060(NA);HORVU3Hr1G025060(NA);HORVU3Hr1G030540(NA);HORVU3Hr1G065060(NA);HORVU3Hr1G072920(NA);HORVU4Hr1G065230(NA);HORVU4Hr1G068780(NA);HORVU4Hr1G071720(NA);HORVU4Hr1G075890(NA);…
GO:0016684	oxidoreductase activity, acting on peroxide as acceptor	Molecular Function	catalytic activity	273	0.453189	1.54988	0	0.124764	HORVU0Hr1G002770(NA);HORVU0Hr1G002800(NA);HORVU0Hr1G002840(NA);HORVU0Hr1G004850(NA);HORVU0Hr1G005060(NA);HORVU0Hr1G005850(NA);HORVU0Hr1G006290(NA);HORVU0Hr1G010070(NA);HORVU0Hr1G013340(NA);HORVU0Hr1G013380(NA);HORVU0Hr1G021680(NA);HORVU0Hr1G037830(NA);HORVU1Hr1G016660(NA);HORVU1Hr1G016720(NA);HORVU1Hr1G016730(NA);HORVU1Hr1G016770(NA);HORVU1Hr1G016820(NA);HORVU1Hr1G016840(NA);HORVU1Hr1G016870(NA);…
GO:0006400	tRNA modification	Biological Process	cellular process	114	-0.658032	-1.54922	0	0.0373482	HORVU0Hr1G006770(NA);HORVU0Hr1G012630(NA);HORVU0Hr1G013040(NA);HORVU0Hr1G021960(NA);HORVU1Hr1G003530(NA);HORVU1Hr1G011480(NA);HORVU1Hr1G019480(NA);HORVU1Hr1G028330(NA);HORVU1Hr1G031370(NA);HORVU1Hr1G036980(NA);HORVU1Hr1G036990(NA);HORVU1Hr1G083530(NA);HORVU2Hr1G000580(NA);HORVU2Hr1G001360(NA);HORVU2Hr1G017790(NA);HORVU2Hr1G018230(NA);HORVU2Hr1G024520(NA);HORVU2Hr1G029760(NA);HORVU2Hr1G034350(NA);…
GO:0016706	oxidoreductase activity, acting on paired donors, with incorporation or reduction of molecular oxygen, 2-oxoglutarate as one donor, and incorporation of one atom each of oxygen into both donors	Molecular Function	catalytic activity	39	0.564976	1.54913	0	0.123126	HORVU0Hr1G025870(NA);HORVU1Hr1G023460(NA);HORVU1Hr1G024290(NA);HORVU1Hr1G029520(NA);HORVU1Hr1G032190(NA);HORVU1Hr1G044710(NA);HORVU1Hr1G063780(NA);HORVU1Hr1G068850(NA);HORVU1Hr1G076730(GA2ox4);HORVU1Hr1G086710(NA);HORVU1Hr1G086810(NA);HORVU2Hr1G066950(NA);HORVU2Hr1G110130(NA);HORVU2Hr1G111300(NA);HORVU2Hr1G111390(NA);HORVU2Hr1G118350(GA3ox1);HORVU3Hr1G022840(NA);HORVU3Hr1G024150(NA);HORVU3Hr1G029…
GO:0030687	preribosome, large subunit precursor	Cellular Component	protein-containing complex	37	-0.728119	-1.54851	0.00117096	0.0373631	HORVU0Hr1G009870(NA);HORVU0Hr1G014050(NA);HORVU0Hr1G018160(NA);HORVU0Hr1G022580(NA);HORVU0Hr1G028010(NA);HORVU0Hr1G030920(NA);HORVU1Hr1G011540(NA);HORVU1Hr1G012470(NA);HORVU1Hr1G014800(NA);HORVU1Hr1G030220(NA);HORVU1Hr1G038180(NA);HORVU1Hr1G043640(NA);HORVU1Hr1G078650(NA);HORVU1Hr1G089440(NA);HORVU2Hr1G019660(NA);HORVU2Hr1G019810(NA);HORVU2Hr1G026220(NA);HORVU2Hr1G033450(NA);HORVU2Hr1G048110(NA);…
GO:0016553	base conversion or substitution editing	Biological Process	cellular process	41	-0.729855	-1.54759	0.00116009	0.0376247	HORVU0Hr1G012630(NA);HORVU0Hr1G014780(NA);HORVU0Hr1G025910(NA);HORVU0Hr1G027490(NA);HORVU0Hr1G028320(NA);HORVU0Hr1G032330(NA);HORVU1Hr1G025450(NA);HORVU1Hr1G052310(NA);HORVU1Hr1G057120(NA);HORVU1Hr1G064420(NA);HORVU2Hr1G040170(NA);HORVU2Hr1G055630(NA);HORVU2Hr1G101720(NA);HORVU2Hr1G101810(NA);HORVU2Hr1G124050(NA);HORVU2Hr1G127690(NA);HORVU3Hr1G002580(NA);HORVU3Hr1G058590(NA);HORVU3Hr1G116600(NA);…
GO:0071426	ribonucleoprotein complex export from nucleus	Biological Process	localization	48	-0.705226	-1.54735	0	0.0372565	HORVU0Hr1G005840(NA);HORVU0Hr1G017200(NA);HORVU0Hr1G030130(NA);HORVU0Hr1G040320(NA);HORVU1Hr1G009900(NA);HORVU1Hr1G012470(NA);HORVU1Hr1G018750(NA);HORVU1Hr1G020170(NA);HORVU1Hr1G026280(NA);HORVU1Hr1G050300(NA);HORVU1Hr1G055810(NA);HORVU1Hr1G090760(NA);HORVU2Hr1G025040(NA);HORVU2Hr1G026220(NA);HORVU2Hr1G031680(NA);HORVU2Hr1G031690(NA);HORVU2Hr1G052550(NA);HORVU2Hr1G100330(NA);HORVU2Hr1G108050(NA);…
GO:0005844	polysome	Cellular Component	protein-containing complex	22	-0.797306	-1.54667	0.00127065	0.0372722	HORVU0Hr1G024200(NA);HORVU1Hr1G036940(NA);HORVU1Hr1G042270(NA);HORVU1Hr1G059220(NA);HORVU2Hr1G035430(NA);HORVU2Hr1G068360(NA);HORVU2Hr1G090110(NA);HORVU3Hr1G021640(NA);HORVU3Hr1G024350(NA);HORVU3Hr1G048890(NA);HORVU3Hr1G113280(NA);HORVU4Hr1G012300(NA);HORVU4Hr1G033400(NA);HORVU4Hr1G077020(NA);HORVU4Hr1G090110(NA);HORVU5Hr1G022470(NA);HORVU5Hr1G040910(NA);HORVU5Hr1G048580(NA);HORVU5Hr1G122170(NA);…
GO:0000049	tRNA binding	Molecular Function	binding	49	-0.702025	-1.54652	0	0.0368407	HORVU0Hr1G011560(NA);HORVU0Hr1G035750(NA);HORVU1Hr1G050920(NA);HORVU1Hr1G076610(NA);HORVU2Hr1G017790(NA);HORVU2Hr1G031680(NA);HORVU2Hr1G031690(NA);HORVU2Hr1G034350(NA);HORVU2Hr1G040310(NA);HORVU2Hr1G066320(NA);HORVU2Hr1G083870(NA);HORVU2Hr1G084930(NA);HORVU3Hr1G033370(NA);HORVU3Hr1G081060(NA);HORVU3Hr1G103450(NA);HORVU3Hr1G103630(NA);HORVU4Hr1G005500(NA);HORVU4Hr1G009170(NA);HORVU4Hr1G010180(NA);…
GO:0006829	zinc ion transport	Biological Process	localization	25	0.629958	1.54619	0	0.12336	HORVU0Hr1G000410(NA);HORVU1Hr1G015500(NA);HORVU1Hr1G024390(NA);HORVU1Hr1G028920(NA);HORVU1Hr1G070450(NA);HORVU1Hr1G070460(NA);HORVU2Hr1G025400(NA);HORVU2Hr1G082090(NA);HORVU2Hr1G099330(NA);HORVU2Hr1G112230(NA);HORVU3Hr1G022500(NA);HORVU3Hr1G114990(NA);HORVU4Hr1G003050(NA);HORVU4Hr1G073790(NA);HORVU4Hr1G082000(NA);HORVU5Hr1G045570(NA);HORVU5Hr1G071590(NA);HORVU5Hr1G094430(HMA3);HORVU6Hr1G018070(NA…
GO:0004540	ribonuclease activity	Molecular Function	catalytic activity	149	-0.642203	-1.54608	0	0.0367454	HORVU0Hr1G004470(NA);HORVU0Hr1G006380(NA);HORVU0Hr1G006790(NA);HORVU0Hr1G007630(NA);HORVU0Hr1G017230(NA);HORVU0Hr1G017510(NA);HORVU0Hr1G036580(NA);HORVU0Hr1G040270(NA);HORVU1Hr1G010820(NA);HORVU1Hr1G011830(NA);HORVU1Hr1G018530(NA);HORVU1Hr1G022150(NA);HORVU1Hr1G024810(NA);HORVU1Hr1G029290(NA);HORVU1Hr1G035390(NA);HORVU1Hr1G036040(NA);HORVU1Hr1G037340(NA);HORVU1Hr1G042710(NA);HORVU1Hr1G065870(NA);…
GO:0000377	RNA splicing, via transesterification reactions with bulged adenosine as nucleophile	Biological Process	cellular process	268	-0.627179	-1.54595	0	0.0363958	HORVU0Hr1G001050(NA);HORVU0Hr1G001300(NA);HORVU0Hr1G005820(NA);HORVU0Hr1G007860(NA);HORVU0Hr1G009840(NA);HORVU0Hr1G014020(NA);HORVU0Hr1G015130(NA);HORVU0Hr1G016700(NA);HORVU0Hr1G020490(NA);HORVU0Hr1G031620(NA);HORVU1Hr1G000530(NA);HORVU1Hr1G001750(NA);HORVU1Hr1G009950(NA);HORVU1Hr1G018060(NA);HORVU1Hr1G022420(NA);HORVU1Hr1G024060(NA);HORVU1Hr1G025660(NA);HORVU1Hr1G030660(NA);HORVU1Hr1G034750(NA);…
GO:0090501	RNA phosphodiester bond hydrolysis	Biological Process	cellular process	176	-0.640955	-1.54544	0	0.0363964	HORVU0Hr1G004470(NA);HORVU0Hr1G006380(NA);HORVU0Hr1G006790(NA);HORVU0Hr1G007630(NA);HORVU0Hr1G017230(NA);HORVU0Hr1G017510(NA);HORVU0Hr1G023280(NA);HORVU0Hr1G036580(NA);HORVU0Hr1G040270(NA);HORVU1Hr1G010820(NA);HORVU1Hr1G011830(NA);HORVU1Hr1G012470(NA);HORVU1Hr1G018530(NA);HORVU1Hr1G022150(NA);HORVU1Hr1G024810(NA);HORVU1Hr1G029290(NA);HORVU1Hr1G035390(NA);HORVU1Hr1G036040(NA);HORVU1Hr1G037340(NA);…
GO:0000387	spliceosomal snRNP assembly	Biological Process	cellular component organization or biogenesis	24	-0.772526	-1.54344	0.00366748	0.0374061	HORVU1Hr1G044750(Prp1);HORVU2Hr1G002050(NA);HORVU2Hr1G031890(NA);HORVU2Hr1G060770(NA);HORVU2Hr1G095690(NA);HORVU2Hr1G117640(NA);HORVU3Hr1G047030(NA);HORVU3Hr1G057990(NA);HORVU3Hr1G113110(NA);HORVU4Hr1G033850(NA);HORVU4Hr1G086790(NA);HORVU4Hr1G089590(NA);HORVU5Hr1G015080(NA);HORVU5Hr1G058160(NA);HORVU5Hr1G058430(NA);HORVU6Hr1G028190(NA);HORVU6Hr1G045250(NA);HORVU6Hr1G051450(NA);HORVU6Hr1G058720(NA…
GO:0045489	pectin biosynthetic process	Biological Process	cellular process	17	0.677998	1.54311	0.0418605	0.123991	HORVU1Hr1G082380(NA);HORVU2Hr1G014980(NA);HORVU2Hr1G116320(NA);HORVU3Hr1G068970(NA);HORVU4Hr1G004440(NA);HORVU4Hr1G027400(NA);HORVU4Hr1G037400(NA);HORVU4Hr1G048490(NA);HORVU4Hr1G051070(NA);HORVU4Hr1G068760(NA);HORVU5Hr1G019640(NA);HORVU5Hr1G045700(NA);HORVU5Hr1G071650(NA);HORVU5Hr1G081520(NA);HORVU6Hr1G075840(NA);HORVU7Hr1G038200(NA);HORVU7Hr1G039260(NA)
GO:0010268	brassinosteroid homeostasis	Biological Process	biological regulation	22	0.637641	1.54218	0.0218579	0.122711	HORVU1Hr1G051300(NA);HORVU2Hr1G002250(NA);HORVU2Hr1G011170(NA);HORVU2Hr1G065550(NA);HORVU2Hr1G081650(NA);HORVU2Hr1G088750(NA);HORVU2Hr1G095030(NA);HORVU2Hr1G095080(NA);HORVU2Hr1G095130(NA);HORVU3Hr1G018860(NA);HORVU3Hr1G023910(NA);HORVU4Hr1G032830(NA);HORVU4Hr1G032840(NA);HORVU4Hr1G065440(NA);HORVU5Hr1G009500(NA);HORVU5Hr1G043140(NA);HORVU5Hr1G118020(NA);HORVU6Hr1G037140(NA);HORVU6Hr1G065340(NA);…
GO:0042254	ribosome biogenesis	Biological Process	cellular component organization or biogenesis	471	-0.624825	-1.5421	0	0.0378492	AGP50777(rpl20);AGP50796(rpl23);AGP50799(rps7);EPlHVUG00000039848(rpl5_2);EPlHVUG00000039869(NA);EPlHVUG00000039878(rpl5_1);HORVU0Hr1G000350(NA);HORVU0Hr1G003140(NA);HORVU0Hr1G004130(NA);HORVU0Hr1G004200(NA);HORVU0Hr1G004700(NA);HORVU0Hr1G005500(NA);HORVU0Hr1G005840(NA);HORVU0Hr1G006380(NA);HORVU0Hr1G006790(NA);HORVU0Hr1G009870(NA);HORVU0Hr1G014050(NA);HORVU0Hr1G017250(NA);HORVU0Hr1G018160(NA);HO…
GO:0000178	exosome (RNase complex)	Cellular Component	cell part	20	-0.793087	-1.54186	0.003663	0.0375645	HORVU1Hr1G010820(NA);HORVU1Hr1G036040(NA);HORVU1Hr1G085870(NA);HORVU2Hr1G046740(NA);HORVU3Hr1G059710(NA);HORVU3Hr1G096400(NA);HORVU4Hr1G012650(NA);HORVU4Hr1G072850(NA);HORVU4Hr1G072900(NA);HORVU4Hr1G082690(NA);HORVU5Hr1G022050(NA);HORVU5Hr1G088210(NA);HORVU5Hr1G123690(NA);HORVU6Hr1G026570(NA);HORVU6Hr1G027570(NA);HORVU6Hr1G078320(NA);HORVU7Hr1G024450(NA);HORVU7Hr1G038290(NA);HORVU7Hr1G072710(NA);…
GO:0000398	mRNA splicing, via spliceosome	Biological Process	cellular process	249	-0.630678	-1.54175	0	0.0372506	HORVU0Hr1G001050(NA);HORVU0Hr1G001300(NA);HORVU0Hr1G005820(NA);HORVU0Hr1G007860(NA);HORVU0Hr1G009840(NA);HORVU0Hr1G014020(NA);HORVU0Hr1G015130(NA);HORVU0Hr1G016700(NA);HORVU0Hr1G020490(NA);HORVU0Hr1G031620(NA);HORVU1Hr1G000530(NA);HORVU1Hr1G001750(NA);HORVU1Hr1G009950(NA);HORVU1Hr1G018060(NA);HORVU1Hr1G022420(NA);HORVU1Hr1G024060(NA);HORVU1Hr1G025660(NA);HORVU1Hr1G030660(NA);HORVU1Hr1G034750(NA);…
GO:0090502	RNA phosphodiester bond hydrolysis, endonucleolytic	Biological Process	cellular process	106	-0.650231	-1.54173	0	0.0367907	HORVU0Hr1G004470(NA);HORVU0Hr1G017230(NA);HORVU0Hr1G017510(NA);HORVU0Hr1G023280(NA);HORVU0Hr1G036580(NA);HORVU1Hr1G011830(NA);HORVU1Hr1G012470(NA);HORVU1Hr1G018530(NA);HORVU1Hr1G024810(NA);HORVU1Hr1G037340(NA);HORVU1Hr1G042710(NA);HORVU1Hr1G065870(NA);HORVU1Hr1G068650(NA);HORVU1Hr1G070440(NA);HORVU1Hr1G076500(NA);HORVU1Hr1G093560(NA);HORVU1Hr1G093570(NA);HORVU1Hr1G093620(NA);HORVU1Hr1G093660(NA);…
GO:0034504	protein localization to nucleus	Biological Process	localization	46	-0.70814	-1.54168	0.00227015	0.0363421	HORVU0Hr1G030130(NA);HORVU0Hr1G030200(NA);HORVU1Hr1G009900(NA);HORVU1Hr1G013580(NA);HORVU1Hr1G022750(NA);HORVU1Hr1G041150(NA);HORVU1Hr1G059800(NA);HORVU1Hr1G060180(NA);HORVU1Hr1G076010(NA);HORVU1Hr1G090760(NA);HORVU2Hr1G016300(NA);HORVU2Hr1G037470(NA);HORVU2Hr1G052550(NA);HORVU2Hr1G053240(NA);HORVU2Hr1G066910(NA);HORVU2Hr1G099140(NA);HORVU2Hr1G100330(NA);HORVU2Hr1G126610(NA);HORVU3Hr1G025640(NA);…
GO:0005854	nascent polypeptide-associated complex	Cellular Component	cell part	22	-0.788063	-1.54037	0.0025	0.0368756	HORVU0Hr1G024200(NA);HORVU1Hr1G036940(NA);HORVU1Hr1G042270(NA);HORVU1Hr1G057970(NA);HORVU2Hr1G015260(NA);HORVU2Hr1G035430(NA);HORVU3Hr1G021640(NA);HORVU3Hr1G024350(NA);HORVU3Hr1G102230(NA);HORVU3Hr1G102310(NA);HORVU3Hr1G102370(NA);HORVU3Hr1G102520(NA);HORVU3Hr1G113280(NA);HORVU4Hr1G012300(NA);HORVU4Hr1G033400(NA);HORVU4Hr1G084900(NA);HORVU4Hr1G090110(NA);HORVU5Hr1G040910(NA);HORVU5Hr1G048580(NA);…
GO:0010499	proteasomal ubiquitin-independent protein catabolic process	Biological Process	cellular process	28	-0.7474	-1.53775	0.00121359	0.0386766	HORVU0Hr1G001180(NA);HORVU0Hr1G015750(NA);HORVU0Hr1G040340(NA);HORVU1Hr1G028190(NA);HORVU1Hr1G068490(NA);HORVU1Hr1G090810(NA);HORVU2Hr1G023490(NA);HORVU2Hr1G036390(NA);HORVU3Hr1G055720(NA);HORVU3Hr1G068630(NA);HORVU4Hr1G040770(NA);HORVU4Hr1G042970(NA);HORVU4Hr1G076770(NA);HORVU5Hr1G038710(NA);HORVU5Hr1G076130(NA);HORVU5Hr1G076600(NA);HORVU5Hr1G078810(NA);HORVU5Hr1G083350(NA);HORVU5Hr1G110330(NA);…
GO:0006399	tRNA metabolic process	Biological Process	cellular process	253	-0.627605	-1.53741	0	0.0384926	AGP50736(matK);HORVU0Hr1G006770(NA);HORVU0Hr1G011560(NA);HORVU0Hr1G012630(NA);HORVU0Hr1G013040(NA);HORVU0Hr1G020980(NA);HORVU0Hr1G021230(NA);HORVU0Hr1G021960(NA);HORVU0Hr1G028600(NA);HORVU0Hr1G035750(NA);HORVU0Hr1G037330(NA);HORVU1Hr1G003530(NA);HORVU1Hr1G011480(NA);HORVU1Hr1G019480(NA);HORVU1Hr1G021130(NA);HORVU1Hr1G021700(NA);HORVU1Hr1G024170(NA);HORVU1Hr1G024420(NA);HORVU1Hr1G028330(NA);HORVU1…
GO:0031123	RNA 3'-end processing	Biological Process	cellular process	85	-0.666499	-1.53711	0.00106838	0.03819	HORVU0Hr1G001450(NA);HORVU0Hr1G006380(NA);HORVU0Hr1G006790(NA);HORVU0Hr1G010590(NA);HORVU0Hr1G029140(NA);HORVU0Hr1G029500(NA);HORVU0Hr1G035930(NA);HORVU0Hr1G040270(NA);HORVU0Hr1G040320(NA);HORVU1Hr1G003280(NA);HORVU1Hr1G031950(NA);HORVU1Hr1G036040(NA);HORVU1Hr1G076990(NA);HORVU1Hr1G081030(NA);HORVU1Hr1G085870(NA);HORVU2Hr1G011580(NA);HORVU2Hr1G013790(NA);HORVU2Hr1G016100(NA);HORVU2Hr1G019960(NA);…
GO:0006397	mRNA processing	Biological Process	cellular process	385	-0.622907	-1.53692	0	0.0379492	AGP50736(matK);HORVU0Hr1G001050(NA);HORVU0Hr1G001120(NA);HORVU0Hr1G001300(NA);HORVU0Hr1G001450(NA);HORVU0Hr1G002690(NA);HORVU0Hr1G005820(NA);HORVU0Hr1G007860(NA);HORVU0Hr1G009840(NA);HORVU0Hr1G010590(NA);HORVU0Hr1G014020(NA);HORVU0Hr1G015130(NA);HORVU0Hr1G016700(NA);HORVU0Hr1G017510(NA);HORVU0Hr1G020490(NA);HORVU0Hr1G020790(NA);HORVU0Hr1G028600(NA);HORVU0Hr1G029140(NA);HORVU0Hr1G029500(NA);HORVU0…
GO:0009368	endopeptidase Clp complex	Cellular Component	cell part	27	0.601582	1.53638	0.00675676	0.125524	AGP50779(clpP);HORVU0Hr1G026150(NA);HORVU0Hr1G027550(NA);HORVU0Hr1G029900(NA);HORVU0Hr1G036940(NA);HORVU0Hr1G037900(NA);HORVU1Hr1G041810(NA);HORVU1Hr1G094480(NA);HORVU2Hr1G090470(NA);HORVU3Hr1G038610(NA);HORVU3Hr1G044510(NA);HORVU3Hr1G044530(NA);HORVU3Hr1G053800(NA);HORVU3Hr1G083440(NA);HORVU4Hr1G038160(NA);HORVU4Hr1G046480(NA);HORVU4Hr1G053660(NA);HORVU5Hr1G035690(NA);HORVU5Hr1G042010(NA);HORVU5…
GO:0000375	RNA splicing, via transesterification reactions	Biological Process	cellular process	268	-0.627179	-1.53486	0	0.0390221	HORVU0Hr1G001050(NA);HORVU0Hr1G001300(NA);HORVU0Hr1G005820(NA);HORVU0Hr1G007860(NA);HORVU0Hr1G009840(NA);HORVU0Hr1G014020(NA);HORVU0Hr1G015130(NA);HORVU0Hr1G016700(NA);HORVU0Hr1G020490(NA);HORVU0Hr1G031620(NA);HORVU1Hr1G000530(NA);HORVU1Hr1G001750(NA);HORVU1Hr1G009950(NA);HORVU1Hr1G018060(NA);HORVU1Hr1G022420(NA);HORVU1Hr1G024060(NA);HORVU1Hr1G025660(NA);HORVU1Hr1G030660(NA);HORVU1Hr1G034750(NA);…
GO:0005681	spliceosomal complex	Cellular Component	cell part	155	-0.636878	-1.53424	0	0.0390795	HORVU0Hr1G000940(NA);HORVU0Hr1G006640(NA);HORVU0Hr1G007860(NA);HORVU0Hr1G009840(NA);HORVU0Hr1G015130(NA);HORVU0Hr1G031620(NA);HORVU1Hr1G008620(NA);HORVU1Hr1G025660(NA);HORVU1Hr1G030660(NA);HORVU1Hr1G038240(NA);HORVU1Hr1G039050(NA);HORVU1Hr1G044500(NA);HORVU1Hr1G044750(Prp1);HORVU1Hr1G046870(NA);HORVU1Hr1G056370(NA);HORVU1Hr1G056400(NA);HORVU1Hr1G056490(NA);HORVU1Hr1G067670(NA);HORVU1Hr1G073660(NA…
GO:0034661	ncRNA catabolic process	Biological Process	cellular process	16	-0.819228	-1.53294	0.00646831	0.0396573	HORVU1Hr1G036040(NA);HORVU1Hr1G059450(NA);HORVU1Hr1G085870(NA);HORVU2Hr1G046740(NA);HORVU2Hr1G111240(NA);HORVU3Hr1G059710(NA);HORVU4Hr1G012650(NA);HORVU4Hr1G072850(NA);HORVU4Hr1G072900(NA);HORVU4Hr1G082690(NA);HORVU5Hr1G046090(NA);HORVU5Hr1G123690(NA);HORVU6Hr1G027570(NA);HORVU7Hr1G038290(NA);HORVU7Hr1G072710(NA);HORVU7Hr1G105370(NA)
GO:0009969	xyloglucan biosynthetic process	Biological Process	cellular process	22	0.627933	1.53231	0.020202	0.127093	HORVU1Hr1G091060(NA);HORVU2Hr1G094540(NA);HORVU2Hr1G094620(NA);HORVU4Hr1G028370(NA);HORVU4Hr1G054020(NA);HORVU4Hr1G054120(NA);HORVU4Hr1G054910(NA);HORVU4Hr1G079030(NA);HORVU5Hr1G042000(NA);HORVU5Hr1G068430(NA);HORVU6Hr1G040960(NA);HORVU6Hr1G078500(NA);HORVU6Hr1G078600(NA);HORVU6Hr1G078630(NA);HORVU6Hr1G078650(NA);HORVU7Hr1G026180(NA);HORVU7Hr1G035550(NA);HORVU7Hr1G035560(NA);HORVU7Hr1G035570(NA);…
GO:0000956	nuclear-transcribed mRNA catabolic process	Biological Process	biological regulation	71	-0.666388	-1.53057	0	0.0412141	HORVU0Hr1G007630(NA);HORVU0Hr1G040320(NA);HORVU1Hr1G018060(NA);HORVU1Hr1G029290(NA);HORVU1Hr1G035390(NA);HORVU1Hr1G036040(NA);HORVU1Hr1G054300(NA);HORVU1Hr1G061810(NA);HORVU1Hr1G069060(NA);HORVU1Hr1G075110(NA);HORVU1Hr1G077510(NA);HORVU1Hr1G080750(NA);HORVU1Hr1G085740(NA);HORVU1Hr1G085870(NA);HORVU2Hr1G012300(NA);HORVU2Hr1G038180(NA);HORVU2Hr1G046740(NA);HORVU2Hr1G055380(NA);HORVU2Hr1G078250(NA);…
GO:0010393	galacturonan metabolic process	Biological Process	metabolic process	75	0.496312	1.52713	0	0.129249	HORVU0Hr1G038940(NA);HORVU1Hr1G013520(NA);HORVU1Hr1G028660(NA);HORVU1Hr1G038220(NA);HORVU1Hr1G044810(NA);HORVU1Hr1G048280(NA);HORVU1Hr1G059010(NA);HORVU1Hr1G063710(NA);HORVU1Hr1G075860(NA);HORVU1Hr1G082380(NA);HORVU1Hr1G093370(NA);HORVU2Hr1G002880(NA);HORVU2Hr1G002930(NA);HORVU2Hr1G013210(NA);HORVU2Hr1G014980(NA);HORVU2Hr1G015620(NA);HORVU2Hr1G018710(NA);HORVU2Hr1G020750(NA);HORVU2Hr1G023820(NA);…
GO:0004521	endoribonuclease activity	Molecular Function	catalytic activity	98	-0.65415	-1.52676	0	0.0441337	HORVU0Hr1G004470(NA);HORVU0Hr1G017230(NA);HORVU0Hr1G017510(NA);HORVU0Hr1G036580(NA);HORVU1Hr1G011830(NA);HORVU1Hr1G018530(NA);HORVU1Hr1G024810(NA);HORVU1Hr1G037340(NA);HORVU1Hr1G042710(NA);HORVU1Hr1G065870(NA);HORVU1Hr1G070440(NA);HORVU1Hr1G076500(NA);HORVU1Hr1G093560(NA);HORVU1Hr1G093570(NA);HORVU1Hr1G093620(NA);HORVU1Hr1G093660(NA);HORVU1Hr1G093670(NA);HORVU1Hr1G093780(NA);HORVU2Hr1G007080(NA);…
GO:0044451	nucleoplasm part	Cellular Component	cell part	345	-0.617622	-1.52653	0	0.0438346	HORVU0Hr1G000940(NA);HORVU0Hr1G001120(NA);HORVU0Hr1G001450(NA);HORVU0Hr1G001570(NA);HORVU0Hr1G002710(NA);HORVU0Hr1G005670(NA);HORVU0Hr1G007520(NA);HORVU0Hr1G008030(NA);HORVU0Hr1G010590(NA);HORVU0Hr1G020450(NA);HORVU0Hr1G020790(NA);HORVU0Hr1G022460(NA);HORVU0Hr1G023600(NA);HORVU0Hr1G038980(NA);HORVU0Hr1G039070(NA);HORVU0Hr1G039270(NA);HORVU0Hr1G040300(NA);HORVU0Hr1G040320(NA);HORVU1Hr1G000290(NA);…
GO:0051117	ATPase binding	Molecular Function	binding	29	0.589855	1.52506	0.0128205	0.128872	AGP50779(clpP);HORVU0Hr1G026150(NA);HORVU0Hr1G027550(NA);HORVU0Hr1G029900(NA);HORVU0Hr1G036940(NA);HORVU0Hr1G037900(NA);HORVU1Hr1G041810(NA);HORVU1Hr1G094480(NA);HORVU2Hr1G090470(NA);HORVU2Hr1G109990(NA);HORVU3Hr1G038610(NA);HORVU3Hr1G044510(NA);HORVU3Hr1G044530(NA);HORVU3Hr1G053800(NA);HORVU3Hr1G083440(NA);HORVU4Hr1G038160(NA);HORVU4Hr1G046480(NA);HORVU4Hr1G053660(NA);HORVU4Hr1G062880(NA);HORVU5…
GO:0042644	chloroplast nucleoid	Cellular Component	cell part	16	-0.81623	-1.522	0.00396825	0.0477802	HORVU0Hr1G026700(NA);HORVU1Hr1G038620(NA);HORVU1Hr1G053310(NA);HORVU1Hr1G062740(NA);HORVU1Hr1G065770(NA);HORVU2Hr1G002180(NA);HORVU2Hr1G002260(NA);HORVU3Hr1G074850(NA);HORVU4Hr1G012560(NA);HORVU4Hr1G014110(NA);HORVU4Hr1G032860(NA);HORVU5Hr1G111480(NA);HORVU5Hr1G114630(NA);HORVU7Hr1G008390(NA);HORVU7Hr1G020590(NA);HORVU7Hr1G106650(NA)
GO:0015935	small ribosomal subunit	Cellular Component	cell part	242	-0.620549	-1.52186	0	0.0473579	AGP50737(rps16);AGP50748(rps2);AGP50753(rps14);AGP50757(rps4);AGP50776(rps18);AGP50790(rps8);AGP50793(rps3);AGP50795(rps19);AGP50799(rps7);EPlHVUG00000039858(rps2_2);EPlHVUG00000039869(NA);EPlHVUG00000039881(rps13);EPlHVUG00000039882(rps2_1);EPlHVUG00000039883(NA);EPlHVUG00000039891(rps12);HORVU0Hr1G004700(NA);HORVU0Hr1G005500(NA);HORVU0Hr1G008040(NA);HORVU0Hr1G010170(NA);HORVU0Hr1G011520(NA);HOR…
GO:0044036	cell wall macromolecule metabolic process	Biological Process	cellular process	173	0.464487	1.52104	0	0.1303	HORVU0Hr1G015370(NA);HORVU0Hr1G015450(NA);HORVU0Hr1G016310(NA);HORVU0Hr1G022110(NA);HORVU1Hr1G013190(NA);HORVU1Hr1G013730(NA);HORVU1Hr1G017670(NA);HORVU1Hr1G044810(NA);HORVU1Hr1G052000(NA);HORVU1Hr1G052430(chitinase);HORVU1Hr1G052960(NA);HORVU1Hr1G052990(NA);HORVU1Hr1G059380(NA);HORVU1Hr1G062030(NA);HORVU1Hr1G065560(NA);HORVU1Hr1G079130(NA);HORVU1Hr1G086270(NA);HORVU1Hr1G087320(NA);HORVU1Hr1G0910…
GO:0004519	endonuclease activity	Molecular Function	catalytic activity	158	-0.629455	-1.52073	0	0.048034	HORVU0Hr1G003380(NA);HORVU0Hr1G004470(NA);HORVU0Hr1G016700(NA);HORVU0Hr1G017230(NA);HORVU0Hr1G017510(NA);HORVU0Hr1G036580(NA);HORVU1Hr1G006770(NA);HORVU1Hr1G011830(NA);HORVU1Hr1G018530(NA);HORVU1Hr1G023870(NA);HORVU1Hr1G024810(NA);HORVU1Hr1G037340(NA);HORVU1Hr1G042710(NA);HORVU1Hr1G047640(NA);HORVU1Hr1G048250(NA);HORVU1Hr1G065870(NA);HORVU1Hr1G070440(NA);HORVU1Hr1G076500(NA);HORVU1Hr1G079900(NA);…
GO:0030964	NADH dehydrogenase complex	Cellular Component	membrane part	90	-0.64517	-1.52011	0.00105042	0.0480921	AGP50807(ndhE);EPlHVUG00000039849(nad6);EPlHVUG00000039870(nad3_2);EPlHVUG00000039879(nad7);EPlHVUG00000039880(nad9_1);EPlHVUG00000039890(nad3_1);EPlHVUG00000039893(nad9_2);HORVU0Hr1G019930(NA);HORVU0Hr1G024970(NA);HORVU0Hr1G033560(NA);HORVU0Hr1G033630(NA);HORVU0Hr1G034000(NA);HORVU0Hr1G034420(NA);HORVU0Hr1G035260(NA);HORVU0Hr1G037060(NA);HORVU0Hr1G037100(NA);HORVU0Hr1G037430(NA);HORVU0Hr1G037520…
GO:0008380	RNA splicing	Biological Process	cellular process	327	-0.617475	-1.51957	0	0.0480331	AGP50736(matK);HORVU0Hr1G001050(NA);HORVU0Hr1G001300(NA);HORVU0Hr1G005820(NA);HORVU0Hr1G006640(NA);HORVU0Hr1G007860(NA);HORVU0Hr1G009840(NA);HORVU0Hr1G014020(NA);HORVU0Hr1G015130(NA);HORVU0Hr1G016700(NA);HORVU0Hr1G020490(NA);HORVU0Hr1G031620(NA);HORVU1Hr1G000530(NA);HORVU1Hr1G001750(NA);HORVU1Hr1G008620(NA);HORVU1Hr1G009950(NA);HORVU1Hr1G018060(NA);HORVU1Hr1G019580(NA);HORVU1Hr1G022420(NA);HORVU1…
GO:0000781	chromosome, telomeric region	Cellular Component	cell part	48	-0.693746	-1.51679	0	0.0502937	HORVU0Hr1G018030(NA);HORVU0Hr1G018090(NA);HORVU0Hr1G038620(NA);HORVU1Hr1G038370(NA);HORVU1Hr1G039430(NA);HORVU1Hr1G043110(NA);HORVU1Hr1G067520(NA);HORVU1Hr1G067590(NA);HORVU1Hr1G093990(NA);HORVU2Hr1G015080(NA);HORVU2Hr1G031640(NA);HORVU2Hr1G059780(NA);HORVU2Hr1G071670(NA);HORVU2Hr1G077390(NA);HORVU2Hr1G081450(protection of telomeres 1);HORVU2Hr1G105420(NA);HORVU2Hr1G116540(NA);HORVU3Hr1G005020(NA…
GO:0005388	calcium-transporting ATPase activity	Molecular Function	transporter activity	18	0.658144	1.51553	0.0336538	0.132426	HORVU0Hr1G016220(NA);HORVU1Hr1G007310(NA);HORVU1Hr1G067550(NA);HORVU1Hr1G076950(NA);HORVU2Hr1G019830(NA);HORVU2Hr1G101040(NA);HORVU3Hr1G005590(NA);HORVU3Hr1G102890(NA);HORVU4Hr1G010200(NA);HORVU4Hr1G013660(NA);HORVU4Hr1G058210(NA);HORVU4Hr1G069990(NA);HORVU5Hr1G018160(NA);HORVU5Hr1G043640(NA);HORVU5Hr1G075050(NA);HORVU6Hr1G030590(NA);HORVU7Hr1G052560(NA);HORVU7Hr1G091830(NA)
GO:0031977	thylakoid lumen	Cellular Component	cell part	29	0.580176	1.51413	0.0264901	0.131511	HORVU0Hr1G039090(HrBP1);HORVU1Hr1G000710(NA);HORVU2Hr1G009850(NA);HORVU2Hr1G039880(NA);HORVU2Hr1G049560(NA);HORVU2Hr1G068610(NA);HORVU2Hr1G080310(NA);HORVU3Hr1G011620(NA);HORVU3Hr1G014790(NA);HORVU3Hr1G030750(NA);HORVU3Hr1G060150(NA);HORVU3Hr1G078820(NA);HORVU3Hr1G079890(NA);HORVU5Hr1G008160(NA);HORVU5Hr1G022750(NA);HORVU5Hr1G088200(NA);HORVU5Hr1G094770(NA);HORVU5Hr1G098000(NA);HORVU5Hr1G100140(N…
GO:0000154	rRNA modification	Biological Process	cellular component organization or biogenesis	42	-0.69441	-1.51356	0.00116144	0.0530325	HORVU1Hr1G078650(NA);HORVU1Hr1G089440(NA);HORVU2Hr1G022410(NA);HORVU2Hr1G027370(NA);HORVU2Hr1G027400(NA);HORVU2Hr1G029760(NA);HORVU2Hr1G047490(NA);HORVU3Hr1G057020(NA);HORVU3Hr1G115840(NA);HORVU4Hr1G010020(NA);HORVU4Hr1G047580(NA);HORVU4Hr1G070170(NA);HORVU4Hr1G071270(NA);HORVU5Hr1G033620(NA);HORVU5Hr1G041990(NA);HORVU5Hr1G049690(NA);HORVU5Hr1G060300(NA);HORVU5Hr1G071070(NA);HORVU5Hr1G071360(NA);…
GO:0003724	RNA helicase activity	Molecular Function	catalytic activity	59	-0.665106	-1.51334	0	0.0528116	HORVU0Hr1G007860(NA);HORVU0Hr1G031660(NA);HORVU0Hr1G039590(NA);HORVU1Hr1G018080(NA);HORVU1Hr1G039880(NA);HORVU1Hr1G056370(NA);HORVU1Hr1G056400(NA);HORVU1Hr1G095100(NA);HORVU2Hr1G028060(NA);HORVU2Hr1G030040(NA);HORVU2Hr1G039600(NA);HORVU2Hr1G047870(NA);HORVU2Hr1G055380(NA);HORVU2Hr1G075590(NA);HORVU3Hr1G002800(NA);HORVU3Hr1G018170(NA);HORVU3Hr1G018850(NA);HORVU3Hr1G022710(NA);HORVU3Hr1G024610(NA);…
GO:0016075	rRNA catabolic process	Biological Process	cellular process	15	-0.820911	-1.51325	0.0116129	0.0523971	HORVU1Hr1G036040(NA);HORVU1Hr1G085870(NA);HORVU2Hr1G046740(NA);HORVU2Hr1G111240(NA);HORVU3Hr1G059710(NA);HORVU4Hr1G012650(NA);HORVU4Hr1G072850(NA);HORVU4Hr1G072900(NA);HORVU4Hr1G082690(NA);HORVU5Hr1G046090(NA);HORVU5Hr1G123690(NA);HORVU6Hr1G027570(NA);HORVU7Hr1G038290(NA);HORVU7Hr1G072710(NA);HORVU7Hr1G105370(NA)
GO:0005665	RNA polymerase II, core complex	Cellular Component	cell part	33	-0.715514	-1.51312	0.00236967	0.0520094	HORVU0Hr1G005670(NA);HORVU0Hr1G040320(NA);HORVU1Hr1G024810(NA);HORVU1Hr1G048500(NA);HORVU1Hr1G052270(NA);HORVU1Hr1G057950(NA);HORVU1Hr1G061810(NA);HORVU2Hr1G019190(NA);HORVU2Hr1G026650(NA);HORVU2Hr1G030940(NA);HORVU2Hr1G031050(NA);HORVU2Hr1G031100(NA);HORVU2Hr1G084270(NA);HORVU2Hr1G084300(NA);HORVU2Hr1G115600(NA);HORVU2Hr1G126750(NA);HORVU3Hr1G078930(NA);HORVU4Hr1G028860(NA);HORVU5Hr1G013420(NA);…
GO:0098803	respiratory chain complex	Cellular Component	membrane part	96	-0.641057	-1.51197	0	0.0526436	EPlHVUG00000039849(nad6);EPlHVUG00000039853(cob);EPlHVUG00000039856(cox1);EPlHVUG00000039879(nad7);EPlHVUG00000039880(nad9_1);EPlHVUG00000039893(nad9_2);HORVU0Hr1G010680(NA);HORVU0Hr1G013850(NA);HORVU0Hr1G019930(NA);HORVU0Hr1G033630(NA);HORVU0Hr1G037060(NA);HORVU0Hr1G037100(NA);HORVU1Hr1G009350(NA);HORVU1Hr1G009380(NA);HORVU1Hr1G025100(NA);HORVU1Hr1G025120(NA);HORVU1Hr1G026140(NA);HORVU1Hr1G03796…
GO:1905354	exoribonuclease complex	Cellular Component	protein-containing complex	21	-0.781315	-1.51146	0.00633714	0.052746	HORVU1Hr1G010820(NA);HORVU1Hr1G036040(NA);HORVU1Hr1G085870(NA);HORVU2Hr1G046740(NA);HORVU3Hr1G059710(NA);HORVU3Hr1G078990(NA);HORVU3Hr1G096400(NA);HORVU4Hr1G012650(NA);HORVU4Hr1G072850(NA);HORVU4Hr1G072900(NA);HORVU4Hr1G082690(NA);HORVU5Hr1G022050(NA);HORVU5Hr1G088210(NA);HORVU5Hr1G123690(NA);HORVU6Hr1G026570(NA);HORVU6Hr1G027570(NA);HORVU6Hr1G078320(NA);HORVU7Hr1G024450(NA);HORVU7Hr1G038290(NA);…
GO:0005746	mitochondrial respiratory chain	Cellular Component	cell part	100	-0.646965	-1.51128	0	0.0524204	EPlHVUG00000039849(nad6);EPlHVUG00000039856(cox1);EPlHVUG00000039879(nad7);EPlHVUG00000039880(nad9_1);EPlHVUG00000039893(nad9_2);HORVU0Hr1G010680(NA);HORVU0Hr1G013850(NA);HORVU0Hr1G019930(NA);HORVU0Hr1G033630(NA);HORVU0Hr1G037060(NA);HORVU0Hr1G037100(NA);HORVU1Hr1G009350(NA);HORVU1Hr1G009380(NA);HORVU1Hr1G025100(NA);HORVU1Hr1G025120(NA);HORVU1Hr1G026140(NA);HORVU1Hr1G037960(NA);HORVU1Hr1G050740(N…
GO:0000176	nuclear exosome (RNase complex)	Cellular Component	cell part	15	-0.820944	-1.50957	0.00776197	0.0537607	HORVU1Hr1G036040(NA);HORVU1Hr1G085870(NA);HORVU2Hr1G046740(NA);HORVU3Hr1G059710(NA);HORVU3Hr1G096400(NA);HORVU4Hr1G012650(NA);HORVU4Hr1G072850(NA);HORVU4Hr1G072900(NA);HORVU4Hr1G082690(NA);HORVU5Hr1G088210(NA);HORVU5Hr1G123690(NA);HORVU6Hr1G027570(NA);HORVU7Hr1G038290(NA);HORVU7Hr1G072710(NA);HORVU7Hr1G105370(NA)
GO:0009130	pyrimidine nucleoside monophosphate biosynthetic process	Biological Process	cellular process	20	-0.785597	-1.50923	0.00726392	0.0536715	HORVU0Hr1G002290(NA);HORVU1Hr1G069580(NA);HORVU1Hr1G072750(NA);HORVU2Hr1G060410(NA);HORVU2Hr1G064550(NA);HORVU2Hr1G066500(NA);HORVU2Hr1G114640(NA);HORVU2Hr1G119720(NA);HORVU3Hr1G048710(NA);HORVU3Hr1G049610(NA);HORVU3Hr1G071270(NA);HORVU3Hr1G108360(NA);HORVU3Hr1G108390(NA);HORVU4Hr1G003120(NA);HORVU4Hr1G043970(NA);HORVU5Hr1G002320(NA);HORVU5Hr1G062080(NA);HORVU5Hr1G076150(NA);HORVU7Hr1G053940(NA);…
GO:0005654	nucleoplasm	Cellular Component	cell part	387	-0.612532	-1.50874	0	0.0538219	HORVU0Hr1G000940(NA);HORVU0Hr1G001120(NA);HORVU0Hr1G001450(NA);HORVU0Hr1G001570(NA);HORVU0Hr1G002710(NA);HORVU0Hr1G005670(NA);HORVU0Hr1G007520(NA);HORVU0Hr1G008030(NA);HORVU0Hr1G009870(NA);HORVU0Hr1G010590(NA);HORVU0Hr1G014050(NA);HORVU0Hr1G020450(NA);HORVU0Hr1G020790(NA);HORVU0Hr1G022460(NA);HORVU0Hr1G023600(NA);HORVU0Hr1G028010(NA);HORVU0Hr1G030920(NA);HORVU0Hr1G038980(NA);HORVU0Hr1G039070(NA);…
GO:0001510	RNA methylation	Biological Process	cellular process	95	-0.640703	-1.50761	0	0.0545358	HORVU0Hr1G013040(NA);HORVU0Hr1G021200(NA);HORVU1Hr1G018260(NA);HORVU1Hr1G025360(NA);HORVU1Hr1G036980(NA);HORVU1Hr1G036990(NA);HORVU1Hr1G078650(NA);HORVU1Hr1G089440(NA);HORVU1Hr1G093790(NA);HORVU2Hr1G000580(NA);HORVU2Hr1G005690(NA);HORVU2Hr1G017790(NA);HORVU2Hr1G024520(NA);HORVU2Hr1G029760(NA);HORVU2Hr1G034350(NA);HORVU2Hr1G040310(NA);HORVU2Hr1G046680(NA);HORVU2Hr1G047490(NA);HORVU2Hr1G058940(NA);…
GO:0048831	regulation of shoot system development	Biological Process	biological regulation	94	-0.63852	-1.50607	0	0.0556436	HORVU0Hr1G005770(NA);HORVU0Hr1G006890(NA);HORVU0Hr1G022380(NA);HORVU0Hr1G022670(NA);HORVU0Hr1G040430(NA);HORVU1Hr1G041860(NA);HORVU1Hr1G046740(NA);HORVU1Hr1G056120(NA);HORVU1Hr1G071320(NA);HORVU2Hr1G001350(NA);HORVU2Hr1G007350(NA);HORVU2Hr1G007490(NA);HORVU2Hr1G012230(NA);HORVU2Hr1G016650(NA);HORVU2Hr1G019900(NA);HORVU2Hr1G019910(NA);HORVU2Hr1G040310(NA);HORVU2Hr1G055130(NA);HORVU2Hr1G060120(NA);…
GO:0046540	U4/U6 x U5 tri-snRNP complex	Cellular Component	cell part	32	-0.722845	-1.50533	0.00584795	0.055978	HORVU1Hr1G042920(NA);HORVU1Hr1G044750(Prp1);HORVU1Hr1G056490(NA);HORVU1Hr1G075110(NA);HORVU1Hr1G077470(NA);HORVU1Hr1G095060(NA);HORVU2Hr1G032990(NA);HORVU2Hr1G038180(NA);HORVU2Hr1G056740(NA);HORVU2Hr1G056750(NA);HORVU2Hr1G060770(NA);HORVU2Hr1G070000(NA);HORVU2Hr1G109460(NA);HORVU2Hr1G123070(NA);HORVU3Hr1G057990(NA);HORVU3Hr1G058160(NA);HORVU3Hr1G083300(NA);HORVU3Hr1G113110(NA);HORVU4Hr1G006120(NA…
GO:0005747	mitochondrial respiratory chain complex I	Cellular Component	cell part	66	-0.657689	-1.50452	0.00214133	0.0565273	EPlHVUG00000039849(nad6);EPlHVUG00000039879(nad7);EPlHVUG00000039880(nad9_1);EPlHVUG00000039893(nad9_2);HORVU0Hr1G019930(NA);HORVU0Hr1G033630(NA);HORVU0Hr1G037060(NA);HORVU0Hr1G037100(NA);HORVU1Hr1G009350(NA);HORVU1Hr1G009380(NA);HORVU1Hr1G025100(NA);HORVU1Hr1G026140(NA);HORVU1Hr1G037960(NA);HORVU1Hr1G050740(NA);HORVU1Hr1G051280(NA);HORVU1Hr1G053600(NA);HORVU1Hr1G069340(NA);HORVU1Hr1G069360(NA);H…
GO:1905368	peptidase complex	Cellular Component	protein-containing complex	98	-0.639832	-1.5037	0.00104603	0.0568564	HORVU0Hr1G001180(NA);HORVU0Hr1G002710(NA);HORVU0Hr1G002920(NA);HORVU0Hr1G015750(NA);HORVU0Hr1G038980(NA);HORVU0Hr1G039070(NA);HORVU0Hr1G040340(NA);HORVU1Hr1G000620(NA);HORVU1Hr1G003160(NA);HORVU1Hr1G028190(NA);HORVU1Hr1G031860(NA);HORVU1Hr1G051120(NA);HORVU1Hr1G053910(NA);HORVU1Hr1G057530(NA);HORVU1Hr1G058180(NA);HORVU1Hr1G064630(NA);HORVU1Hr1G068490(NA);HORVU1Hr1G081810(NA);HORVU1Hr1G090810(NA);…
GO:0009765	photosynthesis, light harvesting	Biological Process	cellular process	43	0.542996	1.50353	0	0.138538	HORVU1Hr1G078380(NA);HORVU1Hr1G088870(Lhcb1);HORVU1Hr1G088880(NA);HORVU1Hr1G088900(NA);HORVU1Hr1G088920(NA);HORVU1Hr1G088930(NA);HORVU1Hr1G089180(NA);HORVU2Hr1G036960(NA);HORVU2Hr1G040780(NA);HORVU2Hr1G041270(NA);HORVU2Hr1G048250(NA);HORVU2Hr1G059060(NA);HORVU2Hr1G079910(NA);HORVU2Hr1G079920(NA);HORVU2Hr1G080310(NA);HORVU2Hr1G121190(NA);HORVU3Hr1G043160(NA);HORVU4Hr1G015260(NA);HORVU4Hr1G071590(N…
GO:0071025	RNA surveillance	Biological Process	cellular process	17	-0.800735	-1.50334	0.00997506	0.0567715	HORVU1Hr1G036040(NA);HORVU1Hr1G085870(NA);HORVU2Hr1G038180(NA);HORVU2Hr1G046740(NA);HORVU2Hr1G111240(NA);HORVU3Hr1G059710(NA);HORVU4Hr1G006120(NA);HORVU4Hr1G012650(NA);HORVU4Hr1G072850(NA);HORVU4Hr1G072900(NA);HORVU5Hr1G046090(NA);HORVU5Hr1G059930(NA);HORVU5Hr1G123690(NA);HORVU6Hr1G027570(NA);HORVU7Hr1G038290(NA);HORVU7Hr1G072710(NA);HORVU7Hr1G105370(NA)
GO:0009129	pyrimidine nucleoside monophosphate metabolic process	Biological Process	cellular process	20	-0.785597	-1.50271	0.00492611	0.0569273	HORVU0Hr1G002290(NA);HORVU1Hr1G069580(NA);HORVU1Hr1G072750(NA);HORVU2Hr1G060410(NA);HORVU2Hr1G064550(NA);HORVU2Hr1G066500(NA);HORVU2Hr1G114640(NA);HORVU2Hr1G119720(NA);HORVU3Hr1G048710(NA);HORVU3Hr1G049610(NA);HORVU3Hr1G071270(NA);HORVU3Hr1G108360(NA);HORVU3Hr1G108390(NA);HORVU4Hr1G003120(NA);HORVU4Hr1G043970(NA);HORVU5Hr1G002320(NA);HORVU5Hr1G062080(NA);HORVU5Hr1G076150(NA);HORVU7Hr1G053940(NA);…
GO:0016894	endonuclease activity, active with either ribo- or deoxyribonucleic acids and producing 3'-phosphomonoesters	Molecular Function	catalytic activity	29	-0.733677	-1.50172	0.00480769	0.0574489	HORVU0Hr1G003380(NA);HORVU0Hr1G004470(NA);HORVU0Hr1G017230(NA);HORVU1Hr1G093560(NA);HORVU1Hr1G093570(NA);HORVU1Hr1G093620(NA);HORVU1Hr1G093660(NA);HORVU1Hr1G093670(NA);HORVU1Hr1G093780(NA);HORVU2Hr1G028430(NA);HORVU2Hr1G037400(NA);HORVU2Hr1G062880(NA);HORVU3Hr1G012420(NA);HORVU3Hr1G039160(NA);HORVU3Hr1G089550(NA);HORVU3Hr1G089580(NA);HORVU3Hr1G106210(NA);HORVU4Hr1G025850(NA);HORVU4Hr1G037450(NA);…
GO:0009553	embryo sac development	Biological Process	developmental process	34	-0.705197	-1.50108	0.00807382	0.0576614	HORVU1Hr1G014010(NA);HORVU1Hr1G016370(NA);HORVU1Hr1G022810(NA);HORVU1Hr1G043520(NA);HORVU1Hr1G081320(NA);HORVU1Hr1G085550(NA);HORVU1Hr1G086380(NA);HORVU2Hr1G023120(NA);HORVU2Hr1G028120(NA);HORVU2Hr1G057880(NA);HORVU2Hr1G078420(NA);HORVU3Hr1G063220(NA);HORVU3Hr1G079290(NA);HORVU3Hr1G090000(NA);HORVU3Hr1G093530(NA);HORVU4Hr1G024360(NA);HORVU4Hr1G072670(NA);HORVU4Hr1G087200(NA);HORVU5Hr1G052660(NA);…
GO:0016129	phytosteroid biosynthetic process	Biological Process	metabolic process	30	0.579774	1.50083	0.0150376	0.139321	HORVU1Hr1G051300(NA);HORVU2Hr1G002250(NA);HORVU2Hr1G011170(NA);HORVU2Hr1G065550(NA);HORVU2Hr1G081650(NA);HORVU2Hr1G088750(NA);HORVU2Hr1G095030(NA);HORVU2Hr1G095080(NA);HORVU2Hr1G095130(NA);HORVU3Hr1G018860(NA);HORVU3Hr1G085400(NA);HORVU3Hr1G107040(NA);HORVU4Hr1G032830(NA);HORVU4Hr1G032840(NA);HORVU4Hr1G065440(NA);HORVU5Hr1G005740(NA);HORVU5Hr1G009500(NA);HORVU5Hr1G043140(NA);HORVU5Hr1G088130(NA);…
GO:0045727	positive regulation of translation	Biological Process	biological regulation	34	-0.707394	-1.50049	0.00232019	0.0578863	AGP50757(rps4);EPlHVUG00000039883(NA);HORVU0Hr1G006190(NA);HORVU0Hr1G011520(NA);HORVU0Hr1G034470(NA);HORVU0Hr1G036380(NA);HORVU0Hr1G040320(NA);HORVU1Hr1G061810(NA);HORVU1Hr1G072660(NA);HORVU1Hr1G076610(NA);HORVU2Hr1G028510(NA);HORVU2Hr1G049900(NA);HORVU2Hr1G049960(NA);HORVU2Hr1G063210(NA);HORVU2Hr1G068360(NA);HORVU2Hr1G113990(NA);HORVU3Hr1G011460(NA);HORVU3Hr1G011470(NA);HORVU3Hr1G011490(NA);HORV…
GO:0042788	polysomal ribosome	Cellular Component	cell part	17	-0.79722	-1.50043	0.00512164	0.0574598	HORVU0Hr1G024200(NA);HORVU1Hr1G036940(NA);HORVU1Hr1G042270(NA);HORVU2Hr1G035430(NA);HORVU2Hr1G068360(NA);HORVU3Hr1G021640(NA);HORVU3Hr1G024350(NA);HORVU3Hr1G113280(NA);HORVU4Hr1G012300(NA);HORVU4Hr1G033400(NA);HORVU4Hr1G077020(NA);HORVU4Hr1G090110(NA);HORVU5Hr1G040910(NA);HORVU5Hr1G048580(NA);HORVU5Hr1G122170(NA);HORVU6Hr1G018230(NA);HORVU7Hr1G026830(NA)
GO:0006417	regulation of translation	Biological Process	biological regulation	186	-0.616424	-1.49969	0	0.0578581	AGP50757(rps4);EPlHVUG00000039883(NA);HORVU0Hr1G000930(NA);HORVU0Hr1G006190(NA);HORVU0Hr1G007630(NA);HORVU0Hr1G011520(NA);HORVU0Hr1G020070(NA);HORVU0Hr1G034470(NA);HORVU0Hr1G036380(NA);HORVU0Hr1G040320(NA);HORVU1Hr1G004200(NA);HORVU1Hr1G008330(NA);HORVU1Hr1G019650(NA);HORVU1Hr1G029290(NA);HORVU1Hr1G035490(NA);HORVU1Hr1G039260(NA);HORVU1Hr1G049130(NA);HORVU1Hr1G054300(NA);HORVU1Hr1G057650(NA);HORV…
GO:0006401	RNA catabolic process	Biological Process	cellular process	136	-0.626918	-1.49848	0	0.0586809	HORVU0Hr1G007630(NA);HORVU0Hr1G017230(NA);HORVU0Hr1G040320(NA);HORVU1Hr1G003280(NA);HORVU1Hr1G008330(NA);HORVU1Hr1G009040(NA);HORVU1Hr1G018060(NA);HORVU1Hr1G018080(NA);HORVU1Hr1G029290(NA);HORVU1Hr1G032610(NA);HORVU1Hr1G035390(NA);HORVU1Hr1G036040(NA);HORVU1Hr1G053190(NA);HORVU1Hr1G054300(NA);HORVU1Hr1G057640(NA);HORVU1Hr1G059450(NA);HORVU1Hr1G061810(NA);HORVU1Hr1G069060(NA);HORVU1Hr1G075110(NA);…
GO:0043628	ncRNA 3'-end processing	Biological Process	cellular process	36	-0.713775	-1.49842	0.00346021	0.0583053	HORVU0Hr1G006380(NA);HORVU0Hr1G006790(NA);HORVU0Hr1G040270(NA);HORVU1Hr1G036040(NA);HORVU1Hr1G085870(NA);HORVU2Hr1G019960(NA);HORVU2Hr1G027370(NA);HORVU2Hr1G027400(NA);HORVU2Hr1G046740(NA);HORVU3Hr1G014240(NA);HORVU3Hr1G031690(NA);HORVU3Hr1G032930(NA);HORVU3Hr1G032990(NA);HORVU3Hr1G033430(NA);HORVU3Hr1G033760(NA);HORVU3Hr1G042890(NA);HORVU3Hr1G059710(NA);HORVU3Hr1G061750(NA);HORVU3Hr1G065020(NA);…
GO:0034250	positive regulation of cellular amide metabolic process	Biological Process	biological regulation	34	-0.707394	-1.49751	0.0011655	0.0589267	AGP50757(rps4);EPlHVUG00000039883(NA);HORVU0Hr1G006190(NA);HORVU0Hr1G011520(NA);HORVU0Hr1G034470(NA);HORVU0Hr1G036380(NA);HORVU0Hr1G040320(NA);HORVU1Hr1G061810(NA);HORVU1Hr1G072660(NA);HORVU1Hr1G076610(NA);HORVU2Hr1G028510(NA);HORVU2Hr1G049900(NA);HORVU2Hr1G049960(NA);HORVU2Hr1G063210(NA);HORVU2Hr1G068360(NA);HORVU2Hr1G113990(NA);HORVU3Hr1G011460(NA);HORVU3Hr1G011470(NA);HORVU3Hr1G011490(NA);HORV…
GO:0005643	nuclear pore	Cellular Component	cell part	52	-0.671933	-1.49644	0.00226501	0.059584	HORVU0Hr1G013290(NA);HORVU0Hr1G017200(NA);HORVU0Hr1G027060(NA);HORVU1Hr1G004960(NA);HORVU1Hr1G009900(NA);HORVU1Hr1G019490(NA);HORVU1Hr1G041060(NA);HORVU1Hr1G059860(NA);HORVU1Hr1G059970(NA);HORVU1Hr1G076010(NA);HORVU2Hr1G031680(NA);HORVU2Hr1G031690(NA);HORVU2Hr1G040170(NA);HORVU2Hr1G052550(NA);HORVU2Hr1G053240(NA);HORVU2Hr1G100330(NA);HORVU2Hr1G109500(NA);HORVU3Hr1G000700(NA);HORVU3Hr1G026980(NA);…
GO:0006611	protein export from nucleus	Biological Process	localization	55	-0.679181	-1.49634	0.00113766	0.0592022	HORVU0Hr1G005840(NA);HORVU0Hr1G017200(NA);HORVU0Hr1G030130(NA);HORVU0Hr1G040320(NA);HORVU1Hr1G009900(NA);HORVU1Hr1G012470(NA);HORVU1Hr1G018750(NA);HORVU1Hr1G020170(NA);HORVU1Hr1G026280(NA);HORVU1Hr1G041060(NA);HORVU1Hr1G050300(NA);HORVU1Hr1G055810(NA);HORVU1Hr1G090760(NA);HORVU2Hr1G025040(NA);HORVU2Hr1G026220(NA);HORVU2Hr1G031680(NA);HORVU2Hr1G031690(NA);HORVU2Hr1G052550(NA);HORVU2Hr1G100330(NA);…
GO:0006403	RNA localization	Biological Process	localization	97	-0.633074	-1.49618	0	0.0589629	HORVU0Hr1G001530(NA);HORVU0Hr1G005840(NA);HORVU0Hr1G017200(NA);HORVU0Hr1G027060(NA);HORVU0Hr1G030130(NA);HORVU0Hr1G040320(NA);HORVU1Hr1G004960(NA);HORVU1Hr1G009900(NA);HORVU1Hr1G012470(NA);HORVU1Hr1G018750(NA);HORVU1Hr1G019490(NA);HORVU1Hr1G020170(NA);HORVU1Hr1G026280(NA);HORVU1Hr1G036040(NA);HORVU1Hr1G050300(NA);HORVU1Hr1G055810(NA);HORVU1Hr1G059860(NA);HORVU1Hr1G076010(NA);HORVU1Hr1G080750(NA);…
GO:0000794	condensed nuclear chromosome	Cellular Component	cell part	60	-0.670271	-1.49597	0	0.0587494	HORVU0Hr1G015660(NA);HORVU0Hr1G023160(NA);HORVU0Hr1G025770(NA);HORVU0Hr1G038190(NA);HORVU0Hr1G039990(NA);HORVU1Hr1G000850(NA);HORVU1Hr1G026680(NA);HORVU1Hr1G062190(NA);HORVU1Hr1G066830(mutS-like protein 5);HORVU1Hr1G067140(NA);HORVU1Hr1G067200(NA);HORVU1Hr1G084470(NA);HORVU1Hr1G091650(NA);HORVU2Hr1G022720(NA);HORVU2Hr1G028750(NA);HORVU2Hr1G031870(mutS-like4);HORVU2Hr1G053450(NA);HORVU2Hr1G079610(…
GO:0007005	mitochondrion organization	Biological Process	cellular component organization or biogenesis	170	-0.615098	-1.49432	0	0.0599908	HORVU0Hr1G001400(NA);HORVU0Hr1G008860(NA);HORVU0Hr1G009030(NA);HORVU0Hr1G009040(NA);HORVU0Hr1G016640(NA);HORVU0Hr1G026500(NA);HORVU0Hr1G031630(NA);HORVU0Hr1G032110(NA);HORVU1Hr1G003720(NA);HORVU1Hr1G005200(NA);HORVU1Hr1G013160(NA);HORVU1Hr1G020650(NA);HORVU1Hr1G022190(NA);HORVU1Hr1G026130(NA);HORVU1Hr1G041710(NA);HORVU1Hr1G048350(NA);HORVU1Hr1G048480(NA);HORVU1Hr1G054560(NA);HORVU1Hr1G054580(NA);…
GO:0009521	photosystem	Cellular Component	cell part	274	0.412036	1.49412	0	0.14295	AGP50735(psbA);AGP50738(psbK);AGP50739(psbI);AGP50740(psbD);AGP50741(psbC);AGP50742(psbZ);AGP50743(psbM);AGP50754(psaB);AGP50755(psaA);AGP50764(psaI);AGP50765(ycf4);AGP50768(psbJ);AGP50769(psbL);AGP50770(psbF);AGP50771(psbE);AGP50774(psaJ);AGP50780(psbB);AGP50781(psbT);AGP50782(psbN);AGP50783(psbH);AGP50806(psaC);HORVU0Hr1G001490(NA);HORVU0Hr1G003270(NA);HORVU0Hr1G024440(NA);HORVU0Hr1G024670(NA);…
GO:0045271	respiratory chain complex I	Cellular Component	membrane part	66	-0.657689	-1.49378	0.00108932	0.0601491	EPlHVUG00000039849(nad6);EPlHVUG00000039879(nad7);EPlHVUG00000039880(nad9_1);EPlHVUG00000039893(nad9_2);HORVU0Hr1G019930(NA);HORVU0Hr1G033630(NA);HORVU0Hr1G037060(NA);HORVU0Hr1G037100(NA);HORVU1Hr1G009350(NA);HORVU1Hr1G009380(NA);HORVU1Hr1G025100(NA);HORVU1Hr1G026140(NA);HORVU1Hr1G037960(NA);HORVU1Hr1G050740(NA);HORVU1Hr1G051280(NA);HORVU1Hr1G053600(NA);HORVU1Hr1G069340(NA);HORVU1Hr1G069360(NA);H…
GO:0051168	nuclear export	Biological Process	localization	68	-0.653126	-1.49274	0.00107759	0.0608036	HORVU0Hr1G001530(NA);HORVU0Hr1G005840(NA);HORVU0Hr1G017200(NA);HORVU0Hr1G030130(NA);HORVU0Hr1G040320(NA);HORVU1Hr1G004960(NA);HORVU1Hr1G009900(NA);HORVU1Hr1G012470(NA);HORVU1Hr1G018750(NA);HORVU1Hr1G020170(NA);HORVU1Hr1G026280(NA);HORVU1Hr1G041060(NA);HORVU1Hr1G050300(NA);HORVU1Hr1G055810(NA);HORVU1Hr1G090760(NA);HORVU2Hr1G025040(NA);HORVU2Hr1G026220(NA);HORVU2Hr1G031680(NA);HORVU2Hr1G031690(NA);…
GO:0046527	glucosyltransferase activity	Molecular Function	catalytic activity	190	0.438495	1.49093	0	0.144331	HORVU0Hr1G007370(NA);HORVU0Hr1G011610(NA);HORVU0Hr1G019020(NA);HORVU0Hr1G022110(NA);HORVU0Hr1G038120(NA);HORVU1Hr1G007720(NA);HORVU1Hr1G007810(NA);HORVU1Hr1G021590(starch synthase IIIa);HORVU1Hr1G022900(NA);HORVU1Hr1G026320(NA);HORVU1Hr1G026330(NA);HORVU1Hr1G026480(NA);HORVU1Hr1G035960(NA);HORVU1Hr1G039250(NA);HORVU1Hr1G040560(NA);HORVU1Hr1G068800(NA);HORVU1Hr1G076350(NA);HORVU1Hr1G080950(NA);HOR…
GO:0017001	antibiotic catabolic process	Biological Process	cellular process	212	0.44153	1.49007	0	0.143187	HORVU0Hr1G002770(NA);HORVU0Hr1G002800(NA);HORVU0Hr1G002840(NA);HORVU0Hr1G006290(NA);HORVU0Hr1G008870(NA);HORVU0Hr1G010070(NA);HORVU0Hr1G010220(NA);HORVU0Hr1G013340(NA);HORVU0Hr1G021680(NA);HORVU1Hr1G008120(NA);HORVU1Hr1G016660(NA);HORVU1Hr1G016720(NA);HORVU1Hr1G016730(NA);HORVU1Hr1G016770(NA);HORVU1Hr1G016820(NA);HORVU1Hr1G016840(NA);HORVU1Hr1G016870(NA);HORVU1Hr1G016980(NA);HORVU1Hr1G020690(NA);…
GO:0033108	mitochondrial respiratory chain complex assembly	Biological Process	cellular component organization or biogenesis	36	-0.701992	-1.48976	0.00943396	0.0635201	HORVU0Hr1G001400(NA);HORVU0Hr1G031630(NA);HORVU1Hr1G048480(NA);HORVU1Hr1G061960(NA);HORVU2Hr1G019250(NA);HORVU2Hr1G022680(NA);HORVU2Hr1G049900(NA);HORVU2Hr1G049960(NA);HORVU2Hr1G102130(NA);HORVU3Hr1G031940(NA);HORVU3Hr1G050760(NA);HORVU3Hr1G068360(NA);HORVU3Hr1G069000(NA);HORVU3Hr1G100040(NA);HORVU3Hr1G116300(NA);HORVU4Hr1G011620(NA);HORVU4Hr1G075670(NA);HORVU4Hr1G079890(NA);HORVU4Hr1G086330(NA);…
GO:0005686	U2 snRNP	Cellular Component	cell part	20	-0.77265	-1.48817	0.00887199	0.0651481	HORVU1Hr1G078320(NA);HORVU1Hr1G082160(NA);HORVU2Hr1G031890(NA);HORVU2Hr1G056740(NA);HORVU2Hr1G056750(NA);HORVU2Hr1G085730(NA);HORVU2Hr1G109760(NA);HORVU3Hr1G110920(NA);HORVU3Hr1G113110(NA);HORVU4Hr1G055040(NA);HORVU4Hr1G061270(NA);HORVU4Hr1G086790(NA);HORVU5Hr1G015080(NA);HORVU5Hr1G111400(NA);HORVU5Hr1G115170(NA);HORVU6Hr1G020850(NA);HORVU6Hr1G051450(NA);HORVU6Hr1G093510(NA);HORVU7Hr1G072420(NA);…
GO:0034248	regulation of cellular amide metabolic process	Biological Process	biological regulation	187	-0.613322	-1.48812	0	0.0647337	AGP50757(rps4);EPlHVUG00000039883(NA);HORVU0Hr1G000930(NA);HORVU0Hr1G006190(NA);HORVU0Hr1G007630(NA);HORVU0Hr1G011520(NA);HORVU0Hr1G020070(NA);HORVU0Hr1G034470(NA);HORVU0Hr1G036380(NA);HORVU0Hr1G040320(NA);HORVU1Hr1G004200(NA);HORVU1Hr1G008330(NA);HORVU1Hr1G019650(NA);HORVU1Hr1G029290(NA);HORVU1Hr1G035490(NA);HORVU1Hr1G039260(NA);HORVU1Hr1G049130(NA);HORVU1Hr1G054300(NA);HORVU1Hr1G057650(NA);HORV…
GO:0090151	establishment of protein localization to mitochondrial membrane	Biological Process	cellular component organization or biogenesis	28	-0.72978	-1.48775	0.00352113	0.0647302	HORVU0Hr1G009030(NA);HORVU0Hr1G009040(NA);HORVU0Hr1G026500(NA);HORVU1Hr1G005200(NA);HORVU1Hr1G070610(NA);HORVU1Hr1G077770(NA);HORVU2Hr1G065060(NA);HORVU2Hr1G068170(NA);HORVU2Hr1G072010(NA);HORVU3Hr1G006500(NA);HORVU3Hr1G006540(NA);HORVU3Hr1G087800(NA);HORVU3Hr1G094550(NA);HORVU4Hr1G022900(NA);HORVU4Hr1G055610(NA);HORVU4Hr1G060190(NA);HORVU4Hr1G071380(NA);HORVU4Hr1G079170(NA);HORVU5Hr1G021140(NA);…
GO:0050658	RNA transport	Biological Process	localization	87	-0.63619	-1.48715	0	0.0650021	HORVU0Hr1G001530(NA);HORVU0Hr1G005840(NA);HORVU0Hr1G017200(NA);HORVU0Hr1G027060(NA);HORVU0Hr1G030130(NA);HORVU0Hr1G040320(NA);HORVU1Hr1G004960(NA);HORVU1Hr1G009900(NA);HORVU1Hr1G012470(NA);HORVU1Hr1G018750(NA);HORVU1Hr1G019490(NA);HORVU1Hr1G020170(NA);HORVU1Hr1G026280(NA);HORVU1Hr1G050300(NA);HORVU1Hr1G055810(NA);HORVU1Hr1G059860(NA);HORVU1Hr1G076010(NA);HORVU1Hr1G080750(NA);HORVU1Hr1G090760(NA);…
GO:0031503	protein-containing complex localization	Biological Process	localization	60	-0.661302	-1.48706	0.00110254	0.0646748	HORVU0Hr1G005840(NA);HORVU0Hr1G017200(NA);HORVU0Hr1G030130(NA);HORVU0Hr1G040320(NA);HORVU1Hr1G009900(NA);HORVU1Hr1G012470(NA);HORVU1Hr1G018750(NA);HORVU1Hr1G020170(NA);HORVU1Hr1G026280(NA);HORVU1Hr1G050300(NA);HORVU1Hr1G055810(NA);HORVU1Hr1G090760(NA);HORVU2Hr1G025040(NA);HORVU2Hr1G026220(NA);HORVU2Hr1G031680(NA);HORVU2Hr1G031690(NA);HORVU2Hr1G052550(NA);HORVU2Hr1G100330(NA);HORVU2Hr1G108050(NA);…
GO:0006405	RNA export from nucleus	Biological Process	localization	65	-0.6551	-1.48671	0.00327511	0.0645742	HORVU0Hr1G001530(NA);HORVU0Hr1G005840(NA);HORVU0Hr1G017200(NA);HORVU0Hr1G030130(NA);HORVU0Hr1G040320(NA);HORVU1Hr1G004960(NA);HORVU1Hr1G009900(NA);HORVU1Hr1G012470(NA);HORVU1Hr1G018750(NA);HORVU1Hr1G020170(NA);HORVU1Hr1G026280(NA);HORVU1Hr1G050300(NA);HORVU1Hr1G055810(NA);HORVU1Hr1G090760(NA);HORVU2Hr1G025040(NA);HORVU2Hr1G026220(NA);HORVU2Hr1G031680(NA);HORVU2Hr1G031690(NA);HORVU2Hr1G052550(NA);…
GO:0050657	nucleic acid transport	Biological Process	localization	87	-0.63619	-1.48504	0.0031348	0.0660014	HORVU0Hr1G001530(NA);HORVU0Hr1G005840(NA);HORVU0Hr1G017200(NA);HORVU0Hr1G027060(NA);HORVU0Hr1G030130(NA);HORVU0Hr1G040320(NA);HORVU1Hr1G004960(NA);HORVU1Hr1G009900(NA);HORVU1Hr1G012470(NA);HORVU1Hr1G018750(NA);HORVU1Hr1G019490(NA);HORVU1Hr1G020170(NA);HORVU1Hr1G026280(NA);HORVU1Hr1G050300(NA);HORVU1Hr1G055810(NA);HORVU1Hr1G059860(NA);HORVU1Hr1G076010(NA);HORVU1Hr1G080750(NA);HORVU1Hr1G090760(NA);…
GO:0016051	carbohydrate biosynthetic process	Biological Process	metabolic process	298	0.405496	1.48167	0	0.14934	AGP50763(rbcL);HORVU0Hr1G000280(NA);HORVU0Hr1G011610(NA);HORVU0Hr1G013220(NA);HORVU0Hr1G014150(blpl);HORVU0Hr1G015370(NA);HORVU0Hr1G015450(NA);HORVU0Hr1G022780(NA);HORVU0Hr1G022790(NA);HORVU0Hr1G022810(NA);HORVU0Hr1G023540(NA);HORVU0Hr1G028350(NA);HORVU0Hr1G029790(NA);HORVU0Hr1G030760(NA);HORVU0Hr1G031270(NA);HORVU0Hr1G038120(NA);HORVU1Hr1G001590(NA);HORVU1Hr1G006860(NA);HORVU1Hr1G013190(NA);HORV…
GO:0000460	maturation of 5.8S rRNA	Biological Process	cellular component organization or biogenesis	58	-0.664346	-1.48142	0.00333333	0.0700344	HORVU0Hr1G006380(NA);HORVU0Hr1G006790(NA);HORVU0Hr1G018160(NA);HORVU0Hr1G022580(NA);HORVU0Hr1G023280(NA);HORVU0Hr1G028010(NA);HORVU0Hr1G030920(NA);HORVU0Hr1G040270(NA);HORVU1Hr1G011540(NA);HORVU1Hr1G012470(NA);HORVU1Hr1G014800(NA);HORVU1Hr1G018080(NA);HORVU1Hr1G030220(NA);HORVU1Hr1G036040(NA);HORVU1Hr1G051730(NA);HORVU1Hr1G068650(NA);HORVU1Hr1G078650(NA);HORVU1Hr1G089440(NA);HORVU2Hr1G019660(NA);…
GO:0002097	tRNA wobble base modification	Biological Process	cellular process	31	-0.719526	-1.48042	0.00353774	0.0706814	HORVU0Hr1G012630(NA);HORVU2Hr1G024520(NA);HORVU2Hr1G040310(NA);HORVU2Hr1G083870(NA);HORVU3Hr1G074370(NA);HORVU3Hr1G110820(NA);HORVU4Hr1G039630(NA);HORVU4Hr1G042420(NA);HORVU4Hr1G051990(NA);HORVU4Hr1G057530(NA);HORVU5Hr1G008860(NA);HORVU5Hr1G018150(NA);HORVU5Hr1G021360(NA);HORVU5Hr1G025570(NA);HORVU5Hr1G061960(NA);HORVU5Hr1G068750(NA);HORVU5Hr1G092740(NA);HORVU5Hr1G114150(NA);HORVU5Hr1G117480(NA);…
GO:0071027	nuclear RNA surveillance	Biological Process	cellular process	15	-0.796177	-1.47892	0.0102171	0.0720219	HORVU1Hr1G036040(NA);HORVU1Hr1G085870(NA);HORVU2Hr1G038180(NA);HORVU2Hr1G046740(NA);HORVU3Hr1G059710(NA);HORVU4Hr1G006120(NA);HORVU4Hr1G012650(NA);HORVU4Hr1G072850(NA);HORVU4Hr1G072900(NA);HORVU5Hr1G059930(NA);HORVU5Hr1G123690(NA);HORVU6Hr1G027570(NA);HORVU7Hr1G038290(NA);HORVU7Hr1G072710(NA);HORVU7Hr1G105370(NA)
GO:0000793	condensed chromosome	Cellular Component	cell part	85	-0.630338	-1.47578	0.00320513	0.0754698	HORVU0Hr1G010660(NA);HORVU0Hr1G015660(NA);HORVU0Hr1G023160(NA);HORVU0Hr1G025770(NA);HORVU0Hr1G038190(NA);HORVU0Hr1G039990(NA);HORVU1Hr1G000850(NA);HORVU1Hr1G004480(NA);HORVU1Hr1G026680(NA);HORVU1Hr1G062190(NA);HORVU1Hr1G066830(mutS-like protein 5);HORVU1Hr1G067140(NA);HORVU1Hr1G067200(NA);HORVU1Hr1G084470(NA);HORVU1Hr1G087520(NA);HORVU1Hr1G091650(NA);HORVU1Hr1G095230(NA);HORVU2Hr1G022720(NA);HORV…
GO:0010333	terpene synthase activity	Molecular Function	catalytic activity	36	-0.700277	-1.47519	0.00234192	0.0757383	HORVU0Hr1G030000(NA);HORVU2Hr1G001120(NA);HORVU2Hr1G003360(NA);HORVU2Hr1G003390(NA);HORVU2Hr1G003420(NA);HORVU2Hr1G004540(NA);HORVU2Hr1G004620(NA);HORVU2Hr1G007600(NA);HORVU2Hr1G007710(NA);HORVU2Hr1G023900(NA);HORVU2Hr1G024120(NA);HORVU2Hr1G036450(NA);HORVU2Hr1G099440(NA);HORVU2Hr1G099480(KSL1);HORVU2Hr1G099510(NA);HORVU2Hr1G099520(NA);HORVU3Hr1G001260(NA);HORVU3Hr1G006230(NA);HORVU3Hr1G006240(NA…
GO:0030243	cellulose metabolic process	Biological Process	cellular process	97	0.452605	1.47485	0	0.151944	HORVU0Hr1G011610(NA);HORVU0Hr1G020040(NA);HORVU0Hr1G023830(NA);HORVU0Hr1G038120(NA);HORVU1Hr1G015550(CelB2);HORVU1Hr1G019520(CelB6);HORVU1Hr1G022900(NA);HORVU1Hr1G026320(NA);HORVU1Hr1G026330(NA);HORVU1Hr1G039250(NA);HORVU1Hr1G044810(NA);HORVU1Hr1G079980(NA);HORVU1Hr1G085830(NA);HORVU2Hr1G021450(NA);HORVU2Hr1G033060(NA);HORVU2Hr1G033070(NA);HORVU2Hr1G042240(NA);HORVU2Hr1G042250(NA);HORVU2Hr1G04230…
GO:0016604	nuclear body	Cellular Component	cell part	64	-0.651717	-1.47242	0.00331492	0.0787292	HORVU0Hr1G000940(NA);HORVU0Hr1G020790(NA);HORVU1Hr1G009950(NA);HORVU1Hr1G013540(NA);HORVU1Hr1G018060(NA);HORVU1Hr1G024060(NA);HORVU1Hr1G043200(NA);HORVU1Hr1G044750(Prp1);HORVU1Hr1G067670(NA);HORVU2Hr1G008010(NA);HORVU2Hr1G019410(NA);HORVU2Hr1G028210(NA);HORVU2Hr1G029630(NA);HORVU2Hr1G029640(NA);HORVU2Hr1G073490(NA);HORVU2Hr1G099630(NA);HORVU3Hr1G058140(NA);HORVU3Hr1G064550(NA);HORVU3Hr1G091930(NA…
GO:0016556	mRNA modification	Biological Process	cellular process	29	-0.717159	-1.47079	0.00834327	0.0803724	HORVU0Hr1G019780(NA);HORVU1Hr1G003530(NA);HORVU1Hr1G052310(NA);HORVU1Hr1G057120(NA);HORVU1Hr1G074220(NA);HORVU2Hr1G027370(NA);HORVU2Hr1G027400(NA);HORVU2Hr1G040170(NA);HORVU2Hr1G042560(NA);HORVU2Hr1G076970(NA);HORVU2Hr1G101470(NA);HORVU2Hr1G101720(NA);HORVU3Hr1G016330(NA);HORVU3Hr1G116600(NA);HORVU4Hr1G014150(NA);HORVU4Hr1G016440(NA);HORVU4Hr1G079900(NA);HORVU5Hr1G070800(NA);HORVU5Hr1G072150(NA);…
GO:0000315	organellar large ribosomal subunit	Cellular Component	cell part	59	-0.652156	-1.46906	0.00436681	0.0822462	AGP50791(rpl14);AGP50792(rpl16);HORVU0Hr1G007830(NA);HORVU0Hr1G026250(NA);HORVU0Hr1G026790(NA);HORVU0Hr1G026860(NA);HORVU0Hr1G026870(NA);HORVU0Hr1G026930(NA);HORVU0Hr1G033420(NA);HORVU0Hr1G033690(NA);HORVU0Hr1G034640(NA);HORVU0Hr1G034650(NA);HORVU1Hr1G000040(NA);HORVU1Hr1G002310(NA);HORVU1Hr1G003590(NA);HORVU1Hr1G030610(NA);HORVU2Hr1G043970(NA);HORVU2Hr1G047730(NA);HORVU2Hr1G048380(NA);HORVU2Hr1G…
GO:0005762	mitochondrial large ribosomal subunit	Cellular Component	cell part	59	-0.652156	-1.46894	0.00550055	0.0819237	AGP50791(rpl14);AGP50792(rpl16);HORVU0Hr1G007830(NA);HORVU0Hr1G026250(NA);HORVU0Hr1G026790(NA);HORVU0Hr1G026860(NA);HORVU0Hr1G026870(NA);HORVU0Hr1G026930(NA);HORVU0Hr1G033420(NA);HORVU0Hr1G033690(NA);HORVU0Hr1G034640(NA);HORVU0Hr1G034650(NA);HORVU1Hr1G000040(NA);HORVU1Hr1G002310(NA);HORVU1Hr1G003590(NA);HORVU1Hr1G030610(NA);HORVU2Hr1G043970(NA);HORVU2Hr1G047730(NA);HORVU2Hr1G048380(NA);HORVU2Hr1G…
GO:0045292	mRNA cis splicing, via spliceosome	Biological Process	cellular process	42	-0.680332	-1.4682	0.00566251	0.0823911	HORVU0Hr1G016700(NA);HORVU1Hr1G009950(NA);HORVU1Hr1G024060(NA);HORVU1Hr1G043200(NA);HORVU2Hr1G019410(NA);HORVU2Hr1G026610(NA);HORVU2Hr1G028210(NA);HORVU2Hr1G029630(NA);HORVU2Hr1G029640(NA);HORVU2Hr1G045860(NA);HORVU2Hr1G056040(NA);HORVU2Hr1G073490(NA);HORVU2Hr1G096820(NA);HORVU2Hr1G099630(NA);HORVU2Hr1G123070(NA);HORVU3Hr1G064550(NA);HORVU3Hr1G065510(NA);HORVU3Hr1G091930(NA);HORVU4Hr1G003820(NA);…
GO:0043625	delta DNA polymerase complex	Cellular Component	cell part	17	-0.779675	-1.46764	0.0156047	0.0826279	HORVU0Hr1G019660(NA);HORVU1Hr1G013420(NA);HORVU1Hr1G076040(NA);HORVU1Hr1G076080(NA);HORVU2Hr1G021230(NA);HORVU2Hr1G051160(NA);HORVU2Hr1G065460(NA);HORVU3Hr1G026230(NA);HORVU4Hr1G017480(NA);HORVU4Hr1G044880(NA);HORVU4Hr1G082870(NA);HORVU5Hr1G039500(NA);HORVU5Hr1G039530(NA);HORVU5Hr1G080050(NA);HORVU7Hr1G067470(NA);HORVU7Hr1G068310(NA);HORVU7Hr1G075690(NA)
GO:0016759	cellulose synthase activity	Molecular Function	catalytic activity	39	0.524401	1.46668	0.013986	0.157705	HORVU0Hr1G011610(NA);HORVU0Hr1G038120(NA);HORVU1Hr1G022900(NA);HORVU1Hr1G026320(NA);HORVU1Hr1G026330(NA);HORVU1Hr1G039250(NA);HORVU2Hr1G021450(NA);HORVU2Hr1G042240(NA);HORVU2Hr1G042250(NA);HORVU2Hr1G042300(NA);HORVU2Hr1G042310(NA);HORVU2Hr1G042350(NA);HORVU2Hr1G042370(NA);HORVU2Hr1G074960(NA);HORVU3Hr1G016990(NA);HORVU3Hr1G054440(NA);HORVU3Hr1G071770(NA);HORVU3Hr1G090600(NA);HORVU4Hr1G006920(NA);…
GO:0000469	cleavage involved in rRNA processing	Biological Process	cellular component organization or biogenesis	37	-0.68628	-1.46564	0.0046729	0.0850164	HORVU0Hr1G006380(NA);HORVU0Hr1G006790(NA);HORVU0Hr1G023280(NA);HORVU0Hr1G040270(NA);HORVU1Hr1G012470(NA);HORVU1Hr1G036040(NA);HORVU1Hr1G068650(NA);HORVU2Hr1G019960(NA);HORVU2Hr1G021960(NA);HORVU2Hr1G046740(NA);HORVU2Hr1G106110(NA);HORVU3Hr1G020560(NA);HORVU3Hr1G032930(NA);HORVU3Hr1G032990(NA);HORVU3Hr1G033430(NA);HORVU3Hr1G033760(NA);HORVU3Hr1G042890(NA);HORVU3Hr1G059710(NA);HORVU3Hr1G065020(NA);…
GO:0009982	pseudouridine synthase activity	Molecular Function	catalytic activity	20	-0.766865	-1.46555	0.0125	0.084583	HORVU1Hr1G003530(NA);HORVU1Hr1G031370(NA);HORVU1Hr1G078030(NA);HORVU2Hr1G022410(NA);HORVU2Hr1G027370(NA);HORVU2Hr1G027400(NA);HORVU3Hr1G016330(NA);HORVU3Hr1G075620(NA);HORVU4Hr1G056670(NA);HORVU4Hr1G072220(NA);HORVU5Hr1G023070(NA);HORVU5Hr1G024860(NA);HORVU5Hr1G028980(NA);HORVU5Hr1G029010(NA);HORVU5Hr1G049690(NA);HORVU5Hr1G106170(NA);HORVU6Hr1G064480(NA);HORVU7Hr1G052060(NA);HORVU7Hr1G109580(NA);…
GO:0016607	nuclear speck	Cellular Component	cell part	42	-0.683748	-1.46521	0.00457666	0.0845452	HORVU0Hr1G000940(NA);HORVU1Hr1G009950(NA);HORVU1Hr1G013540(NA);HORVU1Hr1G024060(NA);HORVU1Hr1G043200(NA);HORVU1Hr1G067670(NA);HORVU2Hr1G008010(NA);HORVU2Hr1G019410(NA);HORVU2Hr1G028210(NA);HORVU2Hr1G029630(NA);HORVU2Hr1G029640(NA);HORVU2Hr1G073490(NA);HORVU2Hr1G099630(NA);HORVU3Hr1G058140(NA);HORVU3Hr1G064550(NA);HORVU3Hr1G091930(NA);HORVU3Hr1G093330(NA);HORVU3Hr1G105740(NA);HORVU4Hr1G003820(NA);…
GO:0022624	proteasome accessory complex	Cellular Component	cell part	37	-0.687314	-1.4644	0.00350467	0.0851743	HORVU1Hr1G003160(NA);HORVU1Hr1G051120(NA);HORVU1Hr1G058180(NA);HORVU1Hr1G064630(NA);HORVU1Hr1G081810(NA);HORVU1Hr1G091080(NA);HORVU2Hr1G014000(NA);HORVU2Hr1G014770(NA);HORVU2Hr1G034690(NA);HORVU2Hr1G064590(NA);HORVU2Hr1G077540(NA);HORVU2Hr1G099580(NA);HORVU2Hr1G102810(NA);HORVU2Hr1G107280(NA);HORVU2Hr1G110590(NA);HORVU2Hr1G110670(NA);HORVU3Hr1G037790(NA);HORVU3Hr1G038460(NA);HORVU3Hr1G095530(NA);…
GO:0002098	tRNA wobble uridine modification	Biological Process	cellular process	24	-0.73987	-1.46353	0.0112219	0.0859188	HORVU2Hr1G024520(NA);HORVU2Hr1G040310(NA);HORVU2Hr1G083870(NA);HORVU3Hr1G074370(NA);HORVU3Hr1G110820(NA);HORVU4Hr1G039630(NA);HORVU4Hr1G042420(NA);HORVU4Hr1G057530(NA);HORVU5Hr1G008860(NA);HORVU5Hr1G018150(NA);HORVU5Hr1G021360(NA);HORVU5Hr1G025570(NA);HORVU5Hr1G061960(NA);HORVU5Hr1G068750(NA);HORVU5Hr1G092740(NA);HORVU5Hr1G114150(NA);HORVU5Hr1G123520(NA);HORVU6Hr1G021920(NA);HORVU6Hr1G075210(NA);…
GO:0051236	establishment of RNA localization	Biological Process	localization	87	-0.63619	-1.46314	0.0010627	0.0858419	HORVU0Hr1G001530(NA);HORVU0Hr1G005840(NA);HORVU0Hr1G017200(NA);HORVU0Hr1G027060(NA);HORVU0Hr1G030130(NA);HORVU0Hr1G040320(NA);HORVU1Hr1G004960(NA);HORVU1Hr1G009900(NA);HORVU1Hr1G012470(NA);HORVU1Hr1G018750(NA);HORVU1Hr1G019490(NA);HORVU1Hr1G020170(NA);HORVU1Hr1G026280(NA);HORVU1Hr1G050300(NA);HORVU1Hr1G055810(NA);HORVU1Hr1G059860(NA);HORVU1Hr1G076010(NA);HORVU1Hr1G080750(NA);HORVU1Hr1G090760(NA);…
GO:0008107	galactoside 2-alpha-L-fucosyltransferase activity	Molecular Function	catalytic activity	15	0.675697	1.46171	0.0355556	0.160239	HORVU1Hr1G091060(NA);HORVU2Hr1G035290(NA);HORVU4Hr1G028370(NA);HORVU5Hr1G068430(NA);HORVU6Hr1G078500(NA);HORVU6Hr1G078600(NA);HORVU6Hr1G078630(NA);HORVU6Hr1G078650(NA);HORVU7Hr1G026180(NA);HORVU7Hr1G035550(NA);HORVU7Hr1G035560(NA);HORVU7Hr1G035570(NA);HORVU7Hr1G035590(NA);HORVU7Hr1G035600(NA);HORVU7Hr1G035620(NA)
GO:0033897	ribonuclease T2 activity	Molecular Function	catalytic activity	16	-0.785841	-1.46143	0.0125313	0.0880574	HORVU0Hr1G004470(NA);HORVU0Hr1G017230(NA);HORVU1Hr1G093560(NA);HORVU1Hr1G093570(NA);HORVU1Hr1G093620(NA);HORVU1Hr1G093660(NA);HORVU1Hr1G093670(NA);HORVU1Hr1G093780(NA);HORVU2Hr1G028430(NA);HORVU2Hr1G037400(NA);HORVU2Hr1G062880(NA);HORVU3Hr1G089550(NA);HORVU3Hr1G089580(NA);HORVU6Hr1G017960(NA);HORVU6Hr1G081930(NA);HORVU6Hr1G081950(NA)
GO:0005838	proteasome regulatory particle	Cellular Component	cell part	37	-0.687314	-1.46105	0.0105882	0.0881503	HORVU1Hr1G003160(NA);HORVU1Hr1G051120(NA);HORVU1Hr1G058180(NA);HORVU1Hr1G064630(NA);HORVU1Hr1G081810(NA);HORVU1Hr1G091080(NA);HORVU2Hr1G014000(NA);HORVU2Hr1G014770(NA);HORVU2Hr1G034690(NA);HORVU2Hr1G064590(NA);HORVU2Hr1G077540(NA);HORVU2Hr1G099580(NA);HORVU2Hr1G102810(NA);HORVU2Hr1G107280(NA);HORVU2Hr1G110590(NA);HORVU2Hr1G110670(NA);HORVU3Hr1G037790(NA);HORVU3Hr1G038460(NA);HORVU3Hr1G095530(NA);…
GO:0009262	deoxyribonucleotide metabolic process	Biological Process	cellular process	18	-0.781649	-1.46066	0.0110429	0.0882175	HORVU0Hr1G002290(NA);HORVU1Hr1G069580(NA);HORVU2Hr1G026210(NA);HORVU2Hr1G060410(NA);HORVU2Hr1G066500(NA);HORVU2Hr1G066970(NA);HORVU2Hr1G089130(NA);HORVU2Hr1G114640(NA);HORVU3Hr1G000580(NA);HORVU3Hr1G048710(NA);HORVU4Hr1G003120(NA);HORVU5Hr1G002320(NA);HORVU5Hr1G062080(NA);HORVU6Hr1G087960(NA);HORVU7Hr1G027430(NA);HORVU7Hr1G032240(NA);HORVU7Hr1G041710(NA);HORVU7Hr1G111340(NA)
GO:0051028	mRNA transport	Biological Process	localization	48	-0.664324	-1.4605	0.00665188	0.0879182	HORVU0Hr1G017200(NA);HORVU0Hr1G027060(NA);HORVU0Hr1G040320(NA);HORVU1Hr1G009900(NA);HORVU1Hr1G019490(NA);HORVU1Hr1G026280(NA);HORVU1Hr1G059860(NA);HORVU1Hr1G076010(NA);HORVU1Hr1G080750(NA);HORVU2Hr1G025040(NA);HORVU2Hr1G040170(NA);HORVU2Hr1G052550(NA);HORVU2Hr1G100330(NA);HORVU2Hr1G121020(NA);HORVU3Hr1G026980(NA);HORVU3Hr1G034780(NA);HORVU3Hr1G038460(NA);HORVU3Hr1G052070(NA);HORVU3Hr1G068170(NA);…
GO:0008173	RNA methyltransferase activity	Molecular Function	catalytic activity	74	-0.633177	-1.45991	0.0043057	0.0883312	HORVU0Hr1G013040(NA);HORVU0Hr1G021200(NA);HORVU1Hr1G018260(NA);HORVU1Hr1G025360(NA);HORVU1Hr1G036980(NA);HORVU1Hr1G036990(NA);HORVU1Hr1G078650(NA);HORVU1Hr1G089440(NA);HORVU1Hr1G093790(NA);HORVU2Hr1G000580(NA);HORVU2Hr1G005690(NA);HORVU2Hr1G017790(NA);HORVU2Hr1G034350(NA);HORVU2Hr1G046680(NA);HORVU2Hr1G047490(NA);HORVU2Hr1G058940(NA);HORVU2Hr1G066740(NA);HORVU2Hr1G093310(NA);HORVU2Hr1G103560(NA);…
GO:0090503	RNA phosphodiester bond hydrolysis, exonucleolytic	Biological Process	cellular process	55	-0.653068	-1.45988	0.0101925	0.0878039	HORVU0Hr1G006380(NA);HORVU0Hr1G006790(NA);HORVU0Hr1G007630(NA);HORVU0Hr1G040270(NA);HORVU1Hr1G010820(NA);HORVU1Hr1G022150(NA);HORVU1Hr1G029290(NA);HORVU1Hr1G035390(NA);HORVU1Hr1G036040(NA);HORVU1Hr1G069060(NA);HORVU1Hr1G085740(NA);HORVU2Hr1G012300(NA);HORVU2Hr1G046740(NA);HORVU2Hr1G055410(NA);HORVU2Hr1G056650(NA);HORVU2Hr1G056710(NA);HORVU2Hr1G066330(NA);HORVU2Hr1G081440(NA);HORVU2Hr1G123480(NA);…
GO:0042646	plastid nucleoid	Cellular Component	cell part	25	-0.728293	-1.45921	0.0171359	0.0883491	HORVU0Hr1G018120(NA);HORVU0Hr1G026700(NA);HORVU0Hr1G031500(NA);HORVU1Hr1G038620(NA);HORVU1Hr1G053310(NA);HORVU1Hr1G062740(NA);HORVU1Hr1G065770(NA);HORVU1Hr1G093350(NA);HORVU2Hr1G002180(NA);HORVU2Hr1G002260(NA);HORVU3Hr1G015690(NA);HORVU3Hr1G060480(NA);HORVU3Hr1G074850(NA);HORVU3Hr1G088970(NA);HORVU4Hr1G012560(NA);HORVU4Hr1G014110(NA);HORVU4Hr1G032860(NA);HORVU5Hr1G111480(NA);HORVU5Hr1G114630(NA);…
GO:0034249	negative regulation of cellular amide metabolic process	Biological Process	biological regulation	67	-0.635114	-1.45747	0.00429185	0.0905068	HORVU0Hr1G007630(NA);HORVU0Hr1G020070(NA);HORVU1Hr1G008330(NA);HORVU1Hr1G029290(NA);HORVU1Hr1G054300(NA);HORVU1Hr1G057650(NA);HORVU1Hr1G069060(NA);HORVU1Hr1G085740(NA);HORVU2Hr1G001810(NA);HORVU2Hr1G023660(NA);HORVU2Hr1G063880(NA);HORVU2Hr1G063900(NA);HORVU2Hr1G078210(NA);HORVU2Hr1G080980(NA);HORVU2Hr1G081010(NA);HORVU2Hr1G095360(NA);HORVU2Hr1G099210(NA);HORVU2Hr1G123480(NA);HORVU2Hr1G127140(NA);…
GO:0071028	nuclear mRNA surveillance	Biological Process	biological regulation	15	-0.796177	-1.45712	0.0194049	0.0904354	HORVU1Hr1G036040(NA);HORVU1Hr1G085870(NA);HORVU2Hr1G038180(NA);HORVU2Hr1G046740(NA);HORVU3Hr1G059710(NA);HORVU4Hr1G006120(NA);HORVU4Hr1G012650(NA);HORVU4Hr1G072850(NA);HORVU4Hr1G072900(NA);HORVU5Hr1G059930(NA);HORVU5Hr1G123690(NA);HORVU6Hr1G027570(NA);HORVU7Hr1G038290(NA);HORVU7Hr1G072710(NA);HORVU7Hr1G105370(NA)
GO:0007006	mitochondrial membrane organization	Biological Process	cellular component organization or biogenesis	36	-0.692416	-1.45354	0.00819672	0.0957004	HORVU0Hr1G009030(NA);HORVU0Hr1G009040(NA);HORVU0Hr1G026500(NA);HORVU1Hr1G005200(NA);HORVU1Hr1G048480(NA);HORVU1Hr1G070610(NA);HORVU1Hr1G072490(NA);HORVU1Hr1G077770(NA);HORVU2Hr1G065060(NA);HORVU2Hr1G068170(NA);HORVU2Hr1G072010(NA);HORVU2Hr1G116190(NA);HORVU3Hr1G006500(NA);HORVU3Hr1G006540(NA);HORVU3Hr1G078540(NA);HORVU3Hr1G087800(NA);HORVU3Hr1G094550(NA);HORVU4Hr1G022900(NA);HORVU4Hr1G055610(NA);…
GO:0098800	inner mitochondrial membrane protein complex	Cellular Component	cell part	183	-0.598367	-1.45296	0	0.096064	AGP50762(atpB);EPlHVUG00000039849(nad6);EPlHVUG00000039851(atp4);EPlHVUG00000039856(cox1);EPlHVUG00000039864(atp9);EPlHVUG00000039879(nad7);EPlHVUG00000039880(nad9_1);EPlHVUG00000039893(nad9_2);HORVU0Hr1G009030(NA);HORVU0Hr1G009040(NA);HORVU0Hr1G010680(NA);HORVU0Hr1G013850(NA);HORVU0Hr1G019930(NA);HORVU0Hr1G027510(NA);HORVU0Hr1G028470(NA);HORVU0Hr1G029780(NA);HORVU0Hr1G031360(NA);HORVU0Hr1G031470…
GO:0017148	negative regulation of translation	Biological Process	biological regulation	66	-0.634966	-1.44913	0.00545851	0.101905	HORVU0Hr1G007630(NA);HORVU0Hr1G020070(NA);HORVU1Hr1G008330(NA);HORVU1Hr1G029290(NA);HORVU1Hr1G054300(NA);HORVU1Hr1G057650(NA);HORVU1Hr1G069060(NA);HORVU1Hr1G085740(NA);HORVU2Hr1G001810(NA);HORVU2Hr1G023660(NA);HORVU2Hr1G063880(NA);HORVU2Hr1G063900(NA);HORVU2Hr1G078210(NA);HORVU2Hr1G080980(NA);HORVU2Hr1G081010(NA);HORVU2Hr1G099210(NA);HORVU2Hr1G123480(NA);HORVU2Hr1G127140(NA);HORVU3Hr1G000880(NA);…
GO:0008180	COP9 signalosome	Cellular Component	cell part	30	-0.70289	-1.4488	0.00728155	0.101888	HORVU0Hr1G018470(NA);HORVU0Hr1G025410(NA);HORVU0Hr1G029090(NA);HORVU1Hr1G008160(NA);HORVU1Hr1G017260(NA);HORVU1Hr1G048620(NA);HORVU2Hr1G050230(NA);HORVU2Hr1G056160(NA);HORVU2Hr1G067660(NA);HORVU2Hr1G074740(NA);HORVU2Hr1G074780(NA);HORVU2Hr1G112000(NA);HORVU3Hr1G021300(NA);HORVU3Hr1G039980(NA);HORVU3Hr1G054660(NA);HORVU3Hr1G113750(NA);HORVU4Hr1G047410(NA);HORVU4Hr1G048730(NA);HORVU4Hr1G070980(NA);…
GO:0022618	ribonucleoprotein complex assembly	Biological Process	cellular component organization or biogenesis	283	-0.588401	-1.44768	0	0.103096	AGP50777(rpl20);AGP50796(rpl23);AGP50799(rps7);EPlHVUG00000039848(rpl5_2);EPlHVUG00000039869(NA);EPlHVUG00000039878(rpl5_1);HORVU0Hr1G003140(NA);HORVU0Hr1G004130(NA);HORVU0Hr1G004700(NA);HORVU0Hr1G005500(NA);HORVU0Hr1G009840(NA);HORVU0Hr1G014020(NA);HORVU0Hr1G015130(NA);HORVU0Hr1G024700(NA);HORVU0Hr1G024930(NA);HORVU0Hr1G026140(NA);HORVU0Hr1G028410(NA);HORVU0Hr1G029890(NA);HORVU0Hr1G031420(NA);HO…
GO:0016838	carbon-oxygen lyase activity, acting on phosphates	Molecular Function	catalytic activity	42	-0.673185	-1.44764	0.0123735	0.102555	HORVU0Hr1G008740(NA);HORVU0Hr1G030000(NA);HORVU0Hr1G035680(NA);HORVU1Hr1G082660(NA);HORVU2Hr1G001120(NA);HORVU2Hr1G003360(NA);HORVU2Hr1G003390(NA);HORVU2Hr1G003420(NA);HORVU2Hr1G004540(NA);HORVU2Hr1G004620(NA);HORVU2Hr1G007600(NA);HORVU2Hr1G007710(NA);HORVU2Hr1G023900(NA);HORVU2Hr1G024120(NA);HORVU2Hr1G036450(NA);HORVU2Hr1G099440(NA);HORVU2Hr1G099480(KSL1);HORVU2Hr1G099510(NA);HORVU2Hr1G099520(NA…
GO:0016702	oxidoreductase activity, acting on single donors with incorporation of molecular oxygen, incorporation of two atoms of oxygen	Molecular Function	catalytic activity	46	-0.656197	-1.44031	0.0170261	0.114984	HORVU0Hr1G006450(NA);HORVU1Hr1G000550(NA);HORVU1Hr1G054390(NA);HORVU1Hr1G083380(NA);HORVU1Hr1G094490(NA);HORVU2Hr1G097770(NA);HORVU2Hr1G115960(NA);HORVU2Hr1G115980(NA);HORVU2Hr1G118410(NA);HORVU3Hr1G047210(NA);HORVU3Hr1G060850(NA);HORVU3Hr1G060920(NA);HORVU3Hr1G071170(NA);HORVU3Hr1G108100(NA);HORVU4Hr1G005920(LoxB);HORVU4Hr1G006300(NA);HORVU4Hr1G073630(NA);HORVU4Hr1G076570(NA);HORVU5Hr1G000320(NA…
GO:0071826	ribonucleoprotein complex subunit organization	Biological Process	cellular component organization or biogenesis	291	-0.584788	-1.43996	0	0.115024	AGP50777(rpl20);AGP50796(rpl23);AGP50799(rps7);EPlHVUG00000039848(rpl5_2);EPlHVUG00000039869(NA);EPlHVUG00000039878(rpl5_1);HORVU0Hr1G003140(NA);HORVU0Hr1G004130(NA);HORVU0Hr1G004700(NA);HORVU0Hr1G005500(NA);HORVU0Hr1G007860(NA);HORVU0Hr1G009840(NA);HORVU0Hr1G014020(NA);HORVU0Hr1G015130(NA);HORVU0Hr1G024700(NA);HORVU0Hr1G024930(NA);HORVU0Hr1G026140(NA);HORVU0Hr1G028410(NA);HORVU0Hr1G029890(NA);HO…
GO:0072655	establishment of protein localization to mitochondrion	Biological Process	localization	65	-0.631585	-1.43978	0.00327154	0.114799	HORVU0Hr1G009030(NA);HORVU0Hr1G009040(NA);HORVU0Hr1G026500(NA);HORVU1Hr1G003720(NA);HORVU1Hr1G005200(NA);HORVU1Hr1G013160(NA);HORVU1Hr1G041710(NA);HORVU1Hr1G048350(NA);HORVU1Hr1G048480(NA);HORVU1Hr1G070610(NA);HORVU1Hr1G076970(NA);HORVU1Hr1G077770(NA);HORVU1Hr1G092120(NA);HORVU2Hr1G029260(NA);HORVU2Hr1G033040(NA);HORVU2Hr1G044290(NA);HORVU2Hr1G065060(NA);HORVU2Hr1G068170(NA);HORVU2Hr1G072010(NA);…
GO:0070180	large ribosomal subunit rRNA binding	Molecular Function	binding	34	-0.687617	-1.43973	0.0174622	0.114247	AGP50791(rpl14);HORVU0Hr1G007830(NA);HORVU0Hr1G026250(NA);HORVU0Hr1G026860(NA);HORVU0Hr1G026930(NA);HORVU0Hr1G033420(NA);HORVU0Hr1G033690(NA);HORVU0Hr1G034650(NA);HORVU0Hr1G038820(NA);HORVU1Hr1G030610(NA);HORVU1Hr1G039030(NA);HORVU1Hr1G039160(NA);HORVU2Hr1G047730(NA);HORVU2Hr1G048380(NA);HORVU2Hr1G051380(NA);HORVU2Hr1G062230(NA);HORVU2Hr1G102610(NA);HORVU2Hr1G122020(NA);HORVU3Hr1G063350(NA);HORVU…
GO:0000724	double-strand break repair via homologous recombination	Biological Process	response to stimulus	113	-0.603857	-1.43939	0.003125	0.114187	HORVU0Hr1G002630(NA);HORVU0Hr1G003380(NA);HORVU0Hr1G008030(NA);HORVU0Hr1G010660(NA);HORVU0Hr1G017330(NA);HORVU0Hr1G018030(NA);HORVU0Hr1G018090(NA);HORVU1Hr1G004910(NA);HORVU1Hr1G011840(NA);HORVU1Hr1G013540(NA);HORVU1Hr1G017430(NA);HORVU1Hr1G018380(NA);HORVU1Hr1G020660(NA);HORVU1Hr1G021560(NA);HORVU1Hr1G029770(NA);HORVU1Hr1G039010(NA);HORVU1Hr1G039430(NA);HORVU1Hr1G043110(NA);HORVU1Hr1G048250(NA);…
GO:0006801	superoxide metabolic process	Biological Process	cellular process	20	-0.742052	-1.43934	0.0150943	0.113629	HORVU1Hr1G067000(NA);HORVU2Hr1G021110(NA);HORVU2Hr1G023170(NA);HORVU2Hr1G094650(NA);HORVU2Hr1G117740(NA);HORVU3Hr1G079890(NA);HORVU4Hr1G005440(GER1a);HORVU4Hr1G067390(NA);HORVU5Hr1G062310(NA);HORVU5Hr1G066230(NA);HORVU5Hr1G066930(NA);HORVU6Hr1G070120(NTR2);HORVU6Hr1G082060(NA);HORVU7Hr1G008390(NA);HORVU7Hr1G020590(NA);HORVU7Hr1G033900(NA);HORVU7Hr1G046890(NA);HORVU7Hr1G060130(Sod1);MSTRG.12649(LO…
GO:0070063	RNA polymerase binding	Molecular Function	binding	36	-0.682339	-1.4375	0.0140515	0.116349	HORVU0Hr1G001570(NA);HORVU0Hr1G010590(NA);HORVU0Hr1G023600(NA);HORVU1Hr1G016630(NA);HORVU1Hr1G042550(NA);HORVU1Hr1G066200(NA);HORVU1Hr1G066210(NA);HORVU1Hr1G078460(NA);HORVU1Hr1G078510(NA);HORVU2Hr1G029620(NA);HORVU2Hr1G047470(NA);HORVU2Hr1G063950(NA);HORVU2Hr1G108720(NA);HORVU3Hr1G001430(NA);HORVU3Hr1G010030(NA);HORVU3Hr1G023650(NA);HORVU3Hr1G075820(NA);HORVU3Hr1G075830(NA);HORVU3Hr1G099920(NA);…
GO:0007033	vacuole organization	Biological Process	cellular component organization or biogenesis	57	-0.638023	-1.43738	0.00762527	0.115941	HORVU0Hr1G008860(NA);HORVU1Hr1G022190(NA);HORVU1Hr1G050580(NA);HORVU1Hr1G054180(NA);HORVU1Hr1G056110(NA);HORVU1Hr1G084220(NA);HORVU2Hr1G049500(NA);HORVU2Hr1G065910(NA);HORVU2Hr1G069390(NA);HORVU2Hr1G081080(NA);HORVU2Hr1G092080(NA);HORVU2Hr1G092230(NA);HORVU2Hr1G103860(NA);HORVU2Hr1G114610(NA);HORVU2Hr1G120390(NA);HORVU3Hr1G010300(NA);HORVU3Hr1G017150(NA);HORVU3Hr1G040260(NA);HORVU3Hr1G040300(NA);…
GO:0140053	mitochondrial gene expression	Biological Process	metabolic process	78	-0.620084	-1.43444	0.00106045	0.121119	AGP50792(rpl16);HORVU0Hr1G006190(NA);HORVU0Hr1G026370(NA);HORVU0Hr1G026790(NA);HORVU0Hr1G026870(NA);HORVU0Hr1G034640(NA);HORVU1Hr1G002310(NA);HORVU1Hr1G021700(NA);HORVU1Hr1G054580(NA);HORVU1Hr1G072660(NA);HORVU2Hr1G040960(NA);HORVU2Hr1G040970(NA);HORVU2Hr1G049900(NA);HORVU2Hr1G049960(NA);HORVU2Hr1G051390(NA);HORVU2Hr1G056650(NA);HORVU2Hr1G056710(NA);HORVU2Hr1G062220(NA);HORVU2Hr1G063250(NA);HORVU…
GO:0000428	DNA-directed RNA polymerase complex	Cellular Component	cell part	135	-0.597049	-1.43417	0.00101937	0.121065	HORVU0Hr1G002960(NA);HORVU0Hr1G005670(NA);HORVU0Hr1G010590(NA);HORVU0Hr1G018120(NA);HORVU0Hr1G022460(NA);HORVU0Hr1G031500(NA);HORVU0Hr1G040320(NA);HORVU1Hr1G000620(NA);HORVU1Hr1G003460(NA);HORVU1Hr1G022720(NA);HORVU1Hr1G023350(NA);HORVU1Hr1G024810(NA);HORVU1Hr1G025160(NA);HORVU1Hr1G034630(NA);HORVU1Hr1G034730(NA);HORVU1Hr1G043520(NA);HORVU1Hr1G048500(NA);HORVU1Hr1G052270(NA);HORVU1Hr1G057510(NA);…
GO:0006406	mRNA export from nucleus	Biological Process	localization	27	-0.713948	-1.43417	0.0252101	0.1204	HORVU0Hr1G017200(NA);HORVU0Hr1G040320(NA);HORVU1Hr1G009900(NA);HORVU1Hr1G026280(NA);HORVU2Hr1G025040(NA);HORVU2Hr1G052550(NA);HORVU2Hr1G100330(NA);HORVU2Hr1G121020(NA);HORVU3Hr1G038460(NA);HORVU3Hr1G068910(NA);HORVU3Hr1G071090(NA);HORVU3Hr1G093380(NA);HORVU3Hr1G093430(NA);HORVU3Hr1G094220(NA);HORVU3Hr1G109960(NA);HORVU4Hr1G048800(NA);HORVU4Hr1G057700(NA);HORVU4Hr1G072920(NA);HORVU4Hr1G089820(NA);…
GO:0010608	posttranscriptional regulation of gene expression	Biological Process	biological regulation	273	-0.58448	-1.43406	0	0.119914	AGP50757(rps4);EPlHVUG00000039883(NA);HORVU0Hr1G000930(NA);HORVU0Hr1G005350(NA);HORVU0Hr1G006190(NA);HORVU0Hr1G007630(NA);HORVU0Hr1G011520(NA);HORVU0Hr1G012490(NA);HORVU0Hr1G020070(NA);HORVU0Hr1G020790(NA);HORVU0Hr1G034470(NA);HORVU0Hr1G036380(NA);HORVU0Hr1G040320(NA);HORVU1Hr1G003280(NA);HORVU1Hr1G004200(NA);HORVU1Hr1G008330(NA);HORVU1Hr1G019650(NA);HORVU1Hr1G029290(NA);HORVU1Hr1G032610(NA);HORV…
GO:0071427	mRNA-containing ribonucleoprotein complex export from nucleus	Biological Process	localization	27	-0.713948	-1.43379	0.0240674	0.119758	HORVU0Hr1G017200(NA);HORVU0Hr1G040320(NA);HORVU1Hr1G009900(NA);HORVU1Hr1G026280(NA);HORVU2Hr1G025040(NA);HORVU2Hr1G052550(NA);HORVU2Hr1G100330(NA);HORVU2Hr1G121020(NA);HORVU3Hr1G038460(NA);HORVU3Hr1G068910(NA);HORVU3Hr1G071090(NA);HORVU3Hr1G093380(NA);HORVU3Hr1G093430(NA);HORVU3Hr1G094220(NA);HORVU3Hr1G109960(NA);HORVU4Hr1G048800(NA);HORVU4Hr1G057700(NA);HORVU4Hr1G072920(NA);HORVU4Hr1G089820(NA);…
GO:0070993	translation preinitiation complex	Cellular Component	cell part	20	-0.743582	-1.43368	0.00881612	0.119272	HORVU1Hr1G088760(NA);HORVU2Hr1G014580(NA);HORVU2Hr1G068360(NA);HORVU3Hr1G006000(NA);HORVU3Hr1G031330(NA);HORVU3Hr1G076960(NA);HORVU4Hr1G010940(NA);HORVU4Hr1G014100(NA);HORVU4Hr1G040280(NA);HORVU4Hr1G055500(NA);HORVU4Hr1G077250(NA);HORVU5Hr1G008250(NA);HORVU5Hr1G063770(NA);HORVU5Hr1G072560(NA);HORVU5Hr1G098600(NA);HORVU5Hr1G106440(NA);HORVU6Hr1G012010(NA);HORVU6Hr1G014610(NA);HORVU6Hr1G083650(NA);…
GO:0033290	eukaryotic 48S preinitiation complex	Cellular Component	cell part	20	-0.743582	-1.43365	0.0185185	0.118693	HORVU1Hr1G088760(NA);HORVU2Hr1G014580(NA);HORVU2Hr1G068360(NA);HORVU3Hr1G006000(NA);HORVU3Hr1G031330(NA);HORVU3Hr1G076960(NA);HORVU4Hr1G010940(NA);HORVU4Hr1G014100(NA);HORVU4Hr1G040280(NA);HORVU4Hr1G055500(NA);HORVU4Hr1G077250(NA);HORVU5Hr1G008250(NA);HORVU5Hr1G063770(NA);HORVU5Hr1G072560(NA);HORVU5Hr1G098600(NA);HORVU5Hr1G106440(NA);HORVU6Hr1G012010(NA);HORVU6Hr1G014610(NA);HORVU6Hr1G083650(NA);…
GO:0031124	mRNA 3'-end processing	Biological Process	cellular process	41	-0.660297	-1.43345	0.0114548	0.118458	HORVU0Hr1G001450(NA);HORVU0Hr1G010590(NA);HORVU0Hr1G029140(NA);HORVU0Hr1G029500(NA);HORVU0Hr1G035930(NA);HORVU0Hr1G040320(NA);HORVU1Hr1G003280(NA);HORVU1Hr1G076990(NA);HORVU1Hr1G081030(NA);HORVU2Hr1G011580(NA);HORVU2Hr1G013790(NA);HORVU2Hr1G016100(NA);HORVU2Hr1G066510(NA);HORVU2Hr1G079870(NA);HORVU2Hr1G081930(NA);HORVU2Hr1G105500(NA);HORVU2Hr1G124110(NA);HORVU3Hr1G064850(NA);HORVU4Hr1G001840(NA);…
GO:0044455	mitochondrial membrane part	Cellular Component	cell part	258	-0.582721	-1.43326	0	0.1182	AGP50762(atpB);EPlHVUG00000039849(nad6);EPlHVUG00000039851(atp4);EPlHVUG00000039856(cox1);EPlHVUG00000039864(atp9);EPlHVUG00000039879(nad7);EPlHVUG00000039880(nad9_1);EPlHVUG00000039893(nad9_2);HORVU0Hr1G009030(NA);HORVU0Hr1G009040(NA);HORVU0Hr1G010680(NA);HORVU0Hr1G013850(NA);HORVU0Hr1G017970(NA);HORVU0Hr1G018060(NA);HORVU0Hr1G019930(NA);HORVU0Hr1G027510(NA);HORVU0Hr1G028470(NA);HORVU0Hr1G029460…
GO:0110095	cellular detoxification of aldehyde	Biological Process	detoxification	15	-0.775466	-1.433	0.0258065	0.118143	HORVU0Hr1G008870(NA);HORVU0Hr1G010220(NA);HORVU2Hr1G020900(NA);HORVU3Hr1G034820(NA);HORVU3Hr1G044960(NA);HORVU3Hr1G105020(NA);HORVU4Hr1G016770(NA);HORVU4Hr1G016810(NA);HORVU4Hr1G078460(NA);HORVU5Hr1G010490(NA);HORVU5Hr1G051820(NA);HORVU5Hr1G057090(NA);HORVU6Hr1G063060(NA);HORVU6Hr1G090260(NA);HORVU7Hr1G058160(NA)
GO:0071013	catalytic step 2 spliceosome	Cellular Component	cell part	55	-0.645785	-1.43248	0.01	0.118466	HORVU0Hr1G007860(NA);HORVU0Hr1G015130(NA);HORVU1Hr1G039050(NA);HORVU1Hr1G044750(Prp1);HORVU1Hr1G083090(NA);HORVU1Hr1G091050(NA);HORVU2Hr1G023970(NA);HORVU2Hr1G025180(NA);HORVU2Hr1G026610(NA);HORVU2Hr1G031890(NA);HORVU2Hr1G056740(NA);HORVU2Hr1G056750(NA);HORVU3Hr1G035450(NA);HORVU3Hr1G037080(NA);HORVU3Hr1G083300(NA);HORVU3Hr1G096820(NA);HORVU3Hr1G110920(NA);HORVU3Hr1G113110(NA);HORVU4Hr1G006320(NA…
GO:0005662	DNA replication factor A complex	Cellular Component	cell part	30	-0.690711	-1.43138	0.0107784	0.119869	HORVU0Hr1G018030(NA);HORVU0Hr1G018090(NA);HORVU1Hr1G004910(NA);HORVU1Hr1G018380(NA);HORVU1Hr1G020660(NA);HORVU1Hr1G039430(NA);HORVU2Hr1G015080(NA);HORVU2Hr1G027290(NA);HORVU2Hr1G031640(NA);HORVU2Hr1G070410(NA);HORVU2Hr1G077390(NA);HORVU3Hr1G005020(NA);HORVU3Hr1G030540(NA);HORVU3Hr1G035450(NA);HORVU3Hr1G065060(NA);HORVU4Hr1G065230(NA);HORVU4Hr1G067940(NA);HORVU4Hr1G068780(NA);HORVU4Hr1G071720(NA);…
GO:0034614	cellular response to reactive oxygen species	Biological Process	response to stimulus	23	-0.711385	-1.43129	0.0246914	0.119414	HORVU1Hr1G055440(NA);HORVU1Hr1G067000(NA);HORVU2Hr1G021110(NA);HORVU2Hr1G023170(NA);HORVU2Hr1G094650(NA);HORVU2Hr1G117740(NA);HORVU3Hr1G089520(NA);HORVU4Hr1G005440(GER1a);HORVU4Hr1G016410(IDI2);HORVU4Hr1G067390(NA);HORVU5Hr1G062310(NA);HORVU5Hr1G066230(NA);HORVU5Hr1G066930(NA);HORVU6Hr1G070120(NTR2);HORVU6Hr1G082060(NA);HORVU7Hr1G008390(NA);HORVU7Hr1G020590(NA);HORVU7Hr1G033900(NA);HORVU7Hr1G0468…
GO:0098687	chromosomal region	Cellular Component	cell part	94	-0.609704	-1.42989	0.0042328	0.121148	HORVU0Hr1G018030(NA);HORVU0Hr1G018090(NA);HORVU0Hr1G020800(NA);HORVU0Hr1G038620(NA);HORVU0Hr1G039990(NA);HORVU1Hr1G004480(NA);HORVU1Hr1G026680(NA);HORVU1Hr1G038260(NA);HORVU1Hr1G038370(NA);HORVU1Hr1G039430(NA);HORVU1Hr1G043110(NA);HORVU1Hr1G062190(NA);HORVU1Hr1G067200(NA);HORVU1Hr1G067520(NA);HORVU1Hr1G067590(NA);HORVU1Hr1G091650(NA);HORVU1Hr1G093990(NA);HORVU2Hr1G015080(NA);HORVU2Hr1G022720(NA);…
GO:0009119	ribonucleoside metabolic process	Biological Process	cellular process	64	-0.630474	-1.4297	0.00653595	0.120815	HORVU1Hr1G023690(NA);HORVU1Hr1G027570(NA);HORVU1Hr1G055440(NA);HORVU1Hr1G072750(NA);HORVU1Hr1G076860(NA);HORVU1Hr1G090430(NA);HORVU1Hr1G093240(NA);HORVU1Hr1G095400(NA);HORVU2Hr1G022360(NA);HORVU2Hr1G029350(NA);HORVU2Hr1G031740(NA);HORVU2Hr1G047490(NA);HORVU2Hr1G064550(NA);HORVU2Hr1G072140(NA);HORVU2Hr1G086140(NA);HORVU2Hr1G087090(NA);HORVU2Hr1G109370(NA);HORVU2Hr1G110120(NA);HORVU2Hr1G110680(NA);…
GO:0072529	pyrimidine-containing compound catabolic process	Biological Process	cellular process	27	-0.6981	-1.42899	0.0261845	0.121603	HORVU0Hr1G002290(NA);HORVU1Hr1G069580(NA);HORVU1Hr1G076860(NA);HORVU2Hr1G060410(NA);HORVU2Hr1G066500(NA);HORVU2Hr1G066970(NA);HORVU2Hr1G089130(NA);HORVU2Hr1G107520(NA);HORVU2Hr1G107550(NA);HORVU2Hr1G124280(NA);HORVU3Hr1G020270(NA);HORVU3Hr1G048710(NA);HORVU3Hr1G067290(NA);HORVU3Hr1G079000(NA);HORVU3Hr1G083850(NA);HORVU4Hr1G003120(NA);HORVU4Hr1G036900(NA);HORVU4Hr1G074340(NA);HORVU4Hr1G083900(NA);…
GO:0070585	protein localization to mitochondrion	Biological Process	localization	65	-0.631585	-1.42873	0.00108814	0.121463	HORVU0Hr1G009030(NA);HORVU0Hr1G009040(NA);HORVU0Hr1G026500(NA);HORVU1Hr1G003720(NA);HORVU1Hr1G005200(NA);HORVU1Hr1G013160(NA);HORVU1Hr1G041710(NA);HORVU1Hr1G048350(NA);HORVU1Hr1G048480(NA);HORVU1Hr1G070610(NA);HORVU1Hr1G076970(NA);HORVU1Hr1G077770(NA);HORVU1Hr1G092120(NA);HORVU2Hr1G029260(NA);HORVU2Hr1G033040(NA);HORVU2Hr1G044290(NA);HORVU2Hr1G065060(NA);HORVU2Hr1G068170(NA);HORVU2Hr1G072010(NA);…
GO:0019773	proteasome core complex, alpha-subunit complex	Cellular Component	cell part	16	-0.766891	-1.42791	0.0290237	0.12244	HORVU0Hr1G001180(NA);HORVU1Hr1G068490(NA);HORVU2Hr1G036390(NA);HORVU2Hr1G060310(NA);HORVU3Hr1G068630(NA);HORVU3Hr1G068660(NA);HORVU4Hr1G040770(NA);HORVU4Hr1G042970(NA);HORVU4Hr1G076770(NA);HORVU5Hr1G038710(NA);HORVU5Hr1G076600(NA);HORVU5Hr1G083350(NA);HORVU6Hr1G017500(NA);HORVU6Hr1G051730(NA);HORVU7Hr1G027220(NA);HORVU7Hr1G057390(NA)
GO:0035770	ribonucleoprotein granule	Cellular Component	cell part	51	-0.640467	-1.42791	0.0123874	0.121836	HORVU0Hr1G007630(NA);HORVU0Hr1G040320(NA);HORVU1Hr1G029290(NA);HORVU1Hr1G046020(NA);HORVU1Hr1G054300(NA);HORVU1Hr1G061810(NA);HORVU1Hr1G069060(NA);HORVU1Hr1G077510(NA);HORVU1Hr1G085740(NA);HORVU2Hr1G028060(NA);HORVU2Hr1G031890(NA);HORVU2Hr1G055380(NA);HORVU2Hr1G070000(NA);HORVU2Hr1G078250(NA);HORVU2Hr1G099210(NA);HORVU2Hr1G106820(NA);HORVU2Hr1G123480(NA);HORVU3Hr1G000880(NA);HORVU3Hr1G037470(NA);…
GO:0043175	RNA polymerase core enzyme binding	Molecular Function	binding	35	-0.675296	-1.42701	0.0166074	0.122825	HORVU0Hr1G001570(NA);HORVU0Hr1G010590(NA);HORVU0Hr1G023600(NA);HORVU1Hr1G016630(NA);HORVU1Hr1G066200(NA);HORVU1Hr1G066210(NA);HORVU1Hr1G078460(NA);HORVU1Hr1G078510(NA);HORVU2Hr1G029620(NA);HORVU2Hr1G047470(NA);HORVU2Hr1G063950(NA);HORVU2Hr1G108720(NA);HORVU3Hr1G001430(NA);HORVU3Hr1G010030(NA);HORVU3Hr1G023650(NA);HORVU3Hr1G075820(NA);HORVU3Hr1G075830(NA);HORVU3Hr1G099920(NA);HORVU3Hr1G112720(NA);…
GO:0030488	tRNA methylation	Biological Process	cellular process	50	-0.649489	-1.42601	0.0122358	0.124293	HORVU0Hr1G013040(NA);HORVU1Hr1G036980(NA);HORVU1Hr1G036990(NA);HORVU2Hr1G000580(NA);HORVU2Hr1G017790(NA);HORVU2Hr1G024520(NA);HORVU2Hr1G029760(NA);HORVU2Hr1G034350(NA);HORVU2Hr1G040310(NA);HORVU2Hr1G046680(NA);HORVU2Hr1G066740(NA);HORVU2Hr1G103560(NA);HORVU2Hr1G108320(NA);HORVU3Hr1G006170(NA);HORVU3Hr1G019340(NA);HORVU3Hr1G023160(NA);HORVU3Hr1G030270(NA);HORVU3Hr1G057020(NA);HORVU3Hr1G074370(NA);…
GO:0000932	P-body	Cellular Component	cell part	38	-0.665785	-1.42601	0.0187134	0.123679	HORVU0Hr1G007630(NA);HORVU0Hr1G040320(NA);HORVU1Hr1G029290(NA);HORVU1Hr1G046020(NA);HORVU1Hr1G054300(NA);HORVU1Hr1G061810(NA);HORVU1Hr1G069060(NA);HORVU1Hr1G077510(NA);HORVU1Hr1G085740(NA);HORVU2Hr1G055380(NA);HORVU2Hr1G070000(NA);HORVU2Hr1G078250(NA);HORVU2Hr1G099210(NA);HORVU2Hr1G123480(NA);HORVU3Hr1G000880(NA);HORVU3Hr1G037470(NA);HORVU3Hr1G055000(NA);HORVU3Hr1G074770(NA);HORVU3Hr1G083300(NA);…
GO:0005685	U1 snRNP	Cellular Component	cell part	18	-0.746226	-1.42595	0.028314	0.123152	HORVU1Hr1G022420(NA);HORVU1Hr1G030660(NA);HORVU1Hr1G046870(NA);HORVU2Hr1G031890(NA);HORVU2Hr1G045860(NA);HORVU2Hr1G056740(NA);HORVU2Hr1G056750(NA);HORVU3Hr1G113110(NA);HORVU4Hr1G086790(NA);HORVU5Hr1G015080(NA);HORVU5Hr1G120260(NA);HORVU5Hr1G124500(NA);HORVU6Hr1G005730(NA);HORVU6Hr1G045250(NA);HORVU6Hr1G051450(NA);HORVU6Hr1G055580(NA);HORVU6Hr1G056390(NA);HORVU7Hr1G072420(NA)
GO:0000288	nuclear-transcribed mRNA catabolic process, deadenylation-dependent decay	Biological Process	biological regulation	31	-0.688081	-1.42573	0.0225386	0.123009	HORVU0Hr1G007630(NA);HORVU0Hr1G040320(NA);HORVU1Hr1G029290(NA);HORVU1Hr1G035390(NA);HORVU1Hr1G054300(NA);HORVU1Hr1G061810(NA);HORVU1Hr1G069060(NA);HORVU1Hr1G077510(NA);HORVU1Hr1G085740(NA);HORVU2Hr1G078250(NA);HORVU2Hr1G123480(NA);HORVU3Hr1G059710(NA);HORVU3Hr1G074770(NA);HORVU4Hr1G002170(NA);HORVU4Hr1G012650(NA);HORVU4Hr1G021700(NA);HORVU4Hr1G088210(NA);HORVU5Hr1G040460(NA);HORVU5Hr1G077990(NA);…
GO:0017038	protein import	Biological Process	localization	131	-0.59628	-1.42447	0.00103093	0.124893	HORVU0Hr1G001510(NA);HORVU0Hr1G009030(NA);HORVU0Hr1G009040(NA);HORVU0Hr1G013350(NA);HORVU0Hr1G013890(NA);HORVU0Hr1G026500(NA);HORVU0Hr1G030130(NA);HORVU0Hr1G030200(NA);HORVU1Hr1G000020(NA);HORVU1Hr1G003720(NA);HORVU1Hr1G005120(NA);HORVU1Hr1G005200(NA);HORVU1Hr1G009900(NA);HORVU1Hr1G013160(NA);HORVU1Hr1G013580(NA);HORVU1Hr1G022750(NA);HORVU1Hr1G039230(NA);HORVU1Hr1G041150(NA);HORVU1Hr1G041710(NA);…
GO:0000209	protein polyubiquitination	Biological Process	cellular process	77	-0.617165	-1.4226	0.00857449	0.127915	HORVU0Hr1G000080(NA);HORVU1Hr1G002240(NA);HORVU1Hr1G013040(NA);HORVU1Hr1G023480(NA);HORVU1Hr1G027600(NA);HORVU1Hr1G037800(NA);HORVU1Hr1G042340(NA);HORVU1Hr1G059770(NA);HORVU1Hr1G069530(NA);HORVU1Hr1G072200(NA);HORVU1Hr1G086460(NA);HORVU1Hr1G086480(NA);HORVU1Hr1G086610(NA);HORVU1Hr1G091550(NA);HORVU2Hr1G030040(NA);HORVU2Hr1G030300(NA);HORVU2Hr1G085060(NA);HORVU2Hr1G106250(NA);HORVU2Hr1G106310(NA);…
GO:0046294	formaldehyde catabolic process	Biological Process	detoxification	15	-0.775466	-1.42251	0.0307692	0.12749	HORVU0Hr1G008870(NA);HORVU0Hr1G010220(NA);HORVU2Hr1G020900(NA);HORVU3Hr1G034820(NA);HORVU3Hr1G044960(NA);HORVU3Hr1G105020(NA);HORVU4Hr1G016770(NA);HORVU4Hr1G016810(NA);HORVU4Hr1G078460(NA);HORVU5Hr1G010490(NA);HORVU5Hr1G051820(NA);HORVU5Hr1G057090(NA);HORVU6Hr1G063060(NA);HORVU6Hr1G090260(NA);HORVU7Hr1G058160(NA)
GO:0009909	regulation of flower development	Biological Process	biological regulation	69	-0.629219	-1.42157	0.00429646	0.128772	HORVU0Hr1G005770(NA);HORVU0Hr1G022380(NA);HORVU0Hr1G022670(NA);HORVU0Hr1G040430(NA);HORVU1Hr1G041860(NA);HORVU1Hr1G056120(NA);HORVU1Hr1G071320(NA);HORVU2Hr1G001350(NA);HORVU2Hr1G007350(NA);HORVU2Hr1G007490(NA);HORVU2Hr1G019900(NA);HORVU2Hr1G019910(NA);HORVU2Hr1G055130(NA);HORVU2Hr1G060890(NA);HORVU2Hr1G067320(NA);HORVU2Hr1G085730(NA);HORVU2Hr1G102590(NA);HORVU3Hr1G001430(NA);HORVU3Hr1G027590(NA);…
GO:0009164	nucleoside catabolic process	Biological Process	cellular process	27	-0.705202	-1.41979	0.0164127	0.131774	HORVU1Hr1G011430(NA);HORVU1Hr1G059190(NA);HORVU1Hr1G076860(NA);HORVU2Hr1G022360(NA);HORVU2Hr1G037600(NA);HORVU2Hr1G109370(NA);HORVU2Hr1G110120(NA);HORVU2Hr1G124280(NA);HORVU3Hr1G015700(NA);HORVU3Hr1G020270(NA);HORVU3Hr1G067290(NA);HORVU3Hr1G083850(NA);HORVU4Hr1G036900(NA);HORVU4Hr1G067860(NA);HORVU4Hr1G074340(NA);HORVU4Hr1G083900(NA);HORVU5Hr1G013670(NA);HORVU5Hr1G034090(NA);HORVU5Hr1G075600(NA);…
GO:0030880	RNA polymerase complex	Cellular Component	cell part	144	-0.59379	-1.41973	0.00303951	0.131217	HORVU0Hr1G002960(NA);HORVU0Hr1G005670(NA);HORVU0Hr1G010590(NA);HORVU0Hr1G018120(NA);HORVU0Hr1G022460(NA);HORVU0Hr1G031500(NA);HORVU0Hr1G040320(NA);HORVU1Hr1G000620(NA);HORVU1Hr1G003460(NA);HORVU1Hr1G022720(NA);HORVU1Hr1G023350(NA);HORVU1Hr1G024810(NA);HORVU1Hr1G025160(NA);HORVU1Hr1G034630(NA);HORVU1Hr1G034730(NA);HORVU1Hr1G043520(NA);HORVU1Hr1G048500(NA);HORVU1Hr1G052270(NA);HORVU1Hr1G057510(NA);…
GO:0004867	serine-type endopeptidase inhibitor activity	Molecular Function	molecular function regulator	98	-0.60101	-1.41941	0.00208551	0.131255	HORVU0Hr1G000730(NA);HORVU0Hr1G000760(NA);HORVU0Hr1G000780(NA);HORVU0Hr1G000840(NA);HORVU0Hr1G000850(NA);HORVU0Hr1G018800(NA);HORVU0Hr1G018810(NA);HORVU0Hr1G018820(NA);HORVU0Hr1G027030(NA);HORVU1Hr1G003580(NA);HORVU1Hr1G004120(NA);HORVU1Hr1G004130(NA);HORVU1Hr1G004150(NA);HORVU1Hr1G007480(NA);HORVU1Hr1G011990(NA);HORVU1Hr1G012060(NA);HORVU1Hr1G012080(NA);HORVU1Hr1G012090(NA);HORVU1Hr1G012130(NA);…
GO:0008175	tRNA methyltransferase activity	Molecular Function	catalytic activity	32	-0.685523	-1.41801	0.00912201	0.133485	HORVU0Hr1G013040(NA);HORVU1Hr1G036980(NA);HORVU1Hr1G036990(NA);HORVU2Hr1G000580(NA);HORVU2Hr1G017790(NA);HORVU2Hr1G034350(NA);HORVU2Hr1G046680(NA);HORVU2Hr1G066740(NA);HORVU2Hr1G103560(NA);HORVU2Hr1G108320(NA);HORVU3Hr1G006170(NA);HORVU3Hr1G019340(NA);HORVU3Hr1G023160(NA);HORVU3Hr1G030270(NA);HORVU3Hr1G103450(NA);HORVU3Hr1G103630(NA);HORVU4Hr1G010180(NA);HORVU4Hr1G057690(NA);HORVU4Hr1G059980(NA);…
GO:0016591	RNA polymerase II, holoenzyme	Cellular Component	cell part	94	-0.612073	-1.41751	0.00524109	0.133895	HORVU0Hr1G005670(NA);HORVU0Hr1G010590(NA);HORVU0Hr1G022460(NA);HORVU0Hr1G040320(NA);HORVU1Hr1G000620(NA);HORVU1Hr1G003460(NA);HORVU1Hr1G024810(NA);HORVU1Hr1G034630(NA);HORVU1Hr1G034730(NA);HORVU1Hr1G048500(NA);HORVU1Hr1G052270(NA);HORVU1Hr1G057950(NA);HORVU1Hr1G061810(NA);HORVU1Hr1G062980(NA);HORVU1Hr1G072310(NA);HORVU1Hr1G077900(NA);HORVU2Hr1G019190(NA);HORVU2Hr1G026650(NA);HORVU2Hr1G030940(NA);…
GO:0003697	single-stranded DNA binding	Molecular Function	binding	97	-0.610789	-1.41689	0.00626959	0.134433	HORVU0Hr1G017330(NA);HORVU0Hr1G018030(NA);HORVU0Hr1G018090(NA);HORVU0Hr1G040320(NA);HORVU1Hr1G004910(NA);HORVU1Hr1G011840(NA);HORVU1Hr1G018380(NA);HORVU1Hr1G020660(NA);HORVU1Hr1G023270(NA);HORVU1Hr1G029770(NA);HORVU1Hr1G037340(NA);HORVU1Hr1G039010(NA);HORVU1Hr1G039430(NA);HORVU1Hr1G048250(NA);HORVU1Hr1G055380(NA);HORVU1Hr1G061810(NA);HORVU1Hr1G063700(NA);HORVU1Hr1G070110(NA);HORVU1Hr1G071560(NA);…
GO:0006402	mRNA catabolic process	Biological Process	biological regulation	101	-0.60398	-1.41637	0.00207684	0.134872	HORVU0Hr1G007630(NA);HORVU0Hr1G040320(NA);HORVU1Hr1G003280(NA);HORVU1Hr1G008330(NA);HORVU1Hr1G009040(NA);HORVU1Hr1G018060(NA);HORVU1Hr1G029290(NA);HORVU1Hr1G032610(NA);HORVU1Hr1G035390(NA);HORVU1Hr1G036040(NA);HORVU1Hr1G054300(NA);HORVU1Hr1G057640(NA);HORVU1Hr1G061810(NA);HORVU1Hr1G069060(NA);HORVU1Hr1G075110(NA);HORVU1Hr1G077510(NA);HORVU1Hr1G080750(NA);HORVU1Hr1G085740(NA);HORVU1Hr1G085870(NA);…
GO:0090305	nucleic acid phosphodiester bond hydrolysis	Biological Process	cellular process	333	-0.573699	-1.41601	0	0.135129	HORVU0Hr1G004470(NA);HORVU0Hr1G005730(NA);HORVU0Hr1G006380(NA);HORVU0Hr1G006750(NA);HORVU0Hr1G006790(NA);HORVU0Hr1G007630(NA);HORVU0Hr1G016700(NA);HORVU0Hr1G017230(NA);HORVU0Hr1G017510(NA);HORVU0Hr1G022150(NA);HORVU0Hr1G023280(NA);HORVU0Hr1G026710(NA);HORVU0Hr1G036580(NA);HORVU0Hr1G040270(NA);HORVU1Hr1G000590(NA);HORVU1Hr1G003020(NA);HORVU1Hr1G006240(NA);HORVU1Hr1G006770(NA);HORVU1Hr1G007880(NA);…
GO:0004532	exoribonuclease activity	Molecular Function	catalytic activity	50	-0.636057	-1.41572	0.0121413	0.135103	HORVU0Hr1G006380(NA);HORVU0Hr1G006790(NA);HORVU0Hr1G007630(NA);HORVU0Hr1G040270(NA);HORVU1Hr1G010820(NA);HORVU1Hr1G022150(NA);HORVU1Hr1G029290(NA);HORVU1Hr1G035390(NA);HORVU1Hr1G036040(NA);HORVU1Hr1G069060(NA);HORVU1Hr1G085740(NA);HORVU2Hr1G012300(NA);HORVU2Hr1G046740(NA);HORVU2Hr1G055410(NA);HORVU2Hr1G056650(NA);HORVU2Hr1G056710(NA);HORVU2Hr1G066330(NA);HORVU2Hr1G081440(NA);HORVU2Hr1G123480(NA);…
GO:0016892	endoribonuclease activity, producing 3'-phosphomonoesters	Molecular Function	catalytic activity	18	-0.743292	-1.41455	0.0400517	0.136855	HORVU0Hr1G004470(NA);HORVU0Hr1G017230(NA);HORVU1Hr1G093560(NA);HORVU1Hr1G093570(NA);HORVU1Hr1G093620(NA);HORVU1Hr1G093660(NA);HORVU1Hr1G093670(NA);HORVU1Hr1G093780(NA);HORVU2Hr1G028430(NA);HORVU2Hr1G037400(NA);HORVU2Hr1G062880(NA);HORVU3Hr1G012420(NA);HORVU3Hr1G089550(NA);HORVU3Hr1G089580(NA);HORVU6Hr1G017960(NA);HORVU6Hr1G081930(NA);HORVU6Hr1G081950(NA);HORVU7Hr1G121430(NA)
GO:0034656	nucleobase-containing small molecule catabolic process	Biological Process	cellular process	27	-0.705202	-1.41434	0.0169697	0.136743	HORVU1Hr1G011430(NA);HORVU1Hr1G059190(NA);HORVU1Hr1G076860(NA);HORVU2Hr1G022360(NA);HORVU2Hr1G037600(NA);HORVU2Hr1G109370(NA);HORVU2Hr1G110120(NA);HORVU2Hr1G124280(NA);HORVU3Hr1G015700(NA);HORVU3Hr1G020270(NA);HORVU3Hr1G067290(NA);HORVU3Hr1G083850(NA);HORVU4Hr1G036900(NA);HORVU4Hr1G067860(NA);HORVU4Hr1G074340(NA);HORVU4Hr1G083900(NA);HORVU5Hr1G013670(NA);HORVU5Hr1G034090(NA);HORVU5Hr1G075600(NA);…
GO:0000959	mitochondrial RNA metabolic process	Biological Process	cellular process	49	-0.642919	-1.41425	0.0233853	0.136293	HORVU0Hr1G019780(NA);HORVU1Hr1G052310(NA);HORVU1Hr1G054580(NA);HORVU1Hr1G057120(NA);HORVU1Hr1G074220(NA);HORVU2Hr1G040170(NA);HORVU2Hr1G042560(NA);HORVU2Hr1G056650(NA);HORVU2Hr1G056710(NA);HORVU2Hr1G071330(NA);HORVU2Hr1G076970(NA);HORVU2Hr1G086560(NA);HORVU2Hr1G101470(NA);HORVU2Hr1G101720(NA);HORVU3Hr1G031690(NA);HORVU3Hr1G055020(NA);HORVU3Hr1G084510(NA);HORVU3Hr1G110820(NA);HORVU3Hr1G116600(NA);…
GO:0052803	imidazole-containing compound metabolic process	Biological Process	cellular process	15	-0.760449	-1.41415	0.0250313	0.135896	HORVU1Hr1G061820(NA);HORVU1Hr1G082430(NA);HORVU2Hr1G017170(NA);HORVU2Hr1G066270(NA);HORVU2Hr1G072220(NA);HORVU2Hr1G104280(NA);HORVU3Hr1G016160(NA);HORVU3Hr1G036430(NA);HORVU3Hr1G039130(NA);HORVU4Hr1G062310(NA);HORVU4Hr1G081220(NA);HORVU5Hr1G030850(NA);HORVU6Hr1G069390(NA);HORVU7Hr1G068820(NA);MSTRG.7270(HDH)
GO:0000993	RNA polymerase II complex binding	Molecular Function	binding	32	-0.676119	-1.41362	0.0162225	0.136277	HORVU0Hr1G001570(NA);HORVU0Hr1G010590(NA);HORVU0Hr1G023600(NA);HORVU1Hr1G066200(NA);HORVU1Hr1G066210(NA);HORVU1Hr1G078460(NA);HORVU1Hr1G078510(NA);HORVU2Hr1G029620(NA);HORVU2Hr1G047470(NA);HORVU2Hr1G063950(NA);HORVU2Hr1G108720(NA);HORVU3Hr1G001430(NA);HORVU3Hr1G023650(NA);HORVU3Hr1G075820(NA);HORVU3Hr1G075830(NA);HORVU3Hr1G099920(NA);HORVU3Hr1G112720(NA);HORVU4Hr1G001840(NA);HORVU4Hr1G002720(NA);…
GO:0005682	U5 snRNP	Cellular Component	cell part	21	-0.730062	-1.41247	0.0320988	0.138023	HORVU1Hr1G042920(NA);HORVU1Hr1G077470(NA);HORVU2Hr1G031890(NA);HORVU2Hr1G038180(NA);HORVU2Hr1G056740(NA);HORVU2Hr1G056750(NA);HORVU3Hr1G058160(NA);HORVU3Hr1G113110(NA);HORVU4Hr1G006120(NA);HORVU4Hr1G012340(NA);HORVU4Hr1G055780(NA);HORVU4Hr1G069730(NA);HORVU4Hr1G086790(NA);HORVU5Hr1G015080(NA);HORVU5Hr1G020770(NA);HORVU5Hr1G058160(NA);HORVU5Hr1G058830(NA);HORVU6Hr1G051450(NA);HORVU7Hr1G027000(NA);…
GO:0032270	positive regulation of cellular protein metabolic process	Biological Process	biological regulation	125	-0.592345	-1.41235	0.00206612	0.137606	AGP50757(rps4);EPlHVUG00000039883(NA);HORVU0Hr1G002630(NA);HORVU0Hr1G006190(NA);HORVU0Hr1G011520(NA);HORVU0Hr1G020500(NA);HORVU0Hr1G034470(NA);HORVU0Hr1G036380(NA);HORVU0Hr1G040320(NA);HORVU1Hr1G002240(NA);HORVU1Hr1G061810(NA);HORVU1Hr1G064630(NA);HORVU1Hr1G069020(NA);HORVU1Hr1G072660(NA);HORVU1Hr1G076610(NA);HORVU1Hr1G077590(NA);HORVU1Hr1G083710(NA);HORVU1Hr1G091080(NA);HORVU2Hr1G014000(NA);HORV…
GO:0016282	eukaryotic 43S preinitiation complex	Cellular Component	cell part	18	-0.739559	-1.41193	0.0291508	0.137771	HORVU1Hr1G088760(NA);HORVU2Hr1G068360(NA);HORVU3Hr1G006000(NA);HORVU3Hr1G031330(NA);HORVU3Hr1G076960(NA);HORVU4Hr1G010940(NA);HORVU4Hr1G014100(NA);HORVU4Hr1G040280(NA);HORVU4Hr1G077250(NA);HORVU5Hr1G008250(NA);HORVU5Hr1G063770(NA);HORVU5Hr1G072560(NA);HORVU5Hr1G098600(NA);HORVU5Hr1G106440(NA);HORVU6Hr1G012010(NA);HORVU6Hr1G014610(NA);HORVU6Hr1G083650(NA);HORVU7Hr1G016130(NA)
GO:0045039	protein import into mitochondrial inner membrane	Biological Process	cellular component organization or biogenesis	20	-0.725079	-1.4113	0.0367197	0.138515	HORVU0Hr1G009030(NA);HORVU0Hr1G009040(NA);HORVU0Hr1G026500(NA);HORVU1Hr1G005200(NA);HORVU2Hr1G065060(NA);HORVU2Hr1G068170(NA);HORVU2Hr1G072010(NA);HORVU3Hr1G006500(NA);HORVU3Hr1G006540(NA);HORVU4Hr1G055610(NA);HORVU4Hr1G071380(NA);HORVU4Hr1G079170(NA);HORVU5Hr1G021140(NA);HORVU5Hr1G027830(NA);HORVU5Hr1G053210(NA);HORVU5Hr1G053220(NA);HORVU5Hr1G109630(NA);HORVU5Hr1G114840(NA);HORVU6Hr1G066160(NA);…
GO:1904949	ATPase complex	Cellular Component	protein-containing complex	35	-0.661436	-1.41095	0.025463	0.138615	EPlHVUG00000039877(ccmB);HORVU0Hr1G005770(NA);HORVU1Hr1G010800(NA);HORVU1Hr1G017710(NA);HORVU1Hr1G021540(NA);HORVU1Hr1G079930(NA);HORVU1Hr1G084700(NA);HORVU2Hr1G004460(NA);HORVU2Hr1G010350(NA);HORVU2Hr1G013180(NA);HORVU2Hr1G021060(NA);HORVU2Hr1G036750(NA);HORVU2Hr1G061240(NA);HORVU2Hr1G068970(NA);HORVU2Hr1G094790(NA);HORVU2Hr1G097420(NA);HORVU2Hr1G122840(NA);HORVU3Hr1G007270(NA);HORVU3Hr1G007330(…
GO:0031126	snoRNA 3'-end processing	Biological Process	cellular process	15	-0.764631	-1.41089	0.0378788	0.138114	HORVU1Hr1G036040(NA);HORVU1Hr1G085870(NA);HORVU2Hr1G027370(NA);HORVU2Hr1G027400(NA);HORVU2Hr1G046740(NA);HORVU3Hr1G059710(NA);HORVU3Hr1G061750(NA);HORVU4Hr1G072850(NA);HORVU4Hr1G072900(NA);HORVU5Hr1G060300(NA);HORVU5Hr1G123690(NA);HORVU6Hr1G091860(NA);HORVU7Hr1G038290(NA);HORVU7Hr1G107750(NA);HORVU7Hr1G108780(NA)
GO:0000784	nuclear chromosome, telomeric region	Cellular Component	cell part	21	-0.71678	-1.41068	0.0335821	0.137866	HORVU0Hr1G038620(NA);HORVU1Hr1G043110(NA);HORVU1Hr1G067520(NA);HORVU1Hr1G067590(NA);HORVU1Hr1G093990(NA);HORVU2Hr1G059780(NA);HORVU2Hr1G071670(NA);HORVU2Hr1G081450(protection of telomeres 1);HORVU2Hr1G105420(NA);HORVU2Hr1G116540(NA);HORVU3Hr1G012090(NA);HORVU3Hr1G077010(NA);HORVU3Hr1G091240(NA);HORVU5Hr1G012090(Ku70);HORVU5Hr1G020580(NA);HORVU5Hr1G059040(NA);HORVU5Hr1G062320(NA);HORVU6Hr1G054070(…
GO:0006626	protein targeting to mitochondrion	Biological Process	cellular component organization or biogenesis	62	-0.624702	-1.41021	0.0109769	0.138253	HORVU0Hr1G009030(NA);HORVU0Hr1G009040(NA);HORVU0Hr1G026500(NA);HORVU1Hr1G003720(NA);HORVU1Hr1G005200(NA);HORVU1Hr1G013160(NA);HORVU1Hr1G041710(NA);HORVU1Hr1G048350(NA);HORVU1Hr1G070610(NA);HORVU1Hr1G076970(NA);HORVU1Hr1G077770(NA);HORVU1Hr1G092120(NA);HORVU2Hr1G029260(NA);HORVU2Hr1G033040(NA);HORVU2Hr1G044290(NA);HORVU2Hr1G065060(NA);HORVU2Hr1G068170(NA);HORVU2Hr1G072010(NA);HORVU2Hr1G075280(NA);…
GO:0003899	DNA-directed 5'-3' RNA polymerase activity	Molecular Function	catalytic activity	115	-0.591791	-1.40883	0.00104275	0.140623	AGP50745(rpoB);AGP50746(rpoC1);AGP50747(rpoC2);AGP50786(rpoA);HORVU0Hr1G002960(NA);HORVU0Hr1G005670(NA);HORVU0Hr1G014220(NA);HORVU0Hr1G026820(NA);HORVU0Hr1G028560(NA);HORVU0Hr1G028570(NA);HORVU0Hr1G029960(NA);HORVU0Hr1G033720(NA);HORVU0Hr1G033870(NA);HORVU0Hr1G033880(NA);HORVU0Hr1G034190(NA);HORVU0Hr1G034340(NA);HORVU0Hr1G034370(NA);HORVU0Hr1G036760(NA);HORVU0Hr1G036770(NA);HORVU0Hr1G037280(NA);H…
GO:0042803	protein homodimerization activity	Molecular Function	binding	43	-0.65407	-1.40824	0.0227015	0.141307	HORVU0Hr1G018210(NA);HORVU0Hr1G039910(NA);HORVU1Hr1G045720(NA);HORVU1Hr1G050110(NA);HORVU1Hr1G090490(NA);HORVU2Hr1G027040(NA);HORVU2Hr1G075280(NA);HORVU2Hr1G076180(NA);HORVU2Hr1G090960(NA);HORVU2Hr1G099770(NA);HORVU3Hr1G000880(NA);HORVU3Hr1G034170(NA);HORVU3Hr1G057390(NA);HORVU3Hr1G059280(NA);HORVU3Hr1G084360(ABF1);HORVU3Hr1G099950(NA);HORVU3Hr1G114350(NA);HORVU3Hr1G115980(NA);HORVU4Hr1G006480(NA…
GO:0032543	mitochondrial translation	Biological Process	cellular process	57	-0.628841	-1.40818	0.0112108	0.140863	AGP50792(rpl16);HORVU0Hr1G006190(NA);HORVU0Hr1G026370(NA);HORVU0Hr1G026790(NA);HORVU0Hr1G026870(NA);HORVU0Hr1G034640(NA);HORVU1Hr1G002310(NA);HORVU1Hr1G021700(NA);HORVU1Hr1G072660(NA);HORVU2Hr1G040960(NA);HORVU2Hr1G040970(NA);HORVU2Hr1G049900(NA);HORVU2Hr1G049960(NA);HORVU2Hr1G051390(NA);HORVU2Hr1G062220(NA);HORVU2Hr1G063250(NA);HORVU2Hr1G071330(NA);HORVU2Hr1G079480(NA);HORVU2Hr1G092180(NA);HORVU…
GO:0071010	prespliceosome	Cellular Component	cell part	16	-0.73863	-1.40676	0.0459318	0.143025	HORVU1Hr1G030660(NA);HORVU1Hr1G046870(NA);HORVU2Hr1G031890(NA);HORVU2Hr1G045860(NA);HORVU2Hr1G056740(NA);HORVU2Hr1G056750(NA);HORVU3Hr1G110920(NA);HORVU4Hr1G029030(NA);HORVU4Hr1G038850(NA);HORVU4Hr1G061270(NA);HORVU5Hr1G120260(NA);HORVU5Hr1G124500(NA);HORVU6Hr1G005730(NA);HORVU6Hr1G020850(NA);HORVU6Hr1G045250(NA);HORVU6Hr1G055580(NA)
GO:0006302	double-strand break repair	Biological Process	response to stimulus	150	-0.58018	-1.40624	0.00102145	0.143574	HORVU0Hr1G002630(NA);HORVU0Hr1G003380(NA);HORVU0Hr1G008030(NA);HORVU0Hr1G010260(NA);HORVU0Hr1G010660(NA);HORVU0Hr1G017330(NA);HORVU0Hr1G018030(NA);HORVU0Hr1G018090(NA);HORVU0Hr1G038620(NA);HORVU1Hr1G004910(NA);HORVU1Hr1G005980(NA);HORVU1Hr1G011840(NA);HORVU1Hr1G013540(NA);HORVU1Hr1G017430(NA);HORVU1Hr1G018380(NA);HORVU1Hr1G020660(NA);HORVU1Hr1G021560(NA);HORVU1Hr1G029770(NA);HORVU1Hr1G031270(NA);…
GO:0015294	solute:cation symporter activity	Molecular Function	transporter activity	17	-0.751472	-1.4062	0.0225282	0.143045	HORVU0Hr1G035620(NA);HORVU1Hr1G035760(NA);HORVU2Hr1G011870(NA);HORVU2Hr1G060210(NA);HORVU2Hr1G085160(NA);HORVU2Hr1G088770(NA);HORVU2Hr1G112080(NA);HORVU3Hr1G007190(NA);HORVU4Hr1G075200(NA);HORVU5Hr1G000010(NA);HORVU5Hr1G000120(NA);HORVU5Hr1G045190(NA);HORVU6Hr1G093600(NA);HORVU7Hr1G044450(NA);HORVU7Hr1G058140(NA);HORVU7Hr1G108790(NA);MSTRG.12836(BASS2)
GO:0051247	positive regulation of protein metabolic process	Biological Process	biological regulation	137	-0.582921	-1.40589	0	0.143094	AGP50757(rps4);EPlHVUG00000039883(NA);HORVU0Hr1G002630(NA);HORVU0Hr1G006190(NA);HORVU0Hr1G011520(NA);HORVU0Hr1G020500(NA);HORVU0Hr1G034470(NA);HORVU0Hr1G036380(NA);HORVU0Hr1G040320(NA);HORVU1Hr1G002240(NA);HORVU1Hr1G008490(NA);HORVU1Hr1G013240(NA);HORVU1Hr1G058660(NA);HORVU1Hr1G061810(NA);HORVU1Hr1G064630(NA);HORVU1Hr1G069020(NA);HORVU1Hr1G072660(NA);HORVU1Hr1G076610(NA);HORVU1Hr1G077590(NA);HORV…
GO:0016896	exoribonuclease activity, producing 5'-phosphomonoesters	Molecular Function	catalytic activity	50	-0.636057	-1.40573	0.0180587	0.142903	HORVU0Hr1G006380(NA);HORVU0Hr1G006790(NA);HORVU0Hr1G007630(NA);HORVU0Hr1G040270(NA);HORVU1Hr1G010820(NA);HORVU1Hr1G022150(NA);HORVU1Hr1G029290(NA);HORVU1Hr1G035390(NA);HORVU1Hr1G036040(NA);HORVU1Hr1G069060(NA);HORVU1Hr1G085740(NA);HORVU2Hr1G012300(NA);HORVU2Hr1G046740(NA);HORVU2Hr1G055410(NA);HORVU2Hr1G056650(NA);HORVU2Hr1G056710(NA);HORVU2Hr1G066330(NA);HORVU2Hr1G081440(NA);HORVU2Hr1G123480(NA);…
GO:0080008	Cul4-RING E3 ubiquitin ligase complex	Cellular Component	cell part	21	-0.716674	-1.40559	0.0419753	0.142593	HORVU0Hr1G000250(NA);HORVU1Hr1G018790(NA);HORVU1Hr1G052560(NA);HORVU1Hr1G075840(NA);HORVU2Hr1G126010(NA);HORVU3Hr1G035450(NA);HORVU3Hr1G070860(NA);HORVU3Hr1G077530(NA);HORVU3Hr1G113890(NA);HORVU4Hr1G003110(NA);HORVU4Hr1G009560(NA);HORVU4Hr1G033170(NA);HORVU4Hr1G057080(NA);HORVU4Hr1G078050(NA);HORVU4Hr1G083310(NA);HORVU5Hr1G041530(NA);HORVU5Hr1G057500(NA);HORVU5Hr1G077690(NA);HORVU7Hr1G012180(NA);…
GO:0030198	extracellular matrix organization	Biological Process	cellular component organization or biogenesis	22	0.573179	1.40555	0.0461538	0.223145	HORVU0Hr1G004650(NA);HORVU0Hr1G030030(NA);HORVU1Hr1G056270(NA);HORVU2Hr1G015440(NA);HORVU2Hr1G033060(NA);HORVU2Hr1G033070(NA);HORVU2Hr1G033080(NA);HORVU2Hr1G092510(NA);HORVU3Hr1G007580(NA);HORVU3Hr1G009960(NA);HORVU4Hr1G014530(NA);HORVU4Hr1G054770(NA);HORVU5Hr1G050510(NA);HORVU5Hr1G067940(NA);HORVU5Hr1G095910(NA);HORVU5Hr1G096010(NA);HORVU6Hr1G076510(NA);HORVU7Hr1G028350(NA);HORVU7Hr1G037420(NA);…
GO:0070897	transcription preinitiation complex assembly	Biological Process	cellular component organization or biogenesis	37	-0.661256	-1.40526	0.01649	0.142783	HORVU1Hr1G003460(NA);HORVU1Hr1G060140(NA);HORVU1Hr1G066200(NA);HORVU1Hr1G066210(NA);HORVU1Hr1G067100(NA);HORVU1Hr1G078460(NA);HORVU1Hr1G078510(NA);HORVU2Hr1G014000(NA);HORVU2Hr1G107280(NA);HORVU2Hr1G108720(NA);HORVU3Hr1G018440(NA);HORVU3Hr1G018460(NA);HORVU3Hr1G019090(NA);HORVU3Hr1G021970(NA);HORVU3Hr1G062710(NA);HORVU3Hr1G084430(NA);HORVU3Hr1G085840(NA);HORVU3Hr1G114210(NA);HORVU4Hr1G033420(NA);…
GO:0036464	cytoplasmic ribonucleoprotein granule	Cellular Component	cell part	51	-0.640467	-1.40461	0.0144605	0.143508	HORVU0Hr1G007630(NA);HORVU0Hr1G040320(NA);HORVU1Hr1G029290(NA);HORVU1Hr1G046020(NA);HORVU1Hr1G054300(NA);HORVU1Hr1G061810(NA);HORVU1Hr1G069060(NA);HORVU1Hr1G077510(NA);HORVU1Hr1G085740(NA);HORVU2Hr1G028060(NA);HORVU2Hr1G031890(NA);HORVU2Hr1G055380(NA);HORVU2Hr1G070000(NA);HORVU2Hr1G078250(NA);HORVU2Hr1G099210(NA);HORVU2Hr1G106820(NA);HORVU2Hr1G123480(NA);HORVU3Hr1G000880(NA);HORVU3Hr1G037470(NA);…
GO:0008170	N-methyltransferase activity	Molecular Function	catalytic activity	108	-0.594486	-1.40358	0	0.145118	HORVU0Hr1G001190(NA);HORVU0Hr1G013040(NA);HORVU0Hr1G018120(NA);HORVU0Hr1G020960(NA);HORVU0Hr1G025820(NA);HORVU0Hr1G031500(NA);HORVU1Hr1G008690(NA);HORVU1Hr1G025360(NA);HORVU1Hr1G025960(NA);HORVU1Hr1G044440(NA);HORVU1Hr1G068460(NA);HORVU1Hr1G074190(NA);HORVU1Hr1G078350(NA);HORVU1Hr1G079080(NA);HORVU1Hr1G093350(NA);HORVU2Hr1G000940(NA);HORVU2Hr1G017790(NA);HORVU2Hr1G019780(NA);HORVU2Hr1G026200(NA);…
GO:0043631	RNA polyadenylation	Biological Process	cellular process	35	-0.653885	-1.4021	0.0269637	0.147564	HORVU0Hr1G001450(NA);HORVU0Hr1G029140(NA);HORVU0Hr1G029500(NA);HORVU0Hr1G035930(NA);HORVU1Hr1G003280(NA);HORVU1Hr1G081030(NA);HORVU2Hr1G011580(NA);HORVU2Hr1G013790(NA);HORVU2Hr1G016100(NA);HORVU2Hr1G066510(NA);HORVU2Hr1G079870(NA);HORVU2Hr1G081930(NA);HORVU2Hr1G105500(NA);HORVU2Hr1G124110(NA);HORVU3Hr1G061750(NA);HORVU3Hr1G064850(NA);HORVU4Hr1G001840(NA);HORVU4Hr1G011370(NA);HORVU4Hr1G013750(NA);…
GO:0055088	lipid homeostasis	Biological Process	biological regulation	44	0.489377	1.40172	0.00694444	0.223106	HORVU1Hr1G020650(NA);HORVU1Hr1G028500(NA);HORVU1Hr1G051300(NA);HORVU2Hr1G002250(NA);HORVU2Hr1G011170(NA);HORVU2Hr1G031180(NA);HORVU2Hr1G048810(NA);HORVU2Hr1G055120(NA);HORVU2Hr1G065550(NA);HORVU2Hr1G081650(NA);HORVU2Hr1G088750(NA);HORVU2Hr1G090340(NA);HORVU2Hr1G095030(NA);HORVU2Hr1G095080(NA);HORVU2Hr1G095130(NA);HORVU2Hr1G095360(NA);HORVU3Hr1G018860(NA);HORVU3Hr1G023910(NA);HORVU3Hr1G028150(NA);…
GO:0000726	non-recombinational repair	Biological Process	response to stimulus	15	-0.760063	-1.40055	0.0462725	0.150396	HORVU0Hr1G038620(NA);HORVU1Hr1G031270(NA);HORVU2Hr1G071670(NA);HORVU2Hr1G100690(NA);HORVU2Hr1G100740(NA);HORVU2Hr1G116540(NA);HORVU3Hr1G023060(NA);HORVU3Hr1G025060(NA);HORVU3Hr1G063470(NA);HORVU3Hr1G077010(NA);HORVU3Hr1G091240(NA);HORVU5Hr1G012090(Ku70);HORVU5Hr1G062320(NA);HORVU7Hr1G019990(NA);HORVU7Hr1G077400(NA)
GO:0030015	CCR4-NOT core complex	Cellular Component	cell part	25	-0.699406	-1.40047	0.0318396	0.149937	HORVU0Hr1G000930(NA);HORVU0Hr1G007630(NA);HORVU0Hr1G031890(NA);HORVU1Hr1G029290(NA);HORVU1Hr1G054300(NA);HORVU1Hr1G069060(NA);HORVU1Hr1G085740(NA);HORVU2Hr1G022740(NA);HORVU2Hr1G078370(NA);HORVU2Hr1G099210(NA);HORVU2Hr1G101830(NA);HORVU2Hr1G123480(NA);HORVU3Hr1G110990(NA);HORVU4Hr1G002170(NA);HORVU4Hr1G088210(NA);HORVU5Hr1G020920(NA);HORVU5Hr1G056500(NA);HORVU5Hr1G077990(NA);HORVU5Hr1G078050(NA);…
GO:0005852	eukaryotic translation initiation factor 3 complex	Cellular Component	cell part	28	-0.694919	-1.40039	0.0257009	0.149541	HORVU0Hr1G005840(NA);HORVU1Hr1G055810(NA);HORVU1Hr1G088760(NA);HORVU2Hr1G006010(NA);HORVU2Hr1G052680(NA);HORVU2Hr1G058370(NA);HORVU2Hr1G058390(NA);HORVU2Hr1G068360(NA);HORVU2Hr1G123150(NA);HORVU3Hr1G006000(NA);HORVU3Hr1G031330(NA);HORVU3Hr1G039080(NA);HORVU3Hr1G076960(NA);HORVU4Hr1G010940(NA);HORVU4Hr1G014100(NA);HORVU4Hr1G038380(NA);HORVU4Hr1G040280(NA);HORVU4Hr1G077250(NA);HORVU5Hr1G008250(NA);…
GO:0006547	histidine metabolic process	Biological Process	cellular process	15	-0.760449	-1.39857	0.026178	0.152764	HORVU1Hr1G061820(NA);HORVU1Hr1G082430(NA);HORVU2Hr1G017170(NA);HORVU2Hr1G066270(NA);HORVU2Hr1G072220(NA);HORVU2Hr1G104280(NA);HORVU3Hr1G016160(NA);HORVU3Hr1G036430(NA);HORVU3Hr1G039130(NA);HORVU4Hr1G062310(NA);HORVU4Hr1G081220(NA);HORVU5Hr1G030850(NA);HORVU6Hr1G069390(NA);HORVU7Hr1G068820(NA);MSTRG.7270(HDH)
GO:0004518	nuclease activity	Molecular Function	catalytic activity	300	-0.567524	-1.3978	0	0.15382	HORVU0Hr1G003380(NA);HORVU0Hr1G004470(NA);HORVU0Hr1G005730(NA);HORVU0Hr1G006380(NA);HORVU0Hr1G006750(NA);HORVU0Hr1G006790(NA);HORVU0Hr1G007630(NA);HORVU0Hr1G016700(NA);HORVU0Hr1G017230(NA);HORVU0Hr1G017510(NA);HORVU0Hr1G022150(NA);HORVU0Hr1G026710(NA);HORVU0Hr1G036580(NA);HORVU0Hr1G040270(NA);HORVU1Hr1G000590(NA);HORVU1Hr1G003020(NA);HORVU1Hr1G006240(NA);HORVU1Hr1G006770(NA);HORVU1Hr1G007880(NA);…
GO:0004520	endodeoxyribonuclease activity	Molecular Function	catalytic activity	29	-0.680043	-1.39758	0.0385064	0.153656	HORVU0Hr1G003380(NA);HORVU1Hr1G079900(NA);HORVU2Hr1G034200(NA);HORVU2Hr1G059360(NA);HORVU2Hr1G105420(NA);HORVU2Hr1G116540(NA);HORVU3Hr1G003860(NA);HORVU3Hr1G023060(NA);HORVU3Hr1G025060(NA);HORVU3Hr1G039160(NA);HORVU3Hr1G076270(NA);HORVU3Hr1G106210(NA);HORVU4Hr1G025850(NA);HORVU4Hr1G037450(NA);HORVU4Hr1G057310(NA);HORVU4Hr1G069790(NA);HORVU4Hr1G090210(NA);HORVU5Hr1G020580(NA);HORVU5Hr1G080240(NA);…
GO:0043484	regulation of RNA splicing	Biological Process	biological regulation	57	-0.621592	-1.3974	0.0197585	0.153509	HORVU0Hr1G001050(NA);HORVU0Hr1G001300(NA);HORVU1Hr1G001750(NA);HORVU1Hr1G009950(NA);HORVU1Hr1G018060(NA);HORVU1Hr1G024060(NA);HORVU1Hr1G038240(NA);HORVU1Hr1G041150(NA);HORVU1Hr1G043200(NA);HORVU1Hr1G064200(NA);HORVU1Hr1G069380(NA);HORVU1Hr1G075000(NA);HORVU2Hr1G019410(NA);HORVU2Hr1G028210(NA);HORVU2Hr1G029630(NA);HORVU2Hr1G029640(NA);HORVU2Hr1G069490(NA);HORVU2Hr1G073490(NA);HORVU2Hr1G076550(NA);…
GO:0016423	tRNA (guanine) methyltransferase activity	Molecular Function	catalytic activity	20	-0.71573	-1.39726	0.0407911	0.153194	HORVU1Hr1G036980(NA);HORVU1Hr1G036990(NA);HORVU2Hr1G017790(NA);HORVU2Hr1G034350(NA);HORVU2Hr1G103560(NA);HORVU2Hr1G108320(NA);HORVU3Hr1G023160(NA);HORVU3Hr1G030270(NA);HORVU3Hr1G103450(NA);HORVU3Hr1G103630(NA);HORVU4Hr1G057690(NA);HORVU4Hr1G059980(NA);HORVU4Hr1G059990(NA);HORVU4Hr1G090170(NA);HORVU5Hr1G036670(NA);HORVU5Hr1G094580(NA);HORVU6Hr1G055290(NA);HORVU6Hr1G072070(NA);HORVU7Hr1G039320(NA);…
GO:0046292	formaldehyde metabolic process	Biological Process	cellular process	15	-0.775466	-1.39636	0.0370844	0.154553	HORVU0Hr1G008870(NA);HORVU0Hr1G010220(NA);HORVU2Hr1G020900(NA);HORVU3Hr1G034820(NA);HORVU3Hr1G044960(NA);HORVU3Hr1G105020(NA);HORVU4Hr1G016770(NA);HORVU4Hr1G016810(NA);HORVU4Hr1G078460(NA);HORVU5Hr1G010490(NA);HORVU5Hr1G051820(NA);HORVU5Hr1G057090(NA);HORVU6Hr1G063060(NA);HORVU6Hr1G090260(NA);HORVU7Hr1G058160(NA)
GO:0055029	nuclear DNA-directed RNA polymerase complex	Cellular Component	cell part	128	-0.581582	-1.39554	0.00714286	0.155847	HORVU0Hr1G002960(NA);HORVU0Hr1G005670(NA);HORVU0Hr1G010590(NA);HORVU0Hr1G022460(NA);HORVU0Hr1G040320(NA);HORVU1Hr1G000620(NA);HORVU1Hr1G003460(NA);HORVU1Hr1G022720(NA);HORVU1Hr1G023350(NA);HORVU1Hr1G024810(NA);HORVU1Hr1G025160(NA);HORVU1Hr1G034630(NA);HORVU1Hr1G034730(NA);HORVU1Hr1G043520(NA);HORVU1Hr1G048500(NA);HORVU1Hr1G052270(NA);HORVU1Hr1G057510(NA);HORVU1Hr1G057950(NA);HORVU1Hr1G059180(NA);…
GO:0008094	DNA-dependent ATPase activity	Molecular Function	catalytic activity	72	-0.606783	-1.39538	0.0129171	0.155614	HORVU0Hr1G002080(NA);HORVU0Hr1G003380(NA);HORVU0Hr1G017330(NA);HORVU0Hr1G038620(NA);HORVU1Hr1G011840(NA);HORVU1Hr1G017430(NA);HORVU1Hr1G019290(NA);HORVU1Hr1G019340(NA);HORVU1Hr1G021540(NA);HORVU1Hr1G029770(NA);HORVU1Hr1G030100(NA);HORVU1Hr1G030930(NA);HORVU1Hr1G047640(NA);HORVU1Hr1G050450(NA);HORVU1Hr1G063700(NA);HORVU1Hr1G066830(mutS-like protein 5);HORVU1Hr1G071540(NA);HORVU1Hr1G081530(NA);HORV…
GO:0090576	RNA polymerase III transcription factor complex	Cellular Component	cell part	15	-0.768173	-1.39512	0.0492866	0.155663	HORVU1Hr1G067100(NA);HORVU1Hr1G083660(NA);HORVU1Hr1G088600(NA);HORVU1Hr1G093000(NA);HORVU3Hr1G018440(NA);HORVU3Hr1G019090(NA);HORVU3Hr1G065840(NA);HORVU3Hr1G084480(NA);HORVU5Hr1G006390(NA);HORVU5Hr1G006640(NA);HORVU5Hr1G065240(NA);HORVU5Hr1G094360(NA);HORVU6Hr1G059300(NA);HORVU6Hr1G059350(NA);HORVU6Hr1G080290(NA)
GO:0071369	cellular response to ethylene stimulus	Biological Process	response to stimulus	30	-0.671398	-1.39509	0.0348139	0.155086	HORVU0Hr1G001750(NA);HORVU0Hr1G011440(NA);HORVU1Hr1G022550(NA);HORVU1Hr1G044810(NA);HORVU2Hr1G000030(NA);HORVU2Hr1G079900(NA);HORVU3Hr1G089250(NA);HORVU3Hr1G089520(NA);HORVU4Hr1G006260(NA);HORVU4Hr1G016410(IDI2);HORVU4Hr1G051680(NA);HORVU4Hr1G089820(NA);HORVU4Hr1G090840(NA);HORVU5Hr1G000590(NA);HORVU5Hr1G059930(NA);HORVU5Hr1G073380(NA);HORVU5Hr1G082770(NA);HORVU5Hr1G093280(NA);HORVU5Hr1G106810(NA…
GO:0006353	DNA-templated transcription, termination	Biological Process	cellular process	59	-0.621668	-1.39399	0.0188261	0.156811	HORVU0Hr1G013680(NA);HORVU0Hr1G017090(NA);HORVU1Hr1G018930(NA);HORVU1Hr1G039090(NA);HORVU1Hr1G061210(NA);HORVU1Hr1G061360(NA);HORVU1Hr1G064880(NA);HORVU1Hr1G067320(NA);HORVU2Hr1G036490(NA);HORVU2Hr1G061060(NA);HORVU2Hr1G088270(NA);HORVU2Hr1G116050(NA);HORVU3Hr1G013280(NA);HORVU3Hr1G024570(NA);HORVU3Hr1G026080(NA);HORVU3Hr1G033660(NA);HORVU3Hr1G093400(NA);HORVU4Hr1G001840(NA);HORVU4Hr1G002350(NA);…
GO:0110096	cellular response to aldehyde	Biological Process	response to stimulus	15	-0.775466	-1.39362	0.0345711	0.157049	HORVU0Hr1G008870(NA);HORVU0Hr1G010220(NA);HORVU2Hr1G020900(NA);HORVU3Hr1G034820(NA);HORVU3Hr1G044960(NA);HORVU3Hr1G105020(NA);HORVU4Hr1G016770(NA);HORVU4Hr1G016810(NA);HORVU4Hr1G078460(NA);HORVU5Hr1G010490(NA);HORVU5Hr1G051820(NA);HORVU5Hr1G057090(NA);HORVU6Hr1G063060(NA);HORVU6Hr1G090260(NA);HORVU7Hr1G058160(NA)
GO:0071451	cellular response to superoxide	Biological Process	response to stimulus	18	-0.726968	-1.392	0.0367454	0.159992	HORVU1Hr1G067000(NA);HORVU2Hr1G021110(NA);HORVU2Hr1G023170(NA);HORVU2Hr1G094650(NA);HORVU2Hr1G117740(NA);HORVU4Hr1G005440(GER1a);HORVU4Hr1G067390(NA);HORVU5Hr1G062310(NA);HORVU5Hr1G066230(NA);HORVU5Hr1G066930(NA);HORVU6Hr1G070120(NTR2);HORVU6Hr1G082060(NA);HORVU7Hr1G008390(NA);HORVU7Hr1G020590(NA);HORVU7Hr1G033900(NA);HORVU7Hr1G046890(NA);HORVU7Hr1G060130(Sod1);MSTRG.12649(LOL5)
GO:0016236	macroautophagy	Biological Process	cellular process	47	-0.630409	-1.39185	0.0293785	0.159637	HORVU0Hr1G006340(NA);HORVU0Hr1G008860(NA);HORVU0Hr1G038060(NA);HORVU1Hr1G022190(NA);HORVU1Hr1G049910(NA);HORVU1Hr1G056110(NA);HORVU1Hr1G059220(NA);HORVU1Hr1G060340(NA);HORVU1Hr1G084220(NA);HORVU2Hr1G011690(NA);HORVU2Hr1G049500(NA);HORVU2Hr1G065910(NA);HORVU2Hr1G075710(NA);HORVU2Hr1G081080(NA);HORVU2Hr1G092230(NA);HORVU2Hr1G114610(NA);HORVU2Hr1G120390(NA);HORVU3Hr1G017150(NA);HORVU3Hr1G029440(NA);…
GO:0000407	phagophore assembly site	Cellular Component	cell part	21	-0.71941	-1.39118	0.0282555	0.160592	HORVU0Hr1G008860(NA);HORVU1Hr1G022190(NA);HORVU2Hr1G049500(NA);HORVU2Hr1G092230(NA);HORVU2Hr1G114610(NA);HORVU3Hr1G017150(NA);HORVU3Hr1G040260(NA);HORVU3Hr1G040300(NA);HORVU3Hr1G054070(NA);HORVU3Hr1G062970(NA);HORVU3Hr1G098020(NA);HORVU4Hr1G018110(NA);HORVU4Hr1G020190(NA);HORVU5Hr1G013230(NA);HORVU5Hr1G103600(NA);HORVU6Hr1G009790(NA);HORVU6Hr1G029550(NA);HORVU6Hr1G034660(NA);HORVU6Hr1G061020(NA);…
GO:0034062	5'-3' RNA polymerase activity	Molecular Function	catalytic activity	126	-0.579389	-1.39052	0.00831601	0.161525	AGP50745(rpoB);AGP50746(rpoC1);AGP50747(rpoC2);AGP50786(rpoA);HORVU0Hr1G002960(NA);HORVU0Hr1G005670(NA);HORVU0Hr1G014220(NA);HORVU0Hr1G026820(NA);HORVU0Hr1G028560(NA);HORVU0Hr1G028570(NA);HORVU0Hr1G029960(NA);HORVU0Hr1G033720(NA);HORVU0Hr1G033870(NA);HORVU0Hr1G033880(NA);HORVU0Hr1G034190(NA);HORVU0Hr1G034340(NA);HORVU0Hr1G034370(NA);HORVU0Hr1G036760(NA);HORVU0Hr1G036770(NA);HORVU0Hr1G037280(NA);H…
GO:0006749	glutathione metabolic process	Biological Process	cellular process	73	-0.604067	-1.38894	0.011879	0.16443	HORVU0Hr1G017540(NA);HORVU0Hr1G019300(NA);HORVU1Hr1G001560(NA);HORVU1Hr1G008120(NA);HORVU1Hr1G015590(NA);HORVU1Hr1G049070(NA);HORVU1Hr1G049100(NA);HORVU1Hr1G049120(NA);HORVU1Hr1G049160(NA);HORVU1Hr1G049190(NA);HORVU1Hr1G049210(NA);HORVU1Hr1G049230(NA);HORVU1Hr1G049250(NA);HORVU1Hr1G049260(NA);HORVU1Hr1G049270(NA);HORVU1Hr1G049280(NA);HORVU1Hr1G064890(NA);HORVU2Hr1G045200(NA);HORVU2Hr1G052920(NA);…
GO:0005849	mRNA cleavage factor complex	Cellular Component	cell part	17	-0.746321	-1.38857	0.0316857	0.164717	HORVU0Hr1G001450(NA);HORVU1Hr1G081030(NA);HORVU2Hr1G013790(NA);HORVU2Hr1G124110(NA);HORVU3Hr1G064850(NA);HORVU4Hr1G001840(NA);HORVU4Hr1G019040(NA);HORVU5Hr1G036490(NA);HORVU5Hr1G077690(NA);HORVU5Hr1G088510(NA);HORVU5Hr1G095960(NA);HORVU5Hr1G109220(NA);HORVU5Hr1G123370(NA);HORVU6Hr1G038740(NA);HORVU7Hr1G069840(NA);HORVU7Hr1G078670(NA);HORVU7Hr1G098160(NA)
GO:0034655	nucleobase-containing compound catabolic process	Biological Process	cellular process	283	-0.566798	-1.38749	0	0.166645	HORVU0Hr1G001440(NA);HORVU0Hr1G002290(NA);HORVU0Hr1G005720(NA);HORVU0Hr1G006380(NA);HORVU0Hr1G006790(NA);HORVU0Hr1G007630(NA);HORVU0Hr1G013220(NA);HORVU0Hr1G017230(NA);HORVU0Hr1G040270(NA);HORVU0Hr1G040320(NA);HORVU1Hr1G003280(NA);HORVU1Hr1G006860(NA);HORVU1Hr1G008330(NA);HORVU1Hr1G009040(NA);HORVU1Hr1G011430(NA);HORVU1Hr1G018060(NA);HORVU1Hr1G018080(NA);HORVU1Hr1G028200(NA);HORVU1Hr1G029290(NA);…
GO:0043062	extracellular structure organization	Biological Process	cellular component organization or biogenesis	22	0.573179	1.38718	0.0494506	0.240456	HORVU0Hr1G004650(NA);HORVU0Hr1G030030(NA);HORVU1Hr1G056270(NA);HORVU2Hr1G015440(NA);HORVU2Hr1G033060(NA);HORVU2Hr1G033070(NA);HORVU2Hr1G033080(NA);HORVU2Hr1G092510(NA);HORVU3Hr1G007580(NA);HORVU3Hr1G009960(NA);HORVU4Hr1G014530(NA);HORVU4Hr1G054770(NA);HORVU5Hr1G050510(NA);HORVU5Hr1G067940(NA);HORVU5Hr1G095910(NA);HORVU5Hr1G096010(NA);HORVU6Hr1G076510(NA);HORVU7Hr1G028350(NA);HORVU7Hr1G037420(NA);…
GO:0002183	cytoplasmic translational initiation	Biological Process	cellular process	33	-0.665271	-1.38694	0.0305523	0.167308	HORVU1Hr1G076610(NA);HORVU1Hr1G088760(NA);HORVU2Hr1G006010(NA);HORVU2Hr1G017640(NA);HORVU2Hr1G068360(NA);HORVU3Hr1G006000(NA);HORVU3Hr1G015570(NA);HORVU3Hr1G019010(NA);HORVU3Hr1G031330(NA);HORVU3Hr1G076960(NA);HORVU3Hr1G113950(NA);HORVU4Hr1G010940(NA);HORVU4Hr1G014100(NA);HORVU4Hr1G040280(NA);HORVU4Hr1G050630(NA);HORVU4Hr1G077250(NA);HORVU5Hr1G008250(NA);HORVU5Hr1G063770(NA);HORVU5Hr1G072560(NA);…
GO:0019430	removal of superoxide radicals	Biological Process	detoxification	18	-0.726968	-1.38691	0.0411311	0.166751	HORVU1Hr1G067000(NA);HORVU2Hr1G021110(NA);HORVU2Hr1G023170(NA);HORVU2Hr1G094650(NA);HORVU2Hr1G117740(NA);HORVU4Hr1G005440(GER1a);HORVU4Hr1G067390(NA);HORVU5Hr1G062310(NA);HORVU5Hr1G066230(NA);HORVU5Hr1G066930(NA);HORVU6Hr1G070120(NTR2);HORVU6Hr1G082060(NA);HORVU7Hr1G008390(NA);HORVU7Hr1G020590(NA);HORVU7Hr1G033900(NA);HORVU7Hr1G046890(NA);HORVU7Hr1G060130(Sod1);MSTRG.12649(LOL5)
GO:0005684	U2-type spliceosomal complex	Cellular Component	cell part	45	-0.632284	-1.38661	0.0268456	0.16685	HORVU1Hr1G008620(NA);HORVU1Hr1G030660(NA);HORVU1Hr1G039050(NA);HORVU1Hr1G046870(NA);HORVU2Hr1G025180(NA);HORVU2Hr1G031890(NA);HORVU2Hr1G038180(NA);HORVU2Hr1G045860(NA);HORVU2Hr1G056740(NA);HORVU2Hr1G056750(NA);HORVU2Hr1G076710(NA);HORVU2Hr1G085730(NA);HORVU3Hr1G096160(NA);HORVU3Hr1G110920(NA);HORVU3Hr1G111800(NA);HORVU4Hr1G006120(NA);HORVU4Hr1G029030(NA);HORVU4Hr1G038850(NA);HORVU4Hr1G061270(NA);…
GO:0000725	recombinational repair	Biological Process	response to stimulus	121	-0.583384	-1.3865	0.00309278	0.166471	HORVU0Hr1G002630(NA);HORVU0Hr1G003380(NA);HORVU0Hr1G008030(NA);HORVU0Hr1G010660(NA);HORVU0Hr1G017330(NA);HORVU0Hr1G018030(NA);HORVU0Hr1G018090(NA);HORVU1Hr1G004910(NA);HORVU1Hr1G011840(NA);HORVU1Hr1G013540(NA);HORVU1Hr1G017430(NA);HORVU1Hr1G018380(NA);HORVU1Hr1G020660(NA);HORVU1Hr1G021560(NA);HORVU1Hr1G029770(NA);HORVU1Hr1G039010(NA);HORVU1Hr1G039430(NA);HORVU1Hr1G043110(NA);HORVU1Hr1G048250(NA);…
GO:0008276	protein methyltransferase activity	Molecular Function	catalytic activity	81	-0.593514	-1.38438	0.00755124	0.170652	HORVU0Hr1G001190(NA);HORVU0Hr1G018120(NA);HORVU0Hr1G020960(NA);HORVU0Hr1G031500(NA);HORVU1Hr1G008690(NA);HORVU1Hr1G025960(NA);HORVU1Hr1G044440(NA);HORVU1Hr1G067020(NA);HORVU1Hr1G068460(NA);HORVU1Hr1G074190(NA);HORVU1Hr1G079080(NA);HORVU1Hr1G093350(NA);HORVU2Hr1G000940(NA);HORVU2Hr1G019780(NA);HORVU2Hr1G025920(NA);HORVU2Hr1G025940(NA);HORVU2Hr1G026200(NA);HORVU2Hr1G053260(NA);HORVU2Hr1G074910(NA);…
GO:0005759	mitochondrial matrix	Cellular Component	cell part	195	-0.570894	-1.38399	0.0010101	0.170926	AGP50776(rps18);AGP50791(rpl14);AGP50792(rpl16);EPlHVUG00000039858(rps2_2);EPlHVUG00000039869(NA);EPlHVUG00000039882(rps2_1);HORVU0Hr1G005500(NA);HORVU0Hr1G006190(NA);HORVU0Hr1G006460(NA);HORVU0Hr1G007830(NA);HORVU0Hr1G014210(NA);HORVU0Hr1G014240(NA);HORVU0Hr1G023750(NA);HORVU0Hr1G024320(NA);HORVU0Hr1G024700(NA);HORVU0Hr1G026130(NA);HORVU0Hr1G026250(NA);HORVU0Hr1G026790(NA);HORVU0Hr1G026860(NA);H…
GO:0042273	ribosomal large subunit biogenesis	Biological Process	cellular component organization or biogenesis	167	-0.566692	-1.38362	0.00202224	0.171075	AGP50777(rpl20);AGP50796(rpl23);EPlHVUG00000039848(rpl5_2);EPlHVUG00000039878(rpl5_1);HORVU0Hr1G003140(NA);HORVU0Hr1G009870(NA);HORVU0Hr1G014050(NA);HORVU0Hr1G018160(NA);HORVU0Hr1G022580(NA);HORVU0Hr1G024930(NA);HORVU0Hr1G026140(NA);HORVU0Hr1G028010(NA);HORVU0Hr1G028410(NA);HORVU0Hr1G029890(NA);HORVU0Hr1G030920(NA);HORVU0Hr1G031440(NA);HORVU0Hr1G032960(NA);HORVU0Hr1G033470(NA);HORVU0Hr1G033740(NA…
GO:0006383	transcription by RNA polymerase III	Biological Process	cellular process	25	-0.692758	-1.38321	0.0357143	0.171465	HORVU0Hr1G002960(NA);HORVU1Hr1G022720(NA);HORVU1Hr1G057510(NA);HORVU1Hr1G067100(NA);HORVU1Hr1G083660(NA);HORVU1Hr1G088600(NA);HORVU1Hr1G093000(NA);HORVU2Hr1G019190(NA);HORVU3Hr1G010030(NA);HORVU3Hr1G018440(NA);HORVU3Hr1G019090(NA);HORVU3Hr1G084480(NA);HORVU3Hr1G090350(NA);HORVU3Hr1G092750(NA);HORVU4Hr1G011880(NA);HORVU5Hr1G016590(NA);HORVU5Hr1G037580(NA);HORVU5Hr1G065240(NA);HORVU5Hr1G094360(NA);…
GO:0017056	structural constituent of nuclear pore	Molecular Function	structural molecule activity	31	-0.666508	-1.38316	0.0398126	0.170939	HORVU0Hr1G017200(NA);HORVU0Hr1G027060(NA);HORVU1Hr1G009900(NA);HORVU1Hr1G019490(NA);HORVU1Hr1G076010(NA);HORVU2Hr1G040170(NA);HORVU2Hr1G052550(NA);HORVU2Hr1G053240(NA);HORVU2Hr1G100330(NA);HORVU3Hr1G000700(NA);HORVU3Hr1G026980(NA);HORVU3Hr1G034780(NA);HORVU3Hr1G068910(NA);HORVU3Hr1G071060(NA);HORVU3Hr1G071090(NA);HORVU3Hr1G084740(NA);HORVU4Hr1G066290(NA);HORVU4Hr1G066730(NA);HORVU4Hr1G066820(NA);…
GO:0070469	respiratory chain	Cellular Component	membrane part	154	-0.574813	-1.3827	0.00102145	0.171485	EPlHVUG00000039849(nad6);EPlHVUG00000039853(cob);EPlHVUG00000039856(cox1);EPlHVUG00000039867(nad4);EPlHVUG00000039870(nad3_2);EPlHVUG00000039871(cox2);EPlHVUG00000039879(nad7);EPlHVUG00000039880(nad9_1);EPlHVUG00000039890(nad3_1);EPlHVUG00000039893(nad9_2);HORVU0Hr1G005420(NA);HORVU0Hr1G010680(NA);HORVU0Hr1G013850(NA);HORVU0Hr1G017260(NA);HORVU0Hr1G019930(NA);HORVU0Hr1G028480(NA);HORVU0Hr1G030770…
GO:0000070	mitotic sister chromatid segregation	Biological Process	cellular component organization or biogenesis	58	-0.613919	-1.38196	0.0250545	0.172658	HORVU0Hr1G003910(NA);HORVU0Hr1G027080(NA);HORVU0Hr1G039250(NA);HORVU0Hr1G039990(NA);HORVU1Hr1G021230(NA);HORVU1Hr1G023030(NA);HORVU1Hr1G055570(NA);HORVU1Hr1G059770(NA);HORVU1Hr1G062190(NA);HORVU1Hr1G067140(NA);HORVU1Hr1G091650(NA);HORVU2Hr1G022720(NA);HORVU2Hr1G064000(NA);HORVU2Hr1G084050(NA);HORVU2Hr1G086180(NA);HORVU2Hr1G086710(NA);HORVU3Hr1G035680(NA);HORVU3Hr1G038430(NA);HORVU3Hr1G046970(NA);…
GO:0061135	endopeptidase regulator activity	Molecular Function	molecular function regulator	124	-0.57915	-1.38149	0.00206398	0.172985	HORVU0Hr1G000730(NA);HORVU0Hr1G000760(NA);HORVU0Hr1G000780(NA);HORVU0Hr1G000840(NA);HORVU0Hr1G000850(NA);HORVU0Hr1G018800(NA);HORVU0Hr1G018810(NA);HORVU0Hr1G018820(NA);HORVU0Hr1G027030(NA);HORVU1Hr1G003580(NA);HORVU1Hr1G004120(NA);HORVU1Hr1G004130(NA);HORVU1Hr1G004150(NA);HORVU1Hr1G007480(NA);HORVU1Hr1G011990(NA);HORVU1Hr1G012060(NA);HORVU1Hr1G012080(NA);HORVU1Hr1G012090(NA);HORVU1Hr1G012130(NA);…
GO:0043022	ribosome binding	Molecular Function	binding	65	-0.610318	-1.38119	0.0152505	0.17304	AGP50789(infA);HORVU0Hr1G006190(NA);HORVU0Hr1G024630(NA);HORVU0Hr1G025190(NA);HORVU0Hr1G028370(NA);HORVU0Hr1G034480(NA);HORVU0Hr1G035290(NA);HORVU0Hr1G037370(NA);HORVU0Hr1G037630(NA);HORVU1Hr1G003960(NA);HORVU1Hr1G009320(NA);HORVU1Hr1G062470(NA);HORVU1Hr1G072660(NA);HORVU1Hr1G083710(NA);HORVU1Hr1G088590(NA);HORVU2Hr1G014580(NA);HORVU2Hr1G016470(NA);HORVU2Hr1G026220(NA);HORVU2Hr1G063210(NA);HORVU2…
GO:0010466	negative regulation of peptidase activity	Biological Process	biological regulation	123	-0.578683	-1.37878	0.00619835	0.178027	HORVU0Hr1G000730(NA);HORVU0Hr1G000760(NA);HORVU0Hr1G000780(NA);HORVU0Hr1G000840(NA);HORVU0Hr1G000850(NA);HORVU0Hr1G018800(NA);HORVU0Hr1G018810(NA);HORVU0Hr1G018820(NA);HORVU0Hr1G027030(NA);HORVU1Hr1G003580(NA);HORVU1Hr1G004120(NA);HORVU1Hr1G004130(NA);HORVU1Hr1G004150(NA);HORVU1Hr1G007480(NA);HORVU1Hr1G011990(NA);HORVU1Hr1G012060(NA);HORVU1Hr1G012080(NA);HORVU1Hr1G012090(NA);HORVU1Hr1G012130(NA);…
GO:0016676	oxidoreductase activity, acting on a heme group of donors, oxygen as acceptor	Molecular Function	catalytic activity	40	-0.633461	-1.37869	0.0352674	0.177644	EPlHVUG00000039856(cox1);EPlHVUG00000039863(cox3);EPlHVUG00000039871(cox2);HORVU0Hr1G008750(NA);HORVU0Hr1G008800(NA);HORVU0Hr1G010680(NA);HORVU0Hr1G013430(NA);HORVU0Hr1G037700(NA);HORVU1Hr1G021790(NA);HORVU1Hr1G025120(NA);HORVU1Hr1G037910(NA);HORVU1Hr1G037920(NA);HORVU1Hr1G038000(NA);HORVU1Hr1G089240(NA);HORVU2Hr1G015520(NA);HORVU2Hr1G015530(NA);HORVU2Hr1G037060(NA);HORVU3Hr1G004660(NA);HORVU3Hr1…
GO:0004364	glutathione transferase activity	Molecular Function	catalytic activity	94	-0.583629	-1.37856	0.00847458	0.17727	HORVU0Hr1G019300(NA);HORVU1Hr1G001560(NA);HORVU1Hr1G002160(NA);HORVU1Hr1G017050(GST6);HORVU1Hr1G021140(NA);HORVU1Hr1G021150(NA);HORVU1Hr1G021160(NA);HORVU1Hr1G021170(NA);HORVU1Hr1G021180(NA);HORVU1Hr1G049070(NA);HORVU1Hr1G049100(NA);HORVU1Hr1G049120(NA);HORVU1Hr1G049160(NA);HORVU1Hr1G049190(NA);HORVU1Hr1G049210(NA);HORVU1Hr1G049230(NA);HORVU1Hr1G049250(NA);HORVU1Hr1G049260(NA);HORVU1Hr1G049270(NA…
GO:0030162	regulation of proteolysis	Biological Process	biological regulation	178	-0.5688	-1.37743	0.00101112	0.179221	HORVU0Hr1G000730(NA);HORVU0Hr1G000760(NA);HORVU0Hr1G000780(NA);HORVU0Hr1G000840(NA);HORVU0Hr1G000850(NA);HORVU0Hr1G007930(NA);HORVU0Hr1G018800(NA);HORVU0Hr1G018810(NA);HORVU0Hr1G018820(NA);HORVU0Hr1G020500(NA);HORVU0Hr1G027030(NA);HORVU1Hr1G002240(NA);HORVU1Hr1G003580(NA);HORVU1Hr1G004120(NA);HORVU1Hr1G004130(NA);HORVU1Hr1G004150(NA);HORVU1Hr1G007480(NA);HORVU1Hr1G007580(NA);HORVU1Hr1G011990(NA);…
GO:0000466	maturation of 5.8S rRNA from tricistronic rRNA transcript (SSU-rRNA, 5.8S rRNA, LSU-rRNA)	Biological Process	cellular component organization or biogenesis	38	-0.643534	-1.37731	0.039818	0.178908	HORVU0Hr1G006380(NA);HORVU0Hr1G006790(NA);HORVU0Hr1G023280(NA);HORVU0Hr1G028010(NA);HORVU0Hr1G030920(NA);HORVU0Hr1G040270(NA);HORVU1Hr1G012470(NA);HORVU1Hr1G036040(NA);HORVU1Hr1G068650(NA);HORVU1Hr1G078650(NA);HORVU1Hr1G089440(NA);HORVU2Hr1G019960(NA);HORVU2Hr1G021960(NA);HORVU2Hr1G033450(NA);HORVU2Hr1G046740(NA);HORVU2Hr1G102140(NA);HORVU3Hr1G020560(NA);HORVU3Hr1G032930(NA);HORVU3Hr1G032990(NA);…
GO:0016675	oxidoreductase activity, acting on a heme group of donors	Molecular Function	catalytic activity	40	-0.633461	-1.3773	0.0351474	0.178317	EPlHVUG00000039856(cox1);EPlHVUG00000039863(cox3);EPlHVUG00000039871(cox2);HORVU0Hr1G008750(NA);HORVU0Hr1G008800(NA);HORVU0Hr1G010680(NA);HORVU0Hr1G013430(NA);HORVU0Hr1G037700(NA);HORVU1Hr1G021790(NA);HORVU1Hr1G025120(NA);HORVU1Hr1G037910(NA);HORVU1Hr1G037920(NA);HORVU1Hr1G038000(NA);HORVU1Hr1G089240(NA);HORVU2Hr1G015520(NA);HORVU2Hr1G015530(NA);HORVU2Hr1G037060(NA);HORVU3Hr1G004660(NA);HORVU3Hr1…
GO:0006418	tRNA aminoacylation for protein translation	Biological Process	cellular process	80	-0.598451	-1.37683	0.0126183	0.178872	HORVU0Hr1G011560(NA);HORVU0Hr1G020980(NA);HORVU0Hr1G021230(NA);HORVU0Hr1G035750(NA);HORVU1Hr1G021130(NA);HORVU1Hr1G021700(NA);HORVU1Hr1G024170(NA);HORVU1Hr1G024420(NA);HORVU1Hr1G038700(NA);HORVU1Hr1G040160(NA);HORVU1Hr1G040170(NA);HORVU1Hr1G046630(NA);HORVU1Hr1G050920(NA);HORVU1Hr1G057910(NA);HORVU1Hr1G078370(NA);HORVU2Hr1G018890(NA);HORVU2Hr1G026750(NA);HORVU2Hr1G049240(NA);HORVU2Hr1G056440(NA);…
GO:0090729	toxin activity	Molecular Function	toxin activity	70	-0.601998	-1.37649	0.01726	0.179033	HORVU0Hr1G014720(NA);HORVU0Hr1G014750(NA);HORVU0Hr1G023090(NA);HORVU0Hr1G023120(NA);HORVU0Hr1G024390(NA);HORVU0Hr1G024400(NA);HORVU0Hr1G035690(NA);HORVU0Hr1G035720(NA);HORVU0Hr1G038040(NA);HORVU1Hr1G002760(NA);HORVU1Hr1G057650(NA);HORVU1Hr1G087800(NA);HORVU1Hr1G087820(NA);HORVU2Hr1G040450(NA);HORVU2Hr1G040460(NA);HORVU2Hr1G040470(NA);HORVU2Hr1G040500(NA);HORVU2Hr1G040530(NA);HORVU2Hr1G040540(NA);…
GO:1900864	mitochondrial RNA modification	Biological Process	cellular process	25	-0.687755	-1.37576	0.0436364	0.180182	HORVU0Hr1G019780(NA);HORVU1Hr1G052310(NA);HORVU1Hr1G057120(NA);HORVU1Hr1G074220(NA);HORVU2Hr1G040170(NA);HORVU2Hr1G042560(NA);HORVU2Hr1G076970(NA);HORVU2Hr1G101470(NA);HORVU2Hr1G101720(NA);HORVU3Hr1G084510(NA);HORVU3Hr1G110820(NA);HORVU3Hr1G116600(NA);HORVU4Hr1G014150(NA);HORVU4Hr1G016440(NA);HORVU5Hr1G025570(NA);HORVU5Hr1G070800(NA);HORVU5Hr1G072150(NA);HORVU5Hr1G077020(NA);HORVU5Hr1G095110(NA);…
GO:0051346	negative regulation of hydrolase activity	Biological Process	biological regulation	170	-0.571966	-1.37495	0.00304569	0.181617	HORVU0Hr1G000730(NA);HORVU0Hr1G000760(NA);HORVU0Hr1G000780(NA);HORVU0Hr1G000840(NA);HORVU0Hr1G000850(NA);HORVU0Hr1G011720(NA);HORVU0Hr1G011730(NA);HORVU0Hr1G018800(NA);HORVU0Hr1G018810(NA);HORVU0Hr1G018820(NA);HORVU0Hr1G027030(NA);HORVU0Hr1G032390(NA);HORVU1Hr1G003580(NA);HORVU1Hr1G004120(NA);HORVU1Hr1G004130(NA);HORVU1Hr1G004150(NA);HORVU1Hr1G007480(NA);HORVU1Hr1G009980(NA);HORVU1Hr1G011990(NA);…
GO:0140101	catalytic activity, acting on a tRNA	Molecular Function	catalytic activity	177	-0.567984	-1.37475	0.00100908	0.181393	HORVU0Hr1G005420(NA);HORVU0Hr1G006770(NA);HORVU0Hr1G011560(NA);HORVU0Hr1G013040(NA);HORVU0Hr1G020980(NA);HORVU0Hr1G021230(NA);HORVU0Hr1G021960(NA);HORVU0Hr1G035750(NA);HORVU1Hr1G011480(NA);HORVU1Hr1G011520(NA);HORVU1Hr1G021130(NA);HORVU1Hr1G021700(NA);HORVU1Hr1G024170(NA);HORVU1Hr1G024420(NA);HORVU1Hr1G031370(NA);HORVU1Hr1G036980(NA);HORVU1Hr1G036990(NA);HORVU1Hr1G038700(NA);HORVU1Hr1G040160(NA);…
GO:0097747	RNA polymerase activity	Molecular Function	catalytic activity	126	-0.579389	-1.37452	0.00310238	0.181353	AGP50745(rpoB);AGP50746(rpoC1);AGP50747(rpoC2);AGP50786(rpoA);HORVU0Hr1G002960(NA);HORVU0Hr1G005670(NA);HORVU0Hr1G014220(NA);HORVU0Hr1G026820(NA);HORVU0Hr1G028560(NA);HORVU0Hr1G028570(NA);HORVU0Hr1G029960(NA);HORVU0Hr1G033720(NA);HORVU0Hr1G033870(NA);HORVU0Hr1G033880(NA);HORVU0Hr1G034190(NA);HORVU0Hr1G034340(NA);HORVU0Hr1G034370(NA);HORVU0Hr1G036760(NA);HORVU0Hr1G036770(NA);HORVU0Hr1G037280(NA);H…
GO:0009116	nucleoside metabolic process	Biological Process	cellular process	93	-0.58366	-1.37409	0.0115789	0.181846	HORVU1Hr1G011430(NA);HORVU1Hr1G023690(NA);HORVU1Hr1G027570(NA);HORVU1Hr1G055440(NA);HORVU1Hr1G059190(NA);HORVU1Hr1G072750(NA);HORVU1Hr1G074460(NA);HORVU1Hr1G076860(NA);HORVU1Hr1G083370(NA);HORVU1Hr1G090430(NA);HORVU1Hr1G093240(NA);HORVU1Hr1G095400(NA);HORVU2Hr1G022360(NA);HORVU2Hr1G029350(NA);HORVU2Hr1G031740(NA);HORVU2Hr1G037600(NA);HORVU2Hr1G047490(NA);HORVU2Hr1G064550(NA);HORVU2Hr1G072140(NA);…
GO:0043414	macromolecule methylation	Biological Process	cellular process	235	-0.561214	-1.37389	0	0.18162	HORVU0Hr1G001190(NA);HORVU0Hr1G012490(NA);HORVU0Hr1G013040(NA);HORVU0Hr1G018120(NA);HORVU0Hr1G018360(NA);HORVU0Hr1G021200(NA);HORVU0Hr1G031500(NA);HORVU0Hr1G039040(NA);HORVU1Hr1G008690(NA);HORVU1Hr1G018260(NA);HORVU1Hr1G020620(NA);HORVU1Hr1G025360(NA);HORVU1Hr1G025960(NA);HORVU1Hr1G036980(NA);HORVU1Hr1G036990(NA);HORVU1Hr1G044440(NA);HORVU1Hr1G044750(Prp1);HORVU1Hr1G067020(NA);HORVU1Hr1G068460(NA…
GO:0006378	mRNA polyadenylation	Biological Process	cellular process	33	-0.652696	-1.37356	0.0371661	0.181809	HORVU0Hr1G001450(NA);HORVU0Hr1G029140(NA);HORVU0Hr1G029500(NA);HORVU0Hr1G035930(NA);HORVU1Hr1G003280(NA);HORVU1Hr1G081030(NA);HORVU2Hr1G011580(NA);HORVU2Hr1G013790(NA);HORVU2Hr1G016100(NA);HORVU2Hr1G066510(NA);HORVU2Hr1G079870(NA);HORVU2Hr1G081930(NA);HORVU2Hr1G105500(NA);HORVU2Hr1G124110(NA);HORVU3Hr1G064850(NA);HORVU4Hr1G001840(NA);HORVU4Hr1G011370(NA);HORVU4Hr1G013750(NA);HORVU4Hr1G052840(NA);…
GO:0009867	jasmonic acid mediated signaling pathway	Biological Process	biological regulation	35	-0.647612	-1.37267	0.0416171	0.183465	HORVU1Hr1G044810(NA);HORVU1Hr1G073230(NA);HORVU1Hr1G085880(NA);HORVU1Hr1G092890(NA);HORVU2Hr1G031310(NA);HORVU2Hr1G055380(NA);HORVU2Hr1G070880(NA);HORVU2Hr1G084510(NA);HORVU2Hr1G112360(NA);HORVU3Hr1G019230(NA);HORVU3Hr1G019510(NA);HORVU3Hr1G029670(NA);HORVU3Hr1G074640(NA);HORVU3Hr1G075370(NA);HORVU3Hr1G085210(NA);HORVU3Hr1G106880(cul4);HORVU4Hr1G003040(NA);HORVU4Hr1G003110(NA);HORVU4Hr1G076820(NA…
GO:0006213	pyrimidine nucleoside metabolic process	Biological Process	cellular process	36	-0.642894	-1.37265	0.0436782	0.182913	HORVU1Hr1G055440(NA);HORVU1Hr1G072750(NA);HORVU1Hr1G076860(NA);HORVU1Hr1G083370(NA);HORVU1Hr1G090430(NA);HORVU1Hr1G093240(NA);HORVU1Hr1G095400(NA);HORVU2Hr1G029350(NA);HORVU2Hr1G064550(NA);HORVU2Hr1G072140(NA);HORVU2Hr1G119720(NA);HORVU2Hr1G124280(NA);HORVU3Hr1G020270(NA);HORVU3Hr1G026180(NA);HORVU3Hr1G049610(NA);HORVU3Hr1G058990(NA);HORVU3Hr1G067290(NA);HORVU3Hr1G071270(NA);HORVU3Hr1G083850(NA);…
GO:0098798	mitochondrial protein complex	Cellular Component	cell part	312	-0.558684	-1.37237	0	0.182345	AGP50762(atpB);AGP50776(rps18);AGP50791(rpl14);AGP50792(rpl16);EPlHVUG00000039849(nad6);EPlHVUG00000039851(atp4);EPlHVUG00000039856(cox1);EPlHVUG00000039858(rps2_2);EPlHVUG00000039864(atp9);EPlHVUG00000039869(NA);EPlHVUG00000039879(nad7);EPlHVUG00000039880(nad9_1);EPlHVUG00000039882(rps2_1);EPlHVUG00000039893(nad9_2);HORVU0Hr1G005500(NA);HORVU0Hr1G007830(NA);HORVU0Hr1G009030(NA);HORVU0Hr1G009040(…
GO:0140014	mitotic nuclear division	Biological Process	cellular component organization or biogenesis	74	-0.595567	-1.37192	0.0150538	0.18211	HORVU0Hr1G003910(NA);HORVU0Hr1G027080(NA);HORVU0Hr1G039250(NA);HORVU0Hr1G039990(NA);HORVU1Hr1G021230(NA);HORVU1Hr1G023030(NA);HORVU1Hr1G055570(NA);HORVU1Hr1G059770(NA);HORVU1Hr1G062190(NA);HORVU1Hr1G067140(NA);HORVU1Hr1G084970(NA);HORVU1Hr1G091650(NA);HORVU2Hr1G022720(NA);HORVU2Hr1G048010(NA);HORVU2Hr1G064000(NA);HORVU2Hr1G084050(NA);HORVU2Hr1G086180(NA);HORVU2Hr1G086710(NA);HORVU3Hr1G035680(NA);…
GO:0045861	negative regulation of proteolysis	Biological Process	biological regulation	124	-0.575506	-1.37166	0.0101833	0.182146	HORVU0Hr1G000730(NA);HORVU0Hr1G000760(NA);HORVU0Hr1G000780(NA);HORVU0Hr1G000840(NA);HORVU0Hr1G000850(NA);HORVU0Hr1G018800(NA);HORVU0Hr1G018810(NA);HORVU0Hr1G018820(NA);HORVU0Hr1G027030(NA);HORVU1Hr1G003580(NA);HORVU1Hr1G004120(NA);HORVU1Hr1G004130(NA);HORVU1Hr1G004150(NA);HORVU1Hr1G007480(NA);HORVU1Hr1G011990(NA);HORVU1Hr1G012060(NA);HORVU1Hr1G012080(NA);HORVU1Hr1G012090(NA);HORVU1Hr1G012130(NA);…
GO:0008237	metallopeptidase activity	Molecular Function	catalytic activity	119	-0.574243	-1.37135	0.00819672	0.182268	HORVU0Hr1G008980(NA);HORVU0Hr1G014070(NA);HORVU0Hr1G018470(NA);HORVU0Hr1G025410(NA);HORVU1Hr1G008160(NA);HORVU1Hr1G017260(NA);HORVU1Hr1G020600(NA);HORVU1Hr1G022430(NA);HORVU1Hr1G023870(NA);HORVU1Hr1G042060(NA);HORVU1Hr1G047680(NA);HORVU1Hr1G056270(NA);HORVU1Hr1G058180(NA);HORVU1Hr1G059360(NA);HORVU1Hr1G072490(NA);HORVU1Hr1G075540(NA);HORVU1Hr1G079200(NA);HORVU1Hr1G094900(NA);HORVU2Hr1G021920(NA);…
GO:0030414	peptidase inhibitor activity	Molecular Function	molecular function regulator	123	-0.571796	-1.3706	0.00515464	0.183542	HORVU0Hr1G000730(NA);HORVU0Hr1G000760(NA);HORVU0Hr1G000780(NA);HORVU0Hr1G000840(NA);HORVU0Hr1G000850(NA);HORVU0Hr1G018800(NA);HORVU0Hr1G018810(NA);HORVU0Hr1G018820(NA);HORVU0Hr1G027030(NA);HORVU1Hr1G003580(NA);HORVU1Hr1G004120(NA);HORVU1Hr1G004130(NA);HORVU1Hr1G004150(NA);HORVU1Hr1G007480(NA);HORVU1Hr1G011990(NA);HORVU1Hr1G012060(NA);HORVU1Hr1G012080(NA);HORVU1Hr1G012090(NA);HORVU1Hr1G012130(NA);…
GO:0042802	identical protein binding	Molecular Function	binding	71	-0.605106	-1.37045	0.0150215	0.18323	HORVU0Hr1G018210(NA);HORVU0Hr1G039910(NA);HORVU1Hr1G045720(NA);HORVU1Hr1G050110(NA);HORVU1Hr1G059220(NA);HORVU1Hr1G065250(NA);HORVU1Hr1G083370(NA);HORVU1Hr1G083420(NA);HORVU1Hr1G090430(NA);HORVU1Hr1G090490(NA);HORVU1Hr1G093240(NA);HORVU2Hr1G023170(NA);HORVU2Hr1G025530(NA);HORVU2Hr1G027040(NA);HORVU2Hr1G064920(NA);HORVU2Hr1G075280(NA);HORVU2Hr1G076180(NA);HORVU2Hr1G076920(NA);HORVU2Hr1G079300(NA);…
GO:0004129	cytochrome-c oxidase activity	Molecular Function	transporter activity	40	-0.633461	-1.37016	0.0459242	0.183315	EPlHVUG00000039856(cox1);EPlHVUG00000039863(cox3);EPlHVUG00000039871(cox2);HORVU0Hr1G008750(NA);HORVU0Hr1G008800(NA);HORVU0Hr1G010680(NA);HORVU0Hr1G013430(NA);HORVU0Hr1G037700(NA);HORVU1Hr1G021790(NA);HORVU1Hr1G025120(NA);HORVU1Hr1G037910(NA);HORVU1Hr1G037920(NA);HORVU1Hr1G038000(NA);HORVU1Hr1G089240(NA);HORVU2Hr1G015520(NA);HORVU2Hr1G015530(NA);HORVU2Hr1G037060(NA);HORVU3Hr1G004660(NA);HORVU3Hr1…
GO:0009561	megagametogenesis	Biological Process	developmental process	16	-0.747875	-1.36971	0.0296774	0.183823	HORVU1Hr1G016370(NA);HORVU1Hr1G043520(NA);HORVU1Hr1G081320(NA);HORVU1Hr1G085550(NA);HORVU2Hr1G023120(NA);HORVU2Hr1G028120(NA);HORVU3Hr1G063220(NA);HORVU3Hr1G079290(NA);HORVU5Hr1G088330(NA);HORVU5Hr1G123670(NA);HORVU6Hr1G029880(NA);HORVU6Hr1G053890(NA);HORVU6Hr1G057640(NA);HORVU7Hr1G009230(NA);HORVU7Hr1G078760(NA);HORVU7Hr1G117550(NA)
GO:0051248	negative regulation of protein metabolic process	Biological Process	biological regulation	257	-0.554265	-1.3686	0	0.185215	HORVU0Hr1G000730(NA);HORVU0Hr1G000760(NA);HORVU0Hr1G000780(NA);HORVU0Hr1G000840(NA);HORVU0Hr1G000850(NA);HORVU0Hr1G002630(NA);HORVU0Hr1G007630(NA);HORVU0Hr1G011720(NA);HORVU0Hr1G011730(NA);HORVU0Hr1G018800(NA);HORVU0Hr1G018810(NA);HORVU0Hr1G018820(NA);HORVU0Hr1G020070(NA);HORVU0Hr1G027030(NA);HORVU0Hr1G032390(NA);HORVU1Hr1G003580(NA);HORVU1Hr1G004120(NA);HORVU1Hr1G004130(NA);HORVU1Hr1G004150(NA);…
GO:0004866	endopeptidase inhibitor activity	Molecular Function	molecular function regulator	123	-0.571796	-1.36825	0.0072314	0.18538	HORVU0Hr1G000730(NA);HORVU0Hr1G000760(NA);HORVU0Hr1G000780(NA);HORVU0Hr1G000840(NA);HORVU0Hr1G000850(NA);HORVU0Hr1G018800(NA);HORVU0Hr1G018810(NA);HORVU0Hr1G018820(NA);HORVU0Hr1G027030(NA);HORVU1Hr1G003580(NA);HORVU1Hr1G004120(NA);HORVU1Hr1G004130(NA);HORVU1Hr1G004150(NA);HORVU1Hr1G007480(NA);HORVU1Hr1G011990(NA);HORVU1Hr1G012060(NA);HORVU1Hr1G012080(NA);HORVU1Hr1G012090(NA);HORVU1Hr1G012130(NA);…
GO:0000303	response to superoxide	Biological Process	response to stimulus	19	-0.71266	-1.36814	0.0439276	0.185092	HORVU1Hr1G067000(NA);HORVU2Hr1G021110(NA);HORVU2Hr1G023170(NA);HORVU2Hr1G094650(NA);HORVU2Hr1G117740(NA);HORVU4Hr1G005440(GER1a);HORVU4Hr1G067390(NA);HORVU5Hr1G062310(NA);HORVU5Hr1G066230(NA);HORVU5Hr1G066930(NA);HORVU5Hr1G093280(NA);HORVU6Hr1G070120(NTR2);HORVU6Hr1G082060(NA);HORVU7Hr1G008390(NA);HORVU7Hr1G020590(NA);HORVU7Hr1G033900(NA);HORVU7Hr1G046890(NA);HORVU7Hr1G060130(Sod1);MSTRG.12649(LO…
GO:0006289	nucleotide-excision repair	Biological Process	response to stimulus	70	-0.598878	-1.36805	0.0215054	0.184717	HORVU0Hr1G018030(NA);HORVU0Hr1G018090(NA);HORVU1Hr1G003940(NA);HORVU1Hr1G004910(NA);HORVU1Hr1G018380(NA);HORVU1Hr1G019340(NA);HORVU1Hr1G020660(NA);HORVU1Hr1G031270(NA);HORVU1Hr1G036500(NA);HORVU1Hr1G039430(NA);HORVU1Hr1G048250(NA);HORVU1Hr1G094530(NA);HORVU2Hr1G003350(NA);HORVU2Hr1G015080(NA);HORVU2Hr1G031050(NA);HORVU2Hr1G031100(NA);HORVU2Hr1G031640(NA);HORVU2Hr1G070410(NA);HORVU2Hr1G077390(NA);…
GO:0015002	heme-copper terminal oxidase activity	Molecular Function	catalytic activity	41	-0.633454	-1.36759	0.0359551	0.185229	EPlHVUG00000039856(cox1);EPlHVUG00000039863(cox3);EPlHVUG00000039871(cox2);HORVU0Hr1G008750(NA);HORVU0Hr1G008800(NA);HORVU0Hr1G010680(NA);HORVU0Hr1G013430(NA);HORVU0Hr1G037700(NA);HORVU1Hr1G021790(NA);HORVU1Hr1G025120(NA);HORVU1Hr1G037910(NA);HORVU1Hr1G037920(NA);HORVU1Hr1G038000(NA);HORVU1Hr1G089240(NA);HORVU2Hr1G015520(NA);HORVU2Hr1G015530(NA);HORVU2Hr1G037060(NA);HORVU3Hr1G004660(NA);HORVU3Hr1…
GO:0004536	deoxyribonuclease activity	Molecular Function	catalytic activity	46	-0.625762	-1.36665	0.0337995	0.186299	HORVU0Hr1G003380(NA);HORVU1Hr1G036500(NA);HORVU1Hr1G079900(NA);HORVU2Hr1G034200(NA);HORVU2Hr1G059360(NA);HORVU2Hr1G071670(NA);HORVU2Hr1G105420(NA);HORVU2Hr1G116540(NA);HORVU3Hr1G003860(NA);HORVU3Hr1G023060(NA);HORVU3Hr1G025060(NA);HORVU3Hr1G039160(NA);HORVU3Hr1G076270(NA);HORVU3Hr1G077010(NA);HORVU3Hr1G078470(NA);HORVU3Hr1G078490(NA);HORVU3Hr1G091240(NA);HORVU3Hr1G106210(NA);HORVU4Hr1G015070(NA);…
GO:0052548	regulation of endopeptidase activity	Biological Process	biological regulation	120	-0.577508	-1.36661	0.00311526	0.18582	HORVU0Hr1G000730(NA);HORVU0Hr1G000760(NA);HORVU0Hr1G000780(NA);HORVU0Hr1G000840(NA);HORVU0Hr1G000850(NA);HORVU0Hr1G018800(NA);HORVU0Hr1G018810(NA);HORVU0Hr1G018820(NA);HORVU0Hr1G027030(NA);HORVU1Hr1G003580(NA);HORVU1Hr1G004120(NA);HORVU1Hr1G004130(NA);HORVU1Hr1G004150(NA);HORVU1Hr1G007480(NA);HORVU1Hr1G011990(NA);HORVU1Hr1G012060(NA);HORVU1Hr1G012080(NA);HORVU1Hr1G012090(NA);HORVU1Hr1G012130(NA);…
GO:0050684	regulation of mRNA processing	Biological Process	biological regulation	78	-0.590978	-1.3664	0.0182992	0.185781	HORVU0Hr1G001050(NA);HORVU0Hr1G001120(NA);HORVU0Hr1G001300(NA);HORVU1Hr1G001750(NA);HORVU1Hr1G003280(NA);HORVU1Hr1G009950(NA);HORVU1Hr1G018060(NA);HORVU1Hr1G024060(NA);HORVU1Hr1G034750(NA);HORVU1Hr1G038240(NA);HORVU1Hr1G043200(NA);HORVU1Hr1G064200(NA);HORVU1Hr1G067820(NA);HORVU1Hr1G069380(NA);HORVU1Hr1G082710(NA);HORVU1Hr1G094650(NA);HORVU2Hr1G019410(NA);HORVU2Hr1G028210(NA);HORVU2Hr1G029630(NA);…
GO:0005667	transcription factor complex	Cellular Component	cell part	123	-0.573922	-1.36619	0.00310881	0.185676	HORVU0Hr1G010230(NA);HORVU0Hr1G022460(NA);HORVU0Hr1G038470(NA);HORVU0Hr1G040300(NA);HORVU1Hr1G000620(NA);HORVU1Hr1G003460(NA);HORVU1Hr1G003940(NA);HORVU1Hr1G034630(NA);HORVU1Hr1G034730(NA);HORVU1Hr1G039090(NA);HORVU1Hr1G055490(NA);HORVU1Hr1G060140(NA);HORVU1Hr1G062980(NA);HORVU1Hr1G067100(NA);HORVU1Hr1G072310(NA);HORVU1Hr1G077900(NA);HORVU1Hr1G083660(NA);HORVU1Hr1G088600(NA);HORVU1Hr1G093000(NA);…
GO:0004568	chitinase activity	Molecular Function	catalytic activity	39	-0.634341	-1.36495	0.0347222	0.187623	HORVU0Hr1G006270(NA);HORVU0Hr1G016310(NA);HORVU1Hr1G017670(NA);HORVU1Hr1G052430(chitinase);HORVU1Hr1G062030(NA);HORVU2Hr1G006130(NA);HORVU2Hr1G043890(NA);HORVU2Hr1G043900(NA);HORVU2Hr1G068310(NA);HORVU2Hr1G085270(NA);HORVU2Hr1G085280(NA);HORVU2Hr1G105560(NA);HORVU2Hr1G106580(NA);HORVU2Hr1G126720(NA);HORVU2Hr1G126740(NA);HORVU2Hr1G126760(NA);HORVU3Hr1G027030(NA);HORVU3Hr1G054970(NA);HORVU3Hr1G0594…
GO:0061650	ubiquitin-like protein conjugating enzyme activity	Molecular Function	catalytic activity	58	-0.611564	-1.36479	0.0175246	0.187434	HORVU0Hr1G000080(NA);HORVU1Hr1G013040(NA);HORVU1Hr1G023480(NA);HORVU1Hr1G027600(NA);HORVU1Hr1G029800(NA);HORVU1Hr1G037800(NA);HORVU1Hr1G042340(NA);HORVU1Hr1G051610(NA);HORVU1Hr1G069530(NA);HORVU1Hr1G072200(NA);HORVU1Hr1G085570(NA);HORVU1Hr1G085630(NA);HORVU1Hr1G086460(NA);HORVU1Hr1G086480(NA);HORVU1Hr1G086610(NA);HORVU1Hr1G090980(NA);HORVU2Hr1G030300(NA);HORVU2Hr1G062530(NA);HORVU2Hr1G094030(NA);…
GO:0000463	maturation of LSU-rRNA from tricistronic rRNA transcript (SSU-rRNA, 5.8S rRNA, LSU-rRNA)	Biological Process	cellular component organization or biogenesis	26	-0.676775	-1.36467	0.0483871	0.18721	HORVU0Hr1G028010(NA);HORVU0Hr1G030920(NA);HORVU1Hr1G078650(NA);HORVU1Hr1G089440(NA);HORVU2Hr1G013300(NA);HORVU2Hr1G033450(NA);HORVU2Hr1G033820(NA);HORVU2Hr1G068120(NA);HORVU2Hr1G078780(NA);HORVU2Hr1G100970(NA);HORVU2Hr1G102140(NA);HORVU3Hr1G020560(NA);HORVU3Hr1G087780(NA);HORVU4Hr1G000640(NA);HORVU4Hr1G005900(NA);HORVU5Hr1G010160(NA);HORVU5Hr1G061870(NA);HORVU5Hr1G088940(NA);HORVU5Hr1G108990(NA);…
GO:0071450	cellular response to oxygen radical	Biological Process	response to stimulus	18	-0.726968	-1.36461	0.0374532	0.186811	HORVU1Hr1G067000(NA);HORVU2Hr1G021110(NA);HORVU2Hr1G023170(NA);HORVU2Hr1G094650(NA);HORVU2Hr1G117740(NA);HORVU4Hr1G005440(GER1a);HORVU4Hr1G067390(NA);HORVU5Hr1G062310(NA);HORVU5Hr1G066230(NA);HORVU5Hr1G066930(NA);HORVU6Hr1G070120(NTR2);HORVU6Hr1G082060(NA);HORVU7Hr1G008390(NA);HORVU7Hr1G020590(NA);HORVU7Hr1G033900(NA);HORVU7Hr1G046890(NA);HORVU7Hr1G060130(Sod1);MSTRG.12649(LOL5)
GO:0000175	3'-5'-exoribonuclease activity	Molecular Function	catalytic activity	43	-0.62954	-1.36392	0.03708	0.187994	HORVU0Hr1G006380(NA);HORVU0Hr1G006790(NA);HORVU0Hr1G007630(NA);HORVU0Hr1G040270(NA);HORVU1Hr1G010820(NA);HORVU1Hr1G022150(NA);HORVU1Hr1G029290(NA);HORVU1Hr1G035390(NA);HORVU1Hr1G036040(NA);HORVU1Hr1G069060(NA);HORVU1Hr1G085740(NA);HORVU2Hr1G046740(NA);HORVU2Hr1G055410(NA);HORVU2Hr1G056650(NA);HORVU2Hr1G056710(NA);HORVU2Hr1G066330(NA);HORVU2Hr1G081440(NA);HORVU2Hr1G123480(NA);HORVU3Hr1G032930(NA);…
GO:0009631	cold acclimation	Biological Process	response to stimulus	16	-0.731754	-1.36353	0.0442953	0.188456	HORVU1Hr1G032960(NA);HORVU2Hr1G078250(NA);HORVU3Hr1G089300(NA);HORVU3Hr1G093400(NA);HORVU4Hr1G083860(NA);HORVU5Hr1G092100(NA);HORVU5Hr1G092120(NA);HORVU5Hr1G092150(NA);HORVU5Hr1G092160(NA);HORVU5Hr1G103460(NA);HORVU6Hr1G011050(NA);HORVU6Hr1G012510(NA);HORVU6Hr1G064620(NA);HORVU6Hr1G083960(NA);HORVU6Hr1G084010(Dhn7);HORVU6Hr1G084070(NA)
GO:0001732	formation of cytoplasmic translation initiation complex	Biological Process	cellular component organization or biogenesis	23	-0.680173	-1.36252	0.0439024	0.190247	HORVU1Hr1G088760(NA);HORVU2Hr1G017640(NA);HORVU2Hr1G068360(NA);HORVU3Hr1G006000(NA);HORVU3Hr1G031330(NA);HORVU3Hr1G076960(NA);HORVU4Hr1G010940(NA);HORVU4Hr1G014100(NA);HORVU4Hr1G040280(NA);HORVU4Hr1G050630(NA);HORVU4Hr1G077250(NA);HORVU5Hr1G008250(NA);HORVU5Hr1G063770(NA);HORVU5Hr1G072560(NA);HORVU5Hr1G098600(NA);HORVU5Hr1G106440(NA);HORVU6Hr1G012010(NA);HORVU6Hr1G014610(NA);HORVU6Hr1G020300(NA);…
GO:0042393	histone binding	Molecular Function	binding	66	-0.600785	-1.36158	0.0229759	0.190282	HORVU0Hr1G001120(NA);HORVU0Hr1G010260(NA);HORVU0Hr1G025310(NA);HORVU1Hr1G012250(NA);HORVU1Hr1G024210(NA);HORVU1Hr1G027620(NA);HORVU1Hr1G038370(NA);HORVU1Hr1G038560(NA);HORVU1Hr1G048890(NA);HORVU1Hr1G064250(NA);HORVU1Hr1G067820(NA);HORVU1Hr1G078730(NA);HORVU1Hr1G080060(NA);HORVU1Hr1G084120(NA);HORVU2Hr1G022720(NA);HORVU2Hr1G029100(NA);HORVU2Hr1G031990(NA);HORVU2Hr1G032170(NA);HORVU2Hr1G033000(NA);…
GO:0043021	ribonucleoprotein complex binding	Molecular Function	binding	93	-0.582153	-1.36019	0.0177638	0.193059	AGP50789(infA);HORVU0Hr1G005840(NA);HORVU0Hr1G006190(NA);HORVU0Hr1G024630(NA);HORVU0Hr1G025190(NA);HORVU0Hr1G028010(NA);HORVU0Hr1G028370(NA);HORVU0Hr1G030920(NA);HORVU0Hr1G034480(NA);HORVU0Hr1G035290(NA);HORVU0Hr1G037370(NA);HORVU0Hr1G037630(NA);HORVU1Hr1G003960(NA);HORVU1Hr1G009320(NA);HORVU1Hr1G050300(NA);HORVU1Hr1G055810(NA);HORVU1Hr1G062470(NA);HORVU1Hr1G072660(NA);HORVU1Hr1G083710(NA);HORVU1…
GO:0044798	nuclear transcription factor complex	Cellular Component	cell part	104	-0.57989	-1.36009	0.00932642	0.192732	HORVU0Hr1G010230(NA);HORVU0Hr1G022460(NA);HORVU0Hr1G038470(NA);HORVU0Hr1G040300(NA);HORVU1Hr1G000620(NA);HORVU1Hr1G003460(NA);HORVU1Hr1G003940(NA);HORVU1Hr1G034630(NA);HORVU1Hr1G034730(NA);HORVU1Hr1G039090(NA);HORVU1Hr1G055490(NA);HORVU1Hr1G060140(NA);HORVU1Hr1G062980(NA);HORVU1Hr1G067100(NA);HORVU1Hr1G072310(NA);HORVU1Hr1G077900(NA);HORVU1Hr1G083660(NA);HORVU1Hr1G088600(NA);HORVU1Hr1G093000(NA);…
GO:0052547	regulation of peptidase activity	Biological Process	biological regulation	127	-0.577806	-1.35989	0.00412797	0.192063	HORVU0Hr1G000730(NA);HORVU0Hr1G000760(NA);HORVU0Hr1G000780(NA);HORVU0Hr1G000840(NA);HORVU0Hr1G000850(NA);HORVU0Hr1G018800(NA);HORVU0Hr1G018810(NA);HORVU0Hr1G018820(NA);HORVU0Hr1G027030(NA);HORVU1Hr1G003580(NA);HORVU1Hr1G004120(NA);HORVU1Hr1G004130(NA);HORVU1Hr1G004150(NA);HORVU1Hr1G007480(NA);HORVU1Hr1G011990(NA);HORVU1Hr1G012060(NA);HORVU1Hr1G012080(NA);HORVU1Hr1G012090(NA);HORVU1Hr1G012130(NA);…
GO:0044270	cellular nitrogen compound catabolic process	Biological Process	cellular process	321	-0.549341	-1.35872	0	0.194376	HORVU0Hr1G001440(NA);HORVU0Hr1G002290(NA);HORVU0Hr1G005720(NA);HORVU0Hr1G006380(NA);HORVU0Hr1G006790(NA);HORVU0Hr1G007630(NA);HORVU0Hr1G013220(NA);HORVU0Hr1G017230(NA);HORVU0Hr1G040270(NA);HORVU0Hr1G040320(NA);HORVU1Hr1G003280(NA);HORVU1Hr1G006860(NA);HORVU1Hr1G008330(NA);HORVU1Hr1G009040(NA);HORVU1Hr1G011430(NA);HORVU1Hr1G018060(NA);HORVU1Hr1G018080(NA);HORVU1Hr1G028200(NA);HORVU1Hr1G029290(NA);…
GO:0004523	RNA-DNA hybrid ribonuclease activity	Molecular Function	catalytic activity	40	-0.627726	-1.35823	0.0357542	0.194939	HORVU0Hr1G036580(NA);HORVU1Hr1G011830(NA);HORVU1Hr1G018530(NA);HORVU1Hr1G024810(NA);HORVU1Hr1G065870(NA);HORVU2Hr1G007080(NA);HORVU2Hr1G009300(NA);HORVU2Hr1G055530(NA);HORVU2Hr1G076440(NA);HORVU2Hr1G088970(NA);HORVU2Hr1G094780(NA);HORVU3Hr1G037180(NA);HORVU3Hr1G061420(NA);HORVU3Hr1G090000(NA);HORVU4Hr1G073620(NA);HORVU5Hr1G001260(NA);HORVU5Hr1G003010(NA);HORVU5Hr1G019490(NA);HORVU5Hr1G055040(NA);…
GO:0061134	peptidase regulator activity	Molecular Function	molecular function regulator	127	-0.571162	-1.35785	0.0072314	0.195236	HORVU0Hr1G000730(NA);HORVU0Hr1G000760(NA);HORVU0Hr1G000780(NA);HORVU0Hr1G000840(NA);HORVU0Hr1G000850(NA);HORVU0Hr1G018800(NA);HORVU0Hr1G018810(NA);HORVU0Hr1G018820(NA);HORVU0Hr1G027030(NA);HORVU1Hr1G003580(NA);HORVU1Hr1G004120(NA);HORVU1Hr1G004130(NA);HORVU1Hr1G004150(NA);HORVU1Hr1G007480(NA);HORVU1Hr1G011990(NA);HORVU1Hr1G012060(NA);HORVU1Hr1G012080(NA);HORVU1Hr1G012090(NA);HORVU1Hr1G012130(NA);…
GO:0031125	rRNA 3'-end processing	Biological Process	cellular component organization or biogenesis	23	-0.695764	-1.35781	0.0385572	0.19474	HORVU0Hr1G006380(NA);HORVU0Hr1G006790(NA);HORVU0Hr1G040270(NA);HORVU1Hr1G036040(NA);HORVU2Hr1G019960(NA);HORVU2Hr1G046740(NA);HORVU3Hr1G032930(NA);HORVU3Hr1G032990(NA);HORVU3Hr1G033430(NA);HORVU3Hr1G033760(NA);HORVU3Hr1G042890(NA);HORVU3Hr1G059710(NA);HORVU3Hr1G065020(NA);HORVU3Hr1G065370(NA);HORVU4Hr1G012650(NA);HORVU4Hr1G072850(NA);HORVU4Hr1G072900(NA);HORVU6Hr1G027570(NA);HORVU7Hr1G001080(NA);…
GO:0015144	carbohydrate transmembrane transporter activity	Molecular Function	transporter activity	38	-0.631987	-1.35738	0.0381503	0.195197	HORVU0Hr1G010080(NA);HORVU1Hr1G010210(NA);HORVU1Hr1G029920(NA);HORVU1Hr1G035760(NA);HORVU1Hr1G051290(NA);HORVU1Hr1G065100(NA);HORVU1Hr1G079940(NA);HORVU2Hr1G006510(NA);HORVU2Hr1G006520(NA);HORVU2Hr1G045900(NA);HORVU2Hr1G101630(NA);HORVU2Hr1G112080(NA);HORVU3Hr1G007190(NA);HORVU3Hr1G013170(NA);HORVU3Hr1G084860(NA);HORVU3Hr1G091230(NA);HORVU3Hr1G107780(NA);HORVU4Hr1G000100(NA);HORVU4Hr1G002310(NA);…
GO:0010951	negative regulation of endopeptidase activity	Biological Process	biological regulation	119	-0.569834	-1.35703	0.0123203	0.195455	HORVU0Hr1G000730(NA);HORVU0Hr1G000760(NA);HORVU0Hr1G000780(NA);HORVU0Hr1G000840(NA);HORVU0Hr1G000850(NA);HORVU0Hr1G018800(NA);HORVU0Hr1G018810(NA);HORVU0Hr1G018820(NA);HORVU0Hr1G027030(NA);HORVU1Hr1G003580(NA);HORVU1Hr1G004120(NA);HORVU1Hr1G004130(NA);HORVU1Hr1G004150(NA);HORVU1Hr1G007480(NA);HORVU1Hr1G011990(NA);HORVU1Hr1G012060(NA);HORVU1Hr1G012080(NA);HORVU1Hr1G012090(NA);HORVU1Hr1G012130(NA);…
GO:0016875	ligase activity, forming carbon-oxygen bonds	Molecular Function	catalytic activity	82	-0.583542	-1.35663	0.022508	0.195793	HORVU0Hr1G011560(NA);HORVU0Hr1G020980(NA);HORVU0Hr1G021230(NA);HORVU0Hr1G035750(NA);HORVU1Hr1G021130(NA);HORVU1Hr1G021700(NA);HORVU1Hr1G024170(NA);HORVU1Hr1G024420(NA);HORVU1Hr1G038700(NA);HORVU1Hr1G040160(NA);HORVU1Hr1G040170(NA);HORVU1Hr1G046630(NA);HORVU1Hr1G050920(NA);HORVU1Hr1G057910(NA);HORVU1Hr1G078370(NA);HORVU2Hr1G018890(NA);HORVU2Hr1G026750(NA);HORVU2Hr1G049240(NA);HORVU2Hr1G056440(NA);…
GO:0006352	DNA-templated transcription, initiation	Biological Process	cellular process	95	-0.579392	-1.35618	0.0104603	0.196345	HORVU0Hr1G040320(NA);HORVU1Hr1G000620(NA);HORVU1Hr1G003460(NA);HORVU1Hr1G003940(NA);HORVU1Hr1G034630(NA);HORVU1Hr1G034730(NA);HORVU1Hr1G035600(NA);HORVU1Hr1G060140(NA);HORVU1Hr1G061810(NA);HORVU1Hr1G066200(NA);HORVU1Hr1G066210(NA);HORVU1Hr1G067100(NA);HORVU1Hr1G077900(NA);HORVU1Hr1G078460(NA);HORVU1Hr1G078510(NA);HORVU1Hr1G083660(NA);HORVU1Hr1G093000(NA);HORVU1Hr1G093180(NA);HORVU2Hr1G014000(NA);…
GO:1990542	mitochondrial transmembrane transport	Biological Process	localization	90	-0.576376	-1.35614	0.0222694	0.19588	AGP50762(atpB);HORVU0Hr1G008750(NA);HORVU0Hr1G008800(NA);HORVU0Hr1G009030(NA);HORVU0Hr1G009040(NA);HORVU0Hr1G026500(NA);HORVU0Hr1G029780(NA);HORVU0Hr1G031360(NA);HORVU0Hr1G033050(NA);HORVU0Hr1G033790(NA);HORVU1Hr1G003720(NA);HORVU1Hr1G005200(NA);HORVU1Hr1G013160(NA);HORVU1Hr1G041710(NA);HORVU1Hr1G045220(NA);HORVU1Hr1G048350(NA);HORVU1Hr1G050130(NA);HORVU1Hr1G076970(NA);HORVU1Hr1G080040(NA);HORVU1…
GO:0006367	transcription initiation from RNA polymerase II promoter	Biological Process	cellular process	57	-0.593646	-1.35536	0.0235426	0.196114	HORVU0Hr1G040320(NA);HORVU1Hr1G000620(NA);HORVU1Hr1G003460(NA);HORVU1Hr1G003940(NA);HORVU1Hr1G034630(NA);HORVU1Hr1G034730(NA);HORVU1Hr1G061810(NA);HORVU1Hr1G066200(NA);HORVU1Hr1G066210(NA);HORVU1Hr1G077900(NA);HORVU1Hr1G078460(NA);HORVU1Hr1G078510(NA);HORVU2Hr1G014000(NA);HORVU2Hr1G031050(NA);HORVU2Hr1G031100(NA);HORVU2Hr1G107280(NA);HORVU2Hr1G108720(NA);HORVU3Hr1G005570(NA);HORVU3Hr1G021970(NA);…
GO:0070603	SWI/SNF superfamily-type complex	Cellular Component	cell part	30	-0.659891	-1.35441	0.0445247	0.197327	HORVU0Hr1G005770(NA);HORVU1Hr1G010800(NA);HORVU1Hr1G017710(NA);HORVU1Hr1G021540(NA);HORVU1Hr1G079930(NA);HORVU1Hr1G084700(NA);HORVU2Hr1G004460(NA);HORVU2Hr1G010350(NA);HORVU2Hr1G013180(NA);HORVU2Hr1G021060(NA);HORVU2Hr1G036750(NA);HORVU2Hr1G068970(NA);HORVU2Hr1G094790(NA);HORVU3Hr1G007270(NA);HORVU3Hr1G007330(NA);HORVU3Hr1G012150(NA);HORVU3Hr1G012850(NA);HORVU4Hr1G001140(NA);HORVU4Hr1G006800(NA);…
GO:0032269	negative regulation of cellular protein metabolic process	Biological Process	biological regulation	257	-0.554265	-1.35436	0	0.19692	HORVU0Hr1G000730(NA);HORVU0Hr1G000760(NA);HORVU0Hr1G000780(NA);HORVU0Hr1G000840(NA);HORVU0Hr1G000850(NA);HORVU0Hr1G002630(NA);HORVU0Hr1G007630(NA);HORVU0Hr1G011720(NA);HORVU0Hr1G011730(NA);HORVU0Hr1G018800(NA);HORVU0Hr1G018810(NA);HORVU0Hr1G018820(NA);HORVU0Hr1G020070(NA);HORVU0Hr1G027030(NA);HORVU0Hr1G032390(NA);HORVU1Hr1G003580(NA);HORVU1Hr1G004120(NA);HORVU1Hr1G004130(NA);HORVU1Hr1G004150(NA);…
GO:0046700	heterocycle catabolic process	Biological Process	cellular process	322	-0.551864	-1.35431	0	0.196438	HORVU0Hr1G001440(NA);HORVU0Hr1G002290(NA);HORVU0Hr1G005720(NA);HORVU0Hr1G006380(NA);HORVU0Hr1G006790(NA);HORVU0Hr1G007630(NA);HORVU0Hr1G013220(NA);HORVU0Hr1G017230(NA);HORVU0Hr1G040270(NA);HORVU0Hr1G040320(NA);HORVU1Hr1G003280(NA);HORVU1Hr1G006860(NA);HORVU1Hr1G008330(NA);HORVU1Hr1G009040(NA);HORVU1Hr1G011430(NA);HORVU1Hr1G018060(NA);HORVU1Hr1G018080(NA);HORVU1Hr1G028200(NA);HORVU1Hr1G029290(NA);…
GO:0000381	regulation of alternative mRNA splicing, via spliceosome	Biological Process	biological regulation	46	-0.619926	-1.35216	0.040724	0.200022	HORVU0Hr1G001050(NA);HORVU0Hr1G001300(NA);HORVU1Hr1G001750(NA);HORVU1Hr1G009950(NA);HORVU1Hr1G018060(NA);HORVU1Hr1G024060(NA);HORVU1Hr1G043200(NA);HORVU1Hr1G064200(NA);HORVU1Hr1G069380(NA);HORVU2Hr1G019410(NA);HORVU2Hr1G028210(NA);HORVU2Hr1G029630(NA);HORVU2Hr1G029640(NA);HORVU2Hr1G069490(NA);HORVU2Hr1G073490(NA);HORVU2Hr1G076550(NA);HORVU2Hr1G099630(NA);HORVU3Hr1G015610(NA);HORVU3Hr1G055000(NA);…
GO:0061631	ubiquitin conjugating enzyme activity	Molecular Function	catalytic activity	55	-0.604941	-1.35201	0.0221239	0.199848	HORVU0Hr1G000080(NA);HORVU1Hr1G013040(NA);HORVU1Hr1G023480(NA);HORVU1Hr1G027600(NA);HORVU1Hr1G029800(NA);HORVU1Hr1G037800(NA);HORVU1Hr1G042340(NA);HORVU1Hr1G069530(NA);HORVU1Hr1G072200(NA);HORVU1Hr1G085570(NA);HORVU1Hr1G085630(NA);HORVU1Hr1G086460(NA);HORVU1Hr1G086480(NA);HORVU1Hr1G086610(NA);HORVU1Hr1G090980(NA);HORVU2Hr1G030300(NA);HORVU2Hr1G062530(NA);HORVU2Hr1G118240(NA);HORVU3Hr1G004520(NA);…
GO:0004812	aminoacyl-tRNA ligase activity	Molecular Function	catalytic activity	82	-0.583542	-1.35109	0.0138151	0.20177	HORVU0Hr1G011560(NA);HORVU0Hr1G020980(NA);HORVU0Hr1G021230(NA);HORVU0Hr1G035750(NA);HORVU1Hr1G021130(NA);HORVU1Hr1G021700(NA);HORVU1Hr1G024170(NA);HORVU1Hr1G024420(NA);HORVU1Hr1G038700(NA);HORVU1Hr1G040160(NA);HORVU1Hr1G040170(NA);HORVU1Hr1G046630(NA);HORVU1Hr1G050920(NA);HORVU1Hr1G057910(NA);HORVU1Hr1G078370(NA);HORVU2Hr1G018890(NA);HORVU2Hr1G026750(NA);HORVU2Hr1G049240(NA);HORVU2Hr1G056440(NA);…
GO:0071395	cellular response to jasmonic acid stimulus	Biological Process	response to stimulus	37	-0.633747	-1.34962	0.0395809	0.203674	HORVU1Hr1G044810(NA);HORVU1Hr1G073230(NA);HORVU1Hr1G085880(NA);HORVU1Hr1G092890(NA);HORVU2Hr1G031310(NA);HORVU2Hr1G055380(NA);HORVU2Hr1G070880(NA);HORVU2Hr1G084510(NA);HORVU2Hr1G112360(NA);HORVU3Hr1G019230(NA);HORVU3Hr1G019510(NA);HORVU3Hr1G029670(NA);HORVU3Hr1G074640(NA);HORVU3Hr1G075370(NA);HORVU3Hr1G085210(NA);HORVU3Hr1G106880(cul4);HORVU4Hr1G003040(NA);HORVU4Hr1G003110(NA);HORVU4Hr1G076820(NA…
GO:0016893	endonuclease activity, active with either ribo- or deoxyribonucleic acids and producing 5'-phosphomonoesters	Molecular Function	catalytic activity	80	-0.583281	-1.34849	0.0223404	0.204765	HORVU0Hr1G036580(NA);HORVU1Hr1G011830(NA);HORVU1Hr1G018530(NA);HORVU1Hr1G024810(NA);HORVU1Hr1G042710(NA);HORVU1Hr1G065870(NA);HORVU1Hr1G070440(NA);HORVU1Hr1G076500(NA);HORVU1Hr1G079900(NA);HORVU2Hr1G007080(NA);HORVU2Hr1G009300(NA);HORVU2Hr1G055530(NA);HORVU2Hr1G059360(NA);HORVU2Hr1G065960(NA);HORVU2Hr1G076440(NA);HORVU2Hr1G088270(NA);HORVU2Hr1G088970(NA);HORVU2Hr1G094780(NA);HORVU2Hr1G105420(NA);…
GO:0003680	AT DNA binding	Molecular Function	binding	38	-0.631107	-1.34817	0.0373832	0.204454	HORVU0Hr1G011700(NA);HORVU0Hr1G015180(NA);HORVU1Hr1G008650(NA);HORVU1Hr1G049980(NA);HORVU2Hr1G105800(NA);HORVU2Hr1G123730(NA);HORVU3Hr1G033710(NA);HORVU3Hr1G067460(NA);HORVU3Hr1G069860(NA);HORVU3Hr1G108820(NA);HORVU4Hr1G000870(NA);HORVU4Hr1G015750(NA);HORVU4Hr1G060280(NA);HORVU4Hr1G087750(NA);HORVU5Hr1G041290(NA);HORVU5Hr1G073550(NA);HORVU5Hr1G114080(NA);HORVU5Hr1G114120(NA);HORVU6Hr1G010470(NA);…
GO:0009081	branched-chain amino acid metabolic process	Biological Process	cellular process	48	-0.617174	-1.34801	0.0426009	0.204273	HORVU0Hr1G008950(NA);HORVU0Hr1G011030(NA);HORVU0Hr1G022280(NA);HORVU0Hr1G024320(NA);HORVU0Hr1G028300(NA);HORVU1Hr1G013820(NA);HORVU1Hr1G049960(NA);HORVU1Hr1G053320(NA);HORVU1Hr1G090490(NA);HORVU2Hr1G096380(NA);HORVU2Hr1G107520(NA);HORVU2Hr1G107550(NA);HORVU2Hr1G111980(NA);HORVU2Hr1G124400(NA);HORVU2Hr1G124490(NA);HORVU3Hr1G000570(NA);HORVU3Hr1G031230(NA);HORVU3Hr1G032400(NA);HORVU3Hr1G038140(NA);…
GO:0042455	ribonucleoside biosynthetic process	Biological Process	cellular process	38	-0.633613	-1.34769	0.0439815	0.204493	HORVU1Hr1G027570(NA);HORVU1Hr1G055440(NA);HORVU1Hr1G072750(NA);HORVU1Hr1G090430(NA);HORVU1Hr1G093240(NA);HORVU1Hr1G095400(NA);HORVU2Hr1G022360(NA);HORVU2Hr1G029350(NA);HORVU2Hr1G064550(NA);HORVU2Hr1G072140(NA);HORVU2Hr1G086140(NA);HORVU2Hr1G087090(NA);HORVU2Hr1G119720(NA);HORVU3Hr1G026180(NA);HORVU3Hr1G049610(NA);HORVU3Hr1G058990(NA);HORVU3Hr1G071270(NA);HORVU3Hr1G108360(NA);HORVU3Hr1G108390(NA);…
GO:0043161	proteasome-mediated ubiquitin-dependent protein catabolic process	Biological Process	cellular process	274	-0.548223	-1.34714	0	0.205375	HORVU0Hr1G000250(NA);HORVU0Hr1G001180(NA);HORVU0Hr1G004970(NA);HORVU0Hr1G005070(NA);HORVU0Hr1G006340(NA);HORVU0Hr1G007930(NA);HORVU0Hr1G011650(NA);HORVU0Hr1G015750(NA);HORVU0Hr1G015960(NA);HORVU0Hr1G027670(NA);HORVU0Hr1G035640(NA);HORVU0Hr1G038060(NA);HORVU0Hr1G040340(NA);HORVU1Hr1G002240(NA);HORVU1Hr1G003160(NA);HORVU1Hr1G004970(NA);HORVU1Hr1G007580(NA);HORVU1Hr1G011370(NA);HORVU1Hr1G016110(NA);…
GO:0016796	exonuclease activity, active with either ribo- or deoxyribonucleic acids and producing 5'-phosphomonoesters	Molecular Function	catalytic activity	68	-0.588816	-1.34639	0.0377778	0.206129	HORVU0Hr1G006380(NA);HORVU0Hr1G006790(NA);HORVU0Hr1G007630(NA);HORVU0Hr1G040270(NA);HORVU1Hr1G010820(NA);HORVU1Hr1G022150(NA);HORVU1Hr1G029290(NA);HORVU1Hr1G035390(NA);HORVU1Hr1G036040(NA);HORVU1Hr1G036500(NA);HORVU1Hr1G069060(NA);HORVU1Hr1G085740(NA);HORVU2Hr1G012300(NA);HORVU2Hr1G046740(NA);HORVU2Hr1G055410(NA);HORVU2Hr1G056650(NA);HORVU2Hr1G056710(NA);HORVU2Hr1G059360(NA);HORVU2Hr1G066330(NA);…
GO:0048024	regulation of mRNA splicing, via spliceosome	Biological Process	biological regulation	52	-0.607843	-1.34601	0.0330033	0.206526	HORVU0Hr1G001050(NA);HORVU0Hr1G001300(NA);HORVU1Hr1G001750(NA);HORVU1Hr1G009950(NA);HORVU1Hr1G018060(NA);HORVU1Hr1G024060(NA);HORVU1Hr1G038240(NA);HORVU1Hr1G043200(NA);HORVU1Hr1G064200(NA);HORVU1Hr1G069380(NA);HORVU2Hr1G019410(NA);HORVU2Hr1G028210(NA);HORVU2Hr1G029630(NA);HORVU2Hr1G029640(NA);HORVU2Hr1G069490(NA);HORVU2Hr1G073490(NA);HORVU2Hr1G076550(NA);HORVU2Hr1G099630(NA);HORVU3Hr1G015610(NA);…
GO:0006563	L-serine metabolic process	Biological Process	cellular process	31	-0.649764	-1.34581	0.0443925	0.206484	HORVU0Hr1G022440(NA);HORVU0Hr1G035820(NA);HORVU1Hr1G031220(NA);HORVU1Hr1G055860(NA);HORVU1Hr1G056180(NA);HORVU2Hr1G000250(NA);HORVU2Hr1G000280(NA);HORVU2Hr1G026800(NA);HORVU2Hr1G072450(NA);HORVU2Hr1G074630(NA);HORVU2Hr1G110110(NA);HORVU2Hr1G113180(NA);HORVU3Hr1G015620(NA);HORVU3Hr1G040910(NA);HORVU3Hr1G079890(NA);HORVU3Hr1G082070(NA);HORVU4Hr1G011500(NA);HORVU4Hr1G067610(NA);HORVU4Hr1G071040(NA);…
GO:0003729	mRNA binding	Molecular Function	binding	361	-0.547911	-1.34339	0	0.211649	AGP50799(rps7);EPlHVUG00000039869(NA);HORVU0Hr1G001050(NA);HORVU0Hr1G001300(NA);HORVU0Hr1G001450(NA);HORVU0Hr1G001530(NA);HORVU0Hr1G004130(NA);HORVU0Hr1G005500(NA);HORVU0Hr1G005920(NA);HORVU0Hr1G006190(NA);HORVU0Hr1G007380(NA);HORVU0Hr1G007860(NA);HORVU0Hr1G008070(NA);HORVU0Hr1G008080(NA);HORVU0Hr1G009840(NA);HORVU0Hr1G014020(NA);HORVU0Hr1G015820(NA);HORVU0Hr1G019620(NA);HORVU0Hr1G031420(NA);HORV…
GO:0006661	phosphatidylinositol biosynthetic process	Biological Process	cellular process	44	-0.615192	-1.34185	0.0395809	0.214949	HORVU0Hr1G007680(NA);HORVU1Hr1G012420(NA);HORVU1Hr1G024510(NA);HORVU1Hr1G035350(NA);HORVU2Hr1G025090(NA);HORVU2Hr1G032740(NA);HORVU2Hr1G091290(NA);HORVU2Hr1G104190(NA);HORVU2Hr1G106490(NA);HORVU2Hr1G119070(NA);HORVU3Hr1G017600(NA);HORVU3Hr1G063250(NA);HORVU3Hr1G091850(NA);HORVU4Hr1G022960(NA);HORVU4Hr1G066830(NA);HORVU4Hr1G077220(NA);HORVU4Hr1G082720(NA);HORVU4Hr1G085860(NA);HORVU4Hr1G088840(NA);…
GO:0000380	alternative mRNA splicing, via spliceosome	Biological Process	cellular process	48	-0.611586	-1.34089	0.0461712	0.216191	HORVU0Hr1G001050(NA);HORVU0Hr1G001300(NA);HORVU1Hr1G001750(NA);HORVU1Hr1G009950(NA);HORVU1Hr1G018060(NA);HORVU1Hr1G024060(NA);HORVU1Hr1G043200(NA);HORVU1Hr1G064200(NA);HORVU1Hr1G069380(NA);HORVU2Hr1G019410(NA);HORVU2Hr1G028210(NA);HORVU2Hr1G029630(NA);HORVU2Hr1G029640(NA);HORVU2Hr1G069490(NA);HORVU2Hr1G073490(NA);HORVU2Hr1G076550(NA);HORVU2Hr1G099630(NA);HORVU3Hr1G015610(NA);HORVU3Hr1G055000(NA);…
GO:0006511	ubiquitin-dependent protein catabolic process	Biological Process	cellular process	485	-0.541183	-1.34041	0	0.216821	HORVU0Hr1G000250(NA);HORVU0Hr1G001180(NA);HORVU0Hr1G004690(NA);HORVU0Hr1G004870(NA);HORVU0Hr1G004970(NA);HORVU0Hr1G004980(NA);HORVU0Hr1G005070(NA);HORVU0Hr1G006120(NA);HORVU0Hr1G006130(NA);HORVU0Hr1G006340(NA);HORVU0Hr1G007820(NA);HORVU0Hr1G007930(NA);HORVU0Hr1G011460(NA);HORVU0Hr1G011650(NA);HORVU0Hr1G015750(NA);HORVU0Hr1G015960(NA);HORVU0Hr1G027670(NA);HORVU0Hr1G030140(NA);HORVU0Hr1G035640(NA);…
GO:0036459	thiol-dependent ubiquitinyl hydrolase activity	Molecular Function	catalytic activity	85	-0.57129	-1.34038	0.0149254	0.216346	HORVU0Hr1G004690(NA);HORVU0Hr1G015030(NA);HORVU0Hr1G030140(NA);HORVU1Hr1G033800(NA);HORVU1Hr1G052690(NA);HORVU1Hr1G058180(NA);HORVU1Hr1G073130(NA);HORVU1Hr1G077630(NA);HORVU1Hr1G079200(NA);HORVU1Hr1G094000(NA);HORVU2Hr1G009710(NA);HORVU2Hr1G012520(NA);HORVU2Hr1G012540(NA);HORVU2Hr1G022340(NA);HORVU2Hr1G038150(NA);HORVU2Hr1G042790(NA);HORVU2Hr1G057310(NA);HORVU2Hr1G058700(NA);HORVU2Hr1G059750(NA);…
GO:0090150	establishment of protein localization to membrane	Biological Process	localization	128	-0.559966	-1.33962	0.0101729	0.217719	HORVU0Hr1G009030(NA);HORVU0Hr1G009040(NA);HORVU0Hr1G017120(NA);HORVU0Hr1G020070(NA);HORVU0Hr1G026500(NA);HORVU1Hr1G005200(NA);HORVU1Hr1G014610(NA);HORVU1Hr1G027460(NA);HORVU1Hr1G048470(NA);HORVU1Hr1G048480(NA);HORVU1Hr1G057970(NA);HORVU1Hr1G062340(NA);HORVU1Hr1G070610(NA);HORVU1Hr1G072560(NA);HORVU1Hr1G074890(NA);HORVU1Hr1G076180(NA);HORVU1Hr1G077770(NA);HORVU1Hr1G077990(NA);HORVU2Hr1G012230(NA);…
GO:0001098	basal transcription machinery binding	Molecular Function	binding	34	-0.641201	-1.33925	0.0412736	0.218043	HORVU0Hr1G001570(NA);HORVU0Hr1G010590(NA);HORVU0Hr1G023600(NA);HORVU1Hr1G034630(NA);HORVU1Hr1G066200(NA);HORVU1Hr1G066210(NA);HORVU1Hr1G078460(NA);HORVU1Hr1G078510(NA);HORVU2Hr1G029620(NA);HORVU2Hr1G047470(NA);HORVU2Hr1G063950(NA);HORVU2Hr1G108720(NA);HORVU3Hr1G001430(NA);HORVU3Hr1G023650(NA);HORVU3Hr1G075820(NA);HORVU3Hr1G075830(NA);HORVU3Hr1G099920(NA);HORVU3Hr1G112720(NA);HORVU4Hr1G001840(NA);…
GO:1901701	cellular response to oxygen-containing compound	Biological Process	response to stimulus	250	-0.547138	-1.33696	0	0.220473	HORVU0Hr1G000340(NA);HORVU0Hr1G000450(NA);HORVU0Hr1G008870(NA);HORVU0Hr1G010220(NA);HORVU0Hr1G011720(NA);HORVU0Hr1G011730(NA);HORVU0Hr1G023640(NA);HORVU0Hr1G032390(NA);HORVU0Hr1G040070(NA);HORVU1Hr1G016540(NA);HORVU1Hr1G019330(NA);HORVU1Hr1G030390(NA);HORVU1Hr1G044810(NA);HORVU1Hr1G049860(NA);HORVU1Hr1G050110(NA);HORVU1Hr1G052350(NA);HORVU1Hr1G052420(NA);HORVU1Hr1G055440(NA);HORVU1Hr1G055860(NA);…
GO:0016891	endoribonuclease activity, producing 5'-phosphomonoesters	Molecular Function	catalytic activity	68	-0.584099	-1.33466	0.0381679	0.225297	HORVU0Hr1G036580(NA);HORVU1Hr1G011830(NA);HORVU1Hr1G018530(NA);HORVU1Hr1G024810(NA);HORVU1Hr1G042710(NA);HORVU1Hr1G065870(NA);HORVU1Hr1G070440(NA);HORVU1Hr1G076500(NA);HORVU2Hr1G007080(NA);HORVU2Hr1G009300(NA);HORVU2Hr1G055530(NA);HORVU2Hr1G065960(NA);HORVU2Hr1G076440(NA);HORVU2Hr1G088270(NA);HORVU2Hr1G088970(NA);HORVU2Hr1G094780(NA);HORVU2Hr1G127250(NA);HORVU3Hr1G018840(NA);HORVU3Hr1G031690(NA);…
GO:0031227	intrinsic component of endoplasmic reticulum membrane	Cellular Component	cell part	75	-0.578863	-1.3344	0.0340426	0.223689	HORVU0Hr1G008470(NA);HORVU1Hr1G008350(NA);HORVU1Hr1G012420(NA);HORVU1Hr1G028280(NA);HORVU1Hr1G033270(NA);HORVU1Hr1G059360(NA);HORVU1Hr1G072170(NA);HORVU1Hr1G073040(NA);HORVU1Hr1G073060(NA);HORVU1Hr1G084220(NA);HORVU1Hr1G091090(NA);HORVU1Hr1G093800(NA);HORVU1Hr1G093830(NA);HORVU2Hr1G027790(NA);HORVU2Hr1G032740(NA);HORVU2Hr1G066560(NA);HORVU2Hr1G074700(NA);HORVU2Hr1G097530(NA);HORVU3Hr1G013730(NA);…
GO:0004843	thiol-dependent ubiquitin-specific protease activity	Molecular Function	catalytic activity	85	-0.57129	-1.33406	0.022869	0.224002	HORVU0Hr1G004690(NA);HORVU0Hr1G015030(NA);HORVU0Hr1G030140(NA);HORVU1Hr1G033800(NA);HORVU1Hr1G052690(NA);HORVU1Hr1G058180(NA);HORVU1Hr1G073130(NA);HORVU1Hr1G077630(NA);HORVU1Hr1G079200(NA);HORVU1Hr1G094000(NA);HORVU2Hr1G009710(NA);HORVU2Hr1G012520(NA);HORVU2Hr1G012540(NA);HORVU2Hr1G022340(NA);HORVU2Hr1G038150(NA);HORVU2Hr1G042790(NA);HORVU2Hr1G057310(NA);HORVU2Hr1G058700(NA);HORVU2Hr1G059750(NA);…
GO:0071985	multivesicular body sorting pathway	Biological Process	localization	26	-0.674628	-1.33362	0.049697	0.224554	HORVU0Hr1G000030(NA);HORVU1Hr1G033110(NA);HORVU1Hr1G040930(NA);HORVU2Hr1G030670(NA);HORVU2Hr1G040440(NA);HORVU3Hr1G014580(NA);HORVU3Hr1G030490(NA);HORVU3Hr1G046960(NA);HORVU3Hr1G059280(NA);HORVU3Hr1G076910(NA);HORVU3Hr1G079710(NA);HORVU3Hr1G113090(NA);HORVU3Hr1G115980(NA);HORVU4Hr1G032750(NA);HORVU4Hr1G056200(NA);HORVU4Hr1G077970(NA);HORVU4Hr1G090800(NA);HORVU5Hr1G045960(NA);HORVU5Hr1G052710(NA);…
GO:0019439	aromatic compound catabolic process	Biological Process	cellular process	350	-0.539392	-1.33293	0	0.225903	HORVU0Hr1G001440(NA);HORVU0Hr1G002290(NA);HORVU0Hr1G005720(NA);HORVU0Hr1G006380(NA);HORVU0Hr1G006790(NA);HORVU0Hr1G007630(NA);HORVU0Hr1G013220(NA);HORVU0Hr1G016330(NA);HORVU0Hr1G017230(NA);HORVU0Hr1G040270(NA);HORVU0Hr1G040320(NA);HORVU1Hr1G003280(NA);HORVU1Hr1G006860(NA);HORVU1Hr1G008330(NA);HORVU1Hr1G008360(NA);HORVU1Hr1G009040(NA);HORVU1Hr1G011430(NA);HORVU1Hr1G018060(NA);HORVU1Hr1G018080(NA);…
GO:0031331	positive regulation of cellular catabolic process	Biological Process	biological regulation	56	-0.592843	-1.32965	0.0417582	0.231417	HORVU0Hr1G020500(NA);HORVU1Hr1G008330(NA);HORVU1Hr1G061810(NA);HORVU1Hr1G091080(NA);HORVU2Hr1G001810(NA);HORVU2Hr1G014000(NA);HORVU2Hr1G014050(NA);HORVU2Hr1G014060(NA);HORVU2Hr1G014080(NA);HORVU2Hr1G014770(NA);HORVU2Hr1G023660(NA);HORVU2Hr1G030040(NA);HORVU2Hr1G085060(NA);HORVU2Hr1G106250(NA);HORVU2Hr1G106310(NA);HORVU2Hr1G106330(NA);HORVU2Hr1G106360(NA);HORVU2Hr1G107280(NA);HORVU2Hr1G116300(NA);…
GO:0010498	proteasomal protein catabolic process	Biological Process	cellular process	304	-0.542297	-1.32862	0	0.233533	HORVU0Hr1G000250(NA);HORVU0Hr1G001180(NA);HORVU0Hr1G004970(NA);HORVU0Hr1G005070(NA);HORVU0Hr1G006340(NA);HORVU0Hr1G007930(NA);HORVU0Hr1G011650(NA);HORVU0Hr1G015750(NA);HORVU0Hr1G015960(NA);HORVU0Hr1G020500(NA);HORVU0Hr1G027670(NA);HORVU0Hr1G035640(NA);HORVU0Hr1G038060(NA);HORVU0Hr1G040340(NA);HORVU1Hr1G002240(NA);HORVU1Hr1G003160(NA);HORVU1Hr1G004970(NA);HORVU1Hr1G007580(NA);HORVU1Hr1G011370(NA);…
GO:0070646	protein modification by small protein removal	Biological Process	cellular process	141	-0.548632	-1.32741	0.0173824	0.235645	HORVU0Hr1G004690(NA);HORVU0Hr1G009550(NA);HORVU0Hr1G015030(NA);HORVU0Hr1G018470(NA);HORVU0Hr1G025410(NA);HORVU0Hr1G029090(NA);HORVU0Hr1G030140(NA);HORVU1Hr1G008160(NA);HORVU1Hr1G017260(NA);HORVU1Hr1G033800(NA);HORVU1Hr1G034420(NA);HORVU1Hr1G040160(NA);HORVU1Hr1G040180(NA);HORVU1Hr1G048620(NA);HORVU1Hr1G049510(NA);HORVU1Hr1G049520(NA);HORVU1Hr1G058180(NA);HORVU1Hr1G060100(NA);HORVU1Hr1G073130(NA);…
GO:0042176	regulation of protein catabolic process	Biological Process	biological regulation	63	-0.587954	-1.32632	0.0433369	0.236236	HORVU0Hr1G007930(NA);HORVU0Hr1G020500(NA);HORVU1Hr1G007580(NA);HORVU1Hr1G008490(NA);HORVU1Hr1G013240(NA);HORVU1Hr1G058660(NA);HORVU1Hr1G081810(NA);HORVU1Hr1G091080(NA);HORVU2Hr1G014000(NA);HORVU2Hr1G014050(NA);HORVU2Hr1G014060(NA);HORVU2Hr1G014080(NA);HORVU2Hr1G014770(NA);HORVU2Hr1G030040(NA);HORVU2Hr1G085060(NA);HORVU2Hr1G106250(NA);HORVU2Hr1G106310(NA);HORVU2Hr1G106330(NA);HORVU2Hr1G106360(NA);…
GO:0006281	DNA repair	Biological Process	response to stimulus	463	-0.5354	-1.3263	0	0.235695	HORVU0Hr1G002080(NA);HORVU0Hr1G002630(NA);HORVU0Hr1G002710(NA);HORVU0Hr1G003380(NA);HORVU0Hr1G008030(NA);HORVU0Hr1G010260(NA);HORVU0Hr1G010660(NA);HORVU0Hr1G013660(NA);HORVU0Hr1G015660(NA);HORVU0Hr1G017330(NA);HORVU0Hr1G018030(NA);HORVU0Hr1G018090(NA);HORVU0Hr1G019660(NA);HORVU0Hr1G023160(NA);HORVU0Hr1G025770(NA);HORVU0Hr1G028900(NA);HORVU0Hr1G030310(NA);HORVU0Hr1G031140(NA);HORVU0Hr1G032000(NA);…
GO:0070925	organelle assembly	Biological Process	cellular component organization or biogenesis	247	-0.542794	-1.32463	0.001001	0.239749	AGP50777(rpl20);AGP50796(rpl23);AGP50799(rps7);EPlHVUG00000039848(rpl5_2);EPlHVUG00000039869(NA);EPlHVUG00000039878(rpl5_1);HORVU0Hr1G003140(NA);HORVU0Hr1G004130(NA);HORVU0Hr1G004700(NA);HORVU0Hr1G005500(NA);HORVU0Hr1G008860(NA);HORVU0Hr1G024700(NA);HORVU0Hr1G024930(NA);HORVU0Hr1G026140(NA);HORVU0Hr1G028410(NA);HORVU0Hr1G029890(NA);HORVU0Hr1G031420(NA);HORVU0Hr1G031440(NA);HORVU0Hr1G032960(NA);HO…
GO:0016441	posttranscriptional gene silencing	Biological Process	biological regulation	69	-0.576668	-1.32308	0.0358696	0.242256	HORVU0Hr1G005350(NA);HORVU0Hr1G012490(NA);HORVU0Hr1G020790(NA);HORVU1Hr1G041820(NA);HORVU1Hr1G042710(NA);HORVU1Hr1G044750(Prp1);HORVU1Hr1G059450(NA);HORVU1Hr1G067290(NA);HORVU1Hr1G076990(NA);HORVU2Hr1G013790(NA);HORVU2Hr1G058940(NA);HORVU2Hr1G081260(NA);HORVU2Hr1G088270(NA);HORVU3Hr1G027290(NA);HORVU3Hr1G027340(NA);HORVU3Hr1G079260(NA);HORVU3Hr1G092430(NA);HORVU3Hr1G107690(NA);HORVU4Hr1G024480(NA…
GO:0072594	establishment of protein localization to organelle	Biological Process	localization	255	-0.537675	-1.323	0.00200803	0.241894	HORVU0Hr1G001510(NA);HORVU0Hr1G009030(NA);HORVU0Hr1G009040(NA);HORVU0Hr1G011460(NA);HORVU0Hr1G013350(NA);HORVU0Hr1G013890(NA);HORVU0Hr1G017120(NA);HORVU0Hr1G020070(NA);HORVU0Hr1G026500(NA);HORVU0Hr1G030130(NA);HORVU0Hr1G030200(NA);HORVU1Hr1G000020(NA);HORVU1Hr1G003720(NA);HORVU1Hr1G005120(NA);HORVU1Hr1G005200(NA);HORVU1Hr1G005800(NA);HORVU1Hr1G009900(NA);HORVU1Hr1G013160(NA);HORVU1Hr1G013580(NA);…
GO:0016765	transferase activity, transferring alkyl or aryl (other than methyl) groups	Molecular Function	catalytic activity	216	-0.542418	-1.32253	0.00402414	0.242571	HORVU0Hr1G000490(NA);HORVU0Hr1G006770(NA);HORVU0Hr1G017720(NA);HORVU0Hr1G017970(NA);HORVU0Hr1G018050(NA);HORVU0Hr1G018060(NA);HORVU0Hr1G019300(NA);HORVU1Hr1G001560(NA);HORVU1Hr1G002160(NA);HORVU1Hr1G006780(NA);HORVU1Hr1G011480(NA);HORVU1Hr1G017050(GST6);HORVU1Hr1G021140(NA);HORVU1Hr1G021150(NA);HORVU1Hr1G021160(NA);HORVU1Hr1G021170(NA);HORVU1Hr1G021180(NA);HORVU1Hr1G031220(NA);HORVU1Hr1G043190(NA…
GO:0019783	ubiquitin-like protein-specific protease activity	Molecular Function	catalytic activity	101	-0.56319	-1.32249	0.0167189	0.242119	HORVU0Hr1G004690(NA);HORVU0Hr1G015030(NA);HORVU0Hr1G018470(NA);HORVU0Hr1G025410(NA);HORVU0Hr1G030140(NA);HORVU1Hr1G008160(NA);HORVU1Hr1G017260(NA);HORVU1Hr1G033800(NA);HORVU1Hr1G052690(NA);HORVU1Hr1G058180(NA);HORVU1Hr1G073130(NA);HORVU1Hr1G077630(NA);HORVU1Hr1G079200(NA);HORVU1Hr1G094000(NA);HORVU2Hr1G009710(NA);HORVU2Hr1G012520(NA);HORVU2Hr1G012540(NA);HORVU2Hr1G022340(NA);HORVU2Hr1G038150(NA);…
GO:0033365	protein localization to organelle	Biological Process	localization	292	-0.53595	-1.32208	0	0.242051	HORVU0Hr1G001510(NA);HORVU0Hr1G009030(NA);HORVU0Hr1G009040(NA);HORVU0Hr1G011460(NA);HORVU0Hr1G013350(NA);HORVU0Hr1G013890(NA);HORVU0Hr1G017120(NA);HORVU0Hr1G020070(NA);HORVU0Hr1G026500(NA);HORVU0Hr1G030130(NA);HORVU0Hr1G030200(NA);HORVU1Hr1G000020(NA);HORVU1Hr1G003720(NA);HORVU1Hr1G005120(NA);HORVU1Hr1G005200(NA);HORVU1Hr1G005800(NA);HORVU1Hr1G009900(NA);HORVU1Hr1G013160(NA);HORVU1Hr1G013580(NA);…
GO:0030176	integral component of endoplasmic reticulum membrane	Cellular Component	cell part	72	-0.583417	-1.32205	0.0387513	0.24153	HORVU0Hr1G008470(NA);HORVU1Hr1G008350(NA);HORVU1Hr1G012420(NA);HORVU1Hr1G028280(NA);HORVU1Hr1G033270(NA);HORVU1Hr1G059360(NA);HORVU1Hr1G072170(NA);HORVU1Hr1G073040(NA);HORVU1Hr1G073060(NA);HORVU1Hr1G084220(NA);HORVU1Hr1G091090(NA);HORVU1Hr1G093800(NA);HORVU1Hr1G093830(NA);HORVU2Hr1G027790(NA);HORVU2Hr1G032740(NA);HORVU2Hr1G066560(NA);HORVU2Hr1G074700(NA);HORVU2Hr1G097530(NA);HORVU3Hr1G013730(NA);…
GO:0043039	tRNA aminoacylation	Biological Process	cellular process	86	-0.572838	-1.32148	0.0211864	0.241846	HORVU0Hr1G011560(NA);HORVU0Hr1G020980(NA);HORVU0Hr1G021230(NA);HORVU0Hr1G035750(NA);HORVU1Hr1G021130(NA);HORVU1Hr1G021700(NA);HORVU1Hr1G024170(NA);HORVU1Hr1G024420(NA);HORVU1Hr1G038700(NA);HORVU1Hr1G040160(NA);HORVU1Hr1G040170(NA);HORVU1Hr1G046630(NA);HORVU1Hr1G050920(NA);HORVU1Hr1G057910(NA);HORVU1Hr1G078370(NA);HORVU2Hr1G018890(NA);HORVU2Hr1G026750(NA);HORVU2Hr1G049240(NA);HORVU2Hr1G056440(NA);…
GO:0010557	positive regulation of macromolecule biosynthetic process	Biological Process	biological regulation	436	-0.530755	-1.3198	0.001	0.244598	AGP50757(rps4);EPlHVUG00000039883(NA);HORVU0Hr1G001120(NA);HORVU0Hr1G001200(NA);HORVU0Hr1G001570(NA);HORVU0Hr1G002630(NA);HORVU0Hr1G003020(NA);HORVU0Hr1G006190(NA);HORVU0Hr1G007770(NA);HORVU0Hr1G010940(NA);HORVU0Hr1G011520(NA);HORVU0Hr1G012370(NA);HORVU0Hr1G012790(NA);HORVU0Hr1G017670(NA);HORVU0Hr1G020240(NA);HORVU0Hr1G021220(NA);HORVU0Hr1G023600(NA);HORVU0Hr1G023640(NA);HORVU0Hr1G032300(NA);HORV…
GO:0009611	response to wounding	Biological Process	response to stimulus	69	-0.579086	-1.31964	0.0334052	0.24452	HORVU0Hr1G018800(NA);HORVU0Hr1G018810(NA);HORVU0Hr1G018820(NA);HORVU0Hr1G039050(NA);HORVU1Hr1G003580(NA);HORVU1Hr1G004120(NA);HORVU1Hr1G004130(NA);HORVU1Hr1G004150(NA);HORVU1Hr1G004720(NA);HORVU1Hr1G005120(NA);HORVU1Hr1G011990(NA);HORVU1Hr1G012060(NA);HORVU1Hr1G012080(NA);HORVU1Hr1G012090(NA);HORVU1Hr1G012130(NA);HORVU1Hr1G012170(CI-2);HORVU1Hr1G018770(NA);HORVU1Hr1G092890(NA);HORVU2Hr1G028660(NA…
GO:0010628	positive regulation of gene expression	Biological Process	biological regulation	429	-0.533724	-1.31938	0	0.244571	AGP50757(rps4);EPlHVUG00000039883(NA);HORVU0Hr1G001120(NA);HORVU0Hr1G001200(NA);HORVU0Hr1G001570(NA);HORVU0Hr1G002630(NA);HORVU0Hr1G003020(NA);HORVU0Hr1G006190(NA);HORVU0Hr1G007770(NA);HORVU0Hr1G010940(NA);HORVU0Hr1G011520(NA);HORVU0Hr1G012370(NA);HORVU0Hr1G012790(NA);HORVU0Hr1G017670(NA);HORVU0Hr1G020240(NA);HORVU0Hr1G021220(NA);HORVU0Hr1G023600(NA);HORVU0Hr1G023640(NA);HORVU0Hr1G032300(NA);HORV…
GO:1901361	organic cyclic compound catabolic process	Biological Process	metabolic process	365	-0.533245	-1.31853	0	0.245772	HORVU0Hr1G001440(NA);HORVU0Hr1G002290(NA);HORVU0Hr1G005720(NA);HORVU0Hr1G006380(NA);HORVU0Hr1G006790(NA);HORVU0Hr1G007630(NA);HORVU0Hr1G013220(NA);HORVU0Hr1G016330(NA);HORVU0Hr1G017230(NA);HORVU0Hr1G040270(NA);HORVU0Hr1G040320(NA);HORVU1Hr1G003280(NA);HORVU1Hr1G006860(NA);HORVU1Hr1G008330(NA);HORVU1Hr1G008360(NA);HORVU1Hr1G009040(NA);HORVU1Hr1G011430(NA);HORVU1Hr1G018060(NA);HORVU1Hr1G018080(NA);…
GO:0016779	nucleotidyltransferase activity	Molecular Function	catalytic activity	284	-0.536961	-1.31685	0	0.24803	AGP50745(rpoB);AGP50746(rpoC1);AGP50747(rpoC2);AGP50786(rpoA);HORVU0Hr1G002960(NA);HORVU0Hr1G005670(NA);HORVU0Hr1G014150(blpl);HORVU0Hr1G014220(NA);HORVU0Hr1G015300(NA);HORVU0Hr1G017050(NA);HORVU0Hr1G017070(NA);HORVU0Hr1G019660(NA);HORVU0Hr1G026710(NA);HORVU0Hr1G026820(NA);HORVU0Hr1G028560(NA);HORVU0Hr1G028570(NA);HORVU0Hr1G029140(NA);HORVU0Hr1G029500(NA);HORVU0Hr1G029960(NA);HORVU0Hr1G033200(NA)…
GO:0000151	ubiquitin ligase complex	Cellular Component	cell part	189	-0.539295	-1.31662	0.00912779	0.247482	HORVU0Hr1G000250(NA);HORVU0Hr1G002630(NA);HORVU0Hr1G004870(NA);HORVU0Hr1G004980(NA);HORVU0Hr1G005070(NA);HORVU0Hr1G011650(NA);HORVU0Hr1G015960(NA);HORVU0Hr1G027080(NA);HORVU0Hr1G027670(NA);HORVU1Hr1G004970(NA);HORVU1Hr1G011370(NA);HORVU1Hr1G016110(NA);HORVU1Hr1G018790(NA);HORVU1Hr1G020390(NA);HORVU1Hr1G020400(NA);HORVU1Hr1G021230(NA);HORVU1Hr1G021550(NA);HORVU1Hr1G028280(NA);HORVU1Hr1G052560(NA);…
GO:0071229	cellular response to acid chemical	Biological Process	response to stimulus	170	-0.544834	-1.31632	0.00611621	0.24717	HORVU0Hr1G000340(NA);HORVU0Hr1G011720(NA);HORVU0Hr1G011730(NA);HORVU0Hr1G023640(NA);HORVU0Hr1G032390(NA);HORVU1Hr1G016540(NA);HORVU1Hr1G030390(NA);HORVU1Hr1G044810(NA);HORVU1Hr1G050110(NA);HORVU1Hr1G055860(NA);HORVU1Hr1G060060(NA);HORVU1Hr1G060810(NA);HORVU1Hr1G063030(NA);HORVU1Hr1G068760(NA);HORVU1Hr1G070420(NA);HORVU1Hr1G072290(NA);HORVU1Hr1G073230(NA);HORVU1Hr1G074960(NA);HORVU1Hr1G085880(NA);…
GO:0006839	mitochondrial transport	Biological Process	localization	109	-0.558874	-1.31587	0.0228216	0.247808	AGP50762(atpB);HORVU0Hr1G008750(NA);HORVU0Hr1G008800(NA);HORVU0Hr1G009030(NA);HORVU0Hr1G009040(NA);HORVU0Hr1G026500(NA);HORVU0Hr1G029780(NA);HORVU0Hr1G031360(NA);HORVU0Hr1G033050(NA);HORVU0Hr1G033790(NA);HORVU1Hr1G003720(NA);HORVU1Hr1G005200(NA);HORVU1Hr1G013160(NA);HORVU1Hr1G041710(NA);HORVU1Hr1G045220(NA);HORVU1Hr1G048350(NA);HORVU1Hr1G050130(NA);HORVU1Hr1G070610(NA);HORVU1Hr1G076970(NA);HORVU1…
GO:0042255	ribosome assembly	Biological Process	cellular component organization or biogenesis	159	-0.544375	-1.31527	0.00915565	0.248308	AGP50777(rpl20);AGP50796(rpl23);AGP50799(rps7);EPlHVUG00000039848(rpl5_2);EPlHVUG00000039869(NA);EPlHVUG00000039878(rpl5_1);HORVU0Hr1G003140(NA);HORVU0Hr1G004130(NA);HORVU0Hr1G004700(NA);HORVU0Hr1G005500(NA);HORVU0Hr1G024700(NA);HORVU0Hr1G024930(NA);HORVU0Hr1G026140(NA);HORVU0Hr1G028410(NA);HORVU0Hr1G029890(NA);HORVU0Hr1G031420(NA);HORVU0Hr1G031440(NA);HORVU0Hr1G032960(NA);HORVU0Hr1G033470(NA);HO…
GO:0072657	protein localization to membrane	Biological Process	localization	151	-0.546131	-1.31495	0.0101626	0.247488	HORVU0Hr1G009030(NA);HORVU0Hr1G009040(NA);HORVU0Hr1G012100(NA);HORVU0Hr1G017120(NA);HORVU0Hr1G020070(NA);HORVU0Hr1G026500(NA);HORVU1Hr1G005200(NA);HORVU1Hr1G014610(NA);HORVU1Hr1G027460(NA);HORVU1Hr1G042180(NA);HORVU1Hr1G048470(NA);HORVU1Hr1G048480(NA);HORVU1Hr1G057970(NA);HORVU1Hr1G062340(NA);HORVU1Hr1G070610(NA);HORVU1Hr1G072560(NA);HORVU1Hr1G074890(NA);HORVU1Hr1G076180(NA);HORVU1Hr1G077770(NA);…

## Sheet: ZG-vs-WG.go.GSEA
id	name	GO Term(level1)	GO Term(level2)	SIZE	ES	NES	NOM p-val	FDR q-val	Genes
GO:0009521	photosystem	Cellular Component	cell part	274	-0.690804	-2.31703	0	0	AGP50735(psbA);AGP50738(psbK);AGP50739(psbI);AGP50740(psbD);AGP50741(psbC);AGP50742(psbZ);AGP50743(psbM);AGP50754(psaB);AGP50755(psaA);AGP50764(psaI);AGP50765(ycf4);AGP50768(psbJ);AGP50769(psbL);AGP50770(psbF);AGP50771(psbE);AGP50774(psaJ);AGP50780(psbB);AGP50781(psbT);AGP50782(psbN);AGP50783(psbH);AGP50806(psaC);HORVU0Hr1G001490(NA);HORVU0Hr1G003270(NA);HORVU0Hr1G024440(NA);HORVU0Hr1G024670(NA);…
GO:0009523	photosystem II	Cellular Component	cell part	180	-0.712716	-2.30023	0	0	AGP50735(psbA);AGP50738(psbK);AGP50739(psbI);AGP50740(psbD);AGP50741(psbC);AGP50742(psbZ);AGP50743(psbM);AGP50768(psbJ);AGP50769(psbL);AGP50770(psbF);AGP50771(psbE);AGP50780(psbB);AGP50781(psbT);AGP50782(psbN);AGP50783(psbH);HORVU0Hr1G003270(NA);HORVU0Hr1G024440(NA);HORVU0Hr1G024670(NA);HORVU0Hr1G024680(NA);HORVU0Hr1G024720(NA);HORVU0Hr1G024740(NA);HORVU0Hr1G024750(NA);HORVU0Hr1G026160(NA);HORVU0…
GO:1901678	iron coordination entity transport	Biological Process	localization	31	-0.930237	-2.29357	0	0	AGP50804(ccsA);EPlHVUG00000039855(ccmC_2);EPlHVUG00000039861(ccmFN);EPlHVUG00000039865(ccmC_1);EPlHVUG00000039877(ccmB);HORVU0Hr1G037050(NA);HORVU1Hr1G035720(NA);HORVU1Hr1G037970(NA);HORVU1Hr1G048150(NA);HORVU2Hr1G044850(NA);HORVU2Hr1G061240(NA);HORVU2Hr1G070240(NA);HORVU2Hr1G070250(NA);HORVU2Hr1G086550(NA);HORVU2Hr1G122840(NA);HORVU3Hr1G044980(NA);HORVU3Hr1G050690(NA);HORVU3Hr1G055030(NA);HORVU3…
GO:0042301	phosphate ion binding	Molecular Function	binding	23	-0.999977	-2.29307	0	0	AGP50783(psbH);HORVU0Hr1G024680(NA);HORVU0Hr1G026170(NA);HORVU0Hr1G026830(NA);HORVU0Hr1G027540(NA);HORVU0Hr1G028390(NA);HORVU0Hr1G029930(NA);HORVU0Hr1G030700(NA);HORVU0Hr1G032950(NA);HORVU0Hr1G033460(NA);HORVU0Hr1G033730(NA);HORVU0Hr1G034460(NA);HORVU0Hr1G035170(NA);HORVU0Hr1G036960(NA);HORVU0Hr1G037400(NA);HORVU0Hr1G037910(NA);HORVU1Hr1G044400(NA);HORVU2Hr1G048390(NA);HORVU4Hr1G021930(NA);HORVU5…
GO:0015886	heme transport	Biological Process	localization	31	-0.930237	-2.2606	0	0	AGP50804(ccsA);EPlHVUG00000039855(ccmC_2);EPlHVUG00000039861(ccmFN);EPlHVUG00000039865(ccmC_1);EPlHVUG00000039877(ccmB);HORVU0Hr1G037050(NA);HORVU1Hr1G035720(NA);HORVU1Hr1G037970(NA);HORVU1Hr1G048150(NA);HORVU2Hr1G044850(NA);HORVU2Hr1G061240(NA);HORVU2Hr1G070240(NA);HORVU2Hr1G070250(NA);HORVU2Hr1G086550(NA);HORVU2Hr1G122840(NA);HORVU3Hr1G044980(NA);HORVU3Hr1G050690(NA);HORVU3Hr1G055030(NA);HORVU3…
GO:0009522	photosystem I	Cellular Component	cell part	107	-0.73326	-2.17928	0	0	AGP50754(psaB);AGP50755(psaA);AGP50764(psaI);AGP50765(ycf4);AGP50774(psaJ);AGP50806(psaC);HORVU0Hr1G001490(NA);HORVU0Hr1G024960(NA);HORVU0Hr1G026640(NA);HORVU0Hr1G027600(NA);HORVU0Hr1G028450(NA);HORVU0Hr1G029730(NA);HORVU0Hr1G029810(NA);HORVU0Hr1G030740(NA);HORVU0Hr1G033020(NA);HORVU0Hr1G033280(NA);HORVU0Hr1G033520(NA);HORVU0Hr1G033570(NA);HORVU0Hr1G033770(NA);HORVU0Hr1G034010(NA);HORVU0Hr1G03454…
GO:0005761	mitochondrial ribosome	Cellular Component	cell part	95	-0.735474	-2.17808	0	0	AGP50776(rps18);AGP50791(rpl14);AGP50792(rpl16);EPlHVUG00000039858(rps2_2);EPlHVUG00000039869(NA);EPlHVUG00000039882(rps2_1);HORVU0Hr1G005500(NA);HORVU0Hr1G007830(NA);HORVU0Hr1G024700(NA);HORVU0Hr1G026130(NA);HORVU0Hr1G026250(NA);HORVU0Hr1G026790(NA);HORVU0Hr1G026860(NA);HORVU0Hr1G026870(NA);HORVU0Hr1G026930(NA);HORVU0Hr1G029880(NA);HORVU0Hr1G033420(NA);HORVU0Hr1G033480(NA);HORVU0Hr1G033690(NA);H…
GO:0000313	organellar ribosome	Cellular Component	cell part	96	-0.719304	-2.1762	0	0	AGP50776(rps18);AGP50791(rpl14);AGP50792(rpl16);EPlHVUG00000039858(rps2_2);EPlHVUG00000039869(NA);EPlHVUG00000039882(rps2_1);HORVU0Hr1G005500(NA);HORVU0Hr1G007830(NA);HORVU0Hr1G024700(NA);HORVU0Hr1G026130(NA);HORVU0Hr1G026250(NA);HORVU0Hr1G026790(NA);HORVU0Hr1G026860(NA);HORVU0Hr1G026870(NA);HORVU0Hr1G026930(NA);HORVU0Hr1G029880(NA);HORVU0Hr1G033420(NA);HORVU0Hr1G033480(NA);HORVU0Hr1G033690(NA);H…
GO:0015232	heme transporter activity	Molecular Function	transporter activity	26	-0.930244	-2.16275	0	0	EPlHVUG00000039855(ccmC_2);EPlHVUG00000039861(ccmFN);EPlHVUG00000039865(ccmC_1);EPlHVUG00000039877(ccmB);HORVU0Hr1G037050(NA);HORVU1Hr1G035720(NA);HORVU1Hr1G037970(NA);HORVU2Hr1G061240(NA);HORVU2Hr1G070240(NA);HORVU2Hr1G070250(NA);HORVU2Hr1G086550(NA);HORVU2Hr1G122840(NA);HORVU3Hr1G044980(NA);HORVU3Hr1G050690(NA);HORVU3Hr1G055030(NA);HORVU3Hr1G115140(NA);HORVU3Hr1G115160(NA);HORVU4Hr1G038820(NA);…
GO:0051082	unfolded protein binding	Molecular Function	binding	140	-0.67872	-2.11599	0	0	HORVU0Hr1G000620(NA);HORVU0Hr1G006930(NA);HORVU0Hr1G014170(NA);HORVU0Hr1G014190(NA);HORVU0Hr1G016360(NA);HORVU0Hr1G017450(NA);HORVU0Hr1G017510(NA);HORVU0Hr1G018300(NA);HORVU0Hr1G019750(NA);HORVU0Hr1G020420(NA);HORVU1Hr1G015040(NA);HORVU1Hr1G015060(NA);HORVU1Hr1G019830(NA);HORVU1Hr1G022990(NA);HORVU1Hr1G030790(NA);HORVU1Hr1G040560(NA);HORVU1Hr1G052730(NA);HORVU1Hr1G054530(NA);HORVU1Hr1G054630(NA);…
GO:0015979	photosynthesis	Biological Process	cellular process	437	-0.600801	-2.10748	0	0	AGP50735(psbA);AGP50738(psbK);AGP50739(psbI);AGP50740(psbD);AGP50741(psbC);AGP50742(psbZ);AGP50743(psbM);AGP50744(petN);AGP50754(psaB);AGP50755(psaA);AGP50756(ycf3);AGP50758(ndhJ);AGP50759(ndhK);AGP50760(ndhC);AGP50763(rbcL);AGP50764(psaI);AGP50765(ycf4);AGP50767(petA);AGP50768(psbJ);AGP50769(psbL);AGP50770(psbF);AGP50771(psbE);AGP50772(petL);AGP50773(petG);AGP50774(psaJ);AGP50780(psbB);AGP50781(…
GO:0034620	cellular response to unfolded protein	Biological Process	response to stimulus	47	-0.790827	-2.10273	0	0	HORVU0Hr1G006930(NA);HORVU0Hr1G017510(NA);HORVU1Hr1G028280(NA);HORVU1Hr1G037590(NA);HORVU1Hr1G072220(NA);HORVU2Hr1G025270(NA);HORVU2Hr1G112630(NA);HORVU2Hr1G121990(NA);HORVU2Hr1G122760(NA);HORVU2Hr1G122800(NA);HORVU3Hr1G030980(NA);HORVU3Hr1G041400(NA);HORVU3Hr1G073230(NA);HORVU3Hr1G086500(NA);HORVU3Hr1G089830(NA);HORVU3Hr1G114200(NA);HORVU4Hr1G003110(NA);HORVU4Hr1G012460(NA);HORVU4Hr1G029960(NA);…
GO:0006986	response to unfolded protein	Biological Process	response to stimulus	64	-0.759297	-2.09861	0	0	HORVU0Hr1G006930(NA);HORVU0Hr1G017510(NA);HORVU1Hr1G028280(NA);HORVU1Hr1G037590(NA);HORVU1Hr1G068970(NA);HORVU1Hr1G072220(NA);HORVU1Hr1G076100(NA);HORVU1Hr1G076190(NA);HORVU2Hr1G025270(NA);HORVU2Hr1G071080(NA);HORVU2Hr1G112630(NA);HORVU2Hr1G121990(NA);HORVU2Hr1G122760(NA);HORVU2Hr1G122800(NA);HORVU3Hr1G030980(NA);HORVU3Hr1G041400(NA);HORVU3Hr1G071120(NA);HORVU3Hr1G073230(NA);HORVU3Hr1G086500(NA);…
GO:0042026	protein refolding	Biological Process	cellular process	50	-0.779828	-2.08411	0	0	HORVU0Hr1G006930(NA);HORVU0Hr1G014170(NA);HORVU0Hr1G014190(NA);HORVU0Hr1G017450(NA);HORVU0Hr1G019750(NA);HORVU0Hr1G038830(NA);HORVU1Hr1G038680(NA);HORVU1Hr1G072220(NA);HORVU1Hr1G079910(NA);HORVU2Hr1G007840(NA);HORVU2Hr1G077410(NA);HORVU2Hr1G107410(NA);HORVU2Hr1G112630(NA);HORVU2Hr1G122760(NA);HORVU2Hr1G122800(NA);HORVU3Hr1G030980(NA);HORVU3Hr1G073230(NA);HORVU3Hr1G086500(NA);HORVU4Hr1G012460(NA);…
GO:0006457	protein folding	Biological Process	cellular process	230	-0.607082	-2.00258	0	0.000328889	HORVU0Hr1G000620(NA);HORVU0Hr1G006930(NA);HORVU0Hr1G014170(NA);HORVU0Hr1G014190(NA);HORVU0Hr1G016360(NA);HORVU0Hr1G017450(NA);HORVU0Hr1G018300(NA);HORVU0Hr1G019750(NA);HORVU0Hr1G020420(NA);HORVU0Hr1G038830(NA);HORVU1Hr1G000710(NA);HORVU1Hr1G001890(NA);HORVU1Hr1G013160(NA);HORVU1Hr1G015040(NA);HORVU1Hr1G015060(NA);HORVU1Hr1G019830(NA);HORVU1Hr1G022990(NA);HORVU1Hr1G030790(NA);HORVU1Hr1G038680(NA);…
GO:0009768	photosynthesis, light harvesting in photosystem I	Biological Process	cellular process	29	-0.837936	-1.9982	0	0.000461684	HORVU1Hr1G078380(NA);HORVU1Hr1G088870(Lhcb1);HORVU1Hr1G088900(NA);HORVU1Hr1G088920(NA);HORVU1Hr1G089180(NA);HORVU2Hr1G036960(NA);HORVU2Hr1G040780(NA);HORVU2Hr1G079910(NA);HORVU2Hr1G079920(NA);HORVU4Hr1G015260(NA);HORVU5Hr1G013200(NA);HORVU5Hr1G054000(NA);HORVU5Hr1G062240(NA);HORVU5Hr1G066280(NA);HORVU5Hr1G082420(NA);HORVU5Hr1G087250(NA);HORVU5Hr1G109250(NA);HORVU5Hr1G109260(NA);HORVU5Hr1G109360(N…
GO:0031072	heat shock protein binding	Molecular Function	binding	61	-0.708703	-1.98295	0	0.000578957	HORVU0Hr1G006930(NA);HORVU0Hr1G017450(NA);HORVU0Hr1G018300(NA);HORVU1Hr1G058700(NA);HORVU1Hr1G072220(NA);HORVU2Hr1G092190(NA);HORVU2Hr1G097800(NA);HORVU2Hr1G103610(NA);HORVU2Hr1G103670(NA);HORVU2Hr1G112630(NA);HORVU2Hr1G120060(NA);HORVU2Hr1G122760(NA);HORVU2Hr1G122800(NA);HORVU3Hr1G030980(NA);HORVU3Hr1G034880(NA);HORVU3Hr1G049470(NA);HORVU3Hr1G073230(NA);HORVU3Hr1G086500(NA);HORVU3Hr1G087700(NA);…
GO:0044183	protein binding involved in protein folding	Molecular Function	binding	34	-0.785239	-1.97824	0	0.000546793	HORVU0Hr1G006930(NA);HORVU1Hr1G072220(NA);HORVU2Hr1G057210(NA);HORVU2Hr1G104510(NA);HORVU2Hr1G112630(NA);HORVU2Hr1G122760(NA);HORVU2Hr1G122800(NA);HORVU3Hr1G030980(NA);HORVU3Hr1G073230(NA);HORVU3Hr1G086500(NA);HORVU3Hr1G089910(NA);HORVU4Hr1G012460(NA);HORVU4Hr1G040660(NA);HORVU4Hr1G059210(NA);HORVU4Hr1G059260(NA);HORVU4Hr1G059390(NA);HORVU4Hr1G089090(NA);HORVU5Hr1G014490(NA);HORVU5Hr1G021300(NA);…
GO:0016168	chlorophyll binding	Molecular Function	binding	81	-0.680937	-1.97407	0	0.000645488	AGP50735(psbA);AGP50740(psbD);AGP50741(psbC);AGP50754(psaB);AGP50755(psaA);AGP50780(psbB);HORVU0Hr1G024720(NA);HORVU0Hr1G024740(NA);HORVU0Hr1G029670(NA);HORVU0Hr1G029910(NA);HORVU0Hr1G034250(NA);HORVU1Hr1G003030(NA);HORVU1Hr1G017870(NA);HORVU1Hr1G023940(NA);HORVU1Hr1G038010(NA);HORVU1Hr1G039760(NA);HORVU1Hr1G078380(NA);HORVU1Hr1G088870(Lhcb1);HORVU1Hr1G088880(NA);HORVU1Hr1G088900(NA);HORVU1Hr1G08…
GO:0005763	mitochondrial small ribosomal subunit	Cellular Component	cell part	36	-0.788845	-1.97383	0	0.000613214	AGP50776(rps18);EPlHVUG00000039858(rps2_2);EPlHVUG00000039869(NA);EPlHVUG00000039882(rps2_1);HORVU0Hr1G005500(NA);HORVU0Hr1G024700(NA);HORVU0Hr1G026130(NA);HORVU0Hr1G029880(NA);HORVU0Hr1G033480(NA);HORVU0Hr1G034980(NA);HORVU0Hr1G037610(NA);HORVU1Hr1G025090(NA);HORVU1Hr1G042020(NA);HORVU1Hr1G045130(NA);HORVU1Hr1G062620(NA);HORVU2Hr1G023120(NA);HORVU2Hr1G059770(NA);HORVU2Hr1G070560(NA);HORVU2Hr1G08…
GO:0051787	misfolded protein binding	Molecular Function	binding	31	-0.806264	-1.96658	0	0.000761954	HORVU0Hr1G006930(NA);HORVU1Hr1G028280(NA);HORVU1Hr1G072220(NA);HORVU2Hr1G112630(NA);HORVU2Hr1G122760(NA);HORVU2Hr1G122800(NA);HORVU3Hr1G014250(NA);HORVU3Hr1G030980(NA);HORVU3Hr1G073230(NA);HORVU3Hr1G086500(NA);HORVU4Hr1G012460(NA);HORVU4Hr1G059210(NA);HORVU4Hr1G059260(NA);HORVU4Hr1G059390(NA);HORVU4Hr1G089090(NA);HORVU5Hr1G014490(NA);HORVU5Hr1G021300(NA);HORVU5Hr1G073730(NA);HORVU5Hr1G078400(NA);…
GO:0009535	chloroplast thylakoid membrane	Cellular Component	cell part	400	-0.559886	-1.94797	0	0.000948482	AGP50735(psbA);AGP50738(psbK);AGP50739(psbI);AGP50740(psbD);AGP50741(psbC);AGP50742(psbZ);AGP50743(psbM);AGP50744(petN);AGP50749(atpI);AGP50750(atpH);AGP50751(atpF);AGP50752(atpA);AGP50754(psaB);AGP50755(psaA);AGP50756(ycf3);AGP50758(ndhJ);AGP50759(ndhK);AGP50760(ndhC);AGP50761(atpE);AGP50762(atpB);AGP50764(psaI);AGP50765(ycf4);AGP50767(petA);AGP50768(psbJ);AGP50769(psbL);AGP50770(psbF);AGP50771(…
GO:0006555	methionine metabolic process	Biological Process	cellular process	21	-0.856084	-1.93979	0	0.00112292	HORVU1Hr1G083380(NA);HORVU2Hr1G109370(NA);HORVU2Hr1G110120(NA);HORVU2Hr1G122370(NA);HORVU3Hr1G015050(NA);HORVU3Hr1G022770(NA);HORVU3Hr1G075690(NA);HORVU4Hr1G002270(NA);HORVU4Hr1G014030(NA);HORVU4Hr1G016410(IDI2);HORVU4Hr1G067280(NA);HORVU4Hr1G073630(NA);HORVU5Hr1G006780(HvMS);HORVU5Hr1G012780(NA);HORVU5Hr1G026730(NA);HORVU5Hr1G030110(NA);HORVU5Hr1G045450(NA);HORVU5Hr1G053950(NA);HORVU5Hr1G097020(…
GO:0032508	DNA duplex unwinding	Biological Process	cellular component organization or biogenesis	111	-0.637996	-1.93907	0	0.00107613	HORVU0Hr1G002080(NA);HORVU0Hr1G008030(NA);HORVU0Hr1G017330(NA);HORVU0Hr1G028900(NA);HORVU0Hr1G032000(NA);HORVU0Hr1G038620(NA);HORVU0Hr1G038740(NA);HORVU1Hr1G004910(NA);HORVU1Hr1G010140(NA);HORVU1Hr1G018380(NA);HORVU1Hr1G019340(NA);HORVU1Hr1G020660(NA);HORVU1Hr1G021560(NA);HORVU1Hr1G023710(NA);HORVU1Hr1G029770(NA);HORVU1Hr1G030100(NA);HORVU1Hr1G043110(NA);HORVU1Hr1G063700(NA);HORVU1Hr1G063790(NA);…
GO:0042651	thylakoid membrane	Cellular Component	cell part	436	-0.558768	-1.93669	0	0.00123212	AGP50735(psbA);AGP50738(psbK);AGP50739(psbI);AGP50740(psbD);AGP50741(psbC);AGP50742(psbZ);AGP50743(psbM);AGP50744(petN);AGP50749(atpI);AGP50750(atpH);AGP50751(atpF);AGP50752(atpA);AGP50754(psaB);AGP50755(psaA);AGP50756(ycf3);AGP50758(ndhJ);AGP50759(ndhK);AGP50760(ndhC);AGP50761(atpE);AGP50762(atpB);AGP50764(psaI);AGP50765(ycf4);AGP50767(petA);AGP50768(psbJ);AGP50769(psbL);AGP50770(psbF);AGP50771(…
GO:0055035	plastid thylakoid membrane	Cellular Component	cell part	400	-0.559886	-1.93351	0	0.00128305	AGP50735(psbA);AGP50738(psbK);AGP50739(psbI);AGP50740(psbD);AGP50741(psbC);AGP50742(psbZ);AGP50743(psbM);AGP50744(petN);AGP50749(atpI);AGP50750(atpH);AGP50751(atpF);AGP50752(atpA);AGP50754(psaB);AGP50755(psaA);AGP50756(ycf3);AGP50758(ndhJ);AGP50759(ndhK);AGP50760(ndhC);AGP50761(atpE);AGP50762(atpB);AGP50764(psaI);AGP50765(ycf4);AGP50767(petA);AGP50768(psbJ);AGP50769(psbL);AGP50770(psbF);AGP50771(…
GO:0044452	nucleolar part	Cellular Component	cell part	60	-0.694686	-1.92497	0	0.00141838	HORVU0Hr1G020240(NA);HORVU0Hr1G030920(NA);HORVU1Hr1G043520(NA);HORVU1Hr1G048500(NA);HORVU1Hr1G052270(NA);HORVU1Hr1G057510(NA);HORVU1Hr1G057950(NA);HORVU1Hr1G060140(NA);HORVU1Hr1G083960(NA);HORVU1Hr1G086380(NA);HORVU2Hr1G019190(NA);HORVU2Hr1G020690(NA);HORVU2Hr1G022110(NA);HORVU2Hr1G022120(NA);HORVU2Hr1G022140(NA);HORVU2Hr1G026650(NA);HORVU2Hr1G027370(NA);HORVU2Hr1G027400(NA);HORVU2Hr1G032720(NA);…
GO:0000314	organellar small ribosomal subunit	Cellular Component	cell part	37	-0.758656	-1.91436	0	0.00176589	AGP50776(rps18);EPlHVUG00000039858(rps2_2);EPlHVUG00000039869(NA);EPlHVUG00000039882(rps2_1);HORVU0Hr1G005500(NA);HORVU0Hr1G024700(NA);HORVU0Hr1G026130(NA);HORVU0Hr1G029880(NA);HORVU0Hr1G033480(NA);HORVU0Hr1G034980(NA);HORVU0Hr1G037610(NA);HORVU1Hr1G025090(NA);HORVU1Hr1G042020(NA);HORVU1Hr1G045130(NA);HORVU1Hr1G062620(NA);HORVU2Hr1G023120(NA);HORVU2Hr1G059770(NA);HORVU2Hr1G070560(NA);HORVU2Hr1G08…
GO:0030684	preribosome	Cellular Component	protein-containing complex	106	-0.624985	-1.91064	0	0.00183304	HORVU0Hr1G009870(NA);HORVU0Hr1G014050(NA);HORVU0Hr1G018160(NA);HORVU0Hr1G020240(NA);HORVU0Hr1G022580(NA);HORVU0Hr1G023280(NA);HORVU0Hr1G028010(NA);HORVU0Hr1G030920(NA);HORVU1Hr1G011540(NA);HORVU1Hr1G012470(NA);HORVU1Hr1G014010(NA);HORVU1Hr1G014800(NA);HORVU1Hr1G029870(NA);HORVU1Hr1G030220(NA);HORVU1Hr1G038180(NA);HORVU1Hr1G043640(NA);HORVU1Hr1G068650(NA);HORVU1Hr1G078650(NA);HORVU1Hr1G083960(NA);…
GO:0035967	cellular response to topologically incorrect protein	Biological Process	response to stimulus	78	-0.655872	-1.90592	0	0.00209392	HORVU0Hr1G006340(NA);HORVU0Hr1G006930(NA);HORVU0Hr1G017510(NA);HORVU0Hr1G038060(NA);HORVU1Hr1G002240(NA);HORVU1Hr1G028280(NA);HORVU1Hr1G037590(NA);HORVU1Hr1G040560(NA);HORVU1Hr1G049910(NA);HORVU1Hr1G051370(NA);HORVU1Hr1G058700(NA);HORVU1Hr1G060340(NA);HORVU1Hr1G070620(NA);HORVU1Hr1G072220(NA);HORVU2Hr1G011690(NA);HORVU2Hr1G025270(NA);HORVU2Hr1G091220(NA);HORVU2Hr1G094290(NA);HORVU2Hr1G094450(NA);…
GO:0022625	cytosolic large ribosomal subunit	Cellular Component	cell part	177	-0.58598	-1.90458	0	0.00206591	AGP50796(rpl23);EPlHVUG00000039848(rpl5_2);EPlHVUG00000039878(rpl5_1);HORVU0Hr1G003140(NA);HORVU0Hr1G006020(NA);HORVU0Hr1G018350(NA);HORVU0Hr1G023290(NA);HORVU0Hr1G024930(NA);HORVU0Hr1G032310(NA);HORVU0Hr1G034740(NA);HORVU0Hr1G034970(NA);HORVU0Hr1G038820(NA);HORVU1Hr1G022570(NA);HORVU1Hr1G024710(NA);HORVU1Hr1G028820(NA);HORVU1Hr1G032650(NA);HORVU1Hr1G034130(NA);HORVU1Hr1G034150(NA);HORVU1Hr1G0379…
GO:0010109	regulation of photosynthesis	Biological Process	biological regulation	30	-0.772969	-1.89161	0	0.00261522	AGP50742(psbZ);HORVU0Hr1G013900(NA);HORVU0Hr1G024440(NA);HORVU0Hr1G024750(NA);HORVU0Hr1G028590(NA);HORVU0Hr1G029680(NA);HORVU0Hr1G033860(NA);HORVU0Hr1G034660(ORF 62);HORVU0Hr1G036740(NA);HORVU0Hr1G037300(NA);HORVU1Hr1G069560(NA);HORVU1Hr1G077460(NA);HORVU1Hr1G078120(NA);HORVU1Hr1G078140(NA);HORVU1Hr1G078410(NA);HORVU2Hr1G035220(NA);HORVU2Hr1G057700(NA);HORVU2Hr1G057880(NA);HORVU2Hr1G062000(NA);HO…
GO:0000315	organellar large ribosomal subunit	Cellular Component	cell part	59	-0.676388	-1.88869	0	0.00272034	AGP50791(rpl14);AGP50792(rpl16);HORVU0Hr1G007830(NA);HORVU0Hr1G026250(NA);HORVU0Hr1G026790(NA);HORVU0Hr1G026860(NA);HORVU0Hr1G026870(NA);HORVU0Hr1G026930(NA);HORVU0Hr1G033420(NA);HORVU0Hr1G033690(NA);HORVU0Hr1G034640(NA);HORVU0Hr1G034650(NA);HORVU1Hr1G000040(NA);HORVU1Hr1G002310(NA);HORVU1Hr1G003590(NA);HORVU1Hr1G030610(NA);HORVU2Hr1G043970(NA);HORVU2Hr1G047730(NA);HORVU2Hr1G048380(NA);HORVU2Hr1G…
GO:0005762	mitochondrial large ribosomal subunit	Cellular Component	cell part	59	-0.676388	-1.8754	0	0.00343728	AGP50791(rpl14);AGP50792(rpl16);HORVU0Hr1G007830(NA);HORVU0Hr1G026250(NA);HORVU0Hr1G026790(NA);HORVU0Hr1G026860(NA);HORVU0Hr1G026870(NA);HORVU0Hr1G026930(NA);HORVU0Hr1G033420(NA);HORVU0Hr1G033690(NA);HORVU0Hr1G034640(NA);HORVU0Hr1G034650(NA);HORVU1Hr1G000040(NA);HORVU1Hr1G002310(NA);HORVU1Hr1G003590(NA);HORVU1Hr1G030610(NA);HORVU2Hr1G043970(NA);HORVU2Hr1G047730(NA);HORVU2Hr1G048380(NA);HORVU2Hr1G…
GO:0033260	nuclear DNA replication	Biological Process	cellular process	25	-0.811757	-1.86923	0.00232558	0.00414894	HORVU0Hr1G017330(NA);HORVU1Hr1G029770(NA);HORVU1Hr1G044120(NA);HORVU1Hr1G063700(NA);HORVU1Hr1G067670(NA);HORVU1Hr1G070110(NA);HORVU1Hr1G072930(NA);HORVU2Hr1G003370(NA);HORVU2Hr1G029330(NA);HORVU3Hr1G047230(NA);HORVU3Hr1G076880(NA);HORVU3Hr1G082930(NA);HORVU4Hr1G023520(NA);HORVU4Hr1G026310(NA);HORVU4Hr1G047140(NA);HORVU4Hr1G071630(NA);HORVU5Hr1G007080(NA);HORVU5Hr1G028260(NA);HORVU5Hr1G045530(NA);…
GO:0003688	DNA replication origin binding	Molecular Function	binding	18	-0.86471	-1.8655	0	0.0044773	HORVU0Hr1G017330(NA);HORVU1Hr1G029770(NA);HORVU1Hr1G063700(NA);HORVU1Hr1G070110(NA);HORVU1Hr1G071560(NA);HORVU2Hr1G029330(NA);HORVU3Hr1G047230(NA);HORVU3Hr1G063320(NA);HORVU3Hr1G082930(NA);HORVU3Hr1G084800(NA);HORVU4Hr1G023520(NA);HORVU5Hr1G028260(NA);HORVU5Hr1G045530(NA);HORVU5Hr1G045560(NA);HORVU5Hr1G084050(NA);HORVU5Hr1G096870(NA);HORVU7Hr1G031190(NA);HORVU7Hr1G036430(NA)
GO:0042542	response to hydrogen peroxide	Biological Process	response to stimulus	32	-0.757322	-1.86529	0	0.00438925	HORVU0Hr1G020420(NA);HORVU1Hr1G055440(NA);HORVU2Hr1G046370(NA);HORVU2Hr1G077710(NA);HORVU2Hr1G120170(NA);HORVU3Hr1G006530(NA);HORVU3Hr1G006930(NA);HORVU3Hr1G006940(NA);HORVU3Hr1G007000(NA);HORVU3Hr1G007380(NA);HORVU3Hr1G007500(NA);HORVU3Hr1G020390(NA);HORVU3Hr1G020490(NA);HORVU3Hr1G020500(NA);HORVU3Hr1G020520(NA);HORVU3Hr1G090000(NA);HORVU4Hr1G015170(NA);HORVU4Hr1G024570(NA);HORVU4Hr1G060720(NA);…
GO:0051085	chaperone cofactor-dependent protein refolding	Biological Process	cellular process	57	-0.669099	-1.84449	0	0.00661034	HORVU0Hr1G000620(NA);HORVU0Hr1G006930(NA);HORVU0Hr1G014170(NA);HORVU0Hr1G014190(NA);HORVU0Hr1G017450(NA);HORVU0Hr1G019750(NA);HORVU1Hr1G015040(NA);HORVU1Hr1G015060(NA);HORVU1Hr1G054630(NA);HORVU1Hr1G058700(NA);HORVU1Hr1G072220(NA);HORVU1Hr1G087070(NA);HORVU2Hr1G025930(NA);HORVU2Hr1G112630(NA);HORVU2Hr1G122760(NA);HORVU2Hr1G122800(NA);HORVU3Hr1G030980(NA);HORVU3Hr1G032480(NA);HORVU3Hr1G049470(NA);…
GO:0006458	'de novo' protein folding	Biological Process	cellular process	60	-0.664562	-1.84011	0	0.00703931	HORVU0Hr1G000620(NA);HORVU0Hr1G006930(NA);HORVU0Hr1G014170(NA);HORVU0Hr1G014190(NA);HORVU0Hr1G017450(NA);HORVU0Hr1G019750(NA);HORVU1Hr1G015040(NA);HORVU1Hr1G015060(NA);HORVU1Hr1G054630(NA);HORVU1Hr1G058700(NA);HORVU1Hr1G072220(NA);HORVU1Hr1G087070(NA);HORVU2Hr1G025930(NA);HORVU2Hr1G112630(NA);HORVU2Hr1G122760(NA);HORVU2Hr1G122800(NA);HORVU3Hr1G030980(NA);HORVU3Hr1G032480(NA);HORVU3Hr1G049470(NA);…
GO:0006271	DNA strand elongation involved in DNA replication	Biological Process	cellular process	22	-0.795347	-1.83989	0	0.00698824	HORVU0Hr1G031140(NA);HORVU1Hr1G036500(NA);HORVU1Hr1G044350(NA);HORVU1Hr1G061760(NA);HORVU1Hr1G065140(NA);HORVU1Hr1G070110(NA);HORVU1Hr1G072930(NA);HORVU1Hr1G079900(NA);HORVU2Hr1G031110(NA);HORVU2Hr1G105420(NA);HORVU3Hr1G026230(NA);HORVU3Hr1G047230(NA);HORVU3Hr1G063470(NA);HORVU3Hr1G082930(NA);HORVU4Hr1G001140(NA);HORVU4Hr1G021550(NA);HORVU4Hr1G082870(NA);HORVU5Hr1G028260(NA);HORVU5Hr1G074040(NA);…
GO:0042274	ribosomal small subunit biogenesis	Biological Process	cellular component organization or biogenesis	112	-0.606012	-1.83537	0	0.00741962	AGP50799(rps7);EPlHVUG00000039869(NA);HORVU0Hr1G004130(NA);HORVU0Hr1G004700(NA);HORVU0Hr1G005500(NA);HORVU0Hr1G020240(NA);HORVU0Hr1G023280(NA);HORVU0Hr1G024700(NA);HORVU0Hr1G031420(NA);HORVU0Hr1G034730(NA);HORVU0Hr1G034770(NA);HORVU0Hr1G034830(NA);HORVU0Hr1G034980(NA);HORVU0Hr1G039590(NA);HORVU1Hr1G012470(NA);HORVU1Hr1G019650(NA);HORVU1Hr1G025090(NA);HORVU1Hr1G029870(NA);HORVU1Hr1G058980(NA);HORV…
GO:0006261	DNA-dependent DNA replication	Biological Process	cellular process	146	-0.586684	-1.83102	0	0.00785855	HORVU0Hr1G008030(NA);HORVU0Hr1G017330(NA);HORVU0Hr1G019660(NA);HORVU0Hr1G026710(NA);HORVU0Hr1G031140(NA);HORVU1Hr1G004910(NA);HORVU1Hr1G013420(NA);HORVU1Hr1G018380(NA);HORVU1Hr1G020660(NA);HORVU1Hr1G021560(NA);HORVU1Hr1G029770(NA);HORVU1Hr1G036500(NA);HORVU1Hr1G044120(NA);HORVU1Hr1G044350(NA);HORVU1Hr1G050450(NA);HORVU1Hr1G059180(NA);HORVU1Hr1G061760(NA);HORVU1Hr1G063700(NA);HORVU1Hr1G065140(NA);…
GO:0000028	ribosomal small subunit assembly	Biological Process	cellular component organization or biogenesis	64	-0.654054	-1.82968	0	0.00778905	AGP50799(rps7);EPlHVUG00000039869(NA);HORVU0Hr1G004130(NA);HORVU0Hr1G004700(NA);HORVU0Hr1G005500(NA);HORVU0Hr1G024700(NA);HORVU0Hr1G031420(NA);HORVU0Hr1G034730(NA);HORVU0Hr1G034770(NA);HORVU0Hr1G034830(NA);HORVU0Hr1G034980(NA);HORVU1Hr1G025090(NA);HORVU1Hr1G058980(NA);HORVU1Hr1G061060(NA);HORVU1Hr1G076240(NA);HORVU1Hr1G078150(NA);HORVU1Hr1G086380(NA);HORVU1Hr1G089430(NA);HORVU2Hr1G019060(NA);HORV…
GO:0051084	'de novo' posttranslational protein folding	Biological Process	cellular process	57	-0.669099	-1.82853	0.00266667	0.00772578	HORVU0Hr1G000620(NA);HORVU0Hr1G006930(NA);HORVU0Hr1G014170(NA);HORVU0Hr1G014190(NA);HORVU0Hr1G017450(NA);HORVU0Hr1G019750(NA);HORVU1Hr1G015040(NA);HORVU1Hr1G015060(NA);HORVU1Hr1G054630(NA);HORVU1Hr1G058700(NA);HORVU1Hr1G072220(NA);HORVU1Hr1G087070(NA);HORVU2Hr1G025930(NA);HORVU2Hr1G112630(NA);HORVU2Hr1G122760(NA);HORVU2Hr1G122800(NA);HORVU3Hr1G030980(NA);HORVU3Hr1G032480(NA);HORVU3Hr1G049470(NA);…
GO:0006730	one-carbon metabolic process	Biological Process	cellular process	31	-0.736989	-1.82784	0	0.00763713	HORVU1Hr1G021690(NA);HORVU1Hr1G045670(NA);HORVU1Hr1G055860(NA);HORVU2Hr1G036840(NA);HORVU2Hr1G109370(NA);HORVU2Hr1G110110(NA);HORVU2Hr1G110120(NA);HORVU2Hr1G114640(NA);HORVU3Hr1G082070(NA);HORVU4Hr1G011500(NA);HORVU4Hr1G022150(NA);HORVU4Hr1G088440(NA);HORVU4Hr1G089590(NA);HORVU5Hr1G006850(NA);HORVU5Hr1G030110(NA);HORVU5Hr1G056400(NA);HORVU5Hr1G058370(NA);HORVU5Hr1G066960(NA);HORVU5Hr1G075780(NA);…
GO:0015934	large ribosomal subunit	Cellular Component	cell part	269	-0.544991	-1.82689	0	0.00749654	AGP50791(rpl14);AGP50792(rpl16);AGP50794(rpl22);AGP50796(rpl23);AGP50803(rpl32);EPlHVUG00000039848(rpl5_2);EPlHVUG00000039878(rpl5_1);HORVU0Hr1G003140(NA);HORVU0Hr1G006020(NA);HORVU0Hr1G007830(NA);HORVU0Hr1G018350(NA);HORVU0Hr1G023290(NA);HORVU0Hr1G024650(NA);HORVU0Hr1G024930(NA);HORVU0Hr1G026250(NA);HORVU0Hr1G026790(NA);HORVU0Hr1G026860(NA);HORVU0Hr1G026870(NA);HORVU0Hr1G026890(NA);HORVU0Hr1G026…
GO:0070181	small ribosomal subunit rRNA binding	Molecular Function	binding	30	-0.764423	-1.82528	0	0.00744149	AGP50776(rps18);HORVU0Hr1G004130(NA);HORVU0Hr1G005500(NA);HORVU0Hr1G026130(NA);HORVU0Hr1G029880(NA);HORVU0Hr1G033480(NA);HORVU0Hr1G037610(NA);HORVU1Hr1G045130(NA);HORVU1Hr1G058980(NA);HORVU1Hr1G062620(NA);HORVU1Hr1G076240(NA);HORVU2Hr1G037940(NA);HORVU2Hr1G124790(NA);HORVU3Hr1G029500(NA);HORVU3Hr1G029510(NA);HORVU3Hr1G048780(NA);HORVU3Hr1G062490(NA);HORVU3Hr1G109340(NA);HORVU5Hr1G018740(NA);HORVU…
GO:0009765	photosynthesis, light harvesting	Biological Process	cellular process	43	-0.701284	-1.82326	0	0.00754197	HORVU1Hr1G078380(NA);HORVU1Hr1G088870(Lhcb1);HORVU1Hr1G088880(NA);HORVU1Hr1G088900(NA);HORVU1Hr1G088920(NA);HORVU1Hr1G088930(NA);HORVU1Hr1G089180(NA);HORVU2Hr1G036960(NA);HORVU2Hr1G040780(NA);HORVU2Hr1G041270(NA);HORVU2Hr1G048250(NA);HORVU2Hr1G059060(NA);HORVU2Hr1G079910(NA);HORVU2Hr1G079920(NA);HORVU2Hr1G080310(NA);HORVU2Hr1G121190(NA);HORVU3Hr1G043160(NA);HORVU4Hr1G015260(NA);HORVU4Hr1G071590(N…
GO:0072350	tricarboxylic acid metabolic process	Biological Process	cellular process	61	-0.652924	-1.81867	0	0.00796782	HORVU0Hr1G013850(NA);HORVU0Hr1G017720(NA);HORVU1Hr1G017740(NA);HORVU1Hr1G032600(NA);HORVU1Hr1G041250(NA);HORVU1Hr1G062900(NA);HORVU1Hr1G081550(NA);HORVU1Hr1G090710(NA);HORVU2Hr1G004960(NA);HORVU2Hr1G013170(NA);HORVU2Hr1G015980(nashor2);HORVU2Hr1G036950(NA);HORVU2Hr1G045340(NA);HORVU2Hr1G045690(NA);HORVU2Hr1G061040(NA);HORVU2Hr1G070090(NA);HORVU2Hr1G071160(NA);HORVU2Hr1G082800(NA);HORVU2Hr1G084130…
GO:0009408	response to heat	Biological Process	response to stimulus	115	-0.59006	-1.81793	0	0.00795313	HORVU0Hr1G002020(NA);HORVU0Hr1G008940(NA);HORVU0Hr1G017450(NA);HORVU0Hr1G018300(NA);HORVU0Hr1G020110(NA);HORVU0Hr1G020420(NA);HORVU0Hr1G040320(NA);HORVU1Hr1G019340(NA);HORVU1Hr1G068970(NA);HORVU1Hr1G076100(NA);HORVU1Hr1G076190(NA);HORVU1Hr1G081300(NA);HORVU1Hr1G083420(NA);HORVU2Hr1G014590(NA);HORVU2Hr1G025930(NA);HORVU2Hr1G043030(NA);HORVU2Hr1G046370(NA);HORVU2Hr1G068610(NA);HORVU2Hr1G071080(NA);…
GO:0010287	plastoglobule	Cellular Component	cell part	39	-0.704337	-1.80924	0	0.00927053	HORVU0Hr1G016930(NA);HORVU0Hr1G039090(HrBP1);HORVU1Hr1G020650(NA);HORVU1Hr1G050640(NA);HORVU1Hr1G060090(NA);HORVU1Hr1G078380(NA);HORVU1Hr1G088870(Lhcb1);HORVU1Hr1G088900(NA);HORVU1Hr1G088920(NA);HORVU1Hr1G089180(NA);HORVU2Hr1G040780(NA);HORVU2Hr1G071860(NA);HORVU2Hr1G115690(NA);HORVU3Hr1G002780(NA);HORVU3Hr1G106660(NA);HORVU4Hr1G015260(NA);HORVU5Hr1G005740(NA);HORVU5Hr1G013200(NA);HORVU5Hr1G08242…
GO:0003678	DNA helicase activity	Molecular Function	catalytic activity	96	-0.610203	-1.80904	0	0.00913882	HORVU0Hr1G002080(NA);HORVU0Hr1G008030(NA);HORVU0Hr1G017330(NA);HORVU0Hr1G028900(NA);HORVU0Hr1G032000(NA);HORVU0Hr1G038620(NA);HORVU0Hr1G038740(NA);HORVU1Hr1G010140(NA);HORVU1Hr1G019340(NA);HORVU1Hr1G021560(NA);HORVU1Hr1G023710(NA);HORVU1Hr1G029770(NA);HORVU1Hr1G030100(NA);HORVU1Hr1G043110(NA);HORVU1Hr1G063700(NA);HORVU1Hr1G070110(NA);HORVU1Hr1G071560(NA);HORVU1Hr1G079920(NA);HORVU1Hr1G084700(NA);…
GO:0042549	photosystem II stabilization	Biological Process	biological regulation	20	-0.815747	-1.8028	0.00454545	0.0100168	AGP50742(psbZ);HORVU0Hr1G024440(NA);HORVU0Hr1G024750(NA);HORVU0Hr1G028590(NA);HORVU0Hr1G029680(NA);HORVU0Hr1G033860(NA);HORVU0Hr1G034660(ORF 62);HORVU0Hr1G036740(NA);HORVU0Hr1G037300(NA);HORVU1Hr1G069560(NA);HORVU1Hr1G077460(NA);HORVU1Hr1G078120(NA);HORVU1Hr1G078140(NA);HORVU2Hr1G057700(NA);HORVU2Hr1G062000(NA);HORVU2Hr1G121780(NA);HORVU3Hr1G075870(NA);HORVU4Hr1G015330(NA);HORVU4Hr1G066670(NA);HO…
GO:0022616	DNA strand elongation	Biological Process	cellular process	22	-0.795347	-1.80191	0	0.0099911	HORVU0Hr1G031140(NA);HORVU1Hr1G036500(NA);HORVU1Hr1G044350(NA);HORVU1Hr1G061760(NA);HORVU1Hr1G065140(NA);HORVU1Hr1G070110(NA);HORVU1Hr1G072930(NA);HORVU1Hr1G079900(NA);HORVU2Hr1G031110(NA);HORVU2Hr1G105420(NA);HORVU3Hr1G026230(NA);HORVU3Hr1G047230(NA);HORVU3Hr1G063470(NA);HORVU3Hr1G082930(NA);HORVU4Hr1G001140(NA);HORVU4Hr1G021550(NA);HORVU4Hr1G082870(NA);HORVU5Hr1G028260(NA);HORVU5Hr1G074040(NA);…
GO:0015935	small ribosomal subunit	Cellular Component	cell part	242	-0.543745	-1.79349	0	0.0115825	AGP50737(rps16);AGP50748(rps2);AGP50753(rps14);AGP50757(rps4);AGP50776(rps18);AGP50790(rps8);AGP50793(rps3);AGP50795(rps19);AGP50799(rps7);EPlHVUG00000039858(rps2_2);EPlHVUG00000039869(NA);EPlHVUG00000039881(rps13);EPlHVUG00000039882(rps2_1);EPlHVUG00000039883(NA);EPlHVUG00000039891(rps12);HORVU0Hr1G004700(NA);HORVU0Hr1G005500(NA);HORVU0Hr1G008040(NA);HORVU0Hr1G010170(NA);HORVU0Hr1G011520(NA);HOR…
GO:0031976	plastid thylakoid	Cellular Component	cell part	464	-0.511793	-1.7906	0	0.0118776	AGP50735(psbA);AGP50738(psbK);AGP50739(psbI);AGP50740(psbD);AGP50741(psbC);AGP50742(psbZ);AGP50743(psbM);AGP50744(petN);AGP50749(atpI);AGP50750(atpH);AGP50751(atpF);AGP50752(atpA);AGP50754(psaB);AGP50755(psaA);AGP50756(ycf3);AGP50758(ndhJ);AGP50759(ndhK);AGP50760(ndhC);AGP50761(atpE);AGP50762(atpB);AGP50764(psaI);AGP50765(ycf4);AGP50767(petA);AGP50768(psbJ);AGP50769(psbL);AGP50770(psbF);AGP50771(…
GO:0009534	chloroplast thylakoid	Cellular Component	cell part	441	-0.512483	-1.79055	0	0.0116914	AGP50735(psbA);AGP50738(psbK);AGP50739(psbI);AGP50740(psbD);AGP50741(psbC);AGP50742(psbZ);AGP50743(psbM);AGP50744(petN);AGP50749(atpI);AGP50750(atpH);AGP50751(atpF);AGP50752(atpA);AGP50754(psaB);AGP50755(psaA);AGP50756(ycf3);AGP50758(ndhJ);AGP50759(ndhK);AGP50760(ndhC);AGP50761(atpE);AGP50762(atpB);AGP50764(psaI);AGP50765(ycf4);AGP50767(petA);AGP50768(psbJ);AGP50769(psbL);AGP50770(psbF);AGP50771(…
GO:0009086	methionine biosynthetic process	Biological Process	cellular process	18	-0.844861	-1.78594	0	0.0126544	HORVU1Hr1G083380(NA);HORVU2Hr1G122370(NA);HORVU3Hr1G015050(NA);HORVU3Hr1G075690(NA);HORVU4Hr1G002270(NA);HORVU4Hr1G014030(NA);HORVU4Hr1G016410(IDI2);HORVU4Hr1G067280(NA);HORVU4Hr1G073630(NA);HORVU5Hr1G006780(HvMS);HORVU5Hr1G012780(NA);HORVU5Hr1G026730(NA);HORVU5Hr1G030110(NA);HORVU5Hr1G045450(NA);HORVU5Hr1G053950(NA);HORVU5Hr1G097020(NA);HORVU5Hr1G111620(NA);HORVU7Hr1G028540(NA)
GO:0022626	cytosolic ribosome	Cellular Component	cell part	296	-0.530142	-1.78427	0	0.0126913	AGP50748(rps2);AGP50790(rps8);AGP50796(rpl23);EPlHVUG00000039848(rpl5_2);EPlHVUG00000039878(rpl5_1);HORVU0Hr1G003140(NA);HORVU0Hr1G004700(NA);HORVU0Hr1G006020(NA);HORVU0Hr1G008040(NA);HORVU0Hr1G010170(NA);HORVU0Hr1G018350(NA);HORVU0Hr1G023290(NA);HORVU0Hr1G024930(NA);HORVU0Hr1G026260(NA);HORVU0Hr1G026780(NA);HORVU0Hr1G026800(NA);HORVU0Hr1G028360(NA);HORVU0Hr1G028540(NA);HORVU0Hr1G032310(NA);HORVU…
GO:0009066	aspartate family amino acid metabolic process	Biological Process	cellular process	63	-0.633179	-1.77887	0	0.0136336	HORVU0Hr1G005160(NA);HORVU1Hr1G012730(NA);HORVU1Hr1G021120(NA);HORVU1Hr1G078290(NA);HORVU1Hr1G082660(NA);HORVU1Hr1G083380(NA);HORVU1Hr1G084370(NA);HORVU1Hr1G092110(NA);HORVU2Hr1G036560(NA);HORVU2Hr1G094420(NA);HORVU2Hr1G097910(NA);HORVU2Hr1G109370(NA);HORVU2Hr1G110120(NA);HORVU2Hr1G113410(NA);HORVU2Hr1G113450(NA);HORVU2Hr1G122370(NA);HORVU3Hr1G013910(NA);HORVU3Hr1G015050(NA);HORVU3Hr1G022770(NA);…
GO:0006260	DNA replication	Biological Process	cellular process	245	-0.532671	-1.7686	0	0.0159088	HORVU0Hr1G002080(NA);HORVU0Hr1G008030(NA);HORVU0Hr1G017330(NA);HORVU0Hr1G018030(NA);HORVU0Hr1G018090(NA);HORVU0Hr1G019660(NA);HORVU0Hr1G026340(NA);HORVU0Hr1G026710(NA);HORVU0Hr1G028900(NA);HORVU0Hr1G031140(NA);HORVU0Hr1G032000(NA);HORVU1Hr1G004910(NA);HORVU1Hr1G013420(NA);HORVU1Hr1G018380(NA);HORVU1Hr1G020660(NA);HORVU1Hr1G021560(NA);HORVU1Hr1G027620(NA);HORVU1Hr1G029770(NA);HORVU1Hr1G036500(NA);…
GO:0032040	small-subunit processome	Cellular Component	protein-containing complex	54	-0.664571	-1.76408	0	0.0168495	HORVU0Hr1G020240(NA);HORVU1Hr1G014010(NA);HORVU1Hr1G029870(NA);HORVU1Hr1G083960(NA);HORVU1Hr1G086380(NA);HORVU2Hr1G020690(NA);HORVU2Hr1G022110(NA);HORVU2Hr1G022120(NA);HORVU2Hr1G022140(NA);HORVU2Hr1G032720(NA);HORVU2Hr1G046230(NA);HORVU2Hr1G064130(NA);HORVU2Hr1G098020(NA);HORVU2Hr1G104900(NA);HORVU2Hr1G106110(NA);HORVU2Hr1G110610(NA);HORVU2Hr1G124260(NA);HORVU3Hr1G050490(NA);HORVU3Hr1G067370(NA);…
GO:0032392	DNA geometric change	Biological Process	cellular component organization or biogenesis	120	-0.578486	-1.76363	0	0.0166423	HORVU0Hr1G002080(NA);HORVU0Hr1G008030(NA);HORVU0Hr1G017330(NA);HORVU0Hr1G028900(NA);HORVU0Hr1G032000(NA);HORVU0Hr1G038620(NA);HORVU0Hr1G038740(NA);HORVU1Hr1G004910(NA);HORVU1Hr1G010140(NA);HORVU1Hr1G018380(NA);HORVU1Hr1G019340(NA);HORVU1Hr1G020660(NA);HORVU1Hr1G021560(NA);HORVU1Hr1G023710(NA);HORVU1Hr1G029770(NA);HORVU1Hr1G030100(NA);HORVU1Hr1G043110(NA);HORVU1Hr1G063700(NA);HORVU1Hr1G063790(NA);…
GO:0018298	protein-chromophore linkage	Biological Process	cellular process	100	-0.589273	-1.76116	0	0.0169617	AGP50735(psbA);AGP50740(psbD);AGP50741(psbC);AGP50754(psaB);AGP50755(psaA);AGP50780(psbB);HORVU0Hr1G023250(NA);HORVU0Hr1G024720(NA);HORVU0Hr1G024740(NA);HORVU0Hr1G029670(NA);HORVU0Hr1G029910(NA);HORVU0Hr1G034250(NA);HORVU1Hr1G003030(NA);HORVU1Hr1G017870(NA);HORVU1Hr1G023940(NA);HORVU1Hr1G038010(NA);HORVU1Hr1G039760(NA);HORVU1Hr1G068750(NA);HORVU1Hr1G078380(NA);HORVU1Hr1G088870(Lhcb1);HORVU1Hr1G08…
GO:0019843	rRNA binding	Molecular Function	binding	279	-0.521304	-1.7512	0	0.0195242	AGP50753(rps14);AGP50757(rps4);AGP50776(rps18);AGP50777(rpl20);AGP50787(rps11);AGP50789(infA);AGP50790(rps8);AGP50791(rpl14);AGP50792(rpl16);AGP50794(rpl22);AGP50795(rps19);AGP50796(rpl23);AGP50799(rps7);EPlHVUG00000039869(NA);EPlHVUG00000039883(NA);EPlHVUG00000039888(NA);HORVU0Hr1G003770(NA);HORVU0Hr1G003790(NA);HORVU0Hr1G004130(NA);HORVU0Hr1G004200(NA);HORVU0Hr1G005500(NA);HORVU0Hr1G006020(NA);…
GO:0006270	DNA replication initiation	Biological Process	cellular process	33	-0.704934	-1.73668	0	0.0238453	HORVU0Hr1G017330(NA);HORVU1Hr1G029770(NA);HORVU1Hr1G044120(NA);HORVU1Hr1G063700(NA);HORVU1Hr1G070110(NA);HORVU1Hr1G071560(NA);HORVU2Hr1G003370(NA);HORVU2Hr1G028500(NA);HORVU2Hr1G029330(NA);HORVU2Hr1G033690(NA);HORVU2Hr1G064220(NA);HORVU3Hr1G029910(NA);HORVU3Hr1G047230(NA);HORVU3Hr1G063320(NA);HORVU3Hr1G082930(NA);HORVU3Hr1G084800(NA);HORVU4Hr1G017720(NA);HORVU4Hr1G017780(NA);HORVU4Hr1G020470(NA);…
GO:0000724	double-strand break repair via homologous recombination	Biological Process	response to stimulus	113	-0.568357	-1.73234	0	0.0250303	HORVU0Hr1G002630(NA);HORVU0Hr1G003380(NA);HORVU0Hr1G008030(NA);HORVU0Hr1G010660(NA);HORVU0Hr1G017330(NA);HORVU0Hr1G018030(NA);HORVU0Hr1G018090(NA);HORVU1Hr1G004910(NA);HORVU1Hr1G011840(NA);HORVU1Hr1G013540(NA);HORVU1Hr1G017430(NA);HORVU1Hr1G018380(NA);HORVU1Hr1G020660(NA);HORVU1Hr1G021560(NA);HORVU1Hr1G029770(NA);HORVU1Hr1G039010(NA);HORVU1Hr1G039430(NA);HORVU1Hr1G043110(NA);HORVU1Hr1G048250(NA);…
GO:0042255	ribosome assembly	Biological Process	cellular component organization or biogenesis	159	-0.551612	-1.72722	0	0.0262355	AGP50777(rpl20);AGP50796(rpl23);AGP50799(rps7);EPlHVUG00000039848(rpl5_2);EPlHVUG00000039869(NA);EPlHVUG00000039878(rpl5_1);HORVU0Hr1G003140(NA);HORVU0Hr1G004130(NA);HORVU0Hr1G004700(NA);HORVU0Hr1G005500(NA);HORVU0Hr1G024700(NA);HORVU0Hr1G024930(NA);HORVU0Hr1G026140(NA);HORVU0Hr1G028410(NA);HORVU0Hr1G029890(NA);HORVU0Hr1G031420(NA);HORVU0Hr1G031440(NA);HORVU0Hr1G032960(NA);HORVU0Hr1G033470(NA);HO…
GO:0035966	response to topologically incorrect protein	Biological Process	response to stimulus	112	-0.568957	-1.72275	0	0.0276189	HORVU0Hr1G006340(NA);HORVU0Hr1G006930(NA);HORVU0Hr1G017510(NA);HORVU0Hr1G038060(NA);HORVU1Hr1G002240(NA);HORVU1Hr1G028280(NA);HORVU1Hr1G037590(NA);HORVU1Hr1G040560(NA);HORVU1Hr1G049910(NA);HORVU1Hr1G051370(NA);HORVU1Hr1G058700(NA);HORVU1Hr1G060340(NA);HORVU1Hr1G068970(NA);HORVU1Hr1G070620(NA);HORVU1Hr1G072220(NA);HORVU1Hr1G076100(NA);HORVU1Hr1G076190(NA);HORVU2Hr1G011690(NA);HORVU2Hr1G025270(NA);…
GO:0044445	cytosolic part	Cellular Component	cell part	340	-0.501522	-1.7162	0	0.0300198	AGP50748(rps2);AGP50790(rps8);AGP50796(rpl23);EPlHVUG00000039848(rpl5_2);EPlHVUG00000039878(rpl5_1);HORVU0Hr1G003140(NA);HORVU0Hr1G004700(NA);HORVU0Hr1G006020(NA);HORVU0Hr1G008040(NA);HORVU0Hr1G010170(NA);HORVU0Hr1G018350(NA);HORVU0Hr1G023290(NA);HORVU0Hr1G024930(NA);HORVU0Hr1G026260(NA);HORVU0Hr1G026780(NA);HORVU0Hr1G026800(NA);HORVU0Hr1G028360(NA);HORVU0Hr1G028540(NA);HORVU0Hr1G032310(NA);HORVU…
GO:0030490	maturation of SSU-rRNA	Biological Process	cellular component organization or biogenesis	55	-0.623469	-1.71268	0	0.0309146	HORVU0Hr1G004130(NA);HORVU0Hr1G005500(NA);HORVU0Hr1G020240(NA);HORVU0Hr1G023280(NA);HORVU0Hr1G039590(NA);HORVU1Hr1G012470(NA);HORVU1Hr1G058980(NA);HORVU1Hr1G068650(NA);HORVU1Hr1G076240(NA);HORVU1Hr1G086380(NA);HORVU2Hr1G019960(NA);HORVU2Hr1G021960(NA);HORVU2Hr1G046230(NA);HORVU2Hr1G064130(NA);HORVU2Hr1G067370(NA);HORVU2Hr1G070000(NA);HORVU2Hr1G082280(NA);HORVU2Hr1G098020(NA);HORVU2Hr1G106110(NA);…
GO:0000462	maturation of SSU-rRNA from tricistronic rRNA transcript (SSU-rRNA, 5.8S rRNA, LSU-rRNA)	Biological Process	cellular component organization or biogenesis	45	-0.655054	-1.71134	0.00501253	0.0309664	HORVU0Hr1G004130(NA);HORVU0Hr1G005500(NA);HORVU0Hr1G020240(NA);HORVU0Hr1G023280(NA);HORVU0Hr1G039590(NA);HORVU1Hr1G012470(NA);HORVU1Hr1G058980(NA);HORVU1Hr1G068650(NA);HORVU1Hr1G076240(NA);HORVU1Hr1G086380(NA);HORVU2Hr1G019960(NA);HORVU2Hr1G021960(NA);HORVU2Hr1G046230(NA);HORVU2Hr1G064130(NA);HORVU2Hr1G067370(NA);HORVU2Hr1G082280(NA);HORVU2Hr1G098020(NA);HORVU2Hr1G106110(NA);HORVU2Hr1G124260(NA);…
GO:0043596	nuclear replication fork	Cellular Component	cell part	64	-0.616814	-1.71125	0.00506329	0.0306093	HORVU0Hr1G018030(NA);HORVU0Hr1G018090(NA);HORVU0Hr1G019660(NA);HORVU1Hr1G004910(NA);HORVU1Hr1G013420(NA);HORVU1Hr1G018380(NA);HORVU1Hr1G020660(NA);HORVU1Hr1G039430(NA);HORVU1Hr1G059180(NA);HORVU1Hr1G076040(NA);HORVU1Hr1G076080(NA);HORVU1Hr1G084860(NA);HORVU1Hr1G090050(NA);HORVU2Hr1G015080(NA);HORVU2Hr1G021230(NA);HORVU2Hr1G027290(NA);HORVU2Hr1G031640(NA);HORVU2Hr1G034200(NA);HORVU2Hr1G051160(NA);…
GO:0043621	protein self-association	Molecular Function	binding	34	-0.689238	-1.70709	0	0.0319998	HORVU0Hr1G020420(NA);HORVU1Hr1G059220(NA);HORVU1Hr1G062740(NA);HORVU1Hr1G063030(NA);HORVU2Hr1G011140(NA);HORVU2Hr1G045130(NA);HORVU2Hr1G046370(NA);HORVU2Hr1G077710(NA);HORVU2Hr1G119920(NA);HORVU2Hr1G120170(NA);HORVU3Hr1G006530(NA);HORVU3Hr1G006930(NA);HORVU3Hr1G006940(NA);HORVU3Hr1G007000(NA);HORVU3Hr1G007380(NA);HORVU3Hr1G007500(NA);HORVU3Hr1G020390(NA);HORVU3Hr1G020490(NA);HORVU3Hr1G020500(NA);…
GO:0000725	recombinational repair	Biological Process	response to stimulus	121	-0.556749	-1.70276	0	0.0336708	HORVU0Hr1G002630(NA);HORVU0Hr1G003380(NA);HORVU0Hr1G008030(NA);HORVU0Hr1G010660(NA);HORVU0Hr1G017330(NA);HORVU0Hr1G018030(NA);HORVU0Hr1G018090(NA);HORVU1Hr1G004910(NA);HORVU1Hr1G011840(NA);HORVU1Hr1G013540(NA);HORVU1Hr1G017430(NA);HORVU1Hr1G018380(NA);HORVU1Hr1G020660(NA);HORVU1Hr1G021560(NA);HORVU1Hr1G029770(NA);HORVU1Hr1G039010(NA);HORVU1Hr1G039430(NA);HORVU1Hr1G043110(NA);HORVU1Hr1G048250(NA);…
GO:0010374	stomatal complex development	Biological Process	developmental process	23	-0.746294	-1.69718	0.00235294	0.0360712	HORVU1Hr1G070080(NA);HORVU2Hr1G020990(NA);HORVU2Hr1G061260(NA);HORVU2Hr1G080030(NA);HORVU2Hr1G116010(NA);HORVU2Hr1G116030(NA);HORVU2Hr1G116040(NA);HORVU2Hr1G116070(NA);HORVU3Hr1G050010(NA);HORVU3Hr1G093110(NA);HORVU4Hr1G003230(NA);HORVU4Hr1G009630(NA);HORVU4Hr1G073590(NA);HORVU5Hr1G001740(NA);HORVU5Hr1G016140(NA);HORVU6Hr1G013680(NA);HORVU6Hr1G074810(NA);HORVU6Hr1G077840(NA);HORVU7Hr1G005680(NA);…
GO:0030117	membrane coat	Cellular Component	cell part	97	-0.558857	-1.6949	0	0.0368414	HORVU0Hr1G010890(NA);HORVU0Hr1G014230(NA);HORVU0Hr1G017800(NA);HORVU1Hr1G010840(NA);HORVU1Hr1G031540(NA);HORVU1Hr1G038670(NA);HORVU1Hr1G042050(NA);HORVU1Hr1G048590(NA);HORVU1Hr1G054180(NA);HORVU1Hr1G057140(NA);HORVU1Hr1G062650(NA);HORVU1Hr1G073890(NA);HORVU1Hr1G079050(NA);HORVU2Hr1G001900(NA);HORVU2Hr1G012100(NA);HORVU2Hr1G023350(NA);HORVU2Hr1G030220(NA);HORVU2Hr1G073110(NA);HORVU2Hr1G099380(NA);…
GO:0019985	translesion synthesis	Biological Process	response to stimulus	16	-0.803918	-1.6916	0.00481928	0.0377452	HORVU0Hr1G031140(NA);HORVU1Hr1G061760(NA);HORVU1Hr1G065140(NA);HORVU2Hr1G016660(NA);HORVU2Hr1G020260(NA);HORVU2Hr1G031110(NA);HORVU3Hr1G021820(NA);HORVU3Hr1G021900(NA);HORVU3Hr1G072920(NA);HORVU4Hr1G013680(NA);HORVU4Hr1G021550(NA);HORVU5Hr1G074040(NA);HORVU7Hr1G062690(NA);HORVU7Hr1G062710(NA);HORVU7Hr1G099700(NA);MSTRG.13542(POLH)
GO:0051259	protein complex oligomerization	Biological Process	cellular component organization or biogenesis	33	-0.688547	-1.68983	0.00247525	0.0381284	HORVU0Hr1G000340(NA);HORVU0Hr1G020420(NA);HORVU2Hr1G025530(NA);HORVU2Hr1G046370(NA);HORVU2Hr1G077710(NA);HORVU2Hr1G086690(NA);HORVU2Hr1G107980(NA);HORVU2Hr1G120170(NA);HORVU2Hr1G122390(NA);HORVU3Hr1G006530(NA);HORVU3Hr1G006930(NA);HORVU3Hr1G006940(NA);HORVU3Hr1G007000(NA);HORVU3Hr1G007380(NA);HORVU3Hr1G007500(NA);HORVU3Hr1G020390(NA);HORVU3Hr1G020490(NA);HORVU3Hr1G020500(NA);HORVU3Hr1G020520(NA);…
GO:0003887	DNA-directed DNA polymerase activity	Molecular Function	catalytic activity	35	-0.67262	-1.68585	0.00704225	0.0394214	HORVU0Hr1G019660(NA);HORVU0Hr1G026710(NA);HORVU1Hr1G013420(NA);HORVU1Hr1G036500(NA);HORVU1Hr1G065680(NA);HORVU1Hr1G076040(NA);HORVU1Hr1G076080(NA);HORVU1Hr1G081530(NA);HORVU2Hr1G016660(NA);HORVU2Hr1G020260(NA);HORVU2Hr1G021230(NA);HORVU2Hr1G051160(NA);HORVU2Hr1G065460(NA);HORVU2Hr1G083560(NA);HORVU2Hr1G116060(NA);HORVU3Hr1G021820(NA);HORVU3Hr1G021900(NA);HORVU3Hr1G026230(NA);HORVU3Hr1G072920(NA);…
GO:0008026	ATP-dependent helicase activity	Molecular Function	catalytic activity	25	-0.707241	-1.6847	0.0045977	0.0395734	HORVU0Hr1G002080(NA);HORVU0Hr1G008030(NA);HORVU0Hr1G017330(NA);HORVU0Hr1G038620(NA);HORVU1Hr1G019340(NA);HORVU1Hr1G021560(NA);HORVU1Hr1G029770(NA);HORVU1Hr1G030100(NA);HORVU1Hr1G063700(NA);HORVU1Hr1G084700(NA);HORVU2Hr1G036750(NA);HORVU2Hr1G051300(UvrD);HORVU2Hr1G075870(NA);HORVU2Hr1G084110(NA);HORVU2Hr1G105420(NA);HORVU3Hr1G064300(NA);HORVU4Hr1G006800(NA);HORVU4Hr1G006840(NA);HORVU4Hr1G032190(NA…
GO:0034061	DNA polymerase activity	Molecular Function	catalytic activity	56	-0.61523	-1.6847	0.00265957	0.0390908	HORVU0Hr1G015300(NA);HORVU0Hr1G019660(NA);HORVU0Hr1G026710(NA);HORVU1Hr1G013420(NA);HORVU1Hr1G036500(NA);HORVU1Hr1G043280(NA);HORVU1Hr1G052310(NA);HORVU1Hr1G065680(NA);HORVU1Hr1G076040(NA);HORVU1Hr1G076080(NA);HORVU1Hr1G081530(NA);HORVU2Hr1G012850(NA);HORVU2Hr1G016660(NA);HORVU2Hr1G020260(NA);HORVU2Hr1G021230(NA);HORVU2Hr1G048680(NA);HORVU2Hr1G051160(NA);HORVU2Hr1G053920(NA);HORVU2Hr1G065460(NA);…
GO:0044786	cell cycle DNA replication	Biological Process	cellular process	45	-0.634319	-1.68433	0.00247525	0.0388427	HORVU0Hr1G017330(NA);HORVU1Hr1G029770(NA);HORVU1Hr1G044120(NA);HORVU1Hr1G063700(NA);HORVU1Hr1G067670(NA);HORVU1Hr1G070110(NA);HORVU1Hr1G072930(NA);HORVU1Hr1G087520(NA);HORVU2Hr1G001900(NA);HORVU2Hr1G003370(NA);HORVU2Hr1G029330(NA);HORVU3Hr1G047230(NA);HORVU3Hr1G074120(NA);HORVU3Hr1G076880(NA);HORVU3Hr1G082930(NA);HORVU3Hr1G086110(NA);HORVU4Hr1G023520(NA);HORVU4Hr1G026310(NA);HORVU4Hr1G047140(NA);…
GO:0061077	chaperone-mediated protein folding	Biological Process	cellular process	76	-0.590309	-1.68422	0	0.0384539	HORVU0Hr1G000620(NA);HORVU0Hr1G006930(NA);HORVU0Hr1G014170(NA);HORVU0Hr1G014190(NA);HORVU0Hr1G017450(NA);HORVU0Hr1G019750(NA);HORVU1Hr1G015040(NA);HORVU1Hr1G015060(NA);HORVU1Hr1G045870(NA);HORVU1Hr1G054630(NA);HORVU1Hr1G058700(NA);HORVU1Hr1G072220(NA);HORVU1Hr1G072570(NA);HORVU1Hr1G087070(NA);HORVU2Hr1G007980(NA);HORVU2Hr1G025930(NA);HORVU2Hr1G067750(NA);HORVU2Hr1G112630(NA);HORVU2Hr1G122760(NA);…
GO:0042273	ribosomal large subunit biogenesis	Biological Process	cellular component organization or biogenesis	167	-0.528677	-1.68382	0	0.0382043	AGP50777(rpl20);AGP50796(rpl23);EPlHVUG00000039848(rpl5_2);EPlHVUG00000039878(rpl5_1);HORVU0Hr1G003140(NA);HORVU0Hr1G009870(NA);HORVU0Hr1G014050(NA);HORVU0Hr1G018160(NA);HORVU0Hr1G022580(NA);HORVU0Hr1G024930(NA);HORVU0Hr1G026140(NA);HORVU0Hr1G028010(NA);HORVU0Hr1G028410(NA);HORVU0Hr1G029890(NA);HORVU0Hr1G030920(NA);HORVU0Hr1G031440(NA);HORVU0Hr1G032960(NA);HORVU0Hr1G033470(NA);HORVU0Hr1G033740(NA…
GO:0000731	DNA synthesis involved in DNA repair	Biological Process	response to stimulus	32	-0.688595	-1.68331	0.00242131	0.0380166	HORVU0Hr1G019660(NA);HORVU0Hr1G031140(NA);HORVU1Hr1G013420(NA);HORVU1Hr1G061760(NA);HORVU1Hr1G065140(NA);HORVU1Hr1G076040(NA);HORVU1Hr1G076080(NA);HORVU2Hr1G016660(NA);HORVU2Hr1G020260(NA);HORVU2Hr1G021230(NA);HORVU2Hr1G031110(NA);HORVU2Hr1G051160(NA);HORVU2Hr1G065460(NA);HORVU3Hr1G021820(NA);HORVU3Hr1G021900(NA);HORVU3Hr1G026230(NA);HORVU3Hr1G072920(NA);HORVU4Hr1G013680(NA);HORVU4Hr1G021550(NA);…
GO:0004003	ATP-dependent DNA helicase activity	Molecular Function	catalytic activity	19	-0.76887	-1.68069	0.00671141	0.0387284	HORVU0Hr1G002080(NA);HORVU0Hr1G017330(NA);HORVU0Hr1G038620(NA);HORVU1Hr1G019340(NA);HORVU1Hr1G029770(NA);HORVU1Hr1G030100(NA);HORVU1Hr1G063700(NA);HORVU1Hr1G084700(NA);HORVU2Hr1G036750(NA);HORVU2Hr1G051300(UvrD);HORVU2Hr1G075870(NA);HORVU2Hr1G105420(NA);HORVU3Hr1G064300(NA);HORVU4Hr1G006800(NA);HORVU4Hr1G006840(NA);HORVU5Hr1G012090(Ku70);HORVU5Hr1G028260(NA);HORVU5Hr1G087670(NA);MSTRG.34274(wrn)
GO:0030120	vesicle coat	Cellular Component	cell part	71	-0.58272	-1.67999	0	0.0387074	HORVU0Hr1G010890(NA);HORVU0Hr1G014230(NA);HORVU1Hr1G010840(NA);HORVU1Hr1G031540(NA);HORVU1Hr1G038670(NA);HORVU1Hr1G042050(NA);HORVU1Hr1G048590(NA);HORVU1Hr1G062650(NA);HORVU1Hr1G073890(NA);HORVU2Hr1G001900(NA);HORVU2Hr1G012100(NA);HORVU2Hr1G023350(NA);HORVU2Hr1G073110(NA);HORVU2Hr1G099380(NA);HORVU2Hr1G099460(NA);HORVU2Hr1G109500(NA);HORVU2Hr1G112780(NA);HORVU2Hr1G118930(NA);HORVU3Hr1G027730(NA);…
GO:0009262	deoxyribonucleotide metabolic process	Biological Process	cellular process	18	-0.773354	-1.67911	0.00684931	0.0387022	HORVU0Hr1G002290(NA);HORVU1Hr1G069580(NA);HORVU2Hr1G026210(NA);HORVU2Hr1G060410(NA);HORVU2Hr1G066500(NA);HORVU2Hr1G066970(NA);HORVU2Hr1G089130(NA);HORVU2Hr1G114640(NA);HORVU3Hr1G000580(NA);HORVU3Hr1G048710(NA);HORVU4Hr1G003120(NA);HORVU5Hr1G002320(NA);HORVU5Hr1G062080(NA);HORVU6Hr1G087960(NA);HORVU7Hr1G027430(NA);HORVU7Hr1G032240(NA);HORVU7Hr1G041710(NA);HORVU7Hr1G111340(NA)
GO:0009654	photosystem II oxygen evolving complex	Cellular Component	cell part	22	-0.750619	-1.6756	0.0138568	0.0401034	HORVU0Hr1G003270(NA);HORVU2Hr1G038940(NA);HORVU2Hr1G038960(NA);HORVU2Hr1G043960(NA);HORVU2Hr1G057700(NA);HORVU2Hr1G060880(NA);HORVU2Hr1G076010(NA);HORVU2Hr1G080260(NA);HORVU2Hr1G086040(NA);HORVU2Hr1G090070(NA);HORVU2Hr1G090100(NA);HORVU3Hr1G078820(NA);HORVU3Hr1G086190(NA);HORVU4Hr1G000230(NA);HORVU5Hr1G022750(NA);HORVU6Hr1G051650(NA);HORVU6Hr1G059090(NA);HORVU6Hr1G085170(NA);HORVU6Hr1G088290(NA);…
GO:0048475	coated membrane	Cellular Component	membrane	97	-0.558857	-1.67128	0	0.0417589	HORVU0Hr1G010890(NA);HORVU0Hr1G014230(NA);HORVU0Hr1G017800(NA);HORVU1Hr1G010840(NA);HORVU1Hr1G031540(NA);HORVU1Hr1G038670(NA);HORVU1Hr1G042050(NA);HORVU1Hr1G048590(NA);HORVU1Hr1G054180(NA);HORVU1Hr1G057140(NA);HORVU1Hr1G062650(NA);HORVU1Hr1G073890(NA);HORVU1Hr1G079050(NA);HORVU2Hr1G001900(NA);HORVU2Hr1G012100(NA);HORVU2Hr1G023350(NA);HORVU2Hr1G030220(NA);HORVU2Hr1G073110(NA);HORVU2Hr1G099380(NA);…
GO:0009309	amine biosynthetic process	Biological Process	cellular process	54	-0.611042	-1.66995	0.00546448	0.041717	HORVU0Hr1G017720(NA);HORVU1Hr1G002090(NA);HORVU1Hr1G093480(NA);HORVU2Hr1G004960(NA);HORVU2Hr1G005320(NA);HORVU2Hr1G010000(NA);HORVU2Hr1G015980(nashor2);HORVU2Hr1G080890(NA);HORVU2Hr1G081370(NA);HORVU2Hr1G081460(NA);HORVU2Hr1G086140(NA);HORVU3Hr1G003390(NA);HORVU3Hr1G003410(NA);HORVU3Hr1G010650(NA);HORVU3Hr1G016160(NA);HORVU4Hr1G035330(NA);HORVU4Hr1G053770(NA);HORVU4Hr1G053790(NA);HORVU4Hr1G053850…
GO:0000727	double-strand break repair via break-induced replication	Biological Process	response to stimulus	16	-0.794893	-1.66307	0.00915332	0.0448599	HORVU0Hr1G017330(NA);HORVU1Hr1G029770(NA);HORVU1Hr1G055500(NA);HORVU1Hr1G055510(NA);HORVU1Hr1G063700(NA);HORVU1Hr1G070110(NA);HORVU1Hr1G084860(NA);HORVU3Hr1G039160(NA);HORVU3Hr1G047230(NA);HORVU3Hr1G090890(NA);HORVU3Hr1G106210(NA);HORVU4Hr1G023520(NA);HORVU4Hr1G037450(NA);HORVU5Hr1G028260(NA);HORVU5Hr1G045530(NA);HORVU5Hr1G045560(NA)
GO:0019684	photosynthesis, light reaction	Biological Process	cellular process	220	-0.508548	-1.65358	0	0.0498117	AGP50735(psbA);AGP50740(psbD);AGP50741(psbC);AGP50742(psbZ);AGP50743(psbM);AGP50758(ndhJ);AGP50759(ndhK);AGP50760(ndhC);AGP50770(psbF);AGP50771(psbE);AGP50780(psbB);AGP50785(petD);AGP50798(ndhB);AGP50806(psaC);AGP50807(ndhE);AGP50809(ndhI);HORVU0Hr1G003270(NA);HORVU0Hr1G016700(NA);HORVU0Hr1G024440(NA);HORVU0Hr1G024720(NA);HORVU0Hr1G024740(NA);HORVU0Hr1G024750(NA);HORVU0Hr1G024960(NA);HORVU0Hr1G02…
GO:0042558	pteridine-containing compound metabolic process	Biological Process	cellular process	32	-0.664646	-1.6459	0.005291	0.0545101	HORVU1Hr1G000660(NA);HORVU1Hr1G008330(NA);HORVU1Hr1G021690(NA);HORVU1Hr1G045670(NA);HORVU1Hr1G055860(NA);HORVU1Hr1G076470(NA);HORVU2Hr1G030680(NA);HORVU2Hr1G036840(NA);HORVU2Hr1G079180(NA);HORVU2Hr1G109980(NA);HORVU2Hr1G110110(NA);HORVU2Hr1G114640(NA);HORVU3Hr1G032400(NA);HORVU3Hr1G060040(NA);HORVU3Hr1G082070(NA);HORVU4Hr1G011500(NA);HORVU4Hr1G089590(NA);HORVU4Hr1G089620(NA);HORVU4Hr1G090300(NA);…
GO:0019253	reductive pentose-phosphate cycle	Biological Process	cellular process	20	-0.738277	-1.64476	0.00480769	0.0545686	AGP50763(rbcL);HORVU0Hr1G029790(NA);HORVU0Hr1G030760(NA);HORVU0Hr1G031270(NA);HORVU1Hr1G035720(NA);HORVU2Hr1G010630(NA);HORVU2Hr1G010670(NA);HORVU2Hr1G010690(NA);HORVU2Hr1G084620(NA);HORVU2Hr1G084630(NA);HORVU4Hr1G053940(NA);HORVU5Hr1G033540(NA);HORVU5Hr1G038630(NA);HORVU5Hr1G050990(NA);HORVU5Hr1G051010(NA);HORVU5Hr1G064700(NA);HORVU6Hr1G047870(NA);HORVU6Hr1G049260(NA);HORVU6Hr1G067660(NA);HORVU7…
GO:0044106	cellular amine metabolic process	Biological Process	cellular process	76	-0.570134	-1.64382	0	0.0546929	HORVU0Hr1G017720(NA);HORVU1Hr1G002090(NA);HORVU1Hr1G093480(NA);HORVU2Hr1G004960(NA);HORVU2Hr1G005320(NA);HORVU2Hr1G010000(NA);HORVU2Hr1G015980(nashor2);HORVU2Hr1G074220(NA);HORVU2Hr1G080890(NA);HORVU2Hr1G081370(NA);HORVU2Hr1G081460(NA);HORVU2Hr1G084930(NA);HORVU2Hr1G086140(NA);HORVU2Hr1G119180(NA);HORVU2Hr1G121050(NA);HORVU2Hr1G121060(NA);HORVU3Hr1G003390(NA);HORVU3Hr1G003410(NA);HORVU3Hr1G010650…
GO:0042401	cellular biogenic amine biosynthetic process	Biological Process	cellular process	54	-0.611042	-1.64249	0.0078534	0.0549523	HORVU0Hr1G017720(NA);HORVU1Hr1G002090(NA);HORVU1Hr1G093480(NA);HORVU2Hr1G004960(NA);HORVU2Hr1G005320(NA);HORVU2Hr1G010000(NA);HORVU2Hr1G015980(nashor2);HORVU2Hr1G080890(NA);HORVU2Hr1G081370(NA);HORVU2Hr1G081460(NA);HORVU2Hr1G086140(NA);HORVU3Hr1G003390(NA);HORVU3Hr1G003410(NA);HORVU3Hr1G010650(NA);HORVU3Hr1G016160(NA);HORVU4Hr1G035330(NA);HORVU4Hr1G053770(NA);HORVU4Hr1G053790(NA);HORVU4Hr1G053850…
GO:0030663	COPI-coated vesicle membrane	Cellular Component	cell part	28	-0.678079	-1.63833	0.00699301	0.0569595	HORVU0Hr1G010890(NA);HORVU1Hr1G042050(NA);HORVU1Hr1G062650(NA);HORVU2Hr1G099380(NA);HORVU2Hr1G099460(NA);HORVU2Hr1G112780(NA);HORVU3Hr1G030140(NA);HORVU3Hr1G032710(NA);HORVU3Hr1G040270(NA);HORVU3Hr1G040350(NA);HORVU3Hr1G086720(NA);HORVU3Hr1G086750(NA);HORVU3Hr1G086800(NA);HORVU3Hr1G087490(NA);HORVU3Hr1G098440(NA);HORVU3Hr1G111730(NA);HORVU4Hr1G007520(NA);HORVU4Hr1G065380(NA);HORVU4Hr1G088390(NA);…
GO:0070035	purine NTP-dependent helicase activity	Molecular Function	catalytic activity	25	-0.707241	-1.63596	0.00235849	0.057839	HORVU0Hr1G002080(NA);HORVU0Hr1G008030(NA);HORVU0Hr1G017330(NA);HORVU0Hr1G038620(NA);HORVU1Hr1G019340(NA);HORVU1Hr1G021560(NA);HORVU1Hr1G029770(NA);HORVU1Hr1G030100(NA);HORVU1Hr1G063700(NA);HORVU1Hr1G084700(NA);HORVU2Hr1G036750(NA);HORVU2Hr1G051300(UvrD);HORVU2Hr1G075870(NA);HORVU2Hr1G084110(NA);HORVU2Hr1G105420(NA);HORVU3Hr1G064300(NA);HORVU4Hr1G006800(NA);HORVU4Hr1G006840(NA);HORVU4Hr1G032190(NA…
GO:0035861	site of double-strand break	Cellular Component	cell part	27	-0.690413	-1.63591	0.00956938	0.0572911	HORVU0Hr1G018030(NA);HORVU0Hr1G018090(NA);HORVU1Hr1G038820(NA);HORVU1Hr1G039430(NA);HORVU2Hr1G015080(NA);HORVU2Hr1G031640(NA);HORVU2Hr1G077390(NA);HORVU2Hr1G090950(NA);HORVU2Hr1G116540(NA);HORVU3Hr1G005020(NA);HORVU3Hr1G023060(NA);HORVU3Hr1G025060(NA);HORVU3Hr1G030540(NA);HORVU3Hr1G065060(NA);HORVU3Hr1G072920(NA);HORVU4Hr1G065230(NA);HORVU4Hr1G068780(NA);HORVU4Hr1G071720(NA);HORVU4Hr1G075890(NA);…
GO:0001709	cell fate determination	Biological Process	developmental process	15	-0.800362	-1.63274	0.0111857	0.0587367	HORVU0Hr1G019280(NA);HORVU0Hr1G019570(NA);HORVU0Hr1G025750(NA);HORVU0Hr1G036340(NA);HORVU1Hr1G026400(NA);HORVU1Hr1G061420(NA);HORVU1Hr1G068600(NA);HORVU3Hr1G011900(NA);HORVU4Hr1G016460(NA);HORVU4Hr1G016500(NA);HORVU7Hr1G026330(NA);HORVU7Hr1G026340(NA);HORVU7Hr1G026350(NA);HORVU7Hr1G032360(NA);HORVU7Hr1G058610(NA)
GO:0006576	cellular biogenic amine metabolic process	Biological Process	cellular process	69	-0.581145	-1.62592	0	0.0626049	HORVU0Hr1G017720(NA);HORVU1Hr1G002090(NA);HORVU1Hr1G093480(NA);HORVU2Hr1G004960(NA);HORVU2Hr1G005320(NA);HORVU2Hr1G010000(NA);HORVU2Hr1G015980(nashor2);HORVU2Hr1G074220(NA);HORVU2Hr1G080890(NA);HORVU2Hr1G081370(NA);HORVU2Hr1G081460(NA);HORVU2Hr1G086140(NA);HORVU2Hr1G121050(NA);HORVU2Hr1G121060(NA);HORVU3Hr1G003390(NA);HORVU3Hr1G003410(NA);HORVU3Hr1G010650(NA);HORVU3Hr1G016160(NA);HORVU3Hr1G022770…
GO:0042548	regulation of photosynthesis, light reaction	Biological Process	biological regulation	24	-0.703163	-1.62517	0.0124069	0.0625839	AGP50742(psbZ);HORVU0Hr1G024440(NA);HORVU0Hr1G024750(NA);HORVU0Hr1G028590(NA);HORVU0Hr1G029680(NA);HORVU0Hr1G033860(NA);HORVU0Hr1G034660(ORF 62);HORVU0Hr1G036740(NA);HORVU0Hr1G037300(NA);HORVU1Hr1G069560(NA);HORVU1Hr1G077460(NA);HORVU1Hr1G078120(NA);HORVU1Hr1G078140(NA);HORVU1Hr1G078410(NA);HORVU2Hr1G035220(NA);HORVU2Hr1G057700(NA);HORVU2Hr1G062000(NA);HORVU2Hr1G121780(NA);HORVU3Hr1G075870(NA);HO…
GO:0030968	endoplasmic reticulum unfolded protein response	Biological Process	biological regulation	27	-0.6921	-1.62169	0.0118483	0.0646828	HORVU0Hr1G017510(NA);HORVU1Hr1G028280(NA);HORVU1Hr1G037590(NA);HORVU2Hr1G025270(NA);HORVU2Hr1G121990(NA);HORVU2Hr1G122760(NA);HORVU2Hr1G122800(NA);HORVU3Hr1G041400(NA);HORVU3Hr1G089830(NA);HORVU3Hr1G114200(NA);HORVU4Hr1G003110(NA);HORVU4Hr1G029960(NA);HORVU4Hr1G059630(NA);HORVU4Hr1G060850(NA);HORVU5Hr1G014490(NA);HORVU5Hr1G028000(NA);HORVU5Hr1G078400(NA);HORVU5Hr1G092250(NA);HORVU5Hr1G101740(NA);…
GO:0009853	photorespiration	Biological Process	cellular process	26	-0.680417	-1.61418	0.014218	0.0699246	AGP50763(rbcL);HORVU0Hr1G013900(NA);HORVU0Hr1G029790(NA);HORVU0Hr1G030760(NA);HORVU0Hr1G031270(NA);HORVU1Hr1G035720(NA);HORVU2Hr1G010630(NA);HORVU2Hr1G010670(NA);HORVU2Hr1G010690(NA);HORVU2Hr1G031880(NA);HORVU2Hr1G060010(NA);HORVU2Hr1G060070(NA);HORVU2Hr1G063740(NA);HORVU2Hr1G084620(NA);HORVU2Hr1G084630(NA);HORVU2Hr1G104450(NA);HORVU3Hr1G063280(NA);HORVU4Hr1G011500(NA);HORVU5Hr1G033540(NA);HORVU5…
GO:0030660	Golgi-associated vesicle membrane	Cellular Component	cell part	87	-0.539481	-1.61097	0	0.0720445	HORVU0Hr1G010890(NA);HORVU0Hr1G014230(NA);HORVU1Hr1G031540(NA);HORVU1Hr1G038670(NA);HORVU1Hr1G042050(NA);HORVU1Hr1G048590(NA);HORVU1Hr1G062650(NA);HORVU1Hr1G069840(NA);HORVU1Hr1G072390(NA);HORVU1Hr1G073890(NA);HORVU1Hr1G079430(NA);HORVU2Hr1G001900(NA);HORVU2Hr1G012100(NA);HORVU2Hr1G023350(NA);HORVU2Hr1G026870(NA);HORVU2Hr1G073110(NA);HORVU2Hr1G084560(NA);HORVU2Hr1G099350(NA);HORVU2Hr1G099380(NA);…
GO:0019685	photosynthesis, dark reaction	Biological Process	cellular process	20	-0.738277	-1.61083	0.0240385	0.0714593	AGP50763(rbcL);HORVU0Hr1G029790(NA);HORVU0Hr1G030760(NA);HORVU0Hr1G031270(NA);HORVU1Hr1G035720(NA);HORVU2Hr1G010630(NA);HORVU2Hr1G010670(NA);HORVU2Hr1G010690(NA);HORVU2Hr1G084620(NA);HORVU2Hr1G084630(NA);HORVU4Hr1G053940(NA);HORVU5Hr1G033540(NA);HORVU5Hr1G038630(NA);HORVU5Hr1G050990(NA);HORVU5Hr1G051010(NA);HORVU5Hr1G064700(NA);HORVU6Hr1G047870(NA);HORVU6Hr1G049260(NA);HORVU6Hr1G067660(NA);HORVU7…
GO:0090734	site of DNA damage	Cellular Component	cell part	27	-0.690413	-1.60885	0.00731707	0.0721778	HORVU0Hr1G018030(NA);HORVU0Hr1G018090(NA);HORVU1Hr1G038820(NA);HORVU1Hr1G039430(NA);HORVU2Hr1G015080(NA);HORVU2Hr1G031640(NA);HORVU2Hr1G077390(NA);HORVU2Hr1G090950(NA);HORVU2Hr1G116540(NA);HORVU3Hr1G005020(NA);HORVU3Hr1G023060(NA);HORVU3Hr1G025060(NA);HORVU3Hr1G030540(NA);HORVU3Hr1G065060(NA);HORVU3Hr1G072920(NA);HORVU4Hr1G065230(NA);HORVU4Hr1G068780(NA);HORVU4Hr1G071720(NA);HORVU4Hr1G075890(NA);…
GO:0030137	COPI-coated vesicle	Cellular Component	cell part	28	-0.678079	-1.60858	0.00485437	0.0717686	HORVU0Hr1G010890(NA);HORVU1Hr1G042050(NA);HORVU1Hr1G062650(NA);HORVU2Hr1G099380(NA);HORVU2Hr1G099460(NA);HORVU2Hr1G112780(NA);HORVU3Hr1G030140(NA);HORVU3Hr1G032710(NA);HORVU3Hr1G040270(NA);HORVU3Hr1G040350(NA);HORVU3Hr1G086720(NA);HORVU3Hr1G086750(NA);HORVU3Hr1G086800(NA);HORVU3Hr1G087490(NA);HORVU3Hr1G098440(NA);HORVU3Hr1G111730(NA);HORVU4Hr1G007520(NA);HORVU4Hr1G065380(NA);HORVU4Hr1G088390(NA);…
GO:0005788	endoplasmic reticulum lumen	Cellular Component	cell part	28	-0.692924	-1.60624	0.0197044	0.0728188	HORVU1Hr1G022990(NA);HORVU1Hr1G040560(NA);HORVU1Hr1G062760(NA);HORVU2Hr1G076390(NA);HORVU2Hr1G093330(NA);HORVU2Hr1G121990(NA);HORVU2Hr1G122760(NA);HORVU2Hr1G122800(NA);HORVU3Hr1G089830(NA);HORVU3Hr1G089970(NA);HORVU4Hr1G008130(NA);HORVU4Hr1G043910(PDI);HORVU4Hr1G056070(NA);HORVU5Hr1G014490(NA);HORVU5Hr1G019270(NA);HORVU5Hr1G026760(NA);HORVU5Hr1G026780(NA);HORVU5Hr1G060890(NA);HORVU5Hr1G067570(NA)…
GO:0030126	COPI vesicle coat	Cellular Component	cell part	28	-0.678079	-1.60065	0.0136054	0.0763935	HORVU0Hr1G010890(NA);HORVU1Hr1G042050(NA);HORVU1Hr1G062650(NA);HORVU2Hr1G099380(NA);HORVU2Hr1G099460(NA);HORVU2Hr1G112780(NA);HORVU3Hr1G030140(NA);HORVU3Hr1G032710(NA);HORVU3Hr1G040270(NA);HORVU3Hr1G040350(NA);HORVU3Hr1G086720(NA);HORVU3Hr1G086750(NA);HORVU3Hr1G086800(NA);HORVU3Hr1G087490(NA);HORVU3Hr1G098440(NA);HORVU3Hr1G111730(NA);HORVU4Hr1G007520(NA);HORVU4Hr1G065380(NA);HORVU4Hr1G088390(NA);…
GO:0008094	DNA-dependent ATPase activity	Molecular Function	catalytic activity	72	-0.563849	-1.59748	0	0.0783741	HORVU0Hr1G002080(NA);HORVU0Hr1G003380(NA);HORVU0Hr1G017330(NA);HORVU0Hr1G038620(NA);HORVU1Hr1G011840(NA);HORVU1Hr1G017430(NA);HORVU1Hr1G019290(NA);HORVU1Hr1G019340(NA);HORVU1Hr1G021540(NA);HORVU1Hr1G029770(NA);HORVU1Hr1G030100(NA);HORVU1Hr1G030930(NA);HORVU1Hr1G047640(NA);HORVU1Hr1G050450(NA);HORVU1Hr1G063700(NA);HORVU1Hr1G066830(mutS-like protein 5);HORVU1Hr1G071540(NA);HORVU1Hr1G081530(NA);HORV…
GO:0030686	90S preribosome	Cellular Component	protein-containing complex	36	-0.630564	-1.59521	0.00476191	0.0792246	HORVU0Hr1G009870(NA);HORVU0Hr1G014050(NA);HORVU0Hr1G020240(NA);HORVU0Hr1G023280(NA);HORVU0Hr1G030920(NA);HORVU1Hr1G043640(NA);HORVU1Hr1G068650(NA);HORVU1Hr1G085730(NA);HORVU1Hr1G086380(NA);HORVU2Hr1G032720(NA);HORVU2Hr1G064130(NA);HORVU2Hr1G082280(NA);HORVU2Hr1G086340(NA);HORVU2Hr1G098020(NA);HORVU2Hr1G104900(NA);HORVU2Hr1G106110(NA);HORVU2Hr1G110610(NA);HORVU3Hr1G050490(NA);HORVU3Hr1G109050(NA);…
GO:0005730	nucleolus	Cellular Component	cell part	296	-0.474255	-1.59514	0	0.078557	HORVU0Hr1G008740(NA);HORVU0Hr1G009870(NA);HORVU0Hr1G014050(NA);HORVU0Hr1G018160(NA);HORVU0Hr1G020240(NA);HORVU0Hr1G022580(NA);HORVU0Hr1G023280(NA);HORVU0Hr1G028010(NA);HORVU0Hr1G030920(NA);HORVU0Hr1G039470(NA);HORVU0Hr1G039590(NA);HORVU1Hr1G005980(NA);HORVU1Hr1G011540(NA);HORVU1Hr1G012470(NA);HORVU1Hr1G014010(NA);HORVU1Hr1G014800(NA);HORVU1Hr1G018060(NA);HORVU1Hr1G018750(NA);HORVU1Hr1G019650(NA);…
GO:0090626	plant epidermis morphogenesis	Biological Process	developmental process	19	-0.732441	-1.59343	0.00717703	0.0791021	HORVU1Hr1G044810(NA);HORVU1Hr1G070080(NA);HORVU1Hr1G075900(NA);HORVU1Hr1G084970(NA);HORVU2Hr1G061260(NA);HORVU2Hr1G080030(NA);HORVU2Hr1G081720(NA);HORVU2Hr1G108840(NA);HORVU2Hr1G116070(NA);HORVU3Hr1G041160(NA);HORVU3Hr1G063300(NA);HORVU4Hr1G003230(NA);HORVU4Hr1G007240(NA);HORVU4Hr1G009630(NA);HORVU5Hr1G001740(NA);HORVU5Hr1G058950(NA);HORVU6Hr1G021170(NA);HORVU6Hr1G077840(NA);HORVU7Hr1G056570(NA)
GO:0007062	sister chromatid cohesion	Biological Process	cellular component organization or biogenesis	32	-0.653907	-1.59052	0.0143541	0.0809329	HORVU0Hr1G003910(NA);HORVU0Hr1G039250(NA);HORVU0Hr1G039990(NA);HORVU1Hr1G030100(NA);HORVU1Hr1G044590(NA);HORVU1Hr1G062190(NA);HORVU1Hr1G091650(NA);HORVU1Hr1G095230(NA);HORVU2Hr1G064000(NA);HORVU2Hr1G084440(NA);HORVU2Hr1G086180(NA);HORVU2Hr1G086710(NA);HORVU3Hr1G017570(NA);HORVU3Hr1G053480(NA);HORVU3Hr1G053490(NA);HORVU3Hr1G082850(NA);HORVU3Hr1G089480(NA);HORVU4Hr1G031480(NA);HORVU4Hr1G061060(NA);…
GO:0071826	ribonucleoprotein complex subunit organization	Biological Process	cellular component organization or biogenesis	291	-0.469926	-1.58799	0	0.0827004	AGP50777(rpl20);AGP50796(rpl23);AGP50799(rps7);EPlHVUG00000039848(rpl5_2);EPlHVUG00000039869(NA);EPlHVUG00000039878(rpl5_1);HORVU0Hr1G003140(NA);HORVU0Hr1G004130(NA);HORVU0Hr1G004700(NA);HORVU0Hr1G005500(NA);HORVU0Hr1G007860(NA);HORVU0Hr1G009840(NA);HORVU0Hr1G014020(NA);HORVU0Hr1G015130(NA);HORVU0Hr1G024700(NA);HORVU0Hr1G024930(NA);HORVU0Hr1G026140(NA);HORVU0Hr1G028410(NA);HORVU0Hr1G029890(NA);HO…
GO:0005657	replication fork	Cellular Component	cell part	93	-0.536131	-1.58593	0	0.0839635	HORVU0Hr1G003380(NA);HORVU0Hr1G018030(NA);HORVU0Hr1G018090(NA);HORVU0Hr1G019660(NA);HORVU0Hr1G028900(NA);HORVU0Hr1G032000(NA);HORVU1Hr1G004910(NA);HORVU1Hr1G011840(NA);HORVU1Hr1G013420(NA);HORVU1Hr1G018380(NA);HORVU1Hr1G020660(NA);HORVU1Hr1G039430(NA);HORVU1Hr1G050450(NA);HORVU1Hr1G059180(NA);HORVU1Hr1G063790(NA);HORVU1Hr1G076040(NA);HORVU1Hr1G076080(NA);HORVU1Hr1G081530(NA);HORVU1Hr1G084860(NA);…
GO:0005732	small nucleolar ribonucleoprotein complex	Cellular Component	protein-containing complex	26	-0.678016	-1.58214	0.0110619	0.0863052	HORVU1Hr1G065830(NA);HORVU1Hr1G070440(NA);HORVU1Hr1G076500(NA);HORVU1Hr1G083960(NA);HORVU2Hr1G020690(NA);HORVU2Hr1G022110(NA);HORVU2Hr1G022120(NA);HORVU2Hr1G022140(NA);HORVU2Hr1G027370(NA);HORVU2Hr1G027400(NA);HORVU2Hr1G065960(NA);HORVU2Hr1G070000(NA);HORVU3Hr1G099400(NA);HORVU4Hr1G041810(NA);HORVU4Hr1G047580(NA);HORVU4Hr1G064020(NA);HORVU5Hr1G044440(NA);HORVU5Hr1G060300(NA);HORVU6Hr1G030410(NA);…
GO:0022618	ribonucleoprotein complex assembly	Biological Process	cellular component organization or biogenesis	283	-0.476139	-1.58059	0	0.0872144	AGP50777(rpl20);AGP50796(rpl23);AGP50799(rps7);EPlHVUG00000039848(rpl5_2);EPlHVUG00000039869(NA);EPlHVUG00000039878(rpl5_1);HORVU0Hr1G003140(NA);HORVU0Hr1G004130(NA);HORVU0Hr1G004700(NA);HORVU0Hr1G005500(NA);HORVU0Hr1G009840(NA);HORVU0Hr1G014020(NA);HORVU0Hr1G015130(NA);HORVU0Hr1G024700(NA);HORVU0Hr1G024930(NA);HORVU0Hr1G026140(NA);HORVU0Hr1G028410(NA);HORVU0Hr1G029890(NA);HORVU0Hr1G031420(NA);HO…
GO:0004386	helicase activity	Molecular Function	catalytic activity	227	-0.474568	-1.57799	0	0.0889238	HORVU0Hr1G002080(NA);HORVU0Hr1G007860(NA);HORVU0Hr1G008030(NA);HORVU0Hr1G012190(NA);HORVU0Hr1G016860(NA);HORVU0Hr1G017330(NA);HORVU0Hr1G020490(NA);HORVU0Hr1G028900(NA);HORVU0Hr1G031660(NA);HORVU0Hr1G032000(NA);HORVU0Hr1G038620(NA);HORVU0Hr1G038740(NA);HORVU0Hr1G039590(NA);HORVU1Hr1G004510(NA);HORVU1Hr1G010140(NA);HORVU1Hr1G018080(NA);HORVU1Hr1G019340(NA);HORVU1Hr1G021540(NA);HORVU1Hr1G021560(NA);…
GO:0000470	maturation of LSU-rRNA	Biological Process	cellular component organization or biogenesis	55	-0.573531	-1.57558	0	0.090563	HORVU0Hr1G018160(NA);HORVU0Hr1G022580(NA);HORVU0Hr1G028010(NA);HORVU0Hr1G030920(NA);HORVU1Hr1G011540(NA);HORVU1Hr1G014800(NA);HORVU1Hr1G030220(NA);HORVU1Hr1G056510(NA);HORVU1Hr1G078650(NA);HORVU1Hr1G085730(NA);HORVU1Hr1G089440(NA);HORVU2Hr1G013300(NA);HORVU2Hr1G019660(NA);HORVU2Hr1G026220(NA);HORVU2Hr1G033450(NA);HORVU2Hr1G033820(NA);HORVU2Hr1G066060(NA);HORVU2Hr1G068120(NA);HORVU2Hr1G078780(NA);…
GO:0016984	ribulose-bisphosphate carboxylase activity	Molecular Function	catalytic activity	19	-0.719326	-1.57337	0.0183066	0.0916822	AGP50763(rbcL);HORVU0Hr1G024560(NA);HORVU0Hr1G029790(NA);HORVU0Hr1G030760(NA);HORVU0Hr1G031270(NA);HORVU1Hr1G035720(NA);HORVU2Hr1G010630(NA);HORVU2Hr1G010670(NA);HORVU2Hr1G010690(NA);HORVU2Hr1G084620(NA);HORVU2Hr1G084630(NA);HORVU5Hr1G033540(NA);HORVU5Hr1G038630(NA);HORVU5Hr1G050990(NA);HORVU5Hr1G051010(NA);HORVU5Hr1G064700(NA);HORVU6Hr1G047870(NA);HORVU6Hr1G049260(NA);HORVU7Hr1G091620(NA)
GO:0042254	ribosome biogenesis	Biological Process	cellular component organization or biogenesis	471	-0.446524	-1.57028	0	0.0938264	AGP50777(rpl20);AGP50796(rpl23);AGP50799(rps7);EPlHVUG00000039848(rpl5_2);EPlHVUG00000039869(NA);EPlHVUG00000039878(rpl5_1);HORVU0Hr1G000350(NA);HORVU0Hr1G003140(NA);HORVU0Hr1G004130(NA);HORVU0Hr1G004200(NA);HORVU0Hr1G004700(NA);HORVU0Hr1G005500(NA);HORVU0Hr1G005840(NA);HORVU0Hr1G006380(NA);HORVU0Hr1G006790(NA);HORVU0Hr1G009870(NA);HORVU0Hr1G014050(NA);HORVU0Hr1G017250(NA);HORVU0Hr1G018160(NA);HO…
GO:0050821	protein stabilization	Biological Process	biological regulation	40	-0.619724	-1.5678	0.00514139	0.0955012	AGP50783(psbH);HORVU0Hr1G024680(NA);HORVU0Hr1G026170(NA);HORVU0Hr1G026830(NA);HORVU0Hr1G027540(NA);HORVU0Hr1G028390(NA);HORVU0Hr1G029930(NA);HORVU0Hr1G030700(NA);HORVU0Hr1G032950(NA);HORVU0Hr1G033460(NA);HORVU0Hr1G033730(NA);HORVU0Hr1G034460(NA);HORVU0Hr1G035170(NA);HORVU0Hr1G036960(NA);HORVU0Hr1G037400(NA);HORVU0Hr1G037910(NA);HORVU1Hr1G013160(NA);HORVU1Hr1G044400(NA);HORVU2Hr1G048390(NA);HORVU2…
GO:0030662	coated vesicle membrane	Cellular Component	cell part	91	-0.523217	-1.56602	0	0.0962717	HORVU0Hr1G010890(NA);HORVU0Hr1G014230(NA);HORVU1Hr1G010840(NA);HORVU1Hr1G031540(NA);HORVU1Hr1G038670(NA);HORVU1Hr1G042050(NA);HORVU1Hr1G048590(NA);HORVU1Hr1G062650(NA);HORVU1Hr1G069840(NA);HORVU1Hr1G072390(NA);HORVU1Hr1G073890(NA);HORVU1Hr1G079430(NA);HORVU2Hr1G001900(NA);HORVU2Hr1G012100(NA);HORVU2Hr1G023350(NA);HORVU2Hr1G026870(NA);HORVU2Hr1G073110(NA);HORVU2Hr1G084560(NA);HORVU2Hr1G099350(NA);…
GO:0070180	large ribosomal subunit rRNA binding	Molecular Function	binding	34	-0.6259	-1.56531	0.0141509	0.0960903	AGP50791(rpl14);HORVU0Hr1G007830(NA);HORVU0Hr1G026250(NA);HORVU0Hr1G026860(NA);HORVU0Hr1G026930(NA);HORVU0Hr1G033420(NA);HORVU0Hr1G033690(NA);HORVU0Hr1G034650(NA);HORVU0Hr1G038820(NA);HORVU1Hr1G030610(NA);HORVU1Hr1G039030(NA);HORVU1Hr1G039160(NA);HORVU2Hr1G047730(NA);HORVU2Hr1G048380(NA);HORVU2Hr1G051380(NA);HORVU2Hr1G062230(NA);HORVU2Hr1G102610(NA);HORVU2Hr1G122020(NA);HORVU3Hr1G063350(NA);HORVU…
GO:0030515	snoRNA binding	Molecular Function	binding	20	-0.70404	-1.56129	0.0143198	0.0996782	HORVU0Hr1G020240(NA);HORVU1Hr1G083960(NA);HORVU2Hr1G020690(NA);HORVU2Hr1G022110(NA);HORVU2Hr1G022120(NA);HORVU2Hr1G022140(NA);HORVU2Hr1G064130(NA);HORVU2Hr1G098020(NA);HORVU2Hr1G106110(NA);HORVU2Hr1G110610(NA);HORVU2Hr1G118690(NA);HORVU4Hr1G041810(NA);HORVU4Hr1G047580(NA);HORVU4Hr1G050710(NA);HORVU4Hr1G083410(NA);HORVU5Hr1G010440(NA);HORVU6Hr1G057640(NA);HORVU6Hr1G072650(NA);HORVU7Hr1G071450(NA);…
GO:0140097	catalytic activity, acting on DNA	Molecular Function	catalytic activity	248	-0.466121	-1.54915	0	0.110953	HORVU0Hr1G002080(NA);HORVU0Hr1G003380(NA);HORVU0Hr1G008030(NA);HORVU0Hr1G015300(NA);HORVU0Hr1G017330(NA);HORVU0Hr1G019660(NA);HORVU0Hr1G026710(NA);HORVU0Hr1G028900(NA);HORVU0Hr1G032000(NA);HORVU0Hr1G038620(NA);HORVU0Hr1G038740(NA);HORVU0Hr1G039040(NA);HORVU0Hr1G040530(NA);HORVU1Hr1G010140(NA);HORVU1Hr1G013420(NA);HORVU1Hr1G017430(NA);HORVU1Hr1G019340(NA);HORVU1Hr1G021560(NA);HORVU1Hr1G023710(NA);…
GO:0005200	structural constituent of cytoskeleton	Molecular Function	structural molecule activity	19	-0.698391	-1.54382	0.0173913	0.115976	HORVU0Hr1G026030(NA);HORVU1Hr1G023030(NA);HORVU1Hr1G064870(NA);HORVU1Hr1G068170(NA);HORVU1Hr1G081280(tubA);HORVU2Hr1G037550(NA);HORVU2Hr1G037560(NA);HORVU2Hr1G037570(NA);HORVU3Hr1G059010(NA);HORVU3Hr1G078940(NA);HORVU4Hr1G002530(NA);HORVU4Hr1G009520(NA);HORVU4Hr1G067370(NA);HORVU4Hr1G087740(NA);HORVU5Hr1G098960(NA);HORVU5Hr1G100900(NA);HORVU6Hr1G027620(NA);HORVU7Hr1G059990(NA);HORVU7Hr1G107100(NA)
GO:0000097	sulfur amino acid biosynthetic process	Biological Process	cellular process	69	-0.541472	-1.54001	0.010929	0.119171	HORVU0Hr1G000340(NA);HORVU0Hr1G003890(NA);HORVU0Hr1G022440(NA);HORVU0Hr1G026700(NA);HORVU0Hr1G035820(NA);HORVU1Hr1G031220(NA);HORVU1Hr1G065770(NA);HORVU1Hr1G083380(NA);HORVU2Hr1G000250(NA);HORVU2Hr1G000280(NA);HORVU2Hr1G007660(NA);HORVU2Hr1G072450(NA);HORVU2Hr1G074630(NA);HORVU2Hr1G122370(NA);HORVU3Hr1G015050(NA);HORVU3Hr1G015620(NA);HORVU3Hr1G030750(NA);HORVU3Hr1G040910(NA);HORVU3Hr1G075690(NA);…
GO:0009767	photosynthetic electron transport chain	Biological Process	cellular process	94	-0.509982	-1.53492	0.00310559	0.124027	AGP50735(psbA);AGP50740(psbD);AGP50741(psbC);AGP50770(psbF);AGP50771(psbE);AGP50780(psbB);AGP50785(petD);AGP50806(psaC);HORVU0Hr1G003270(NA);HORVU0Hr1G024720(NA);HORVU0Hr1G024740(NA);HORVU0Hr1G024960(NA);HORVU0Hr1G029670(NA);HORVU0Hr1G029910(NA);HORVU0Hr1G033570(NA);HORVU0Hr1G034010(NA);HORVU0Hr1G034250(NA);HORVU0Hr1G034350(NA);HORVU0Hr1G035250(NA);HORVU0Hr1G037420(NA);HORVU0Hr1G037510(NA);HORVU1…
GO:0070993	translation preinitiation complex	Cellular Component	cell part	20	-0.685852	-1.53365	0.0397196	0.124356	HORVU1Hr1G088760(NA);HORVU2Hr1G014580(NA);HORVU2Hr1G068360(NA);HORVU3Hr1G006000(NA);HORVU3Hr1G031330(NA);HORVU3Hr1G076960(NA);HORVU4Hr1G010940(NA);HORVU4Hr1G014100(NA);HORVU4Hr1G040280(NA);HORVU4Hr1G055500(NA);HORVU4Hr1G077250(NA);HORVU5Hr1G008250(NA);HORVU5Hr1G063770(NA);HORVU5Hr1G072560(NA);HORVU5Hr1G098600(NA);HORVU5Hr1G106440(NA);HORVU6Hr1G012010(NA);HORVU6Hr1G014610(NA);HORVU6Hr1G083650(NA);…
GO:0009067	aspartate family amino acid biosynthetic process	Biological Process	cellular process	50	-0.574417	-1.53275	0.00997506	0.124575	HORVU1Hr1G012730(NA);HORVU1Hr1G021120(NA);HORVU1Hr1G078290(NA);HORVU1Hr1G082660(NA);HORVU1Hr1G083380(NA);HORVU1Hr1G084370(NA);HORVU1Hr1G092110(NA);HORVU2Hr1G036560(NA);HORVU2Hr1G094420(NA);HORVU2Hr1G113410(NA);HORVU2Hr1G113450(NA);HORVU2Hr1G122370(NA);HORVU3Hr1G013910(NA);HORVU3Hr1G015050(NA);HORVU3Hr1G075690(NA);HORVU3Hr1G096500(NA);HORVU4Hr1G002270(NA);HORVU4Hr1G014030(NA);HORVU4Hr1G016410(IDI2…
GO:0008536	Ran GTPase binding	Molecular Function	binding	18	-0.705399	-1.53264	0.0251716	0.12385	HORVU1Hr1G013580(NA);HORVU1Hr1G041150(NA);HORVU1Hr1G059860(NA);HORVU1Hr1G059970(NA);HORVU1Hr1G060180(NA);HORVU2Hr1G031680(NA);HORVU2Hr1G031690(NA);HORVU2Hr1G066910(NA);HORVU2Hr1G126610(NA);HORVU3Hr1G039600(NA);HORVU3Hr1G057320(NA);HORVU4Hr1G055910(NA);HORVU4Hr1G056140(NA);HORVU4Hr1G061650(NA);HORVU5Hr1G021530(NA);HORVU5Hr1G021580(NA);HORVU5Hr1G124770(NA);HORVU7Hr1G101390(NA)
GO:0003964	RNA-directed DNA polymerase activity	Molecular Function	catalytic activity	19	-0.693068	-1.5265	0.0316027	0.130023	HORVU0Hr1G015300(NA);HORVU1Hr1G043280(NA);HORVU1Hr1G052310(NA);HORVU2Hr1G012850(NA);HORVU2Hr1G048680(NA);HORVU2Hr1G053920(NA);HORVU2Hr1G067040(NA);HORVU2Hr1G086560(NA);HORVU2Hr1G122960(NA);HORVU3Hr1G055020(NA);HORVU4Hr1G044850(NA);HORVU5Hr1G076710(NA);HORVU6Hr1G025150(NA);HORVU6Hr1G039090(NA);HORVU7Hr1G038840(NA);HORVU7Hr1G043370(NA);HORVU7Hr1G086900(NA);HORVU7Hr1G092360(NA);HORVU7Hr1G110850(NA)
GO:0016072	rRNA metabolic process	Biological Process	cellular process	296	-0.447897	-1.52299	0	0.133364	HORVU0Hr1G000350(NA);HORVU0Hr1G004130(NA);HORVU0Hr1G005500(NA);HORVU0Hr1G006380(NA);HORVU0Hr1G006790(NA);HORVU0Hr1G017250(NA);HORVU0Hr1G018160(NA);HORVU0Hr1G020240(NA);HORVU0Hr1G022580(NA);HORVU0Hr1G023280(NA);HORVU0Hr1G028010(NA);HORVU0Hr1G030920(NA);HORVU0Hr1G039590(NA);HORVU0Hr1G040270(NA);HORVU1Hr1G009390(NA);HORVU1Hr1G010820(NA);HORVU1Hr1G011540(NA);HORVU1Hr1G012470(NA);HORVU1Hr1G014010(NA);…
GO:0012510	trans-Golgi network transport vesicle membrane	Cellular Component	cell part	18	-0.707078	-1.52192	0.018018	0.133615	HORVU0Hr1G014230(NA);HORVU1Hr1G031540(NA);HORVU1Hr1G048590(NA);HORVU2Hr1G012100(NA);HORVU2Hr1G118930(NA);HORVU3Hr1G036200(NA);HORVU3Hr1G053020(NA);HORVU3Hr1G086990(NA);HORVU4Hr1G024710(NA);HORVU4Hr1G036350(NA);HORVU5Hr1G048010(NA);HORVU5Hr1G073880(NA);HORVU6Hr1G070850(NA);HORVU6Hr1G087920(NA);HORVU7Hr1G027050(NA);HORVU7Hr1G050510(NA);HORVU7Hr1G115570(NA);HORVU7Hr1G119590(NA)
GO:0043094	cellular metabolic compound salvage	Biological Process	cellular process	66	-0.540293	-1.51755	0.00815217	0.138018	AGP50763(rbcL);HORVU0Hr1G013900(NA);HORVU0Hr1G029790(NA);HORVU0Hr1G030760(NA);HORVU0Hr1G031270(NA);HORVU1Hr1G027570(NA);HORVU1Hr1G035720(NA);HORVU1Hr1G047820(NA);HORVU1Hr1G059810(NA);HORVU1Hr1G072750(NA);HORVU1Hr1G083380(NA);HORVU2Hr1G010630(NA);HORVU2Hr1G010670(NA);HORVU2Hr1G010690(NA);HORVU2Hr1G014130(NA);HORVU2Hr1G031880(NA);HORVU2Hr1G060010(NA);HORVU2Hr1G060070(NA);HORVU2Hr1G063740(NA);HORVU2…
GO:0030130	clathrin coat of trans-Golgi network vesicle	Cellular Component	cell part	18	-0.707078	-1.51748	0.0269663	0.137135	HORVU0Hr1G014230(NA);HORVU1Hr1G031540(NA);HORVU1Hr1G048590(NA);HORVU2Hr1G012100(NA);HORVU2Hr1G118930(NA);HORVU3Hr1G036200(NA);HORVU3Hr1G053020(NA);HORVU3Hr1G086990(NA);HORVU4Hr1G024710(NA);HORVU4Hr1G036350(NA);HORVU5Hr1G048010(NA);HORVU5Hr1G073880(NA);HORVU6Hr1G070850(NA);HORVU6Hr1G087920(NA);HORVU7Hr1G027050(NA);HORVU7Hr1G050510(NA);HORVU7Hr1G115570(NA);HORVU7Hr1G119590(NA)
GO:0007052	mitotic spindle organization	Biological Process	cellular component organization or biogenesis	35	-0.609979	-1.51729	0.0214797	0.136342	HORVU0Hr1G006340(NA);HORVU0Hr1G029490(NA);HORVU0Hr1G038060(NA);HORVU1Hr1G023030(NA);HORVU1Hr1G026680(NA);HORVU1Hr1G049910(NA);HORVU1Hr1G060340(NA);HORVU1Hr1G067200(NA);HORVU2Hr1G011690(NA);HORVU2Hr1G048010(NA);HORVU3Hr1G019570(NA);HORVU3Hr1G029440(NA);HORVU3Hr1G029450(NA);HORVU3Hr1G029660(NA);HORVU3Hr1G079920(NA);HORVU3Hr1G079940(NA);HORVU3Hr1G080210(NA);HORVU3Hr1G109860(NA);HORVU4Hr1G068470(NA);…
GO:0042575	DNA polymerase complex	Cellular Component	cell part	27	-0.650485	-1.51684	0.0224439	0.135946	HORVU0Hr1G019660(NA);HORVU1Hr1G013420(NA);HORVU1Hr1G036500(NA);HORVU1Hr1G076040(NA);HORVU1Hr1G076080(NA);HORVU1Hr1G081530(NA);HORVU2Hr1G020260(NA);HORVU2Hr1G021230(NA);HORVU2Hr1G051160(NA);HORVU2Hr1G065460(NA);HORVU2Hr1G083560(NA);HORVU3Hr1G021820(NA);HORVU3Hr1G021900(NA);HORVU3Hr1G026230(NA);HORVU4Hr1G001140(NA);HORVU4Hr1G015110(NA);HORVU4Hr1G017480(NA);HORVU4Hr1G044880(NA);HORVU4Hr1G082870(NA);…
GO:0003697	single-stranded DNA binding	Molecular Function	binding	97	-0.503996	-1.51323	0.005291	0.139837	HORVU0Hr1G017330(NA);HORVU0Hr1G018030(NA);HORVU0Hr1G018090(NA);HORVU0Hr1G040320(NA);HORVU1Hr1G004910(NA);HORVU1Hr1G011840(NA);HORVU1Hr1G018380(NA);HORVU1Hr1G020660(NA);HORVU1Hr1G023270(NA);HORVU1Hr1G029770(NA);HORVU1Hr1G037340(NA);HORVU1Hr1G039010(NA);HORVU1Hr1G039430(NA);HORVU1Hr1G048250(NA);HORVU1Hr1G055380(NA);HORVU1Hr1G061810(NA);HORVU1Hr1G063700(NA);HORVU1Hr1G070110(NA);HORVU1Hr1G071560(NA);…
GO:0032527	protein exit from endoplasmic reticulum	Biological Process	localization	22	-0.671281	-1.51155	0.0337838	0.140913	HORVU0Hr1G006340(NA);HORVU0Hr1G038060(NA);HORVU1Hr1G049910(NA);HORVU1Hr1G060340(NA);HORVU2Hr1G011690(NA);HORVU3Hr1G029440(NA);HORVU3Hr1G029450(NA);HORVU3Hr1G029660(NA);HORVU3Hr1G035000(NA);HORVU3Hr1G045150(NA);HORVU4Hr1G019910(NA);HORVU4Hr1G071960(NA);HORVU4Hr1G072010(NA);HORVU5Hr1G025420(NA);HORVU5Hr1G069560(NA);HORVU6Hr1G003500(NA);HORVU6Hr1G053620(NA);HORVU6Hr1G080600(NA);HORVU7Hr1G001370(NA);…
GO:0000276	mitochondrial proton-transporting ATP synthase complex, coupling factor F(o)	Cellular Component	cell part	18	-0.690096	-1.50905	0.035461	0.142863	EPlHVUG00000039851(atp4);EPlHVUG00000039864(atp9);HORVU1Hr1G080890(NA);HORVU2Hr1G072650(NA);HORVU2Hr1G072660(NA);HORVU2Hr1G096060(NA);HORVU3Hr1G039470(NA);HORVU3Hr1G045000(NA);HORVU3Hr1G050700(NA);HORVU3Hr1G052370(NA);HORVU3Hr1G068350(NA);HORVU3Hr1G068400(NA);HORVU3Hr1G113900(NA);HORVU5Hr1G072290(NA);HORVU6Hr1G001790(NA);HORVU6Hr1G044670(NA);HORVU6Hr1G069370(NA);HORVU7Hr1G089590(NA)
GO:0005759	mitochondrial matrix	Cellular Component	cell part	195	-0.468406	-1.50892	0	0.142118	AGP50776(rps18);AGP50791(rpl14);AGP50792(rpl16);EPlHVUG00000039858(rps2_2);EPlHVUG00000039869(NA);EPlHVUG00000039882(rps2_1);HORVU0Hr1G005500(NA);HORVU0Hr1G006190(NA);HORVU0Hr1G006460(NA);HORVU0Hr1G007830(NA);HORVU0Hr1G014210(NA);HORVU0Hr1G014240(NA);HORVU0Hr1G023750(NA);HORVU0Hr1G024320(NA);HORVU0Hr1G024700(NA);HORVU0Hr1G026130(NA);HORVU0Hr1G026250(NA);HORVU0Hr1G026790(NA);HORVU0Hr1G026860(NA);H…
GO:0031647	regulation of protein stability	Biological Process	biological regulation	46	-0.564663	-1.50833	0.00510204	0.14184	AGP50783(psbH);HORVU0Hr1G024680(NA);HORVU0Hr1G026170(NA);HORVU0Hr1G026830(NA);HORVU0Hr1G027540(NA);HORVU0Hr1G028390(NA);HORVU0Hr1G029930(NA);HORVU0Hr1G030140(NA);HORVU0Hr1G030700(NA);HORVU0Hr1G032950(NA);HORVU0Hr1G033460(NA);HORVU0Hr1G033730(NA);HORVU0Hr1G034460(NA);HORVU0Hr1G035170(NA);HORVU0Hr1G036960(NA);HORVU0Hr1G037400(NA);HORVU0Hr1G037910(NA);HORVU1Hr1G013160(NA);HORVU1Hr1G044400(NA);HORVU2…
GO:0030140	trans-Golgi network transport vesicle	Cellular Component	cell part	18	-0.707078	-1.50632	0.0387244	0.143515	HORVU0Hr1G014230(NA);HORVU1Hr1G031540(NA);HORVU1Hr1G048590(NA);HORVU2Hr1G012100(NA);HORVU2Hr1G118930(NA);HORVU3Hr1G036200(NA);HORVU3Hr1G053020(NA);HORVU3Hr1G086990(NA);HORVU4Hr1G024710(NA);HORVU4Hr1G036350(NA);HORVU5Hr1G048010(NA);HORVU5Hr1G073880(NA);HORVU6Hr1G070850(NA);HORVU6Hr1G087920(NA);HORVU7Hr1G027050(NA);HORVU7Hr1G050510(NA);HORVU7Hr1G115570(NA);HORVU7Hr1G119590(NA)
GO:0046677	response to antibiotic	Biological Process	response to stimulus	75	-0.522409	-1.50445	0.0078534	0.144849	HORVU0Hr1G018970(NA);HORVU0Hr1G020420(NA);HORVU0Hr1G039090(HrBP1);HORVU1Hr1G016540(NA);HORVU1Hr1G055440(NA);HORVU1Hr1G056020(NA);HORVU1Hr1G059220(NA);HORVU1Hr1G092890(NA);HORVU2Hr1G019590(NA);HORVU2Hr1G046370(NA);HORVU2Hr1G048680(NA);HORVU2Hr1G055380(NA);HORVU2Hr1G077710(NA);HORVU2Hr1G081440(NA);HORVU2Hr1G119610(NA);HORVU2Hr1G120170(NA);HORVU3Hr1G006530(NA);HORVU3Hr1G006930(NA);HORVU3Hr1G006940(N…
GO:0006275	regulation of DNA replication	Biological Process	biological regulation	34	-0.609265	-1.50419	0.0321782	0.14418	HORVU0Hr1G031140(NA);HORVU1Hr1G044120(NA);HORVU1Hr1G061760(NA);HORVU1Hr1G065140(NA);HORVU1Hr1G067670(NA);HORVU1Hr1G087520(NA);HORVU1Hr1G090050(NA);HORVU2Hr1G001900(NA);HORVU2Hr1G003370(NA);HORVU2Hr1G027290(NA);HORVU2Hr1G031110(NA);HORVU2Hr1G034200(NA);HORVU3Hr1G029910(NA);HORVU3Hr1G074120(NA);HORVU3Hr1G086110(NA);HORVU4Hr1G021550(NA);HORVU4Hr1G047140(NA);HORVU4Hr1G064670(NA);HORVU4Hr1G074650(NA);…
GO:0006310	DNA recombination	Biological Process	cellular process	262	-0.452549	-1.50184	0	0.146073	HORVU0Hr1G002630(NA);HORVU0Hr1G003380(NA);HORVU0Hr1G008030(NA);HORVU0Hr1G010660(NA);HORVU0Hr1G013660(NA);HORVU0Hr1G017330(NA);HORVU0Hr1G018030(NA);HORVU0Hr1G018090(NA);HORVU0Hr1G028900(NA);HORVU0Hr1G032000(NA);HORVU0Hr1G038620(NA);HORVU0Hr1G038740(NA);HORVU1Hr1G004910(NA);HORVU1Hr1G010140(NA);HORVU1Hr1G010380(NA);HORVU1Hr1G011840(NA);HORVU1Hr1G013540(NA);HORVU1Hr1G017430(NA);HORVU1Hr1G018380(NA);…
GO:0006301	postreplication repair	Biological Process	response to stimulus	27	-0.624417	-1.50171	0.0206186	0.145255	HORVU0Hr1G010660(NA);HORVU0Hr1G031140(NA);HORVU1Hr1G030930(NA);HORVU1Hr1G061760(NA);HORVU1Hr1G065140(NA);HORVU1Hr1G086460(NA);HORVU1Hr1G086480(NA);HORVU1Hr1G086610(NA);HORVU2Hr1G016660(NA);HORVU2Hr1G020260(NA);HORVU2Hr1G031110(NA);HORVU3Hr1G017570(NA);HORVU3Hr1G021820(NA);HORVU3Hr1G021900(NA);HORVU3Hr1G061790(NA);HORVU3Hr1G072920(NA);HORVU4Hr1G007560(NA);HORVU4Hr1G013680(NA);HORVU4Hr1G021550(NA);…
GO:0033290	eukaryotic 48S preinitiation complex	Cellular Component	cell part	20	-0.685852	-1.50017	0.02657	0.146244	HORVU1Hr1G088760(NA);HORVU2Hr1G014580(NA);HORVU2Hr1G068360(NA);HORVU3Hr1G006000(NA);HORVU3Hr1G031330(NA);HORVU3Hr1G076960(NA);HORVU4Hr1G010940(NA);HORVU4Hr1G014100(NA);HORVU4Hr1G040280(NA);HORVU4Hr1G055500(NA);HORVU4Hr1G077250(NA);HORVU5Hr1G008250(NA);HORVU5Hr1G063770(NA);HORVU5Hr1G072560(NA);HORVU5Hr1G098600(NA);HORVU5Hr1G106440(NA);HORVU6Hr1G012010(NA);HORVU6Hr1G014610(NA);HORVU6Hr1G083650(NA);…
GO:0005852	eukaryotic translation initiation factor 3 complex	Cellular Component	cell part	28	-0.612267	-1.49667	0.0285714	0.149518	HORVU0Hr1G005840(NA);HORVU1Hr1G055810(NA);HORVU1Hr1G088760(NA);HORVU2Hr1G006010(NA);HORVU2Hr1G052680(NA);HORVU2Hr1G058370(NA);HORVU2Hr1G058390(NA);HORVU2Hr1G068360(NA);HORVU2Hr1G123150(NA);HORVU3Hr1G006000(NA);HORVU3Hr1G031330(NA);HORVU3Hr1G039080(NA);HORVU3Hr1G076960(NA);HORVU4Hr1G010940(NA);HORVU4Hr1G014100(NA);HORVU4Hr1G038380(NA);HORVU4Hr1G040280(NA);HORVU4Hr1G077250(NA);HORVU5Hr1G008250(NA);…
GO:1902850	microtubule cytoskeleton organization involved in mitosis	Biological Process	cellular component organization or biogenesis	35	-0.609979	-1.49285	0.028436	0.153093	HORVU0Hr1G006340(NA);HORVU0Hr1G029490(NA);HORVU0Hr1G038060(NA);HORVU1Hr1G023030(NA);HORVU1Hr1G026680(NA);HORVU1Hr1G049910(NA);HORVU1Hr1G060340(NA);HORVU1Hr1G067200(NA);HORVU2Hr1G011690(NA);HORVU2Hr1G048010(NA);HORVU3Hr1G019570(NA);HORVU3Hr1G029440(NA);HORVU3Hr1G029450(NA);HORVU3Hr1G029660(NA);HORVU3Hr1G079920(NA);HORVU3Hr1G079940(NA);HORVU3Hr1G080210(NA);HORVU3Hr1G109860(NA);HORVU4Hr1G068470(NA);…
GO:0046128	purine ribonucleoside metabolic process	Biological Process	cellular process	35	-0.594132	-1.49205	0.013089	0.153135	HORVU1Hr1G023690(NA);HORVU1Hr1G027570(NA);HORVU1Hr1G055440(NA);HORVU1Hr1G095400(NA);HORVU2Hr1G022360(NA);HORVU2Hr1G031740(NA);HORVU2Hr1G047490(NA);HORVU2Hr1G086140(NA);HORVU2Hr1G087090(NA);HORVU2Hr1G109370(NA);HORVU2Hr1G110120(NA);HORVU2Hr1G110680(NA);HORVU4Hr1G016410(IDI2);HORVU4Hr1G044040(NA);HORVU4Hr1G047070(NA);HORVU4Hr1G052090(NA);HORVU5Hr1G024250(NA);HORVU5Hr1G026730(NA);HORVU5Hr1G027570(NA…
GO:0009308	amine metabolic process	Biological Process	metabolic process	114	-0.488264	-1.49066	0.00290698	0.154039	HORVU0Hr1G005240(NA);HORVU0Hr1G009050(NA);HORVU0Hr1G017720(NA);HORVU1Hr1G002090(NA);HORVU1Hr1G011480(NA);HORVU1Hr1G042360(NA);HORVU1Hr1G057860(NA);HORVU1Hr1G079570(NA);HORVU1Hr1G093480(NA);HORVU1Hr1G094290(NA);HORVU2Hr1G004960(NA);HORVU2Hr1G005320(NA);HORVU2Hr1G010000(NA);HORVU2Hr1G012710(NA);HORVU2Hr1G015980(nashor2);HORVU2Hr1G074220(NA);HORVU2Hr1G080890(NA);HORVU2Hr1G081370(NA);HORVU2Hr1G081460…
GO:0006760	folic acid-containing compound metabolic process	Biological Process	cellular process	27	-0.620443	-1.49007	0.0193705	0.153713	HORVU1Hr1G000660(NA);HORVU1Hr1G008330(NA);HORVU1Hr1G021690(NA);HORVU1Hr1G045670(NA);HORVU1Hr1G055860(NA);HORVU1Hr1G076470(NA);HORVU2Hr1G030680(NA);HORVU2Hr1G036840(NA);HORVU2Hr1G109980(NA);HORVU2Hr1G110110(NA);HORVU2Hr1G114640(NA);HORVU3Hr1G032400(NA);HORVU3Hr1G082070(NA);HORVU4Hr1G011500(NA);HORVU4Hr1G089590(NA);HORVU4Hr1G089620(NA);HORVU5Hr1G006850(NA);HORVU5Hr1G030110(NA);HORVU5Hr1G056400(NA);…
GO:0016282	eukaryotic 43S preinitiation complex	Cellular Component	cell part	18	-0.688616	-1.48996	0.0423163	0.152852	HORVU1Hr1G088760(NA);HORVU2Hr1G068360(NA);HORVU3Hr1G006000(NA);HORVU3Hr1G031330(NA);HORVU3Hr1G076960(NA);HORVU4Hr1G010940(NA);HORVU4Hr1G014100(NA);HORVU4Hr1G040280(NA);HORVU4Hr1G077250(NA);HORVU5Hr1G008250(NA);HORVU5Hr1G063770(NA);HORVU5Hr1G072560(NA);HORVU5Hr1G098600(NA);HORVU5Hr1G106440(NA);HORVU6Hr1G012010(NA);HORVU6Hr1G014610(NA);HORVU6Hr1G083650(NA);HORVU7Hr1G016130(NA)
GO:0060590	ATPase regulator activity	Molecular Function	molecular function regulator	25	-0.629768	-1.48976	0.0166667	0.152163	HORVU1Hr1G003720(NA);HORVU2Hr1G075280(NA);HORVU2Hr1G103610(NA);HORVU2Hr1G103670(NA);HORVU3Hr1G025510(NA);HORVU3Hr1G036280(NA);HORVU3Hr1G046970(NA);HORVU3Hr1G087700(NA);HORVU4Hr1G060150(NA);HORVU4Hr1G067060(NA);HORVU5Hr1G053680(NA);HORVU5Hr1G065400(NA);HORVU5Hr1G078080(NA);HORVU5Hr1G080500(NA);HORVU5Hr1G080560(NA);HORVU5Hr1G099410(NA);HORVU5Hr1G113810(NA);HORVU6Hr1G019520(NA);HORVU6Hr1G056280(NA);…
GO:0012506	vesicle membrane	Cellular Component	organelle part	100	-0.49661	-1.48924	0.00280112	0.151796	HORVU0Hr1G008860(NA);HORVU0Hr1G010890(NA);HORVU0Hr1G014230(NA);HORVU1Hr1G010840(NA);HORVU1Hr1G031540(NA);HORVU1Hr1G038670(NA);HORVU1Hr1G042050(NA);HORVU1Hr1G048590(NA);HORVU1Hr1G062650(NA);HORVU1Hr1G069840(NA);HORVU1Hr1G072390(NA);HORVU1Hr1G073890(NA);HORVU1Hr1G079430(NA);HORVU2Hr1G001900(NA);HORVU2Hr1G012100(NA);HORVU2Hr1G023350(NA);HORVU2Hr1G026870(NA);HORVU2Hr1G040140(NA);HORVU2Hr1G073110(NA);…
GO:0018195	peptidyl-arginine modification	Biological Process	cellular process	15	-0.720989	-1.48894	0.0498866	0.151258	HORVU1Hr1G044440(NA);HORVU1Hr1G069080(NA);HORVU2Hr1G019780(NA);HORVU2Hr1G026200(NA);HORVU2Hr1G119480(NA);HORVU3Hr1G031260(NA);HORVU3Hr1G049210(NA);HORVU3Hr1G050760(NA);HORVU3Hr1G092770(NA);HORVU5Hr1G056790(NA);HORVU5Hr1G097100(NA);HORVU6Hr1G019540(NA);HORVU7Hr1G001340(NA);HORVU7Hr1G020620(NA);HORVU7Hr1G100800(NA)
GO:0030659	cytoplasmic vesicle membrane	Cellular Component	cell part	99	-0.496614	-1.4873	0.00285714	0.152369	HORVU0Hr1G008860(NA);HORVU0Hr1G010890(NA);HORVU0Hr1G014230(NA);HORVU1Hr1G010840(NA);HORVU1Hr1G031540(NA);HORVU1Hr1G038670(NA);HORVU1Hr1G042050(NA);HORVU1Hr1G048590(NA);HORVU1Hr1G062650(NA);HORVU1Hr1G069840(NA);HORVU1Hr1G072390(NA);HORVU1Hr1G073890(NA);HORVU1Hr1G079430(NA);HORVU2Hr1G001900(NA);HORVU2Hr1G012100(NA);HORVU2Hr1G023350(NA);HORVU2Hr1G026870(NA);HORVU2Hr1G040140(NA);HORVU2Hr1G073110(NA);…
GO:0005854	nascent polypeptide-associated complex	Cellular Component	cell part	22	-0.656117	-1.48713	0.0336538	0.151678	HORVU0Hr1G024200(NA);HORVU1Hr1G036940(NA);HORVU1Hr1G042270(NA);HORVU1Hr1G057970(NA);HORVU2Hr1G015260(NA);HORVU2Hr1G035430(NA);HORVU3Hr1G021640(NA);HORVU3Hr1G024350(NA);HORVU3Hr1G102230(NA);HORVU3Hr1G102310(NA);HORVU3Hr1G102370(NA);HORVU3Hr1G102520(NA);HORVU3Hr1G113280(NA);HORVU4Hr1G012300(NA);HORVU4Hr1G033400(NA);HORVU4Hr1G084900(NA);HORVU4Hr1G090110(NA);HORVU5Hr1G040910(NA);HORVU5Hr1G048580(NA);…
GO:0034605	cellular response to heat	Biological Process	response to stimulus	49	-0.551824	-1.48566	0.0116279	0.152651	HORVU0Hr1G002020(NA);HORVU0Hr1G008940(NA);HORVU0Hr1G020110(NA);HORVU0Hr1G040320(NA);HORVU1Hr1G068970(NA);HORVU1Hr1G076100(NA);HORVU1Hr1G076190(NA);HORVU1Hr1G081300(NA);HORVU1Hr1G083420(NA);HORVU2Hr1G014590(NA);HORVU2Hr1G043030(NA);HORVU2Hr1G071080(NA);HORVU3Hr1G037470(NA);HORVU3Hr1G055960(NA);HORVU3Hr1G069590(NA);HORVU3Hr1G071120(NA);HORVU3Hr1G071550(NA);HORVU3Hr1G088890(NA);HORVU4Hr1G008860(NA);…
GO:0006364	rRNA processing	Biological Process	cellular component organization or biogenesis	270	-0.444159	-1.48555	0	0.151863	HORVU0Hr1G000350(NA);HORVU0Hr1G004130(NA);HORVU0Hr1G005500(NA);HORVU0Hr1G006380(NA);HORVU0Hr1G006790(NA);HORVU0Hr1G017250(NA);HORVU0Hr1G018160(NA);HORVU0Hr1G020240(NA);HORVU0Hr1G022580(NA);HORVU0Hr1G023280(NA);HORVU0Hr1G028010(NA);HORVU0Hr1G030920(NA);HORVU0Hr1G039590(NA);HORVU0Hr1G040270(NA);HORVU1Hr1G009390(NA);HORVU1Hr1G010820(NA);HORVU1Hr1G011540(NA);HORVU1Hr1G012470(NA);HORVU1Hr1G014010(NA);…
GO:0042127	regulation of cell proliferation	Biological Process	biological regulation	24	-0.645672	-1.48408	0.0305164	0.152755	HORVU1Hr1G063700(NA);HORVU1Hr1G087520(NA);HORVU2Hr1G017630(NA);HORVU2Hr1G040310(NA);HORVU3Hr1G003740(NA);HORVU4Hr1G023490(NA);HORVU4Hr1G057530(NA);HORVU4Hr1G085830(NA);HORVU5Hr1G046190(NA);HORVU5Hr1G050510(NA);HORVU5Hr1G080730(NA);HORVU5Hr1G095970(NA);HORVU6Hr1G013680(NA);HORVU6Hr1G059860(NA);HORVU7Hr1G051180(NA);HORVU7Hr1G055440(NA);HORVU7Hr1G108970(NA);HORVU7Hr1G116180(NA);MSTRG.19873(HOX32);MS…
GO:0015977	carbon fixation	Biological Process	metabolic process	30	-0.607371	-1.47267	0.028777	0.166933	AGP50763(rbcL);HORVU0Hr1G024560(NA);HORVU0Hr1G029790(NA);HORVU0Hr1G030760(NA);HORVU0Hr1G031270(NA);HORVU1Hr1G017740(NA);HORVU1Hr1G032600(NA);HORVU1Hr1G035720(NA);HORVU2Hr1G010630(NA);HORVU2Hr1G010670(NA);HORVU2Hr1G010690(NA);HORVU2Hr1G084620(NA);HORVU2Hr1G084630(NA);HORVU3Hr1G000940(NA);HORVU3Hr1G029200(NA);HORVU3Hr1G073020(NA);HORVU4Hr1G053940(NA);HORVU5Hr1G033540(NA);HORVU5Hr1G038630(NA);HORVU5…
GO:0000027	ribosomal large subunit assembly	Biological Process	cellular component organization or biogenesis	83	-0.511106	-1.47179	0.0056338	0.167139	AGP50777(rpl20);AGP50796(rpl23);EPlHVUG00000039848(rpl5_2);EPlHVUG00000039878(rpl5_1);HORVU0Hr1G003140(NA);HORVU0Hr1G024930(NA);HORVU0Hr1G026140(NA);HORVU0Hr1G028410(NA);HORVU0Hr1G029890(NA);HORVU0Hr1G031440(NA);HORVU0Hr1G032960(NA);HORVU0Hr1G033470(NA);HORVU0Hr1G033740(NA);HORVU0Hr1G034740(NA);HORVU0Hr1G035180(NA);HORVU0Hr1G036930(NA);HORVU0Hr1G037440(NA);HORVU0Hr1G037620(NA);HORVU0Hr1G037890(NA…
GO:0044272	sulfur compound biosynthetic process	Biological Process	cellular process	154	-0.463181	-1.47059	0.00303951	0.167847	HORVU0Hr1G000340(NA);HORVU0Hr1G003890(NA);HORVU0Hr1G009910(NA);HORVU0Hr1G022440(NA);HORVU0Hr1G026700(NA);HORVU0Hr1G035820(NA);HORVU1Hr1G013360(NA);HORVU1Hr1G015590(NA);HORVU1Hr1G031220(NA);HORVU1Hr1G056070(NA);HORVU1Hr1G056610(NA);HORVU1Hr1G056630(NA);HORVU1Hr1G058420(NA);HORVU1Hr1G060610(NA);HORVU1Hr1G065770(NA);HORVU1Hr1G070740(NA);HORVU1Hr1G075210(NA);HORVU1Hr1G077510(NA);HORVU1Hr1G083380(NA);…
GO:1901657	glycosyl compound metabolic process	Biological Process	metabolic process	123	-0.471321	-1.47026	0.00837989	0.167394	HORVU1Hr1G011430(NA);HORVU1Hr1G023690(NA);HORVU1Hr1G027570(NA);HORVU1Hr1G055440(NA);HORVU1Hr1G057300(NA);HORVU1Hr1G059190(NA);HORVU1Hr1G072750(NA);HORVU1Hr1G074460(NA);HORVU1Hr1G075210(NA);HORVU1Hr1G076860(NA);HORVU1Hr1G083370(NA);HORVU1Hr1G090430(NA);HORVU1Hr1G093240(NA);HORVU1Hr1G095400(NA);HORVU2Hr1G022360(NA);HORVU2Hr1G029350(NA);HORVU2Hr1G031740(NA);HORVU2Hr1G037600(NA);HORVU2Hr1G047490(NA);…
GO:0005798	Golgi-associated vesicle	Cellular Component	cell part	110	-0.484748	-1.46948	0.00280899	0.167418	HORVU0Hr1G010890(NA);HORVU0Hr1G014230(NA);HORVU0Hr1G030440(NA);HORVU1Hr1G028870(NA);HORVU1Hr1G031540(NA);HORVU1Hr1G038670(NA);HORVU1Hr1G042050(NA);HORVU1Hr1G048590(NA);HORVU1Hr1G062650(NA);HORVU1Hr1G068580(NA);HORVU1Hr1G069840(NA);HORVU1Hr1G072390(NA);HORVU1Hr1G073080(NA);HORVU1Hr1G073890(NA);HORVU1Hr1G079430(NA);HORVU2Hr1G001900(NA);HORVU2Hr1G012100(NA);HORVU2Hr1G023350(NA);HORVU2Hr1G026870(NA);…
GO:0051087	chaperone binding	Molecular Function	binding	45	-0.550683	-1.46133	0.0231362	0.176743	HORVU0Hr1G000620(NA);HORVU1Hr1G002240(NA);HORVU1Hr1G013160(NA);HORVU1Hr1G015040(NA);HORVU1Hr1G015060(NA);HORVU1Hr1G054630(NA);HORVU1Hr1G087070(NA);HORVU2Hr1G025930(NA);HORVU2Hr1G029260(NA);HORVU2Hr1G075280(NA);HORVU2Hr1G103610(NA);HORVU2Hr1G103670(NA);HORVU2Hr1G120060(NA);HORVU3Hr1G023260(NA);HORVU3Hr1G032480(NA);HORVU3Hr1G070570(NA);HORVU3Hr1G081940(NA);HORVU3Hr1G087700(NA);HORVU3Hr1G111860(NA);…
GO:1901699	cellular response to nitrogen compound	Biological Process	response to stimulus	19	-0.677829	-1.46005	0.0397196	0.177523	HORVU1Hr1G007640(NA);HORVU1Hr1G055860(NA);HORVU2Hr1G110110(NA);HORVU3Hr1G066090(HvNRT2.5);HORVU3Hr1G082070(NA);HORVU3Hr1G089520(NA);HORVU4Hr1G011500(NA);HORVU4Hr1G016410(IDI2);HORVU6Hr1G005570(NA);HORVU6Hr1G005580(BCH3);HORVU6Hr1G005590(BCH1);HORVU6Hr1G005600(BCH2);HORVU6Hr1G005720(NA);HORVU6Hr1G005750(NA);HORVU6Hr1G005770(NA);HORVU6Hr1G005780(NA);HORVU6Hr1G005930(NA);HORVU6Hr1G094790(NA);HORVU7H…
GO:0022627	cytosolic small ribosomal subunit	Cellular Component	cell part	109	-0.485879	-1.45946	0.00287356	0.177515	AGP50748(rps2);AGP50790(rps8);HORVU0Hr1G004700(NA);HORVU0Hr1G008040(NA);HORVU0Hr1G010170(NA);HORVU0Hr1G026260(NA);HORVU0Hr1G026780(NA);HORVU0Hr1G026800(NA);HORVU0Hr1G028360(NA);HORVU0Hr1G028540(NA);HORVU0Hr1G032730(NA);HORVU0Hr1G032920(NA);HORVU0Hr1G033700(NA);HORVU0Hr1G035280(NA);HORVU1Hr1G021720(NA);HORVU1Hr1G029870(NA);HORVU1Hr1G032060(NA);HORVU1Hr1G061060(NA);HORVU1Hr1G072060(NA);HORVU1Hr1G07…
GO:0016838	carbon-oxygen lyase activity, acting on phosphates	Molecular Function	catalytic activity	42	-0.563082	-1.45832	0.0255102	0.178137	HORVU0Hr1G008740(NA);HORVU0Hr1G030000(NA);HORVU0Hr1G035680(NA);HORVU1Hr1G082660(NA);HORVU2Hr1G001120(NA);HORVU2Hr1G003360(NA);HORVU2Hr1G003390(NA);HORVU2Hr1G003420(NA);HORVU2Hr1G004540(NA);HORVU2Hr1G004620(NA);HORVU2Hr1G007600(NA);HORVU2Hr1G007710(NA);HORVU2Hr1G023900(NA);HORVU2Hr1G024120(NA);HORVU2Hr1G036450(NA);HORVU2Hr1G099440(NA);HORVU2Hr1G099480(KSL1);HORVU2Hr1G099510(NA);HORVU2Hr1G099520(NA…
GO:0098798	mitochondrial protein complex	Cellular Component	cell part	312	-0.429564	-1.45715	0	0.178818	AGP50762(atpB);AGP50776(rps18);AGP50791(rpl14);AGP50792(rpl16);EPlHVUG00000039849(nad6);EPlHVUG00000039851(atp4);EPlHVUG00000039856(cox1);EPlHVUG00000039858(rps2_2);EPlHVUG00000039864(atp9);EPlHVUG00000039869(NA);EPlHVUG00000039879(nad7);EPlHVUG00000039880(nad9_1);EPlHVUG00000039882(rps2_1);EPlHVUG00000039893(nad9_2);HORVU0Hr1G005500(NA);HORVU0Hr1G007830(NA);HORVU0Hr1G009030(NA);HORVU0Hr1G009040(…
GO:1990204	oxidoreductase complex	Cellular Component	cell part	139	-0.464286	-1.45627	0.00626959	0.17914	EPlHVUG00000039849(nad6);EPlHVUG00000039853(cob);EPlHVUG00000039879(nad7);EPlHVUG00000039880(nad9_1);EPlHVUG00000039893(nad9_2);HORVU0Hr1G003270(NA);HORVU0Hr1G013850(NA);HORVU0Hr1G019930(NA);HORVU0Hr1G024320(NA);HORVU0Hr1G033630(NA);HORVU0Hr1G037060(NA);HORVU0Hr1G037100(NA);HORVU1Hr1G009350(NA);HORVU1Hr1G009380(NA);HORVU1Hr1G013740(NA);HORVU1Hr1G023630(NA);HORVU1Hr1G025100(NA);HORVU1Hr1G026140(NA…
GO:0005736	RNA polymerase I complex	Cellular Component	cell part	20	-0.652866	-1.45007	0.0456522	0.186475	HORVU1Hr1G043520(NA);HORVU1Hr1G048500(NA);HORVU1Hr1G052270(NA);HORVU1Hr1G057510(NA);HORVU1Hr1G057950(NA);HORVU2Hr1G019190(NA);HORVU2Hr1G026650(NA);HORVU2Hr1G084270(NA);HORVU2Hr1G084300(NA);HORVU3Hr1G078930(NA);HORVU4Hr1G007530(NA);HORVU4Hr1G016350(NA);HORVU4Hr1G028860(NA);HORVU4Hr1G033420(NA);HORVU5Hr1G037580(NA);HORVU5Hr1G053700(NA);HORVU5Hr1G117770(NA);HORVU6Hr1G011700(NA);HORVU6Hr1G071230(NA);…
GO:0042278	purine nucleoside metabolic process	Biological Process	cellular process	48	-0.542846	-1.44664	0.0244499	0.19059	HORVU1Hr1G011430(NA);HORVU1Hr1G023690(NA);HORVU1Hr1G027570(NA);HORVU1Hr1G055440(NA);HORVU1Hr1G059190(NA);HORVU1Hr1G095400(NA);HORVU2Hr1G022360(NA);HORVU2Hr1G031740(NA);HORVU2Hr1G037600(NA);HORVU2Hr1G047490(NA);HORVU2Hr1G086140(NA);HORVU2Hr1G087090(NA);HORVU2Hr1G109370(NA);HORVU2Hr1G110120(NA);HORVU2Hr1G110680(NA);HORVU3Hr1G015700(NA);HORVU4Hr1G016410(IDI2);HORVU4Hr1G044040(NA);HORVU4Hr1G047070(NA…
GO:0010026	trichome differentiation	Biological Process	developmental process	15	-0.70854	-1.44468	0.0451306	0.1927	HORVU0Hr1G016450(NA);HORVU1Hr1G044810(NA);HORVU1Hr1G075900(NA);HORVU1Hr1G084970(NA);HORVU2Hr1G081720(NA);HORVU2Hr1G108840(NA);HORVU3Hr1G007060(NA);HORVU3Hr1G041160(NA);HORVU3Hr1G063300(NA);HORVU4Hr1G007240(NA);HORVU5Hr1G053310(NA);HORVU5Hr1G058950(NA);HORVU6Hr1G021170(NA);HORVU7Hr1G056570(NA);HORVU7Hr1G077320(NA)
GO:0046653	tetrahydrofolate metabolic process	Biological Process	cellular process	19	-0.663459	-1.44461	0.0411622	0.191806	HORVU1Hr1G000660(NA);HORVU1Hr1G008330(NA);HORVU1Hr1G021690(NA);HORVU1Hr1G055860(NA);HORVU2Hr1G030680(NA);HORVU2Hr1G036840(NA);HORVU2Hr1G109980(NA);HORVU2Hr1G110110(NA);HORVU2Hr1G114640(NA);HORVU3Hr1G082070(NA);HORVU4Hr1G011500(NA);HORVU5Hr1G030110(NA);HORVU5Hr1G056400(NA);HORVU5Hr1G058370(NA);HORVU5Hr1G066960(NA);HORVU5Hr1G111620(NA);HORVU6Hr1G012700(NA);HORVU7Hr1G058310(NA);HORVU7Hr1G097570(NA)
GO:0007018	microtubule-based movement	Biological Process	cellular process	76	-0.49788	-1.44066	0.0113636	0.195863	HORVU0Hr1G000430(NA);HORVU0Hr1G014760(NA);HORVU0Hr1G014770(NA);HORVU0Hr1G015810(NA);HORVU0Hr1G029490(NA);HORVU1Hr1G010810(NA);HORVU1Hr1G022250(NA);HORVU1Hr1G022270(NA);HORVU1Hr1G031880(NA);HORVU1Hr1G047110(NA);HORVU1Hr1G053090(NA);HORVU1Hr1G062270(NA);HORVU1Hr1G072370(NA);HORVU1Hr1G075920(NA);HORVU2Hr1G021730(NA);HORVU2Hr1G026850(NA);HORVU2Hr1G067290(NA);HORVU2Hr1G071430(NA);HORVU2Hr1G075960(NA);…
GO:0071897	DNA biosynthetic process	Biological Process	cellular process	80	-0.498831	-1.44011	0.0240642	0.195678	HORVU0Hr1G015300(NA);HORVU0Hr1G019660(NA);HORVU0Hr1G026710(NA);HORVU0Hr1G031140(NA);HORVU1Hr1G004910(NA);HORVU1Hr1G013420(NA);HORVU1Hr1G018380(NA);HORVU1Hr1G020660(NA);HORVU1Hr1G036500(NA);HORVU1Hr1G043280(NA);HORVU1Hr1G044350(NA);HORVU1Hr1G052310(NA);HORVU1Hr1G061760(NA);HORVU1Hr1G065140(NA);HORVU1Hr1G065680(NA);HORVU1Hr1G076040(NA);HORVU1Hr1G076080(NA);HORVU1Hr1G081530(NA);HORVU1Hr1G083370(NA);…
GO:0003777	microtubule motor activity	Molecular Function	catalytic activity	76	-0.49788	-1.4329	0.00817439	0.205959	HORVU0Hr1G000430(NA);HORVU0Hr1G014760(NA);HORVU0Hr1G014770(NA);HORVU0Hr1G015810(NA);HORVU0Hr1G029490(NA);HORVU1Hr1G010810(NA);HORVU1Hr1G022250(NA);HORVU1Hr1G022270(NA);HORVU1Hr1G031880(NA);HORVU1Hr1G047110(NA);HORVU1Hr1G053090(NA);HORVU1Hr1G062270(NA);HORVU1Hr1G072370(NA);HORVU1Hr1G075920(NA);HORVU2Hr1G021730(NA);HORVU2Hr1G026850(NA);HORVU2Hr1G067290(NA);HORVU2Hr1G071430(NA);HORVU2Hr1G075960(NA);…
GO:0009451	RNA modification	Biological Process	cellular process	340	-0.420594	-1.43165	0	0.206768	HORVU0Hr1G001760(NA);HORVU0Hr1G006770(NA);HORVU0Hr1G012630(NA);HORVU0Hr1G013040(NA);HORVU0Hr1G014780(NA);HORVU0Hr1G019620(NA);HORVU0Hr1G019780(NA);HORVU0Hr1G021200(NA);HORVU0Hr1G021960(NA);HORVU0Hr1G023470(NA);HORVU0Hr1G025910(NA);HORVU0Hr1G027440(NA);HORVU0Hr1G027460(NA);HORVU0Hr1G027490(NA);HORVU0Hr1G027910(NA);HORVU0Hr1G028320(NA);HORVU0Hr1G032330(NA);HORVU1Hr1G003530(NA);HORVU1Hr1G011480(NA);…
GO:0003774	motor activity	Molecular Function	catalytic activity	95	-0.48051	-1.42908	0.00542005	0.210019	HORVU0Hr1G000430(NA);HORVU0Hr1G014760(NA);HORVU0Hr1G014770(NA);HORVU0Hr1G015810(NA);HORVU0Hr1G029490(NA);HORVU1Hr1G010810(NA);HORVU1Hr1G022250(NA);HORVU1Hr1G022270(NA);HORVU1Hr1G031880(NA);HORVU1Hr1G043440(NA);HORVU1Hr1G044020(NA);HORVU1Hr1G047110(NA);HORVU1Hr1G053090(NA);HORVU1Hr1G062270(NA);HORVU1Hr1G072370(NA);HORVU1Hr1G075920(NA);HORVU1Hr1G080240(NA);HORVU2Hr1G021730(NA);HORVU2Hr1G026850(NA);…
GO:0009119	ribonucleoside metabolic process	Biological Process	cellular process	64	-0.504938	-1.42832	0.0237467	0.209026	HORVU1Hr1G023690(NA);HORVU1Hr1G027570(NA);HORVU1Hr1G055440(NA);HORVU1Hr1G072750(NA);HORVU1Hr1G076860(NA);HORVU1Hr1G090430(NA);HORVU1Hr1G093240(NA);HORVU1Hr1G095400(NA);HORVU2Hr1G022360(NA);HORVU2Hr1G029350(NA);HORVU2Hr1G031740(NA);HORVU2Hr1G047490(NA);HORVU2Hr1G064550(NA);HORVU2Hr1G072140(NA);HORVU2Hr1G086140(NA);HORVU2Hr1G087090(NA);HORVU2Hr1G109370(NA);HORVU2Hr1G110120(NA);HORVU2Hr1G110680(NA);…
GO:0009266	response to temperature stimulus	Biological Process	response to stimulus	217	-0.431724	-1.41598	0	0.227257	HORVU0Hr1G002020(NA);HORVU0Hr1G005770(NA);HORVU0Hr1G008940(NA);HORVU0Hr1G017370(NA);HORVU0Hr1G017450(NA);HORVU0Hr1G018300(NA);HORVU0Hr1G020110(NA);HORVU0Hr1G020420(NA);HORVU0Hr1G040320(NA);HORVU1Hr1G005120(NA);HORVU1Hr1G017700(NA);HORVU1Hr1G019340(NA);HORVU1Hr1G023260(NA);HORVU1Hr1G032960(NA);HORVU1Hr1G044750(Prp1);HORVU1Hr1G055140(NA);HORVU1Hr1G060090(NA);HORVU1Hr1G068970(NA);HORVU1Hr1G076100(NA…
GO:0006891	intra-Golgi vesicle-mediated transport	Biological Process	localization	48	-0.525876	-1.41577	0.0208333	0.22645	HORVU0Hr1G010890(NA);HORVU1Hr1G042050(NA);HORVU1Hr1G057490(NA);HORVU1Hr1G069840(NA);HORVU1Hr1G072390(NA);HORVU1Hr1G076180(NA);HORVU1Hr1G079430(NA);HORVU2Hr1G025780(NA);HORVU2Hr1G026870(NA);HORVU2Hr1G050270(NA);HORVU2Hr1G084560(NA);HORVU2Hr1G099380(NA);HORVU2Hr1G099460(NA);HORVU2Hr1G112780(NA);HORVU2Hr1G112890(NA);HORVU2Hr1G113000(NA);HORVU3Hr1G030140(NA);HORVU3Hr1G032710(NA);HORVU3Hr1G040270(NA);…
GO:0002181	cytoplasmic translation	Biological Process	cellular process	102	-0.470764	-1.41484	0.00793651	0.226838	HORVU0Hr1G006020(NA);HORVU0Hr1G034970(NA);HORVU0Hr1G038820(NA);HORVU1Hr1G050220(NA);HORVU1Hr1G057880(NA);HORVU1Hr1G059570(NA);HORVU1Hr1G076610(NA);HORVU1Hr1G084690(NA);HORVU1Hr1G088760(NA);HORVU2Hr1G002350(NA);HORVU2Hr1G006010(NA);HORVU2Hr1G012860(NA);HORVU2Hr1G017640(NA);HORVU2Hr1G019160(NA);HORVU2Hr1G028600(NA);HORVU2Hr1G035400(NA);HORVU2Hr1G037130(NA);HORVU2Hr1G052650(NA);HORVU2Hr1G057930(NA);…
GO:0010333	terpene synthase activity	Molecular Function	catalytic activity	36	-0.565116	-1.41247	0.035443	0.229953	HORVU0Hr1G030000(NA);HORVU2Hr1G001120(NA);HORVU2Hr1G003360(NA);HORVU2Hr1G003390(NA);HORVU2Hr1G003420(NA);HORVU2Hr1G004540(NA);HORVU2Hr1G004620(NA);HORVU2Hr1G007600(NA);HORVU2Hr1G007710(NA);HORVU2Hr1G023900(NA);HORVU2Hr1G024120(NA);HORVU2Hr1G036450(NA);HORVU2Hr1G099440(NA);HORVU2Hr1G099480(KSL1);HORVU2Hr1G099510(NA);HORVU2Hr1G099520(NA);HORVU3Hr1G001260(NA);HORVU3Hr1G006230(NA);HORVU3Hr1G006240(NA…
GO:0006281	DNA repair	Biological Process	response to stimulus	463	-0.404654	-1.41198	0	0.229518	HORVU0Hr1G002080(NA);HORVU0Hr1G002630(NA);HORVU0Hr1G002710(NA);HORVU0Hr1G003380(NA);HORVU0Hr1G008030(NA);HORVU0Hr1G010260(NA);HORVU0Hr1G010660(NA);HORVU0Hr1G013660(NA);HORVU0Hr1G015660(NA);HORVU0Hr1G017330(NA);HORVU0Hr1G018030(NA);HORVU0Hr1G018090(NA);HORVU0Hr1G019660(NA);HORVU0Hr1G023160(NA);HORVU0Hr1G025770(NA);HORVU0Hr1G028900(NA);HORVU0Hr1G030310(NA);HORVU0Hr1G031140(NA);HORVU0Hr1G032000(NA);…
GO:0030894	replisome	Cellular Component	cell part	52	-0.51957	-1.40971	0.0405063	0.229985	HORVU0Hr1G018030(NA);HORVU0Hr1G018090(NA);HORVU0Hr1G019660(NA);HORVU1Hr1G004910(NA);HORVU1Hr1G013420(NA);HORVU1Hr1G018380(NA);HORVU1Hr1G020660(NA);HORVU1Hr1G039430(NA);HORVU1Hr1G059180(NA);HORVU1Hr1G076040(NA);HORVU1Hr1G076080(NA);HORVU2Hr1G015080(NA);HORVU2Hr1G021230(NA);HORVU2Hr1G027290(NA);HORVU2Hr1G031640(NA);HORVU2Hr1G051160(NA);HORVU2Hr1G065460(NA);HORVU2Hr1G069780(NA);HORVU2Hr1G070410(NA);…
GO:0000096	sulfur amino acid metabolic process	Biological Process	cellular process	94	-0.466882	-1.40872	0.0114613	0.230539	HORVU0Hr1G000340(NA);HORVU0Hr1G003890(NA);HORVU0Hr1G022440(NA);HORVU0Hr1G026700(NA);HORVU0Hr1G035820(NA);HORVU1Hr1G031220(NA);HORVU1Hr1G065770(NA);HORVU1Hr1G083380(NA);HORVU2Hr1G000250(NA);HORVU2Hr1G000280(NA);HORVU2Hr1G007660(NA);HORVU2Hr1G011930(NA);HORVU2Hr1G011970(NA);HORVU2Hr1G011980(NA);HORVU2Hr1G011990(NA);HORVU2Hr1G072450(NA);HORVU2Hr1G074630(NA);HORVU2Hr1G109370(NA);HORVU2Hr1G110120(NA);…
GO:0006302	double-strand break repair	Biological Process	response to stimulus	150	-0.446589	-1.40749	0	0.231514	HORVU0Hr1G002630(NA);HORVU0Hr1G003380(NA);HORVU0Hr1G008030(NA);HORVU0Hr1G010260(NA);HORVU0Hr1G010660(NA);HORVU0Hr1G017330(NA);HORVU0Hr1G018030(NA);HORVU0Hr1G018090(NA);HORVU0Hr1G038620(NA);HORVU1Hr1G004910(NA);HORVU1Hr1G005980(NA);HORVU1Hr1G011840(NA);HORVU1Hr1G013540(NA);HORVU1Hr1G017430(NA);HORVU1Hr1G018380(NA);HORVU1Hr1G020660(NA);HORVU1Hr1G021560(NA);HORVU1Hr1G029770(NA);HORVU1Hr1G031270(NA);…
GO:0022624	proteasome accessory complex	Cellular Component	cell part	37	-0.55202	-1.40597	0.0435835	0.232749	HORVU1Hr1G003160(NA);HORVU1Hr1G051120(NA);HORVU1Hr1G058180(NA);HORVU1Hr1G064630(NA);HORVU1Hr1G081810(NA);HORVU1Hr1G091080(NA);HORVU2Hr1G014000(NA);HORVU2Hr1G014770(NA);HORVU2Hr1G034690(NA);HORVU2Hr1G064590(NA);HORVU2Hr1G077540(NA);HORVU2Hr1G099580(NA);HORVU2Hr1G102810(NA);HORVU2Hr1G107280(NA);HORVU2Hr1G110590(NA);HORVU2Hr1G110670(NA);HORVU3Hr1G037790(NA);HORVU3Hr1G038460(NA);HORVU3Hr1G095530(NA);…
GO:0005838	proteasome regulatory particle	Cellular Component	cell part	37	-0.55202	-1.40228	0.0480549	0.235542	HORVU1Hr1G003160(NA);HORVU1Hr1G051120(NA);HORVU1Hr1G058180(NA);HORVU1Hr1G064630(NA);HORVU1Hr1G081810(NA);HORVU1Hr1G091080(NA);HORVU2Hr1G014000(NA);HORVU2Hr1G014770(NA);HORVU2Hr1G034690(NA);HORVU2Hr1G064590(NA);HORVU2Hr1G077540(NA);HORVU2Hr1G099580(NA);HORVU2Hr1G102810(NA);HORVU2Hr1G107280(NA);HORVU2Hr1G110590(NA);HORVU2Hr1G110670(NA);HORVU3Hr1G037790(NA);HORVU3Hr1G038460(NA);HORVU3Hr1G095530(NA);…
GO:0006974	cellular response to DNA damage stimulus	Biological Process	response to stimulus	489	-0.397282	-1.39906	0	0.239647	HORVU0Hr1G002080(NA);HORVU0Hr1G002630(NA);HORVU0Hr1G002710(NA);HORVU0Hr1G003380(NA);HORVU0Hr1G008030(NA);HORVU0Hr1G010260(NA);HORVU0Hr1G010660(NA);HORVU0Hr1G013660(NA);HORVU0Hr1G015660(NA);HORVU0Hr1G017330(NA);HORVU0Hr1G018030(NA);HORVU0Hr1G018090(NA);HORVU0Hr1G019660(NA);HORVU0Hr1G023160(NA);HORVU0Hr1G025770(NA);HORVU0Hr1G028900(NA);HORVU0Hr1G030310(NA);HORVU0Hr1G031140(NA);HORVU0Hr1G032000(NA);…
GO:0004144	diacylglycerol O-acyltransferase activity	Molecular Function	catalytic activity	25	0.713978	1.5977	0.00701754	0.241174	HORVU1Hr1G000150(NA);HORVU1Hr1G028890(NA);HORVU1Hr1G084980(NA);HORVU2Hr1G012250(NA);HORVU2Hr1G012260(NA);HORVU2Hr1G012270(NA);HORVU3Hr1G001150(NA);HORVU3Hr1G002050(NA);HORVU3Hr1G002060(NA);HORVU3Hr1G014800(NA);HORVU3Hr1G062900(NA);HORVU3Hr1G062920(NA);HORVU3Hr1G062940(NA);HORVU3Hr1G074840(NA);HORVU3Hr1G074910(NA);HORVU5Hr1G082030(NA);HORVU5Hr1G082040(NA);HORVU5Hr1G082160(NA);HORVU5Hr1G082210(NA);…
GO:0005543	phospholipid binding	Molecular Function	binding	102	0.563547	1.59965	0.0015625	0.2466	HORVU0Hr1G000720(NA);HORVU0Hr1G022240(NA);HORVU0Hr1G022510(NA);HORVU0Hr1G040190(NA);HORVU1Hr1G005290(NA);HORVU1Hr1G010840(NA);HORVU1Hr1G015920(NA);HORVU1Hr1G016080(NA);HORVU1Hr1G057170(NA);HORVU1Hr1G057180(NA);HORVU1Hr1G058000(NA);HORVU1Hr1G059050(NA);HORVU1Hr1G060480(NA);HORVU1Hr1G065590(NA);HORVU1Hr1G070330(NA);HORVU1Hr1G076010(NA);HORVU1Hr1G078340(NA);HORVU1Hr1G092270(NA);HORVU2Hr1G022690(NA);…
GO:2000243	positive regulation of reproductive process	Biological Process	biological regulation	22	0.738673	1.62216	0.00177305	0.188708	HORVU1Hr1G015660(NA);HORVU1Hr1G076620(NA);HORVU2Hr1G042110(NA);HORVU2Hr1G109410(NA);HORVU3Hr1G023830(NA);HORVU3Hr1G072260(NA);HORVU4Hr1G002720(NA);HORVU4Hr1G011610(NA);HORVU4Hr1G057220(NA);HORVU4Hr1G057240(NA);HORVU5Hr1G043140(NA);HORVU5Hr1G051100(NA);HORVU5Hr1G058480(NA);HORVU5Hr1G079190(NA);HORVU6Hr1G038750(NA);HORVU6Hr1G038800(NA);HORVU6Hr1G058740(NA);HORVU7Hr1G000370(NA);HORVU7Hr1G094580(NA);…
GO:0051346	negative regulation of hydrolase activity	Biological Process	biological regulation	170	0.541646	1.62222	0	0.197926	HORVU0Hr1G000730(NA);HORVU0Hr1G000760(NA);HORVU0Hr1G000780(NA);HORVU0Hr1G000840(NA);HORVU0Hr1G000850(NA);HORVU0Hr1G011720(NA);HORVU0Hr1G011730(NA);HORVU0Hr1G018800(NA);HORVU0Hr1G018810(NA);HORVU0Hr1G018820(NA);HORVU0Hr1G027030(NA);HORVU0Hr1G032390(NA);HORVU1Hr1G003580(NA);HORVU1Hr1G004120(NA);HORVU1Hr1G004130(NA);HORVU1Hr1G004150(NA);HORVU1Hr1G007480(NA);HORVU1Hr1G009980(NA);HORVU1Hr1G011990(NA);…
GO:0042910	xenobiotic transmembrane transporter activity	Molecular Function	transporter activity	63	0.617328	1.6231	0	0.205858	HORVU0Hr1G002600(NA);HORVU0Hr1G021690(NA);HORVU0Hr1G022320(NA);HORVU0Hr1G022350(NA);HORVU0Hr1G025760(NA);HORVU0Hr1G039670(NA);HORVU1Hr1G003490(NA);HORVU1Hr1G007910(NA);HORVU1Hr1G068960(NA);HORVU1Hr1G080850(NA);HORVU1Hr1G084190(NA);HORVU1Hr1G085680(NA);HORVU2Hr1G039850(NA);HORVU2Hr1G046420(NA);HORVU2Hr1G051540(NA);HORVU2Hr1G063690(NA);HORVU2Hr1G068090(NA);HORVU2Hr1G068140(NA);HORVU2Hr1G094870(NA);…
GO:0042908	xenobiotic transport	Biological Process	localization	63	0.617328	1.63407	0.00160514	0.186026	HORVU0Hr1G002600(NA);HORVU0Hr1G021690(NA);HORVU0Hr1G022320(NA);HORVU0Hr1G022350(NA);HORVU0Hr1G025760(NA);HORVU0Hr1G039670(NA);HORVU1Hr1G003490(NA);HORVU1Hr1G007910(NA);HORVU1Hr1G068960(NA);HORVU1Hr1G080850(NA);HORVU1Hr1G084190(NA);HORVU1Hr1G085680(NA);HORVU2Hr1G039850(NA);HORVU2Hr1G046420(NA);HORVU2Hr1G051540(NA);HORVU2Hr1G063690(NA);HORVU2Hr1G068090(NA);HORVU2Hr1G068140(NA);HORVU2Hr1G094870(NA);…
GO:0004869	cysteine-type endopeptidase inhibitor activity	Molecular Function	molecular function regulator	21	0.767842	1.63502	0.00530035	0.193895	HORVU1Hr1G063320(NA);HORVU1Hr1G067870(NA);HORVU1Hr1G067980(NA);HORVU1Hr1G086250(NA);HORVU2Hr1G067330(NA);HORVU2Hr1G124690(NA);HORVU2Hr1G124720(NA);HORVU3Hr1G038190(NA);HORVU3Hr1G070020(NA);HORVU3Hr1G078670(NA);HORVU3Hr1G078680(NA);HORVU3Hr1G093270(NA);HORVU4Hr1G069140(NA);HORVU4Hr1G069150(NA);HORVU4Hr1G075460(NA);HORVU4Hr1G075470(NA);HORVU4Hr1G075510(NA);HORVU4Hr1G075520(NA);HORVU4Hr1G075610(NA);…
GO:0009611	response to wounding	Biological Process	response to stimulus	69	0.608515	1.64589	0.00312012	0.173392	HORVU0Hr1G018800(NA);HORVU0Hr1G018810(NA);HORVU0Hr1G018820(NA);HORVU0Hr1G039050(NA);HORVU1Hr1G003580(NA);HORVU1Hr1G004120(NA);HORVU1Hr1G004130(NA);HORVU1Hr1G004150(NA);HORVU1Hr1G004720(NA);HORVU1Hr1G005120(NA);HORVU1Hr1G011990(NA);HORVU1Hr1G012060(NA);HORVU1Hr1G012080(NA);HORVU1Hr1G012090(NA);HORVU1Hr1G012130(NA);HORVU1Hr1G012170(CI-2);HORVU1Hr1G018770(NA);HORVU1Hr1G092890(NA);HORVU2Hr1G028660(NA…
GO:0009753	response to jasmonic acid	Biological Process	response to stimulus	51	0.656052	1.67683	0.00170358	0.112751	HORVU0Hr1G007680(NA);HORVU1Hr1G004720(NA);HORVU1Hr1G005120(NA);HORVU1Hr1G044810(NA);HORVU1Hr1G056020(NA);HORVU1Hr1G073230(NA);HORVU1Hr1G085880(NA);HORVU1Hr1G092890(NA);HORVU2Hr1G031310(NA);HORVU2Hr1G055380(NA);HORVU2Hr1G070880(NA);HORVU2Hr1G084510(NA);HORVU2Hr1G112360(NA);HORVU3Hr1G019230(NA);HORVU3Hr1G019510(NA);HORVU3Hr1G019840(NA);HORVU3Hr1G029670(NA);HORVU3Hr1G074640(NA);HORVU3Hr1G075370(NA);…
GO:0061134	peptidase regulator activity	Molecular Function	molecular function regulator	127	0.577129	1.67759	0	0.119274	HORVU0Hr1G000730(NA);HORVU0Hr1G000760(NA);HORVU0Hr1G000780(NA);HORVU0Hr1G000840(NA);HORVU0Hr1G000850(NA);HORVU0Hr1G018800(NA);HORVU0Hr1G018810(NA);HORVU0Hr1G018820(NA);HORVU0Hr1G027030(NA);HORVU1Hr1G003580(NA);HORVU1Hr1G004120(NA);HORVU1Hr1G004130(NA);HORVU1Hr1G004150(NA);HORVU1Hr1G007480(NA);HORVU1Hr1G011990(NA);HORVU1Hr1G012060(NA);HORVU1Hr1G012080(NA);HORVU1Hr1G012090(NA);HORVU1Hr1G012130(NA);…
GO:0052548	regulation of endopeptidase activity	Biological Process	biological regulation	120	0.589729	1.69564	0	0.0942854	HORVU0Hr1G000730(NA);HORVU0Hr1G000760(NA);HORVU0Hr1G000780(NA);HORVU0Hr1G000840(NA);HORVU0Hr1G000850(NA);HORVU0Hr1G018800(NA);HORVU0Hr1G018810(NA);HORVU0Hr1G018820(NA);HORVU0Hr1G027030(NA);HORVU1Hr1G003580(NA);HORVU1Hr1G004120(NA);HORVU1Hr1G004130(NA);HORVU1Hr1G004150(NA);HORVU1Hr1G007480(NA);HORVU1Hr1G011990(NA);HORVU1Hr1G012060(NA);HORVU1Hr1G012080(NA);HORVU1Hr1G012090(NA);HORVU1Hr1G012130(NA);…
GO:0004866	endopeptidase inhibitor activity	Molecular Function	molecular function regulator	123	0.59166	1.69581	0	0.102	HORVU0Hr1G000730(NA);HORVU0Hr1G000760(NA);HORVU0Hr1G000780(NA);HORVU0Hr1G000840(NA);HORVU0Hr1G000850(NA);HORVU0Hr1G018800(NA);HORVU0Hr1G018810(NA);HORVU0Hr1G018820(NA);HORVU0Hr1G027030(NA);HORVU1Hr1G003580(NA);HORVU1Hr1G004120(NA);HORVU1Hr1G004130(NA);HORVU1Hr1G004150(NA);HORVU1Hr1G007480(NA);HORVU1Hr1G011990(NA);HORVU1Hr1G012060(NA);HORVU1Hr1G012080(NA);HORVU1Hr1G012090(NA);HORVU1Hr1G012130(NA);…
GO:0061135	endopeptidase regulator activity	Molecular Function	molecular function regulator	124	0.58743	1.69872	0	0.105664	HORVU0Hr1G000730(NA);HORVU0Hr1G000760(NA);HORVU0Hr1G000780(NA);HORVU0Hr1G000840(NA);HORVU0Hr1G000850(NA);HORVU0Hr1G018800(NA);HORVU0Hr1G018810(NA);HORVU0Hr1G018820(NA);HORVU0Hr1G027030(NA);HORVU1Hr1G003580(NA);HORVU1Hr1G004120(NA);HORVU1Hr1G004130(NA);HORVU1Hr1G004150(NA);HORVU1Hr1G007480(NA);HORVU1Hr1G011990(NA);HORVU1Hr1G012060(NA);HORVU1Hr1G012080(NA);HORVU1Hr1G012090(NA);HORVU1Hr1G012130(NA);…
GO:0030414	peptidase inhibitor activity	Molecular Function	molecular function regulator	123	0.59166	1.70054	0	0.1123	HORVU0Hr1G000730(NA);HORVU0Hr1G000760(NA);HORVU0Hr1G000780(NA);HORVU0Hr1G000840(NA);HORVU0Hr1G000850(NA);HORVU0Hr1G018800(NA);HORVU0Hr1G018810(NA);HORVU0Hr1G018820(NA);HORVU0Hr1G027030(NA);HORVU1Hr1G003580(NA);HORVU1Hr1G004120(NA);HORVU1Hr1G004130(NA);HORVU1Hr1G004150(NA);HORVU1Hr1G007480(NA);HORVU1Hr1G011990(NA);HORVU1Hr1G012060(NA);HORVU1Hr1G012080(NA);HORVU1Hr1G012090(NA);HORVU1Hr1G012130(NA);…
GO:0010951	negative regulation of endopeptidase activity	Biological Process	biological regulation	119	0.594199	1.70443	0	0.116235	HORVU0Hr1G000730(NA);HORVU0Hr1G000760(NA);HORVU0Hr1G000780(NA);HORVU0Hr1G000840(NA);HORVU0Hr1G000850(NA);HORVU0Hr1G018800(NA);HORVU0Hr1G018810(NA);HORVU0Hr1G018820(NA);HORVU0Hr1G027030(NA);HORVU1Hr1G003580(NA);HORVU1Hr1G004120(NA);HORVU1Hr1G004130(NA);HORVU1Hr1G004150(NA);HORVU1Hr1G007480(NA);HORVU1Hr1G011990(NA);HORVU1Hr1G012060(NA);HORVU1Hr1G012080(NA);HORVU1Hr1G012090(NA);HORVU1Hr1G012130(NA);…
GO:0052547	regulation of peptidase activity	Biological Process	biological regulation	127	0.593266	1.71251	0	0.113729	HORVU0Hr1G000730(NA);HORVU0Hr1G000760(NA);HORVU0Hr1G000780(NA);HORVU0Hr1G000840(NA);HORVU0Hr1G000850(NA);HORVU0Hr1G018800(NA);HORVU0Hr1G018810(NA);HORVU0Hr1G018820(NA);HORVU0Hr1G027030(NA);HORVU1Hr1G003580(NA);HORVU1Hr1G004120(NA);HORVU1Hr1G004130(NA);HORVU1Hr1G004150(NA);HORVU1Hr1G007480(NA);HORVU1Hr1G011990(NA);HORVU1Hr1G012060(NA);HORVU1Hr1G012080(NA);HORVU1Hr1G012090(NA);HORVU1Hr1G012130(NA);…
GO:2000022	regulation of jasmonic acid mediated signaling pathway	Biological Process	biological regulation	21	0.813593	1.72703	0	0.0991313	HORVU1Hr1G044810(NA);HORVU1Hr1G073230(NA);HORVU2Hr1G031310(NA);HORVU2Hr1G070880(NA);HORVU2Hr1G112360(NA);HORVU3Hr1G019230(NA);HORVU3Hr1G074640(NA);HORVU3Hr1G085210(NA);HORVU4Hr1G003040(NA);HORVU4Hr1G076820(NA);HORVU4Hr1G076840(NA);HORVU4Hr1G076850(NA);HORVU4Hr1G087520(NA);HORVU5Hr1G060730(NA);HORVU5Hr1G062290(NA);HORVU5Hr1G103470(NA);HORVU6Hr1G073390(NA);HORVU7Hr1G041230(NA);HORVU7Hr1G041260(NA);…
GO:0045861	negative regulation of proteolysis	Biological Process	biological regulation	124	0.604788	1.73928	0	0.0896487	HORVU0Hr1G000730(NA);HORVU0Hr1G000760(NA);HORVU0Hr1G000780(NA);HORVU0Hr1G000840(NA);HORVU0Hr1G000850(NA);HORVU0Hr1G018800(NA);HORVU0Hr1G018810(NA);HORVU0Hr1G018820(NA);HORVU0Hr1G027030(NA);HORVU1Hr1G003580(NA);HORVU1Hr1G004120(NA);HORVU1Hr1G004130(NA);HORVU1Hr1G004150(NA);HORVU1Hr1G007480(NA);HORVU1Hr1G011990(NA);HORVU1Hr1G012060(NA);HORVU1Hr1G012080(NA);HORVU1Hr1G012090(NA);HORVU1Hr1G012130(NA);…
GO:0071395	cellular response to jasmonic acid stimulus	Biological Process	response to stimulus	37	0.737686	1.75986	0	0.0683112	HORVU1Hr1G044810(NA);HORVU1Hr1G073230(NA);HORVU1Hr1G085880(NA);HORVU1Hr1G092890(NA);HORVU2Hr1G031310(NA);HORVU2Hr1G055380(NA);HORVU2Hr1G070880(NA);HORVU2Hr1G084510(NA);HORVU2Hr1G112360(NA);HORVU3Hr1G019230(NA);HORVU3Hr1G019510(NA);HORVU3Hr1G029670(NA);HORVU3Hr1G074640(NA);HORVU3Hr1G075370(NA);HORVU3Hr1G085210(NA);HORVU3Hr1G106880(cul4);HORVU4Hr1G003040(NA);HORVU4Hr1G003110(NA);HORVU4Hr1G076820(NA…
GO:0010466	negative regulation of peptidase activity	Biological Process	biological regulation	123	0.608076	1.7701	0	0.0706008	HORVU0Hr1G000730(NA);HORVU0Hr1G000760(NA);HORVU0Hr1G000780(NA);HORVU0Hr1G000840(NA);HORVU0Hr1G000850(NA);HORVU0Hr1G018800(NA);HORVU0Hr1G018810(NA);HORVU0Hr1G018820(NA);HORVU0Hr1G027030(NA);HORVU1Hr1G003580(NA);HORVU1Hr1G004120(NA);HORVU1Hr1G004130(NA);HORVU1Hr1G004150(NA);HORVU1Hr1G007480(NA);HORVU1Hr1G011990(NA);HORVU1Hr1G012060(NA);HORVU1Hr1G012080(NA);HORVU1Hr1G012090(NA);HORVU1Hr1G012130(NA);…
GO:0009867	jasmonic acid mediated signaling pathway	Biological Process	biological regulation	35	0.754692	1.78471	0.00171821	0.0684121	HORVU1Hr1G044810(NA);HORVU1Hr1G073230(NA);HORVU1Hr1G085880(NA);HORVU1Hr1G092890(NA);HORVU2Hr1G031310(NA);HORVU2Hr1G055380(NA);HORVU2Hr1G070880(NA);HORVU2Hr1G084510(NA);HORVU2Hr1G112360(NA);HORVU3Hr1G019230(NA);HORVU3Hr1G019510(NA);HORVU3Hr1G029670(NA);HORVU3Hr1G074640(NA);HORVU3Hr1G075370(NA);HORVU3Hr1G085210(NA);HORVU3Hr1G106880(cul4);HORVU4Hr1G003040(NA);HORVU4Hr1G003110(NA);HORVU4Hr1G076820(NA…
GO:0003993	acid phosphatase activity	Molecular Function	catalytic activity	45	0.740189	1.85243	0	0.021852	HORVU1Hr1G004650(NA);HORVU1Hr1G087010(NA);HORVU2Hr1G029070(NA);HORVU2Hr1G063630(NA);HORVU2Hr1G072690(NA);HORVU2Hr1G072700(NA);HORVU2Hr1G088170(NA);HORVU2Hr1G112250(NA);HORVU2Hr1G112330(NA);HORVU2Hr1G112450(NA);HORVU2Hr1G127440(NA);HORVU3Hr1G032790(NA);HORVU3Hr1G034460(NA);HORVU3Hr1G076060(NA);HORVU3Hr1G078360(NA);HORVU4Hr1G011320(NA);HORVU4Hr1G050790(NA);HORVU4Hr1G064340(NA);HORVU4Hr1G064360(NA);…
GO:0009539	photosystem II reaction center	Cellular Component	cell part	55	0.757256	1.93016	0	0.00169401	AGP50738(psbK);AGP50739(psbI);AGP50742(psbZ);AGP50768(psbJ);AGP50769(psbL);AGP50770(psbF);AGP50771(psbE);AGP50781(psbT);AGP50782(psbN);HORVU0Hr1G024440(NA);HORVU0Hr1G024670(NA);HORVU0Hr1G024750(NA);HORVU0Hr1G026160(NA);HORVU0Hr1G028400(NA);HORVU0Hr1G028590(NA);HORVU0Hr1G028660(NA);HORVU0Hr1G029660(NA);HORVU0Hr1G029680(NA);HORVU0Hr1G029920(NA);HORVU0Hr1G033000(NA);HORVU0Hr1G033850(NA);HORVU0Hr1G03…

## Sheet: go.both
id	name	GO Term(level1)	GO Term(level2)	SIZE	ES	NES	NOM p-val	FDR q-val	Genes
GO:0009521	photosystem	Cellular Component	cell part	274	-0.690804	-2.31703	0	0	AGP50735(psbA);AGP50738(psbK);AGP50739(psbI);AGP50740(psbD);AGP50741(psbC);AGP50742(psbZ);AGP50743(psbM);AGP50754(psaB);AGP50755(psaA);AGP50764(psaI);AGP50765(ycf4);AGP50768(psbJ);AGP50769(psbL);AGP50770(psbF);AGP50771(psbE);AGP50774(psaJ);AGP50780(psbB);AGP50781(psbT);AGP50782(psbN);AGP50783(psbH);AGP50806(psaC);HORVU0Hr1G001490(NA);HORVU0Hr1G003270(NA);HORVU0Hr1G024440(NA);HORVU0Hr1G024670(NA);…
GO:0009523	photosystem II	Cellular Component	cell part	180	-0.712716	-2.30023	0	0	AGP50735(psbA);AGP50738(psbK);AGP50739(psbI);AGP50740(psbD);AGP50741(psbC);AGP50742(psbZ);AGP50743(psbM);AGP50768(psbJ);AGP50769(psbL);AGP50770(psbF);AGP50771(psbE);AGP50780(psbB);AGP50781(psbT);AGP50782(psbN);AGP50783(psbH);HORVU0Hr1G003270(NA);HORVU0Hr1G024440(NA);HORVU0Hr1G024670(NA);HORVU0Hr1G024680(NA);HORVU0Hr1G024720(NA);HORVU0Hr1G024740(NA);HORVU0Hr1G024750(NA);HORVU0Hr1G026160(NA);HORVU0…
GO:0009539	photosystem II reaction center	Cellular Component	cell part	55	0.757256	1.93016	0	0.00169401	AGP50738(psbK);AGP50739(psbI);AGP50742(psbZ);AGP50768(psbJ);AGP50769(psbL);AGP50770(psbF);AGP50771(psbE);AGP50781(psbT);AGP50782(psbN);HORVU0Hr1G024440(NA);HORVU0Hr1G024670(NA);HORVU0Hr1G024750(NA);HORVU0Hr1G026160(NA);HORVU0Hr1G028400(NA);HORVU0Hr1G028590(NA);HORVU0Hr1G028660(NA);HORVU0Hr1G029660(NA);HORVU0Hr1G029680(NA);HORVU0Hr1G029920(NA);HORVU0Hr1G033000(NA);HORVU0Hr1G033850(NA);HORVU0Hr1G03…
GO:0044452	nucleolar part	Cellular Component	cell part	60	-0.694686	-1.92497	0	0.00141838	HORVU0Hr1G020240(NA);HORVU0Hr1G030920(NA);HORVU1Hr1G043520(NA);HORVU1Hr1G048500(NA);HORVU1Hr1G052270(NA);HORVU1Hr1G057510(NA);HORVU1Hr1G057950(NA);HORVU1Hr1G060140(NA);HORVU1Hr1G083960(NA);HORVU1Hr1G086380(NA);HORVU2Hr1G019190(NA);HORVU2Hr1G020690(NA);HORVU2Hr1G022110(NA);HORVU2Hr1G022120(NA);HORVU2Hr1G022140(NA);HORVU2Hr1G026650(NA);HORVU2Hr1G027370(NA);HORVU2Hr1G027400(NA);HORVU2Hr1G032720(NA);…
GO:0030684	preribosome	Cellular Component	protein-containing complex	106	-0.624985	-1.91064	0	0.00183304	HORVU0Hr1G009870(NA);HORVU0Hr1G014050(NA);HORVU0Hr1G018160(NA);HORVU0Hr1G020240(NA);HORVU0Hr1G022580(NA);HORVU0Hr1G023280(NA);HORVU0Hr1G028010(NA);HORVU0Hr1G030920(NA);HORVU1Hr1G011540(NA);HORVU1Hr1G012470(NA);HORVU1Hr1G014010(NA);HORVU1Hr1G014800(NA);HORVU1Hr1G029870(NA);HORVU1Hr1G030220(NA);HORVU1Hr1G038180(NA);HORVU1Hr1G043640(NA);HORVU1Hr1G068650(NA);HORVU1Hr1G078650(NA);HORVU1Hr1G083960(NA);…
GO:0022625	cytosolic large ribosomal subunit	Cellular Component	cell part	177	-0.58598	-1.90458	0	0.00206591	AGP50796(rpl23);EPlHVUG00000039848(rpl5_2);EPlHVUG00000039878(rpl5_1);HORVU0Hr1G003140(NA);HORVU0Hr1G006020(NA);HORVU0Hr1G018350(NA);HORVU0Hr1G023290(NA);HORVU0Hr1G024930(NA);HORVU0Hr1G032310(NA);HORVU0Hr1G034740(NA);HORVU0Hr1G034970(NA);HORVU0Hr1G038820(NA);HORVU1Hr1G022570(NA);HORVU1Hr1G024710(NA);HORVU1Hr1G028820(NA);HORVU1Hr1G032650(NA);HORVU1Hr1G034130(NA);HORVU1Hr1G034150(NA);HORVU1Hr1G0379…
GO:0010109	regulation of photosynthesis	Biological Process	biological regulation	30	-0.772969	-1.89161	0	0.00261522	AGP50742(psbZ);HORVU0Hr1G013900(NA);HORVU0Hr1G024440(NA);HORVU0Hr1G024750(NA);HORVU0Hr1G028590(NA);HORVU0Hr1G029680(NA);HORVU0Hr1G033860(NA);HORVU0Hr1G034660(ORF 62);HORVU0Hr1G036740(NA);HORVU0Hr1G037300(NA);HORVU1Hr1G069560(NA);HORVU1Hr1G077460(NA);HORVU1Hr1G078120(NA);HORVU1Hr1G078140(NA);HORVU1Hr1G078410(NA);HORVU2Hr1G035220(NA);HORVU2Hr1G057700(NA);HORVU2Hr1G057880(NA);HORVU2Hr1G062000(NA);HO…
GO:0000315	organellar large ribosomal subunit	Cellular Component	cell part	59	-0.676388	-1.88869	0	0.00272034	AGP50791(rpl14);AGP50792(rpl16);HORVU0Hr1G007830(NA);HORVU0Hr1G026250(NA);HORVU0Hr1G026790(NA);HORVU0Hr1G026860(NA);HORVU0Hr1G026870(NA);HORVU0Hr1G026930(NA);HORVU0Hr1G033420(NA);HORVU0Hr1G033690(NA);HORVU0Hr1G034640(NA);HORVU0Hr1G034650(NA);HORVU1Hr1G000040(NA);HORVU1Hr1G002310(NA);HORVU1Hr1G003590(NA);HORVU1Hr1G030610(NA);HORVU2Hr1G043970(NA);HORVU2Hr1G047730(NA);HORVU2Hr1G048380(NA);HORVU2Hr1G…
GO:0005762	mitochondrial large ribosomal subunit	Cellular Component	cell part	59	-0.676388	-1.8754	0	0.00343728	AGP50791(rpl14);AGP50792(rpl16);HORVU0Hr1G007830(NA);HORVU0Hr1G026250(NA);HORVU0Hr1G026790(NA);HORVU0Hr1G026860(NA);HORVU0Hr1G026870(NA);HORVU0Hr1G026930(NA);HORVU0Hr1G033420(NA);HORVU0Hr1G033690(NA);HORVU0Hr1G034640(NA);HORVU0Hr1G034650(NA);HORVU1Hr1G000040(NA);HORVU1Hr1G002310(NA);HORVU1Hr1G003590(NA);HORVU1Hr1G030610(NA);HORVU2Hr1G043970(NA);HORVU2Hr1G047730(NA);HORVU2Hr1G048380(NA);HORVU2Hr1G…
GO:0042274	ribosomal small subunit biogenesis	Biological Process	cellular component organization or biogenesis	112	-0.606012	-1.83537	0	0.00741962	AGP50799(rps7);EPlHVUG00000039869(NA);HORVU0Hr1G004130(NA);HORVU0Hr1G004700(NA);HORVU0Hr1G005500(NA);HORVU0Hr1G020240(NA);HORVU0Hr1G023280(NA);HORVU0Hr1G024700(NA);HORVU0Hr1G031420(NA);HORVU0Hr1G034730(NA);HORVU0Hr1G034770(NA);HORVU0Hr1G034830(NA);HORVU0Hr1G034980(NA);HORVU0Hr1G039590(NA);HORVU1Hr1G012470(NA);HORVU1Hr1G019650(NA);HORVU1Hr1G025090(NA);HORVU1Hr1G029870(NA);HORVU1Hr1G058980(NA);HORV…
GO:0000028	ribosomal small subunit assembly	Biological Process	cellular component organization or biogenesis	64	-0.654054	-1.82968	0	0.00778905	AGP50799(rps7);EPlHVUG00000039869(NA);HORVU0Hr1G004130(NA);HORVU0Hr1G004700(NA);HORVU0Hr1G005500(NA);HORVU0Hr1G024700(NA);HORVU0Hr1G031420(NA);HORVU0Hr1G034730(NA);HORVU0Hr1G034770(NA);HORVU0Hr1G034830(NA);HORVU0Hr1G034980(NA);HORVU1Hr1G025090(NA);HORVU1Hr1G058980(NA);HORVU1Hr1G061060(NA);HORVU1Hr1G076240(NA);HORVU1Hr1G078150(NA);HORVU1Hr1G086380(NA);HORVU1Hr1G089430(NA);HORVU2Hr1G019060(NA);HORV…
GO:0015934	large ribosomal subunit	Cellular Component	cell part	269	-0.544991	-1.82689	0	0.00749654	AGP50791(rpl14);AGP50792(rpl16);AGP50794(rpl22);AGP50796(rpl23);AGP50803(rpl32);EPlHVUG00000039848(rpl5_2);EPlHVUG00000039878(rpl5_1);HORVU0Hr1G003140(NA);HORVU0Hr1G006020(NA);HORVU0Hr1G007830(NA);HORVU0Hr1G018350(NA);HORVU0Hr1G023290(NA);HORVU0Hr1G024650(NA);HORVU0Hr1G024930(NA);HORVU0Hr1G026250(NA);HORVU0Hr1G026790(NA);HORVU0Hr1G026860(NA);HORVU0Hr1G026870(NA);HORVU0Hr1G026890(NA);HORVU0Hr1G026…
GO:0009765	photosynthesis, light harvesting	Biological Process	cellular process	43	-0.701284	-1.82326	0	0.00754197	HORVU1Hr1G078380(NA);HORVU1Hr1G088870(Lhcb1);HORVU1Hr1G088880(NA);HORVU1Hr1G088900(NA);HORVU1Hr1G088920(NA);HORVU1Hr1G088930(NA);HORVU1Hr1G089180(NA);HORVU2Hr1G036960(NA);HORVU2Hr1G040780(NA);HORVU2Hr1G041270(NA);HORVU2Hr1G048250(NA);HORVU2Hr1G059060(NA);HORVU2Hr1G079910(NA);HORVU2Hr1G079920(NA);HORVU2Hr1G080310(NA);HORVU2Hr1G121190(NA);HORVU3Hr1G043160(NA);HORVU4Hr1G015260(NA);HORVU4Hr1G071590(N…
GO:0042549	photosystem II stabilization	Biological Process	biological regulation	20	-0.815747	-1.8028	0.00454545	0.0100168	AGP50742(psbZ);HORVU0Hr1G024440(NA);HORVU0Hr1G024750(NA);HORVU0Hr1G028590(NA);HORVU0Hr1G029680(NA);HORVU0Hr1G033860(NA);HORVU0Hr1G034660(ORF 62);HORVU0Hr1G036740(NA);HORVU0Hr1G037300(NA);HORVU1Hr1G069560(NA);HORVU1Hr1G077460(NA);HORVU1Hr1G078120(NA);HORVU1Hr1G078140(NA);HORVU2Hr1G057700(NA);HORVU2Hr1G062000(NA);HORVU2Hr1G121780(NA);HORVU3Hr1G075870(NA);HORVU4Hr1G015330(NA);HORVU4Hr1G066670(NA);HO…
GO:0015935	small ribosomal subunit	Cellular Component	cell part	242	-0.543745	-1.79349	0	0.0115825	AGP50737(rps16);AGP50748(rps2);AGP50753(rps14);AGP50757(rps4);AGP50776(rps18);AGP50790(rps8);AGP50793(rps3);AGP50795(rps19);AGP50799(rps7);EPlHVUG00000039858(rps2_2);EPlHVUG00000039869(NA);EPlHVUG00000039881(rps13);EPlHVUG00000039882(rps2_1);EPlHVUG00000039883(NA);EPlHVUG00000039891(rps12);HORVU0Hr1G004700(NA);HORVU0Hr1G005500(NA);HORVU0Hr1G008040(NA);HORVU0Hr1G010170(NA);HORVU0Hr1G011520(NA);HOR…
GO:0009867	jasmonic acid mediated signaling pathway	Biological Process	biological regulation	35	0.754692	1.78471	0.00171821	0.0684121	HORVU1Hr1G044810(NA);HORVU1Hr1G073230(NA);HORVU1Hr1G085880(NA);HORVU1Hr1G092890(NA);HORVU2Hr1G031310(NA);HORVU2Hr1G055380(NA);HORVU2Hr1G070880(NA);HORVU2Hr1G084510(NA);HORVU2Hr1G112360(NA);HORVU3Hr1G019230(NA);HORVU3Hr1G019510(NA);HORVU3Hr1G029670(NA);HORVU3Hr1G074640(NA);HORVU3Hr1G075370(NA);HORVU3Hr1G085210(NA);HORVU3Hr1G106880(cul4);HORVU4Hr1G003040(NA);HORVU4Hr1G003110(NA);HORVU4Hr1G076820(NA…
GO:0022626	cytosolic ribosome	Cellular Component	cell part	296	-0.530142	-1.78427	0	0.0126913	AGP50748(rps2);AGP50790(rps8);AGP50796(rpl23);EPlHVUG00000039848(rpl5_2);EPlHVUG00000039878(rpl5_1);HORVU0Hr1G003140(NA);HORVU0Hr1G004700(NA);HORVU0Hr1G006020(NA);HORVU0Hr1G008040(NA);HORVU0Hr1G010170(NA);HORVU0Hr1G018350(NA);HORVU0Hr1G023290(NA);HORVU0Hr1G024930(NA);HORVU0Hr1G026260(NA);HORVU0Hr1G026780(NA);HORVU0Hr1G026800(NA);HORVU0Hr1G028360(NA);HORVU0Hr1G028540(NA);HORVU0Hr1G032310(NA);HORVU…
GO:0010466	negative regulation of peptidase activity	Biological Process	biological regulation	123	0.608076	1.7701	0	0.0706008	HORVU0Hr1G000730(NA);HORVU0Hr1G000760(NA);HORVU0Hr1G000780(NA);HORVU0Hr1G000840(NA);HORVU0Hr1G000850(NA);HORVU0Hr1G018800(NA);HORVU0Hr1G018810(NA);HORVU0Hr1G018820(NA);HORVU0Hr1G027030(NA);HORVU1Hr1G003580(NA);HORVU1Hr1G004120(NA);HORVU1Hr1G004130(NA);HORVU1Hr1G004150(NA);HORVU1Hr1G007480(NA);HORVU1Hr1G011990(NA);HORVU1Hr1G012060(NA);HORVU1Hr1G012080(NA);HORVU1Hr1G012090(NA);HORVU1Hr1G012130(NA);…
GO:0032040	small-subunit processome	Cellular Component	protein-containing complex	54	-0.664571	-1.76408	0	0.0168495	HORVU0Hr1G020240(NA);HORVU1Hr1G014010(NA);HORVU1Hr1G029870(NA);HORVU1Hr1G083960(NA);HORVU1Hr1G086380(NA);HORVU2Hr1G020690(NA);HORVU2Hr1G022110(NA);HORVU2Hr1G022120(NA);HORVU2Hr1G022140(NA);HORVU2Hr1G032720(NA);HORVU2Hr1G046230(NA);HORVU2Hr1G064130(NA);HORVU2Hr1G098020(NA);HORVU2Hr1G104900(NA);HORVU2Hr1G106110(NA);HORVU2Hr1G110610(NA);HORVU2Hr1G124260(NA);HORVU3Hr1G050490(NA);HORVU3Hr1G067370(NA);…
GO:0071395	cellular response to jasmonic acid stimulus	Biological Process	response to stimulus	37	0.737686	1.75986	0	0.0683112	HORVU1Hr1G044810(NA);HORVU1Hr1G073230(NA);HORVU1Hr1G085880(NA);HORVU1Hr1G092890(NA);HORVU2Hr1G031310(NA);HORVU2Hr1G055380(NA);HORVU2Hr1G070880(NA);HORVU2Hr1G084510(NA);HORVU2Hr1G112360(NA);HORVU3Hr1G019230(NA);HORVU3Hr1G019510(NA);HORVU3Hr1G029670(NA);HORVU3Hr1G074640(NA);HORVU3Hr1G075370(NA);HORVU3Hr1G085210(NA);HORVU3Hr1G106880(cul4);HORVU4Hr1G003040(NA);HORVU4Hr1G003110(NA);HORVU4Hr1G076820(NA…
GO:0045861	negative regulation of proteolysis	Biological Process	biological regulation	124	0.604788	1.73928	0	0.0896487	HORVU0Hr1G000730(NA);HORVU0Hr1G000760(NA);HORVU0Hr1G000780(NA);HORVU0Hr1G000840(NA);HORVU0Hr1G000850(NA);HORVU0Hr1G018800(NA);HORVU0Hr1G018810(NA);HORVU0Hr1G018820(NA);HORVU0Hr1G027030(NA);HORVU1Hr1G003580(NA);HORVU1Hr1G004120(NA);HORVU1Hr1G004130(NA);HORVU1Hr1G004150(NA);HORVU1Hr1G007480(NA);HORVU1Hr1G011990(NA);HORVU1Hr1G012060(NA);HORVU1Hr1G012080(NA);HORVU1Hr1G012090(NA);HORVU1Hr1G012130(NA);…
GO:0000724	double-strand break repair via homologous recombination	Biological Process	response to stimulus	113	-0.568357	-1.73234	0	0.0250303	HORVU0Hr1G002630(NA);HORVU0Hr1G003380(NA);HORVU0Hr1G008030(NA);HORVU0Hr1G010660(NA);HORVU0Hr1G017330(NA);HORVU0Hr1G018030(NA);HORVU0Hr1G018090(NA);HORVU1Hr1G004910(NA);HORVU1Hr1G011840(NA);HORVU1Hr1G013540(NA);HORVU1Hr1G017430(NA);HORVU1Hr1G018380(NA);HORVU1Hr1G020660(NA);HORVU1Hr1G021560(NA);HORVU1Hr1G029770(NA);HORVU1Hr1G039010(NA);HORVU1Hr1G039430(NA);HORVU1Hr1G043110(NA);HORVU1Hr1G048250(NA);…
GO:0042255	ribosome assembly	Biological Process	cellular component organization or biogenesis	159	-0.551612	-1.72722	0	0.0262355	AGP50777(rpl20);AGP50796(rpl23);AGP50799(rps7);EPlHVUG00000039848(rpl5_2);EPlHVUG00000039869(NA);EPlHVUG00000039878(rpl5_1);HORVU0Hr1G003140(NA);HORVU0Hr1G004130(NA);HORVU0Hr1G004700(NA);HORVU0Hr1G005500(NA);HORVU0Hr1G024700(NA);HORVU0Hr1G024930(NA);HORVU0Hr1G026140(NA);HORVU0Hr1G028410(NA);HORVU0Hr1G029890(NA);HORVU0Hr1G031420(NA);HORVU0Hr1G031440(NA);HORVU0Hr1G032960(NA);HORVU0Hr1G033470(NA);HO…
GO:0044445	cytosolic part	Cellular Component	cell part	340	-0.501522	-1.7162	0	0.0300198	AGP50748(rps2);AGP50790(rps8);AGP50796(rpl23);EPlHVUG00000039848(rpl5_2);EPlHVUG00000039878(rpl5_1);HORVU0Hr1G003140(NA);HORVU0Hr1G004700(NA);HORVU0Hr1G006020(NA);HORVU0Hr1G008040(NA);HORVU0Hr1G010170(NA);HORVU0Hr1G018350(NA);HORVU0Hr1G023290(NA);HORVU0Hr1G024930(NA);HORVU0Hr1G026260(NA);HORVU0Hr1G026780(NA);HORVU0Hr1G026800(NA);HORVU0Hr1G028360(NA);HORVU0Hr1G028540(NA);HORVU0Hr1G032310(NA);HORVU…
GO:0030490	maturation of SSU-rRNA	Biological Process	cellular component organization or biogenesis	55	-0.623469	-1.71268	0	0.0309146	HORVU0Hr1G004130(NA);HORVU0Hr1G005500(NA);HORVU0Hr1G020240(NA);HORVU0Hr1G023280(NA);HORVU0Hr1G039590(NA);HORVU1Hr1G012470(NA);HORVU1Hr1G058980(NA);HORVU1Hr1G068650(NA);HORVU1Hr1G076240(NA);HORVU1Hr1G086380(NA);HORVU2Hr1G019960(NA);HORVU2Hr1G021960(NA);HORVU2Hr1G046230(NA);HORVU2Hr1G064130(NA);HORVU2Hr1G067370(NA);HORVU2Hr1G070000(NA);HORVU2Hr1G082280(NA);HORVU2Hr1G098020(NA);HORVU2Hr1G106110(NA);…
GO:0052547	regulation of peptidase activity	Biological Process	biological regulation	127	0.593266	1.71251	0	0.113729	HORVU0Hr1G000730(NA);HORVU0Hr1G000760(NA);HORVU0Hr1G000780(NA);HORVU0Hr1G000840(NA);HORVU0Hr1G000850(NA);HORVU0Hr1G018800(NA);HORVU0Hr1G018810(NA);HORVU0Hr1G018820(NA);HORVU0Hr1G027030(NA);HORVU1Hr1G003580(NA);HORVU1Hr1G004120(NA);HORVU1Hr1G004130(NA);HORVU1Hr1G004150(NA);HORVU1Hr1G007480(NA);HORVU1Hr1G011990(NA);HORVU1Hr1G012060(NA);HORVU1Hr1G012080(NA);HORVU1Hr1G012090(NA);HORVU1Hr1G012130(NA);…
GO:0000462	maturation of SSU-rRNA from tricistronic rRNA transcript (SSU-rRNA, 5.8S rRNA, LSU-rRNA)	Biological Process	cellular component organization or biogenesis	45	-0.655054	-1.71134	0.00501253	0.0309664	HORVU0Hr1G004130(NA);HORVU0Hr1G005500(NA);HORVU0Hr1G020240(NA);HORVU0Hr1G023280(NA);HORVU0Hr1G039590(NA);HORVU1Hr1G012470(NA);HORVU1Hr1G058980(NA);HORVU1Hr1G068650(NA);HORVU1Hr1G076240(NA);HORVU1Hr1G086380(NA);HORVU2Hr1G019960(NA);HORVU2Hr1G021960(NA);HORVU2Hr1G046230(NA);HORVU2Hr1G064130(NA);HORVU2Hr1G067370(NA);HORVU2Hr1G082280(NA);HORVU2Hr1G098020(NA);HORVU2Hr1G106110(NA);HORVU2Hr1G124260(NA);…
GO:0010951	negative regulation of endopeptidase activity	Biological Process	biological regulation	119	0.594199	1.70443	0	0.116235	HORVU0Hr1G000730(NA);HORVU0Hr1G000760(NA);HORVU0Hr1G000780(NA);HORVU0Hr1G000840(NA);HORVU0Hr1G000850(NA);HORVU0Hr1G018800(NA);HORVU0Hr1G018810(NA);HORVU0Hr1G018820(NA);HORVU0Hr1G027030(NA);HORVU1Hr1G003580(NA);HORVU1Hr1G004120(NA);HORVU1Hr1G004130(NA);HORVU1Hr1G004150(NA);HORVU1Hr1G007480(NA);HORVU1Hr1G011990(NA);HORVU1Hr1G012060(NA);HORVU1Hr1G012080(NA);HORVU1Hr1G012090(NA);HORVU1Hr1G012130(NA);…
GO:0000725	recombinational repair	Biological Process	response to stimulus	121	-0.556749	-1.70276	0	0.0336708	HORVU0Hr1G002630(NA);HORVU0Hr1G003380(NA);HORVU0Hr1G008030(NA);HORVU0Hr1G010660(NA);HORVU0Hr1G017330(NA);HORVU0Hr1G018030(NA);HORVU0Hr1G018090(NA);HORVU1Hr1G004910(NA);HORVU1Hr1G011840(NA);HORVU1Hr1G013540(NA);HORVU1Hr1G017430(NA);HORVU1Hr1G018380(NA);HORVU1Hr1G020660(NA);HORVU1Hr1G021560(NA);HORVU1Hr1G029770(NA);HORVU1Hr1G039010(NA);HORVU1Hr1G039430(NA);HORVU1Hr1G043110(NA);HORVU1Hr1G048250(NA);…
GO:0030414	peptidase inhibitor activity	Molecular Function	molecular function regulator	123	0.59166	1.70054	0	0.1123	HORVU0Hr1G000730(NA);HORVU0Hr1G000760(NA);HORVU0Hr1G000780(NA);HORVU0Hr1G000840(NA);HORVU0Hr1G000850(NA);HORVU0Hr1G018800(NA);HORVU0Hr1G018810(NA);HORVU0Hr1G018820(NA);HORVU0Hr1G027030(NA);HORVU1Hr1G003580(NA);HORVU1Hr1G004120(NA);HORVU1Hr1G004130(NA);HORVU1Hr1G004150(NA);HORVU1Hr1G007480(NA);HORVU1Hr1G011990(NA);HORVU1Hr1G012060(NA);HORVU1Hr1G012080(NA);HORVU1Hr1G012090(NA);HORVU1Hr1G012130(NA);…
GO:0061135	endopeptidase regulator activity	Molecular Function	molecular function regulator	124	0.58743	1.69872	0	0.105664	HORVU0Hr1G000730(NA);HORVU0Hr1G000760(NA);HORVU0Hr1G000780(NA);HORVU0Hr1G000840(NA);HORVU0Hr1G000850(NA);HORVU0Hr1G018800(NA);HORVU0Hr1G018810(NA);HORVU0Hr1G018820(NA);HORVU0Hr1G027030(NA);HORVU1Hr1G003580(NA);HORVU1Hr1G004120(NA);HORVU1Hr1G004130(NA);HORVU1Hr1G004150(NA);HORVU1Hr1G007480(NA);HORVU1Hr1G011990(NA);HORVU1Hr1G012060(NA);HORVU1Hr1G012080(NA);HORVU1Hr1G012090(NA);HORVU1Hr1G012130(NA);…
GO:0004866	endopeptidase inhibitor activity	Molecular Function	molecular function regulator	123	0.59166	1.69581	0	0.102	HORVU0Hr1G000730(NA);HORVU0Hr1G000760(NA);HORVU0Hr1G000780(NA);HORVU0Hr1G000840(NA);HORVU0Hr1G000850(NA);HORVU0Hr1G018800(NA);HORVU0Hr1G018810(NA);HORVU0Hr1G018820(NA);HORVU0Hr1G027030(NA);HORVU1Hr1G003580(NA);HORVU1Hr1G004120(NA);HORVU1Hr1G004130(NA);HORVU1Hr1G004150(NA);HORVU1Hr1G007480(NA);HORVU1Hr1G011990(NA);HORVU1Hr1G012060(NA);HORVU1Hr1G012080(NA);HORVU1Hr1G012090(NA);HORVU1Hr1G012130(NA);…
GO:0052548	regulation of endopeptidase activity	Biological Process	biological regulation	120	0.589729	1.69564	0	0.0942854	HORVU0Hr1G000730(NA);HORVU0Hr1G000760(NA);HORVU0Hr1G000780(NA);HORVU0Hr1G000840(NA);HORVU0Hr1G000850(NA);HORVU0Hr1G018800(NA);HORVU0Hr1G018810(NA);HORVU0Hr1G018820(NA);HORVU0Hr1G027030(NA);HORVU1Hr1G003580(NA);HORVU1Hr1G004120(NA);HORVU1Hr1G004130(NA);HORVU1Hr1G004150(NA);HORVU1Hr1G007480(NA);HORVU1Hr1G011990(NA);HORVU1Hr1G012060(NA);HORVU1Hr1G012080(NA);HORVU1Hr1G012090(NA);HORVU1Hr1G012130(NA);…
GO:0042273	ribosomal large subunit biogenesis	Biological Process	cellular component organization or biogenesis	167	-0.528677	-1.68382	0	0.0382043	AGP50777(rpl20);AGP50796(rpl23);EPlHVUG00000039848(rpl5_2);EPlHVUG00000039878(rpl5_1);HORVU0Hr1G003140(NA);HORVU0Hr1G009870(NA);HORVU0Hr1G014050(NA);HORVU0Hr1G018160(NA);HORVU0Hr1G022580(NA);HORVU0Hr1G024930(NA);HORVU0Hr1G026140(NA);HORVU0Hr1G028010(NA);HORVU0Hr1G028410(NA);HORVU0Hr1G029890(NA);HORVU0Hr1G030920(NA);HORVU0Hr1G031440(NA);HORVU0Hr1G032960(NA);HORVU0Hr1G033470(NA);HORVU0Hr1G033740(NA…
GO:0009262	deoxyribonucleotide metabolic process	Biological Process	cellular process	18	-0.773354	-1.67911	0.00684931	0.0387022	HORVU0Hr1G002290(NA);HORVU1Hr1G069580(NA);HORVU2Hr1G026210(NA);HORVU2Hr1G060410(NA);HORVU2Hr1G066500(NA);HORVU2Hr1G066970(NA);HORVU2Hr1G089130(NA);HORVU2Hr1G114640(NA);HORVU3Hr1G000580(NA);HORVU3Hr1G048710(NA);HORVU4Hr1G003120(NA);HORVU5Hr1G002320(NA);HORVU5Hr1G062080(NA);HORVU6Hr1G087960(NA);HORVU7Hr1G027430(NA);HORVU7Hr1G032240(NA);HORVU7Hr1G041710(NA);HORVU7Hr1G111340(NA)
GO:0061134	peptidase regulator activity	Molecular Function	molecular function regulator	127	0.577129	1.67759	0	0.119274	HORVU0Hr1G000730(NA);HORVU0Hr1G000760(NA);HORVU0Hr1G000780(NA);HORVU0Hr1G000840(NA);HORVU0Hr1G000850(NA);HORVU0Hr1G018800(NA);HORVU0Hr1G018810(NA);HORVU0Hr1G018820(NA);HORVU0Hr1G027030(NA);HORVU1Hr1G003580(NA);HORVU1Hr1G004120(NA);HORVU1Hr1G004130(NA);HORVU1Hr1G004150(NA);HORVU1Hr1G007480(NA);HORVU1Hr1G011990(NA);HORVU1Hr1G012060(NA);HORVU1Hr1G012080(NA);HORVU1Hr1G012090(NA);HORVU1Hr1G012130(NA);…
GO:0009611	response to wounding	Biological Process	response to stimulus	69	0.608515	1.64589	0.00312012	0.173392	HORVU0Hr1G018800(NA);HORVU0Hr1G018810(NA);HORVU0Hr1G018820(NA);HORVU0Hr1G039050(NA);HORVU1Hr1G003580(NA);HORVU1Hr1G004120(NA);HORVU1Hr1G004130(NA);HORVU1Hr1G004150(NA);HORVU1Hr1G004720(NA);HORVU1Hr1G005120(NA);HORVU1Hr1G011990(NA);HORVU1Hr1G012060(NA);HORVU1Hr1G012080(NA);HORVU1Hr1G012090(NA);HORVU1Hr1G012130(NA);HORVU1Hr1G012170(CI-2);HORVU1Hr1G018770(NA);HORVU1Hr1G092890(NA);HORVU2Hr1G028660(NA…
GO:0019253	reductive pentose-phosphate cycle	Biological Process	cellular process	20	-0.738277	-1.64476	0.00480769	0.0545686	AGP50763(rbcL);HORVU0Hr1G029790(NA);HORVU0Hr1G030760(NA);HORVU0Hr1G031270(NA);HORVU1Hr1G035720(NA);HORVU2Hr1G010630(NA);HORVU2Hr1G010670(NA);HORVU2Hr1G010690(NA);HORVU2Hr1G084620(NA);HORVU2Hr1G084630(NA);HORVU4Hr1G053940(NA);HORVU5Hr1G033540(NA);HORVU5Hr1G038630(NA);HORVU5Hr1G050990(NA);HORVU5Hr1G051010(NA);HORVU5Hr1G064700(NA);HORVU6Hr1G047870(NA);HORVU6Hr1G049260(NA);HORVU6Hr1G067660(NA);HORVU7…
GO:0035861	site of double-strand break	Cellular Component	cell part	27	-0.690413	-1.63591	0.00956938	0.0572911	HORVU0Hr1G018030(NA);HORVU0Hr1G018090(NA);HORVU1Hr1G038820(NA);HORVU1Hr1G039430(NA);HORVU2Hr1G015080(NA);HORVU2Hr1G031640(NA);HORVU2Hr1G077390(NA);HORVU2Hr1G090950(NA);HORVU2Hr1G116540(NA);HORVU3Hr1G005020(NA);HORVU3Hr1G023060(NA);HORVU3Hr1G025060(NA);HORVU3Hr1G030540(NA);HORVU3Hr1G065060(NA);HORVU3Hr1G072920(NA);HORVU4Hr1G065230(NA);HORVU4Hr1G068780(NA);HORVU4Hr1G071720(NA);HORVU4Hr1G075890(NA);…
GO:0042548	regulation of photosynthesis, light reaction	Biological Process	biological regulation	24	-0.703163	-1.62517	0.0124069	0.0625839	AGP50742(psbZ);HORVU0Hr1G024440(NA);HORVU0Hr1G024750(NA);HORVU0Hr1G028590(NA);HORVU0Hr1G029680(NA);HORVU0Hr1G033860(NA);HORVU0Hr1G034660(ORF 62);HORVU0Hr1G036740(NA);HORVU0Hr1G037300(NA);HORVU1Hr1G069560(NA);HORVU1Hr1G077460(NA);HORVU1Hr1G078120(NA);HORVU1Hr1G078140(NA);HORVU1Hr1G078410(NA);HORVU2Hr1G035220(NA);HORVU2Hr1G057700(NA);HORVU2Hr1G062000(NA);HORVU2Hr1G121780(NA);HORVU3Hr1G075870(NA);HO…
GO:0051346	negative regulation of hydrolase activity	Biological Process	biological regulation	170	0.541646	1.62222	0	0.197926	HORVU0Hr1G000730(NA);HORVU0Hr1G000760(NA);HORVU0Hr1G000780(NA);HORVU0Hr1G000840(NA);HORVU0Hr1G000850(NA);HORVU0Hr1G011720(NA);HORVU0Hr1G011730(NA);HORVU0Hr1G018800(NA);HORVU0Hr1G018810(NA);HORVU0Hr1G018820(NA);HORVU0Hr1G027030(NA);HORVU0Hr1G032390(NA);HORVU1Hr1G003580(NA);HORVU1Hr1G004120(NA);HORVU1Hr1G004130(NA);HORVU1Hr1G004150(NA);HORVU1Hr1G007480(NA);HORVU1Hr1G009980(NA);HORVU1Hr1G011990(NA);…
GO:0009853	photorespiration	Biological Process	cellular process	26	-0.680417	-1.61418	0.014218	0.0699246	AGP50763(rbcL);HORVU0Hr1G013900(NA);HORVU0Hr1G029790(NA);HORVU0Hr1G030760(NA);HORVU0Hr1G031270(NA);HORVU1Hr1G035720(NA);HORVU2Hr1G010630(NA);HORVU2Hr1G010670(NA);HORVU2Hr1G010690(NA);HORVU2Hr1G031880(NA);HORVU2Hr1G060010(NA);HORVU2Hr1G060070(NA);HORVU2Hr1G063740(NA);HORVU2Hr1G084620(NA);HORVU2Hr1G084630(NA);HORVU2Hr1G104450(NA);HORVU3Hr1G063280(NA);HORVU4Hr1G011500(NA);HORVU5Hr1G033540(NA);HORVU5…
GO:0019685	photosynthesis, dark reaction	Biological Process	cellular process	20	-0.738277	-1.61083	0.0240385	0.0714593	AGP50763(rbcL);HORVU0Hr1G029790(NA);HORVU0Hr1G030760(NA);HORVU0Hr1G031270(NA);HORVU1Hr1G035720(NA);HORVU2Hr1G010630(NA);HORVU2Hr1G010670(NA);HORVU2Hr1G010690(NA);HORVU2Hr1G084620(NA);HORVU2Hr1G084630(NA);HORVU4Hr1G053940(NA);HORVU5Hr1G033540(NA);HORVU5Hr1G038630(NA);HORVU5Hr1G050990(NA);HORVU5Hr1G051010(NA);HORVU5Hr1G064700(NA);HORVU6Hr1G047870(NA);HORVU6Hr1G049260(NA);HORVU6Hr1G067660(NA);HORVU7…
GO:0090734	site of DNA damage	Cellular Component	cell part	27	-0.690413	-1.60885	0.00731707	0.0721778	HORVU0Hr1G018030(NA);HORVU0Hr1G018090(NA);HORVU1Hr1G038820(NA);HORVU1Hr1G039430(NA);HORVU2Hr1G015080(NA);HORVU2Hr1G031640(NA);HORVU2Hr1G077390(NA);HORVU2Hr1G090950(NA);HORVU2Hr1G116540(NA);HORVU3Hr1G005020(NA);HORVU3Hr1G023060(NA);HORVU3Hr1G025060(NA);HORVU3Hr1G030540(NA);HORVU3Hr1G065060(NA);HORVU3Hr1G072920(NA);HORVU4Hr1G065230(NA);HORVU4Hr1G068780(NA);HORVU4Hr1G071720(NA);HORVU4Hr1G075890(NA);…
GO:0008094	DNA-dependent ATPase activity	Molecular Function	catalytic activity	72	-0.563849	-1.59748	0	0.0783741	HORVU0Hr1G002080(NA);HORVU0Hr1G003380(NA);HORVU0Hr1G017330(NA);HORVU0Hr1G038620(NA);HORVU1Hr1G011840(NA);HORVU1Hr1G017430(NA);HORVU1Hr1G019290(NA);HORVU1Hr1G019340(NA);HORVU1Hr1G021540(NA);HORVU1Hr1G029770(NA);HORVU1Hr1G030100(NA);HORVU1Hr1G030930(NA);HORVU1Hr1G047640(NA);HORVU1Hr1G050450(NA);HORVU1Hr1G063700(NA);HORVU1Hr1G066830(mutS-like protein 5);HORVU1Hr1G071540(NA);HORVU1Hr1G081530(NA);HORV…
GO:0030686	90S preribosome	Cellular Component	protein-containing complex	36	-0.630564	-1.59521	0.00476191	0.0792246	HORVU0Hr1G009870(NA);HORVU0Hr1G014050(NA);HORVU0Hr1G020240(NA);HORVU0Hr1G023280(NA);HORVU0Hr1G030920(NA);HORVU1Hr1G043640(NA);HORVU1Hr1G068650(NA);HORVU1Hr1G085730(NA);HORVU1Hr1G086380(NA);HORVU2Hr1G032720(NA);HORVU2Hr1G064130(NA);HORVU2Hr1G082280(NA);HORVU2Hr1G086340(NA);HORVU2Hr1G098020(NA);HORVU2Hr1G104900(NA);HORVU2Hr1G106110(NA);HORVU2Hr1G110610(NA);HORVU3Hr1G050490(NA);HORVU3Hr1G109050(NA);…
GO:0005730	nucleolus	Cellular Component	cell part	296	-0.474255	-1.59514	0	0.078557	HORVU0Hr1G008740(NA);HORVU0Hr1G009870(NA);HORVU0Hr1G014050(NA);HORVU0Hr1G018160(NA);HORVU0Hr1G020240(NA);HORVU0Hr1G022580(NA);HORVU0Hr1G023280(NA);HORVU0Hr1G028010(NA);HORVU0Hr1G030920(NA);HORVU0Hr1G039470(NA);HORVU0Hr1G039590(NA);HORVU1Hr1G005980(NA);HORVU1Hr1G011540(NA);HORVU1Hr1G012470(NA);HORVU1Hr1G014010(NA);HORVU1Hr1G014800(NA);HORVU1Hr1G018060(NA);HORVU1Hr1G018750(NA);HORVU1Hr1G019650(NA);…
GO:0071826	ribonucleoprotein complex subunit organization	Biological Process	cellular component organization or biogenesis	291	-0.469926	-1.58799	0	0.0827004	AGP50777(rpl20);AGP50796(rpl23);AGP50799(rps7);EPlHVUG00000039848(rpl5_2);EPlHVUG00000039869(NA);EPlHVUG00000039878(rpl5_1);HORVU0Hr1G003140(NA);HORVU0Hr1G004130(NA);HORVU0Hr1G004700(NA);HORVU0Hr1G005500(NA);HORVU0Hr1G007860(NA);HORVU0Hr1G009840(NA);HORVU0Hr1G014020(NA);HORVU0Hr1G015130(NA);HORVU0Hr1G024700(NA);HORVU0Hr1G024930(NA);HORVU0Hr1G026140(NA);HORVU0Hr1G028410(NA);HORVU0Hr1G029890(NA);HO…
GO:0005732	small nucleolar ribonucleoprotein complex	Cellular Component	protein-containing complex	26	-0.678016	-1.58214	0.0110619	0.0863052	HORVU1Hr1G065830(NA);HORVU1Hr1G070440(NA);HORVU1Hr1G076500(NA);HORVU1Hr1G083960(NA);HORVU2Hr1G020690(NA);HORVU2Hr1G022110(NA);HORVU2Hr1G022120(NA);HORVU2Hr1G022140(NA);HORVU2Hr1G027370(NA);HORVU2Hr1G027400(NA);HORVU2Hr1G065960(NA);HORVU2Hr1G070000(NA);HORVU3Hr1G099400(NA);HORVU4Hr1G041810(NA);HORVU4Hr1G047580(NA);HORVU4Hr1G064020(NA);HORVU5Hr1G044440(NA);HORVU5Hr1G060300(NA);HORVU6Hr1G030410(NA);…
GO:0022618	ribonucleoprotein complex assembly	Biological Process	cellular component organization or biogenesis	283	-0.476139	-1.58059	0	0.0872144	AGP50777(rpl20);AGP50796(rpl23);AGP50799(rps7);EPlHVUG00000039848(rpl5_2);EPlHVUG00000039869(NA);EPlHVUG00000039878(rpl5_1);HORVU0Hr1G003140(NA);HORVU0Hr1G004130(NA);HORVU0Hr1G004700(NA);HORVU0Hr1G005500(NA);HORVU0Hr1G009840(NA);HORVU0Hr1G014020(NA);HORVU0Hr1G015130(NA);HORVU0Hr1G024700(NA);HORVU0Hr1G024930(NA);HORVU0Hr1G026140(NA);HORVU0Hr1G028410(NA);HORVU0Hr1G029890(NA);HORVU0Hr1G031420(NA);HO…
GO:0000470	maturation of LSU-rRNA	Biological Process	cellular component organization or biogenesis	55	-0.573531	-1.57558	0	0.090563	HORVU0Hr1G018160(NA);HORVU0Hr1G022580(NA);HORVU0Hr1G028010(NA);HORVU0Hr1G030920(NA);HORVU1Hr1G011540(NA);HORVU1Hr1G014800(NA);HORVU1Hr1G030220(NA);HORVU1Hr1G056510(NA);HORVU1Hr1G078650(NA);HORVU1Hr1G085730(NA);HORVU1Hr1G089440(NA);HORVU2Hr1G013300(NA);HORVU2Hr1G019660(NA);HORVU2Hr1G026220(NA);HORVU2Hr1G033450(NA);HORVU2Hr1G033820(NA);HORVU2Hr1G066060(NA);HORVU2Hr1G068120(NA);HORVU2Hr1G078780(NA);…
GO:0016984	ribulose-bisphosphate carboxylase activity	Molecular Function	catalytic activity	19	-0.719326	-1.57337	0.0183066	0.0916822	AGP50763(rbcL);HORVU0Hr1G024560(NA);HORVU0Hr1G029790(NA);HORVU0Hr1G030760(NA);HORVU0Hr1G031270(NA);HORVU1Hr1G035720(NA);HORVU2Hr1G010630(NA);HORVU2Hr1G010670(NA);HORVU2Hr1G010690(NA);HORVU2Hr1G084620(NA);HORVU2Hr1G084630(NA);HORVU5Hr1G033540(NA);HORVU5Hr1G038630(NA);HORVU5Hr1G050990(NA);HORVU5Hr1G051010(NA);HORVU5Hr1G064700(NA);HORVU6Hr1G047870(NA);HORVU6Hr1G049260(NA);HORVU7Hr1G091620(NA)
GO:0042254	ribosome biogenesis	Biological Process	cellular component organization or biogenesis	471	-0.446524	-1.57028	0	0.0938264	AGP50777(rpl20);AGP50796(rpl23);AGP50799(rps7);EPlHVUG00000039848(rpl5_2);EPlHVUG00000039869(NA);EPlHVUG00000039878(rpl5_1);HORVU0Hr1G000350(NA);HORVU0Hr1G003140(NA);HORVU0Hr1G004130(NA);HORVU0Hr1G004200(NA);HORVU0Hr1G004700(NA);HORVU0Hr1G005500(NA);HORVU0Hr1G005840(NA);HORVU0Hr1G006380(NA);HORVU0Hr1G006790(NA);HORVU0Hr1G009870(NA);HORVU0Hr1G014050(NA);HORVU0Hr1G017250(NA);HORVU0Hr1G018160(NA);HO…
GO:0070180	large ribosomal subunit rRNA binding	Molecular Function	binding	34	-0.6259	-1.56531	0.0141509	0.0960903	AGP50791(rpl14);HORVU0Hr1G007830(NA);HORVU0Hr1G026250(NA);HORVU0Hr1G026860(NA);HORVU0Hr1G026930(NA);HORVU0Hr1G033420(NA);HORVU0Hr1G033690(NA);HORVU0Hr1G034650(NA);HORVU0Hr1G038820(NA);HORVU1Hr1G030610(NA);HORVU1Hr1G039030(NA);HORVU1Hr1G039160(NA);HORVU2Hr1G047730(NA);HORVU2Hr1G048380(NA);HORVU2Hr1G051380(NA);HORVU2Hr1G062230(NA);HORVU2Hr1G102610(NA);HORVU2Hr1G122020(NA);HORVU3Hr1G063350(NA);HORVU…
GO:0030515	snoRNA binding	Molecular Function	binding	20	-0.70404	-1.56129	0.0143198	0.0996782	HORVU0Hr1G020240(NA);HORVU1Hr1G083960(NA);HORVU2Hr1G020690(NA);HORVU2Hr1G022110(NA);HORVU2Hr1G022120(NA);HORVU2Hr1G022140(NA);HORVU2Hr1G064130(NA);HORVU2Hr1G098020(NA);HORVU2Hr1G106110(NA);HORVU2Hr1G110610(NA);HORVU2Hr1G118690(NA);HORVU4Hr1G041810(NA);HORVU4Hr1G047580(NA);HORVU4Hr1G050710(NA);HORVU4Hr1G083410(NA);HORVU5Hr1G010440(NA);HORVU6Hr1G057640(NA);HORVU6Hr1G072650(NA);HORVU7Hr1G071450(NA);…
GO:0070993	translation preinitiation complex	Cellular Component	cell part	20	-0.685852	-1.53365	0.0397196	0.124356	HORVU1Hr1G088760(NA);HORVU2Hr1G014580(NA);HORVU2Hr1G068360(NA);HORVU3Hr1G006000(NA);HORVU3Hr1G031330(NA);HORVU3Hr1G076960(NA);HORVU4Hr1G010940(NA);HORVU4Hr1G014100(NA);HORVU4Hr1G040280(NA);HORVU4Hr1G055500(NA);HORVU4Hr1G077250(NA);HORVU5Hr1G008250(NA);HORVU5Hr1G063770(NA);HORVU5Hr1G072560(NA);HORVU5Hr1G098600(NA);HORVU5Hr1G106440(NA);HORVU6Hr1G012010(NA);HORVU6Hr1G014610(NA);HORVU6Hr1G083650(NA);…
GO:0016072	rRNA metabolic process	Biological Process	cellular process	296	-0.447897	-1.52299	0	0.133364	HORVU0Hr1G000350(NA);HORVU0Hr1G004130(NA);HORVU0Hr1G005500(NA);HORVU0Hr1G006380(NA);HORVU0Hr1G006790(NA);HORVU0Hr1G017250(NA);HORVU0Hr1G018160(NA);HORVU0Hr1G020240(NA);HORVU0Hr1G022580(NA);HORVU0Hr1G023280(NA);HORVU0Hr1G028010(NA);HORVU0Hr1G030920(NA);HORVU0Hr1G039590(NA);HORVU0Hr1G040270(NA);HORVU1Hr1G009390(NA);HORVU1Hr1G010820(NA);HORVU1Hr1G011540(NA);HORVU1Hr1G012470(NA);HORVU1Hr1G014010(NA);…
GO:0003697	single-stranded DNA binding	Molecular Function	binding	97	-0.503996	-1.51323	0.005291	0.139837	HORVU0Hr1G017330(NA);HORVU0Hr1G018030(NA);HORVU0Hr1G018090(NA);HORVU0Hr1G040320(NA);HORVU1Hr1G004910(NA);HORVU1Hr1G011840(NA);HORVU1Hr1G018380(NA);HORVU1Hr1G020660(NA);HORVU1Hr1G023270(NA);HORVU1Hr1G029770(NA);HORVU1Hr1G037340(NA);HORVU1Hr1G039010(NA);HORVU1Hr1G039430(NA);HORVU1Hr1G048250(NA);HORVU1Hr1G055380(NA);HORVU1Hr1G061810(NA);HORVU1Hr1G063700(NA);HORVU1Hr1G070110(NA);HORVU1Hr1G071560(NA);…
GO:0005759	mitochondrial matrix	Cellular Component	cell part	195	-0.468406	-1.50892	0	0.142118	AGP50776(rps18);AGP50791(rpl14);AGP50792(rpl16);EPlHVUG00000039858(rps2_2);EPlHVUG00000039869(NA);EPlHVUG00000039882(rps2_1);HORVU0Hr1G005500(NA);HORVU0Hr1G006190(NA);HORVU0Hr1G006460(NA);HORVU0Hr1G007830(NA);HORVU0Hr1G014210(NA);HORVU0Hr1G014240(NA);HORVU0Hr1G023750(NA);HORVU0Hr1G024320(NA);HORVU0Hr1G024700(NA);HORVU0Hr1G026130(NA);HORVU0Hr1G026250(NA);HORVU0Hr1G026790(NA);HORVU0Hr1G026860(NA);H…
GO:0033290	eukaryotic 48S preinitiation complex	Cellular Component	cell part	20	-0.685852	-1.50017	0.02657	0.146244	HORVU1Hr1G088760(NA);HORVU2Hr1G014580(NA);HORVU2Hr1G068360(NA);HORVU3Hr1G006000(NA);HORVU3Hr1G031330(NA);HORVU3Hr1G076960(NA);HORVU4Hr1G010940(NA);HORVU4Hr1G014100(NA);HORVU4Hr1G040280(NA);HORVU4Hr1G055500(NA);HORVU4Hr1G077250(NA);HORVU5Hr1G008250(NA);HORVU5Hr1G063770(NA);HORVU5Hr1G072560(NA);HORVU5Hr1G098600(NA);HORVU5Hr1G106440(NA);HORVU6Hr1G012010(NA);HORVU6Hr1G014610(NA);HORVU6Hr1G083650(NA);…
GO:0005852	eukaryotic translation initiation factor 3 complex	Cellular Component	cell part	28	-0.612267	-1.49667	0.0285714	0.149518	HORVU0Hr1G005840(NA);HORVU1Hr1G055810(NA);HORVU1Hr1G088760(NA);HORVU2Hr1G006010(NA);HORVU2Hr1G052680(NA);HORVU2Hr1G058370(NA);HORVU2Hr1G058390(NA);HORVU2Hr1G068360(NA);HORVU2Hr1G123150(NA);HORVU3Hr1G006000(NA);HORVU3Hr1G031330(NA);HORVU3Hr1G039080(NA);HORVU3Hr1G076960(NA);HORVU4Hr1G010940(NA);HORVU4Hr1G014100(NA);HORVU4Hr1G038380(NA);HORVU4Hr1G040280(NA);HORVU4Hr1G077250(NA);HORVU5Hr1G008250(NA);…
GO:0016282	eukaryotic 43S preinitiation complex	Cellular Component	cell part	18	-0.688616	-1.48996	0.0423163	0.152852	HORVU1Hr1G088760(NA);HORVU2Hr1G068360(NA);HORVU3Hr1G006000(NA);HORVU3Hr1G031330(NA);HORVU3Hr1G076960(NA);HORVU4Hr1G010940(NA);HORVU4Hr1G014100(NA);HORVU4Hr1G040280(NA);HORVU4Hr1G077250(NA);HORVU5Hr1G008250(NA);HORVU5Hr1G063770(NA);HORVU5Hr1G072560(NA);HORVU5Hr1G098600(NA);HORVU5Hr1G106440(NA);HORVU6Hr1G012010(NA);HORVU6Hr1G014610(NA);HORVU6Hr1G083650(NA);HORVU7Hr1G016130(NA)
GO:0005854	nascent polypeptide-associated complex	Cellular Component	cell part	22	-0.656117	-1.48713	0.0336538	0.151678	HORVU0Hr1G024200(NA);HORVU1Hr1G036940(NA);HORVU1Hr1G042270(NA);HORVU1Hr1G057970(NA);HORVU2Hr1G015260(NA);HORVU2Hr1G035430(NA);HORVU3Hr1G021640(NA);HORVU3Hr1G024350(NA);HORVU3Hr1G102230(NA);HORVU3Hr1G102310(NA);HORVU3Hr1G102370(NA);HORVU3Hr1G102520(NA);HORVU3Hr1G113280(NA);HORVU4Hr1G012300(NA);HORVU4Hr1G033400(NA);HORVU4Hr1G084900(NA);HORVU4Hr1G090110(NA);HORVU5Hr1G040910(NA);HORVU5Hr1G048580(NA);…
GO:0006364	rRNA processing	Biological Process	cellular component organization or biogenesis	270	-0.444159	-1.48555	0	0.151863	HORVU0Hr1G000350(NA);HORVU0Hr1G004130(NA);HORVU0Hr1G005500(NA);HORVU0Hr1G006380(NA);HORVU0Hr1G006790(NA);HORVU0Hr1G017250(NA);HORVU0Hr1G018160(NA);HORVU0Hr1G020240(NA);HORVU0Hr1G022580(NA);HORVU0Hr1G023280(NA);HORVU0Hr1G028010(NA);HORVU0Hr1G030920(NA);HORVU0Hr1G039590(NA);HORVU0Hr1G040270(NA);HORVU1Hr1G009390(NA);HORVU1Hr1G010820(NA);HORVU1Hr1G011540(NA);HORVU1Hr1G012470(NA);HORVU1Hr1G014010(NA);…
GO:0015977	carbon fixation	Biological Process	metabolic process	30	-0.607371	-1.47267	0.028777	0.166933	AGP50763(rbcL);HORVU0Hr1G024560(NA);HORVU0Hr1G029790(NA);HORVU0Hr1G030760(NA);HORVU0Hr1G031270(NA);HORVU1Hr1G017740(NA);HORVU1Hr1G032600(NA);HORVU1Hr1G035720(NA);HORVU2Hr1G010630(NA);HORVU2Hr1G010670(NA);HORVU2Hr1G010690(NA);HORVU2Hr1G084620(NA);HORVU2Hr1G084630(NA);HORVU3Hr1G000940(NA);HORVU3Hr1G029200(NA);HORVU3Hr1G073020(NA);HORVU4Hr1G053940(NA);HORVU5Hr1G033540(NA);HORVU5Hr1G038630(NA);HORVU5…
GO:0022627	cytosolic small ribosomal subunit	Cellular Component	cell part	109	-0.485879	-1.45946	0.00287356	0.177515	AGP50748(rps2);AGP50790(rps8);HORVU0Hr1G004700(NA);HORVU0Hr1G008040(NA);HORVU0Hr1G010170(NA);HORVU0Hr1G026260(NA);HORVU0Hr1G026780(NA);HORVU0Hr1G026800(NA);HORVU0Hr1G028360(NA);HORVU0Hr1G028540(NA);HORVU0Hr1G032730(NA);HORVU0Hr1G032920(NA);HORVU0Hr1G033700(NA);HORVU0Hr1G035280(NA);HORVU1Hr1G021720(NA);HORVU1Hr1G029870(NA);HORVU1Hr1G032060(NA);HORVU1Hr1G061060(NA);HORVU1Hr1G072060(NA);HORVU1Hr1G07…
GO:0016838	carbon-oxygen lyase activity, acting on phosphates	Molecular Function	catalytic activity	42	-0.563082	-1.45832	0.0255102	0.178137	HORVU0Hr1G008740(NA);HORVU0Hr1G030000(NA);HORVU0Hr1G035680(NA);HORVU1Hr1G082660(NA);HORVU2Hr1G001120(NA);HORVU2Hr1G003360(NA);HORVU2Hr1G003390(NA);HORVU2Hr1G003420(NA);HORVU2Hr1G004540(NA);HORVU2Hr1G004620(NA);HORVU2Hr1G007600(NA);HORVU2Hr1G007710(NA);HORVU2Hr1G023900(NA);HORVU2Hr1G024120(NA);HORVU2Hr1G036450(NA);HORVU2Hr1G099440(NA);HORVU2Hr1G099480(KSL1);HORVU2Hr1G099510(NA);HORVU2Hr1G099520(NA…
GO:0005736	RNA polymerase I complex	Cellular Component	cell part	20	-0.652866	-1.45007	0.0456522	0.186475	HORVU1Hr1G043520(NA);HORVU1Hr1G048500(NA);HORVU1Hr1G052270(NA);HORVU1Hr1G057510(NA);HORVU1Hr1G057950(NA);HORVU2Hr1G019190(NA);HORVU2Hr1G026650(NA);HORVU2Hr1G084270(NA);HORVU2Hr1G084300(NA);HORVU3Hr1G078930(NA);HORVU4Hr1G007530(NA);HORVU4Hr1G016350(NA);HORVU4Hr1G028860(NA);HORVU4Hr1G033420(NA);HORVU5Hr1G037580(NA);HORVU5Hr1G053700(NA);HORVU5Hr1G117770(NA);HORVU6Hr1G011700(NA);HORVU6Hr1G071230(NA);…
GO:0009451	RNA modification	Biological Process	cellular process	340	-0.420594	-1.43165	0	0.206768	HORVU0Hr1G001760(NA);HORVU0Hr1G006770(NA);HORVU0Hr1G012630(NA);HORVU0Hr1G013040(NA);HORVU0Hr1G014780(NA);HORVU0Hr1G019620(NA);HORVU0Hr1G019780(NA);HORVU0Hr1G021200(NA);HORVU0Hr1G021960(NA);HORVU0Hr1G023470(NA);HORVU0Hr1G025910(NA);HORVU0Hr1G027440(NA);HORVU0Hr1G027460(NA);HORVU0Hr1G027490(NA);HORVU0Hr1G027910(NA);HORVU0Hr1G028320(NA);HORVU0Hr1G032330(NA);HORVU1Hr1G003530(NA);HORVU1Hr1G011480(NA);…
GO:0009119	ribonucleoside metabolic process	Biological Process	cellular process	64	-0.504938	-1.42832	0.0237467	0.209026	HORVU1Hr1G023690(NA);HORVU1Hr1G027570(NA);HORVU1Hr1G055440(NA);HORVU1Hr1G072750(NA);HORVU1Hr1G076860(NA);HORVU1Hr1G090430(NA);HORVU1Hr1G093240(NA);HORVU1Hr1G095400(NA);HORVU2Hr1G022360(NA);HORVU2Hr1G029350(NA);HORVU2Hr1G031740(NA);HORVU2Hr1G047490(NA);HORVU2Hr1G064550(NA);HORVU2Hr1G072140(NA);HORVU2Hr1G086140(NA);HORVU2Hr1G087090(NA);HORVU2Hr1G109370(NA);HORVU2Hr1G110120(NA);HORVU2Hr1G110680(NA);…
GO:0002181	cytoplasmic translation	Biological Process	cellular process	102	-0.470764	-1.41484	0.00793651	0.226838	HORVU0Hr1G006020(NA);HORVU0Hr1G034970(NA);HORVU0Hr1G038820(NA);HORVU1Hr1G050220(NA);HORVU1Hr1G057880(NA);HORVU1Hr1G059570(NA);HORVU1Hr1G076610(NA);HORVU1Hr1G084690(NA);HORVU1Hr1G088760(NA);HORVU2Hr1G002350(NA);HORVU2Hr1G006010(NA);HORVU2Hr1G012860(NA);HORVU2Hr1G017640(NA);HORVU2Hr1G019160(NA);HORVU2Hr1G028600(NA);HORVU2Hr1G035400(NA);HORVU2Hr1G037130(NA);HORVU2Hr1G052650(NA);HORVU2Hr1G057930(NA);…
GO:0010333	terpene synthase activity	Molecular Function	catalytic activity	36	-0.565116	-1.41247	0.035443	0.229953	HORVU0Hr1G030000(NA);HORVU2Hr1G001120(NA);HORVU2Hr1G003360(NA);HORVU2Hr1G003390(NA);HORVU2Hr1G003420(NA);HORVU2Hr1G004540(NA);HORVU2Hr1G004620(NA);HORVU2Hr1G007600(NA);HORVU2Hr1G007710(NA);HORVU2Hr1G023900(NA);HORVU2Hr1G024120(NA);HORVU2Hr1G036450(NA);HORVU2Hr1G099440(NA);HORVU2Hr1G099480(KSL1);HORVU2Hr1G099510(NA);HORVU2Hr1G099520(NA);HORVU3Hr1G001260(NA);HORVU3Hr1G006230(NA);HORVU3Hr1G006240(NA…
GO:0006281	DNA repair	Biological Process	response to stimulus	463	-0.404654	-1.41198	0	0.229518	HORVU0Hr1G002080(NA);HORVU0Hr1G002630(NA);HORVU0Hr1G002710(NA);HORVU0Hr1G003380(NA);HORVU0Hr1G008030(NA);HORVU0Hr1G010260(NA);HORVU0Hr1G010660(NA);HORVU0Hr1G013660(NA);HORVU0Hr1G015660(NA);HORVU0Hr1G017330(NA);HORVU0Hr1G018030(NA);HORVU0Hr1G018090(NA);HORVU0Hr1G019660(NA);HORVU0Hr1G023160(NA);HORVU0Hr1G025770(NA);HORVU0Hr1G028900(NA);HORVU0Hr1G030310(NA);HORVU0Hr1G031140(NA);HORVU0Hr1G032000(NA);…
GO:0006302	double-strand break repair	Biological Process	response to stimulus	150	-0.446589	-1.40749	0	0.231514	HORVU0Hr1G002630(NA);HORVU0Hr1G003380(NA);HORVU0Hr1G008030(NA);HORVU0Hr1G010260(NA);HORVU0Hr1G010660(NA);HORVU0Hr1G017330(NA);HORVU0Hr1G018030(NA);HORVU0Hr1G018090(NA);HORVU0Hr1G038620(NA);HORVU1Hr1G004910(NA);HORVU1Hr1G005980(NA);HORVU1Hr1G011840(NA);HORVU1Hr1G013540(NA);HORVU1Hr1G017430(NA);HORVU1Hr1G018380(NA);HORVU1Hr1G020660(NA);HORVU1Hr1G021560(NA);HORVU1Hr1G029770(NA);HORVU1Hr1G031270(NA);…
GO:0022624	proteasome accessory complex	Cellular Component	cell part	37	-0.55202	-1.40597	0.0435835	0.232749	HORVU1Hr1G003160(NA);HORVU1Hr1G051120(NA);HORVU1Hr1G058180(NA);HORVU1Hr1G064630(NA);HORVU1Hr1G081810(NA);HORVU1Hr1G091080(NA);HORVU2Hr1G014000(NA);HORVU2Hr1G014770(NA);HORVU2Hr1G034690(NA);HORVU2Hr1G064590(NA);HORVU2Hr1G077540(NA);HORVU2Hr1G099580(NA);HORVU2Hr1G102810(NA);HORVU2Hr1G107280(NA);HORVU2Hr1G110590(NA);HORVU2Hr1G110670(NA);HORVU3Hr1G037790(NA);HORVU3Hr1G038460(NA);HORVU3Hr1G095530(NA);…
GO:0005838	proteasome regulatory particle	Cellular Component	cell part	37	-0.55202	-1.40228	0.0480549	0.235542	HORVU1Hr1G003160(NA);HORVU1Hr1G051120(NA);HORVU1Hr1G058180(NA);HORVU1Hr1G064630(NA);HORVU1Hr1G081810(NA);HORVU1Hr1G091080(NA);HORVU2Hr1G014000(NA);HORVU2Hr1G014770(NA);HORVU2Hr1G034690(NA);HORVU2Hr1G064590(NA);HORVU2Hr1G077540(NA);HORVU2Hr1G099580(NA);HORVU2Hr1G102810(NA);HORVU2Hr1G107280(NA);HORVU2Hr1G110590(NA);HORVU2Hr1G110670(NA);HORVU3Hr1G037790(NA);HORVU3Hr1G038460(NA);HORVU3Hr1G095530(NA);…

## Sheet: ZL-vs-WL.kegg.Gsea
id	name	KEGG_A_class	KEGG_B_class	SIZE	ES	NES	NOM p-val	FDR q-val	Genes
KO00901	Indole alkaloid biosynthesis	Metabolism	Biosynthesis of other secondary metabolites	22	-0.871708	-1.72677	0	0	HORVU1Hr1G010120(NA);HORVU2Hr1G114390(NA);HORVU2Hr1G114400(NA);HORVU2Hr1G114440(NA);HORVU2Hr1G114450(NA);HORVU2Hr1G127470(NA);HORVU3Hr1G005810(NA);HORVU3Hr1G005820(NA);HORVU3Hr1G088880(NA);HORVU3Hr1G088940(NA);HORVU4Hr1G089400(NA);HORVU7Hr1G010750(NA);HORVU7Hr1G010840(NA);HORVU7Hr1G010850(NA);HORVU7Hr1G010870(NA);HORVU7Hr1G010880(NA);HORVU7Hr1G010890(NA);HORVU7Hr1G010910(NA);HORVU7Hr1G010950(NA);…
KO03008	Ribosome biogenesis in eukaryotes	Genetic Information Processing	Translation	121	-0.690898	-1.65226	0	0.000699708	HORVU0Hr1G020240(NA);HORVU0Hr1G030130(NA);HORVU0Hr1G036550(NA);HORVU1Hr1G007880(NA);HORVU1Hr1G009320(NA);HORVU1Hr1G011820(NA);HORVU1Hr1G021250(NA);HORVU1Hr1G022150(NA);HORVU1Hr1G038180(NA);HORVU1Hr1G050300(NA);HORVU1Hr1G055250(NA);HORVU1Hr1G062920(NA);HORVU1Hr1G070440(NA);HORVU1Hr1G076500(NA);HORVU1Hr1G083960(NA);HORVU1Hr1G086380(NA);HORVU1Hr1G090760(NA);HORVU2Hr1G012300(NA);HORVU2Hr1G016650(NA);…
KO00965	Betalain biosynthesis	Metabolism	Biosynthesis of other secondary metabolites	25	-0.850489	-1.68514	0.00121065	0.000932944	HORVU1Hr1G010120(NA);HORVU2Hr1G114390(NA);HORVU2Hr1G114400(NA);HORVU2Hr1G114440(NA);HORVU2Hr1G114450(NA);HORVU2Hr1G127470(NA);HORVU3Hr1G005810(NA);HORVU3Hr1G005820(NA);HORVU3Hr1G081580(NA);HORVU3Hr1G081590(NA);HORVU3Hr1G088880(NA);HORVU3Hr1G088940(NA);HORVU4Hr1G089400(NA);HORVU6Hr1G002390(NA);HORVU7Hr1G010750(NA);HORVU7Hr1G010840(NA);HORVU7Hr1G010850(NA);HORVU7Hr1G010870(NA);HORVU7Hr1G010880(NA);…
KO03050	Proteasome	Genetic Information Processing	Folding, sorting and degradation	103	-0.686843	-1.61244	0	0.00436277	HORVU0Hr1G001180(NA);HORVU0Hr1G004970(NA);HORVU0Hr1G015750(NA);HORVU0Hr1G020500(NA);HORVU0Hr1G040340(NA);HORVU1Hr1G003160(NA);HORVU1Hr1G028190(NA);HORVU1Hr1G051120(NA);HORVU1Hr1G053910(NA);HORVU1Hr1G058180(NA);HORVU1Hr1G064630(NA);HORVU1Hr1G068490(NA);HORVU1Hr1G079960(NA);HORVU1Hr1G081810(NA);HORVU1Hr1G090810(NA);HORVU1Hr1G091080(NA);HORVU2Hr1G014000(NA);HORVU2Hr1G014050(NA);HORVU2Hr1G014060(NA);…
KO03013	RNA transport	Genetic Information Processing	Translation	221	-0.646539	-1.58061	0	0.00788657	HORVU0Hr1G002300(NA);HORVU0Hr1G008880(NA);HORVU0Hr1G017020(NA);HORVU0Hr1G017200(NA);HORVU0Hr1G017210(NA);HORVU0Hr1G027060(NA);HORVU0Hr1G030130(NA);HORVU1Hr1G001750(NA);HORVU1Hr1G004960(NA);HORVU1Hr1G009900(NA);HORVU1Hr1G013580(NA);HORVU1Hr1G018060(NA);HORVU1Hr1G018840(NA);HORVU1Hr1G019490(NA);HORVU1Hr1G035490(NA);HORVU1Hr1G039260(NA);HORVU1Hr1G049740(NA);HORVU1Hr1G050300(NA);HORVU1Hr1G051610(NA);…
KO00710	Carbon fixation in photosynthetic organisms	Metabolism	Energy metabolism	121	0.581694	1.91805	0	0.0107061	AGP50763(rbcL);HORVU0Hr1G004830(NA);HORVU0Hr1G024560(NA);HORVU0Hr1G026090(NA);HORVU0Hr1G027620(NA);HORVU0Hr1G029790(NA);HORVU0Hr1G030760(NA);HORVU0Hr1G031270(NA);HORVU0Hr1G033030(NA);HORVU0Hr1G034320(NA);HORVU0Hr1G036870(NA);HORVU1Hr1G017740(NA);HORVU1Hr1G018540(NA);HORVU1Hr1G028030(NA);HORVU1Hr1G032600(NA);HORVU1Hr1G035720(NA);HORVU1Hr1G036980(NA);HORVU1Hr1G036990(NA);HORVU1Hr1G041250(NA);HORVU1…
KO03440	Homologous recombination	Genetic Information Processing	Replication and repair	115	-0.652095	-1.55223	0	0.0119622	HORVU0Hr1G002630(NA);HORVU0Hr1G003380(NA);HORVU0Hr1G018030(NA);HORVU0Hr1G018090(NA);HORVU0Hr1G019660(NA);HORVU1Hr1G000080(NA);HORVU1Hr1G004910(NA);HORVU1Hr1G011840(NA);HORVU1Hr1G017430(NA);HORVU1Hr1G017440(NA);HORVU1Hr1G018380(NA);HORVU1Hr1G020660(NA);HORVU1Hr1G039430(NA);HORVU1Hr1G043110(NA);HORVU1Hr1G046350(NA);HORVU1Hr1G046380(NA);HORVU1Hr1G062970(NA);HORVU1Hr1G069020(NA);HORVU1Hr1G071540(NA);…
KO03040	Spliceosome	Genetic Information Processing	Transcription	248	-0.623691	-1.53602	0	0.0137805	HORVU0Hr1G005820(NA);HORVU0Hr1G007860(NA);HORVU0Hr1G009840(NA);HORVU0Hr1G014020(NA);HORVU0Hr1G015130(NA);HORVU0Hr1G020490(NA);HORVU1Hr1G009950(NA);HORVU1Hr1G018060(NA);HORVU1Hr1G022420(NA);HORVU1Hr1G024060(NA);HORVU1Hr1G025660(NA);HORVU1Hr1G030660(NA);HORVU1Hr1G030790(NA);HORVU1Hr1G038240(NA);HORVU1Hr1G039050(NA);HORVU1Hr1G042550(NA);HORVU1Hr1G042920(NA);HORVU1Hr1G043200(NA);HORVU1Hr1G044750(Prp1…
KO00591	Linoleic acid metabolism	Metabolism	Lipid metabolism	31	-0.726154	-1.50837	0.00479042	0.0169267	HORVU1Hr1G017370(NA);HORVU1Hr1G054390(NA);HORVU2Hr1G115960(NA);HORVU2Hr1G115980(NA);HORVU2Hr1G124700(NA);HORVU3Hr1G047210(NA);HORVU3Hr1G073700(NA);HORVU3Hr1G073710(NA);HORVU4Hr1G001470(NA);HORVU4Hr1G005920(LoxB);HORVU4Hr1G005970(NA);HORVU4Hr1G006850(NA);HORVU4Hr1G076570(NA);HORVU5Hr1G001180(methyljasmonate-inducible lipoxygenase 2);HORVU5Hr1G054200(NA);HORVU5Hr1G055110(NA);HORVU5Hr1G093700(LoxC);…
KO03018	RNA degradation	Genetic Information Processing	Folding, sorting and degradation	169	-0.630482	-1.51728	0	0.0170144	HORVU0Hr1G002080(NA);HORVU0Hr1G002110(NA);HORVU0Hr1G006930(NA);HORVU0Hr1G007630(NA);HORVU0Hr1G031890(NA);HORVU1Hr1G007880(NA);HORVU1Hr1G013990(NA);HORVU1Hr1G018080(NA);HORVU1Hr1G023730(NA);HORVU1Hr1G029290(NA);HORVU1Hr1G035390(NA);HORVU1Hr1G036040(NA);HORVU1Hr1G038680(NA);HORVU1Hr1G039880(NA);HORVU1Hr1G046020(NA);HORVU1Hr1G048420(NA);HORVU1Hr1G051730(NA);HORVU1Hr1G053190(NA);HORVU1Hr1G054300(NA);…
KO03430	Mismatch repair	Genetic Information Processing	Replication and repair	112	-0.615326	-1.46744	0	0.0238122	HORVU0Hr1G013660(NA);HORVU0Hr1G015660(NA);HORVU0Hr1G018030(NA);HORVU0Hr1G018090(NA);HORVU0Hr1G019660(NA);HORVU0Hr1G023160(NA);HORVU0Hr1G025770(NA);HORVU0Hr1G030310(NA);HORVU0Hr1G031140(NA);HORVU0Hr1G038190(NA);HORVU1Hr1G000080(NA);HORVU1Hr1G000850(NA);HORVU1Hr1G004910(NA);HORVU1Hr1G018380(NA);HORVU1Hr1G020660(NA);HORVU1Hr1G023130(NA);HORVU1Hr1G030930(NA);HORVU1Hr1G039430(NA);HORVU1Hr1G044350(NA);…
KO03420	Nucleotide excision repair	Genetic Information Processing	Replication and repair	117	-0.621647	-1.4709	0	0.0240939	HORVU0Hr1G018030(NA);HORVU0Hr1G018090(NA);HORVU0Hr1G019660(NA);HORVU0Hr1G031140(NA);HORVU1Hr1G000080(NA);HORVU1Hr1G004910(NA);HORVU1Hr1G018380(NA);HORVU1Hr1G019340(NA);HORVU1Hr1G020660(NA);HORVU1Hr1G036500(NA);HORVU1Hr1G039430(NA);HORVU1Hr1G041220(NA);HORVU1Hr1G044350(NA);HORVU1Hr1G046350(NA);HORVU1Hr1G046380(NA);HORVU1Hr1G048250(NA);HORVU1Hr1G050450(NA);HORVU1Hr1G061760(NA);HORVU1Hr1G062980(NA);…
KO00240	Pyrimidine metabolism	Metabolism	Nucleotide metabolism	95	-0.624565	-1.47211	0.00210305	0.0252977	HORVU0Hr1G002290(NA);HORVU0Hr1G026340(NA);HORVU1Hr1G011430(NA);HORVU1Hr1G055440(NA);HORVU1Hr1G060400(NA);HORVU1Hr1G060460(NA);HORVU1Hr1G069580(NA);HORVU1Hr1G072750(NA);HORVU1Hr1G076860(NA);HORVU1Hr1G083370(NA);HORVU1Hr1G090430(NA);HORVU1Hr1G093240(NA);HORVU1Hr1G095400(NA);HORVU2Hr1G005480(NA);HORVU2Hr1G013960(NA);HORVU2Hr1G013990(NA);HORVU2Hr1G026210(NA);HORVU2Hr1G029350(NA);HORVU2Hr1G055970(NA);…
KO00909	Sesquiterpenoid and triterpenoid biosynthesis	Metabolism	Metabolism of terpenoids and polyketides	23	-0.750426	-1.47598	0.00974422	0.0256701	HORVU0Hr1G022520(NA);HORVU0Hr1G022610(NA);HORVU0Hr1G025390(NA);HORVU0Hr1G030000(NA);HORVU2Hr1G001120(NA);HORVU2Hr1G007600(NA);HORVU2Hr1G007710(NA);HORVU2Hr1G024120(NA);HORVU2Hr1G099510(NA);HORVU2Hr1G099520(NA);HORVU3Hr1G001260(NA);HORVU3Hr1G054930(NA);HORVU4Hr1G065920(NA);HORVU4Hr1G079920(NA);HORVU5Hr1G004370(NA);HORVU5Hr1G004510(NA);HORVU5Hr1G004700(NA);HORVU5Hr1G005860(NA);HORVU5Hr1G109300(NA);…
KO00300	Lysine biosynthesis	Metabolism	Amino acid metabolism	21	-0.750664	-1.47784	0.0111386	0.0274041	HORVU1Hr1G021120(NA);HORVU2Hr1G094420(NA);HORVU2Hr1G113410(NA);HORVU2Hr1G113450(NA);HORVU3Hr1G096500(NA);HORVU4Hr1G054920(NA);HORVU4Hr1G063600(NA);HORVU4Hr1G071300(NA);HORVU4Hr1G073970(NA);HORVU5Hr1G045450(NA);HORVU5Hr1G053950(NA);HORVU5Hr1G097020(NA);HORVU5Hr1G121250(NA);HORVU5Hr1G121650(NA);HORVU5Hr1G121660(NA);HORVU5Hr1G121700(NA);HORVU5Hr1G121710(NA);HORVU6Hr1G022170(NA);HORVU6Hr1G022220(NA);…
KO00630	Glyoxylate and dicarboxylate metabolism	Metabolism	Carbohydrate metabolism	109	0.544635	1.72391	0	0.0284017	AGP50763(rbcL);HORVU0Hr1G004300(NA);HORVU0Hr1G013900(NA);HORVU0Hr1G024560(NA);HORVU0Hr1G026090(NA);HORVU0Hr1G027620(NA);HORVU0Hr1G029790(NA);HORVU0Hr1G030280(NA);HORVU0Hr1G030760(NA);HORVU0Hr1G031270(NA);HORVU0Hr1G033030(NA);HORVU0Hr1G034320(NA);HORVU0Hr1G036870(NA);HORVU1Hr1G013740(NA);HORVU1Hr1G023060(NA);HORVU1Hr1G023630(NA);HORVU1Hr1G035720(NA);HORVU1Hr1G041250(NA);HORVU1Hr1G055860(NA);HORVU1…
KO00950	Isoquinoline alkaloid biosynthesis	Metabolism	Biosynthesis of other secondary metabolites	49	-0.657104	-1.45227	0.00561167	0.0303209	HORVU0Hr1G007090(NA);HORVU0Hr1G009050(NA);HORVU0Hr1G017370(NA);HORVU1Hr1G010120(NA);HORVU1Hr1G015090(NA);HORVU1Hr1G074590(NA);HORVU2Hr1G012710(NA);HORVU2Hr1G022550(NA);HORVU2Hr1G033320(NA);HORVU2Hr1G082420(NA);HORVU2Hr1G082440(NA);HORVU2Hr1G102950(NA);HORVU2Hr1G103000(NA);HORVU2Hr1G103040(NA);HORVU2Hr1G114390(NA);HORVU2Hr1G114400(NA);HORVU2Hr1G114440(NA);HORVU2Hr1G114450(NA);HORVU2Hr1G127470(NA);…
KO03020	RNA polymerase	Genetic Information Processing	Transcription	116	-0.607881	-1.44349	0.00102987	0.03338	AGP50745(rpoB);AGP50746(rpoC1);AGP50747(rpoC2);AGP50786(rpoA);HORVU0Hr1G002960(NA);HORVU0Hr1G026820(NA);HORVU0Hr1G028550(NA);HORVU0Hr1G028560(NA);HORVU0Hr1G028570(NA);HORVU0Hr1G029960(NA);HORVU0Hr1G032710(NA);HORVU0Hr1G032720(NA);HORVU0Hr1G033720(NA);HORVU0Hr1G033870(NA);HORVU0Hr1G033880(NA);HORVU0Hr1G033890(NA);HORVU0Hr1G034190(NA);HORVU0Hr1G034340(NA);HORVU0Hr1G034370(NA);HORVU0Hr1G036760(NA);H…
KO00350	Tyrosine metabolism	Metabolism	Amino acid metabolism	77	-0.619851	-1.42142	0.00323276	0.046883	HORVU0Hr1G007090(NA);HORVU0Hr1G008870(NA);HORVU0Hr1G009050(NA);HORVU0Hr1G010220(NA);HORVU0Hr1G017370(NA);HORVU1Hr1G003130(NA);HORVU1Hr1G010120(NA);HORVU1Hr1G015090(NA);HORVU1Hr1G074590(NA);HORVU2Hr1G012710(NA);HORVU2Hr1G020900(NA);HORVU2Hr1G022550(NA);HORVU2Hr1G029960(NA);HORVU2Hr1G033320(NA);HORVU2Hr1G082420(NA);HORVU2Hr1G082440(NA);HORVU2Hr1G102950(NA);HORVU2Hr1G103000(NA);HORVU2Hr1G103040(NA);…
KO00970	Aminoacyl-tRNA biosynthesis	Genetic Information Processing	Translation	88	-0.595331	-1.39559	0.00628931	0.0685237	HORVU0Hr1G011560(NA);HORVU0Hr1G020980(NA);HORVU0Hr1G021230(NA);HORVU0Hr1G035750(NA);HORVU1Hr1G021130(NA);HORVU1Hr1G021700(NA);HORVU1Hr1G024170(NA);HORVU1Hr1G024420(NA);HORVU1Hr1G038700(NA);HORVU1Hr1G040170(NA);HORVU1Hr1G046630(NA);HORVU1Hr1G050920(NA);HORVU1Hr1G057910(NA);HORVU1Hr1G078370(NA);HORVU2Hr1G018890(NA);HORVU2Hr1G026750(NA);HORVU2Hr1G049240(NA);HORVU2Hr1G056440(NA);HORVU2Hr1G057880(NA);…
KO00902	Monoterpenoid biosynthesis	Metabolism	Metabolism of terpenoids and polyketides	17	-0.734892	-1.38033	0.0305732	0.0815103	HORVU1Hr1G064390(NA);HORVU1Hr1G089830(NA);HORVU2Hr1G017120(NA);HORVU2Hr1G091430(NA);HORVU2Hr1G091440(NA);HORVU2Hr1G091460(NA);HORVU2Hr1G114340(NA);HORVU5Hr1G031520(NA);HORVU5Hr1G031560(NA);HORVU6Hr1G012090(NA);HORVU6Hr1G012110(NA);HORVU6Hr1G012170(NA);HORVU6Hr1G012270(NA);HORVU6Hr1G088610(NA);HORVU7Hr1G024270(NA);MSTRG.31451(SALR);MSTRG.5046(SDR1)
KO00270	Cysteine and methionine metabolism	Metabolism	Amino acid metabolism	154	-0.564732	-1.37477	0	0.0850213	HORVU0Hr1G000340(NA);HORVU0Hr1G008950(NA);HORVU0Hr1G017370(NA);HORVU0Hr1G022440(NA);HORVU0Hr1G035820(NA);HORVU0Hr1G039040(NA);HORVU1Hr1G002790(NA);HORVU1Hr1G015090(NA);HORVU1Hr1G015590(NA);HORVU1Hr1G020410(NA);HORVU1Hr1G020430(NA);HORVU1Hr1G020450(NA);HORVU1Hr1G020500(NA);HORVU1Hr1G031220(NA);HORVU1Hr1G041250(NA);HORVU1Hr1G053320(NA);HORVU1Hr1G056180(NA);HORVU1Hr1G064320(NA);HORVU1Hr1G070220(NA);…
KO03030	DNA replication	Genetic Information Processing	Replication and repair	117	-0.567624	-1.35573	0.00616016	0.106119	HORVU0Hr1G017330(NA);HORVU0Hr1G018030(NA);HORVU0Hr1G018090(NA);HORVU0Hr1G019660(NA);HORVU0Hr1G023260(NA);HORVU0Hr1G023610(NA);HORVU0Hr1G031140(NA);HORVU1Hr1G000080(NA);HORVU1Hr1G004910(NA);HORVU1Hr1G018380(NA);HORVU1Hr1G020660(NA);HORVU1Hr1G029770(NA);HORVU1Hr1G036500(NA);HORVU1Hr1G039430(NA);HORVU1Hr1G041400(NA);HORVU1Hr1G044350(NA);HORVU1Hr1G046350(NA);HORVU1Hr1G046380(NA);HORVU1Hr1G050450(NA);…
KO04120	Ubiquitin mediated proteolysis	Genetic Information Processing	Folding, sorting and degradation	234	-0.555144	-1.35149	0	0.106688	HORVU0Hr1G000080(NA);HORVU0Hr1G002220(NA);HORVU0Hr1G004870(NA);HORVU0Hr1G004910(NA);HORVU0Hr1G004980(NA);HORVU0Hr1G006120(NA);HORVU0Hr1G006130(NA);HORVU0Hr1G027080(NA);HORVU0Hr1G035640(NA);HORVU1Hr1G002240(NA);HORVU1Hr1G003910(NA);HORVU1Hr1G008170(NA);HORVU1Hr1G012300(NA);HORVU1Hr1G012490(NA);HORVU1Hr1G020390(NA);HORVU1Hr1G020400(NA);HORVU1Hr1G021230(NA);HORVU1Hr1G021880(NA);HORVU1Hr1G023480(NA);…
KO03015	mRNA surveillance pathway	Genetic Information Processing	Translation	167	-0.546526	-1.33631	0.00505561	0.120484	HORVU0Hr1G001450(NA);HORVU0Hr1G004960(NA);HORVU0Hr1G008280(NA);HORVU0Hr1G008880(NA);HORVU0Hr1G015410(NA);HORVU0Hr1G029140(NA);HORVU0Hr1G029500(NA);HORVU0Hr1G029520(NA);HORVU0Hr1G035930(NA);HORVU1Hr1G001750(NA);HORVU1Hr1G018060(NA);HORVU1Hr1G022370(NA);HORVU1Hr1G025360(NA);HORVU1Hr1G025690(NA);HORVU1Hr1G039790(NA);HORVU1Hr1G040980(NA);HORVU1Hr1G055400(NA);HORVU1Hr1G057650(NA);HORVU1Hr1G057660(NA);…
KO00196	Photosynthesis - antenna proteins	Metabolism	Energy metabolism	34	0.525725	1.39632	0.0340136	0.156806	HORVU1Hr1G078380(NA);HORVU1Hr1G088870(Lhcb1);HORVU1Hr1G088880(NA);HORVU1Hr1G088900(NA);HORVU1Hr1G088920(NA);HORVU1Hr1G088930(NA);HORVU1Hr1G089180(NA);HORVU2Hr1G036960(NA);HORVU2Hr1G040780(NA);HORVU2Hr1G041270(NA);HORVU2Hr1G079910(NA);HORVU2Hr1G079920(NA);HORVU4Hr1G015260(NA);HORVU5Hr1G013200(NA);HORVU5Hr1G054000(NA);HORVU5Hr1G062240(NA);HORVU5Hr1G066280(NA);HORVU5Hr1G082420(NA);HORVU5Hr1G087250(N…
[truncated: 2 more rows]

## Sheet: ZG-vs-WG.kegg.Gsea
id	name	KEGG_A_class	KEGG_B_class	SIZE	ES	NES	NOM p-val	FDR q-val	Genes
[truncated: 31 more rows]

## Sheet: kegg.both
id	name	KEGG_A_class	KEGG_B_class	SIZE	ES	NES	NOM p-val	FDR q-val	Genes
[truncated: 13 more rows]
