# Supplementary material for: Comparative Analysis of Hulless Barley Transcriptomes to Regulatory Effects of Phosphorous Deficiency
Source: Life (Basel). 2024 Jul 19;14(7):904. doi: 10.3390/life14070904 (PMC11278117; doi:10.3390/life14070904)
Supplement: Supplementary file 1 [file life-14-00904-s001.zip › Table S11.xlsx]

## Sheet: 2 times DEGs GO in leaf
id	ZL1_fpkm	ZL2_fpkm	ZL3_fpkm	WL1_fpkm	WL2_fpkm	WL3_fpkm	ZL_mean	WL_mean	log2(fc)	PValue	FDR	GO Component	GO Function	GO Process
MSTRG.1112	3.26	2.8	2.21	0	0	0	2.75667	0.001	-11.4287	8.23028e-13	3.77856e-10	GO:0043231//intracellular membrane-bounded organelle	GO:0019787//ubiquitin-like protein transferase activity;GO:0032550//purine ribonucleoside binding	GO:0006281//DNA repair;GO:0006605//protein targeting;GO:0009887//animal organ morphogenesis;GO:0009909//regulation of flower development;GO:0016574//histone ubiquitination;GO:0019941//modification-dependent protein catabolic process;GO:0046474//glycerophospholipid biosynthetic process;GO:0061024//membrane organization
HORVU3Hr1G000590	2.11	1.47	2.6	0	0	0	2.06	0.001	-11.0084	3.18323e-10	8.06308e-08	GO:0009507//chloroplast;GO:0009536//plastid	GO:0004553//hydrolase activity, hydrolyzing O-glycosyl compounds;GO:0008422//beta-glucosidase activity;GO:0102726//DIMBOA glucoside beta-D-glucosidase activity	GO:0005975//carbohydrate metabolic process
HORVU1Hr1G022190	1.59	1.11	1.03	0	0	0	1.24333	0.001	-10.28	1.01798e-07	1.46622e-05	GO:0005737//cytoplasm;GO:0034045//phagophore assembly site membrane;GO:0034274//Atg12-Atg5-Atg16 complex	-	GO:0000045//autophagosome assembly;GO:0000422//autophagy of mitochondrion;GO:0006501//C-terminal protein lipidation;GO:0006914//autophagy;GO:0006995//cellular response to nitrogen starvation;GO:0044804//autophagy of nucleus
HORVU5Hr1G103880	0.95	0.78	1.21	0	0	0	0.98	0.001	-9.93664	0.00151288	0.0377997	-	GO:0016491//oxidoreductase activity	GO:0055114//oxidation-reduction process
HORVU5Hr1G099390	1.21	0.96	0.51	0	0	0	0.893333	0.001	-9.80305	0.000144646	0.00691443	GO:0005634//nucleus	GO:0003677//DNA binding	GO:0006355//regulation of transcription, DNA-templated
HORVU1Hr1G009490	0.64	0.44	0.63	0	0	0	0.57	0.001	-9.15482	0.000245013	0.010185	-	GO:0008289//lipid binding	GO:0006869//lipid transport
HORVU1Hr1G093560	0.6	1.02	0.04	0	0	0	0.553333	0.001	-9.11201	0.00190567	0.0444395	GO:0005576//extracellular region	GO:0003723//RNA binding;GO:0004521//endoribonuclease activity;GO:0033897//ribonuclease T2 activity	GO:0006401//RNA catabolic process;GO:0090502//RNA phosphodiester bond hydrolysis, endonucleolytic
HORVU4Hr1G070120	0.27	0.85	0.23	0	0	0	0.45	0.001	-8.81378	0.000371846	0.0138888	GO:0016020//membrane;GO:0016021//integral component of membrane	GO:0005515//protein binding	-
HORVU7Hr1G115880	0.57	0.44	0.29	0	0	0	0.433333	0.001	-8.75933	0.0010767	0.0298752	-	GO:0005515//protein binding	-
HORVU3Hr1G031020	0.54	0.17	0.23	0	0	0	0.313333	0.001	-8.29155	0.000212116	0.00921972	GO:0016020//membrane;GO:0016021//integral component of membrane	GO:0004497//monooxygenase activity;GO:0005506//iron ion binding;GO:0016491//oxidoreductase activity;GO:0016705//oxidoreductase activity, acting on paired donors, with incorporation or reduction of molecular oxygen;GO:0020037//heme binding;GO:0046872//metal ion binding	GO:0055114//oxidation-reduction process
HORVU7Hr1G002740	0.43	0.21	0.21	0	0	0	0.283333	0.001	-8.14636	0.000428667	0.0155546	GO:0005576//extracellular region;GO:0048046//apoplast	GO:0005507//copper ion binding;GO:0016491//oxidoreductase activity;GO:0046872//metal ion binding;GO:0052716//hydroquinone:oxygen oxidoreductase activity	GO:0046274//lignin catabolic process;GO:0055114//oxidation-reduction process
HORVU2Hr1G082480	0.15	0.39	0.24	0	0	0	0.26	0.001	-8.02237	0.00112726	0.0306299	GO:0016020//membrane;GO:0016021//integral component of membrane	-	-
HORVU3Hr1G004480	0.18	0.28	0.22	0	0	0	0.226667	0.001	-7.82443	1.13273e-06	0.000116645	GO:0005634//nucleus	GO:0003677//DNA binding;GO:0003700//DNA-binding transcription factor activity	GO:0006351//transcription, DNA-templated;GO:0006355//regulation of transcription, DNA-templated
HORVU2Hr1G123590	0.15	0.35	0.13	0	0	0	0.21	0.001	-7.71425	0.00153825	0.0382169	GO:0005886//plasma membrane;GO:0016020//membrane;GO:0016021//integral component of membrane	GO:0000166//nucleotide binding;GO:0004672//protein kinase activity;GO:0004674//protein serine/threonine kinase activity;GO:0005509//calcium ion binding;GO:0005524//ATP binding;GO:0016301//kinase activity;GO:0016740//transferase activity;GO:0030247//polysaccharide binding	GO:0006468//protein phosphorylation;GO:0007166//cell surface receptor signaling pathway;GO:0016310//phosphorylation
HORVU2Hr1G113160	2.22	3.35	1.73	0.13	0	0	2.43333	0.0433333	-5.81131	2.52453e-06	0.000228005	GO:0005886//plasma membrane	GO:0004672//protein kinase activity;GO:0005524//ATP binding	GO:0006468//protein phosphorylation;GO:0007166//cell surface receptor signaling pathway
HORVU0Hr1G017690	5.53	5.61	4.7	0.26	0.03	0.08	5.28	0.123333	-5.4199	1.27266e-27	3.50569e-24	GO:0009507//chloroplast;GO:0016020//membrane;GO:0016021//integral component of membrane	GO:0004497//monooxygenase activity;GO:0005506//iron ion binding;GO:0010291//carotene beta-ring hydroxylase activity;GO:0016491//oxidoreductase activity;GO:0016705//oxidoreductase activity, acting on paired donors, with incorporation or reduction of molecular oxygen;GO:0020037//heme binding;GO:0046872//metal ion binding	GO:0016123//xanthophyll biosynthetic process;GO:0055114//oxidation-reduction process
HORVU7Hr1G104830	0.47	0.88	0.81	0	0.08	0	0.72	0.0266667	-4.75489	0.000134925	0.00649203	-	-	GO:0051513//regulation of monopolar cell growth
HORVU3Hr1G108670	160	161.46	157.81	14.61	3	4.06	159.757	7.22333	-4.46707	2.35293e-14	1.57125e-11	GO:0090575//RNA polymerase II transcription factor complex	GO:0000977//RNA polymerase II regulatory region sequence-specific DNA binding;GO:0003677//DNA binding;GO:0003700//DNA-binding transcription factor activity;GO:0008134//transcription factor binding;GO:0046983//protein dimerization activity	GO:0006357//regulation of transcription by RNA polymerase II
HORVU7Hr1G068560	0.59	0.52	0.51	0.01	0.02	0.05	0.54	0.0266667	-4.33985	3.69855e-06	0.00031714	GO:0005634//nucleus;GO:0016020//membrane;GO:0016021//integral component of membrane	GO:0008234//cysteine-type peptidase activity;GO:0022857//transmembrane transporter activity	GO:0006508//proteolysis;GO:0016926//protein desumoylation;GO:0055085//transmembrane transport
MSTRG.19174	1.49	2.12	1.41	0.06	0.14	0.06	1.67333	0.0866667	-4.2711	7.21335e-06	0.0005718	GO:0031224//intrinsic component of membrane;GO:0042170//plastid membrane	GO:0004497//monooxygenase activity;GO:0046914//transition metal ion binding	GO:0006631//fatty acid metabolic process;GO:0016117//carotenoid biosynthetic process;GO:0042214//terpene metabolic process
HORVU3Hr1G112520	0.24	0.29	0.4	0	0.05	0	0.31	0.0166667	-4.21723	0.00164801	0.0399529	-	GO:0003824//catalytic activity;GO:0016829//lyase activity;GO:0016831//carboxy-lyase activity;GO:0030170//pyridoxal phosphate binding	GO:0019752//carboxylic acid metabolic process
HORVU1Hr1G081410	79.58	77	78.48	8.89	3.98	1.66	78.3533	4.84333	-4.01592	1.33244e-10	3.58085e-08	-	GO:0005506//iron ion binding;GO:0009055//electron transfer activity;GO:0046872//metal ion binding;GO:0051536//iron-sulfur cluster binding	GO:0022900//electron transport chain
HORVU5Hr1G106640	1.92	0.96	1.45	0.09	0.18	0	1.44333	0.09	-4.00334	5.30119e-07	6.03927e-05	-	GO:0016787//hydrolase activity;GO:0030598//rRNA N-glycosylase activity;GO:0090729//toxin activity	GO:0006952//defense response;GO:0017148//negative regulation of translation;GO:0035821//modification of morphology or physiology of other organism
HORVU7Hr1G090410	14.21	14.12	14.48	1.02	0.73	0.92	14.27	0.89	-4.00304	6.62814e-60	7.30321e-56	-	GO:0016491//oxidoreductase activity	GO:0055114//oxidation-reduction process
HORVU4Hr1G052140	0.76	0.64	0.65	0	0.13	0	0.683333	0.0433333	-3.97904	0.0010083	0.0283779	GO:0005634//nucleus	GO:0005516//calmodulin binding	GO:0006970//response to osmotic stress
HORVU4Hr1G072260	2.72	2.36	3.19	0.29	0.25	0	2.75667	0.18	-3.93686	4.03724e-14	2.47135e-11	-	GO:0004497//monooxygenase activity;GO:0004499//N,N-dimethylaniline monooxygenase activity;GO:0016491//oxidoreductase activity;GO:0050660//flavin adenine dinucleotide binding;GO:0050661//NADP binding	GO:0055114//oxidation-reduction process
HORVU6Hr1G055000	0.59	1.41	0.89	0	0.19	0	0.963333	0.0633333	-3.927	0.000329217	0.0127504	-	GO:0003824//catalytic activity;GO:0016740//transferase activity;GO:0016746//transferase activity, transferring acyl groups;GO:0016747//transferase activity, transferring acyl groups other than amino-acyl groups	GO:0009058//biosynthetic process
MSTRG.34648	1.54	1.72	1.63	0	0	0.33	1.63	0.11	-3.8893	0.000505088	0.0174707	GO:0043231//intracellular membrane-bounded organelle	GO:0003676//nucleic acid binding;GO:0046914//transition metal ion binding	-
HORVU2Hr1G004600	0.5	1.2	0.86	0.15	0	0.05	0.853333	0.0666667	-3.67807	0.00189464	0.044229	GO:0016021//integral component of membrane	GO:0004497//monooxygenase activity;GO:0005506//iron ion binding;GO:0016491//oxidoreductase activity;GO:0016705//oxidoreductase activity, acting on paired donors, with incorporation or reduction of molecular oxygen;GO:0020037//heme binding;GO:0046872//metal ion binding	GO:0055114//oxidation-reduction process
HORVU1Hr1G092680	0.98	1	0.85	0.17	0	0.08	0.943333	0.0833333	-3.5008	1.59718e-06	0.000154373	-	GO:0016491//oxidoreductase activity;GO:0050660//flavin adenine dinucleotide binding;GO:0071949//FAD binding	GO:0055114//oxidation-reduction process
HORVU7Hr1G010850	0.81	0.59	0.74	0.14	0.05	0	0.713333	0.0633333	-3.49354	0.000224396	0.00956116	GO:0005737//cytoplasm	GO:0003824//catalytic activity;GO:0016829//lyase activity;GO:0016831//carboxy-lyase activity;GO:0030170//pyridoxal phosphate binding	GO:0006520//cellular amino acid metabolic process;GO:0019752//carboxylic acid metabolic process
HORVU1Hr1G093670	2.35	1.82	1.44	0	0.18	0.33	1.87	0.17	-3.45943	0.000117701	0.00586829	GO:0005576//extracellular region	GO:0003723//RNA binding;GO:0004521//endoribonuclease activity;GO:0033897//ribonuclease T2 activity	GO:0006401//RNA catabolic process;GO:0090502//RNA phosphodiester bond hydrolysis, endonucleolytic
HORVU2Hr1G119500	1.14	1.88	1.32	0.3	0.1	0	1.44667	0.133333	-3.43962	6.28409e-06	0.000503573	GO:0016020//membrane;GO:0016021//integral component of membrane	-	-
HORVU1Hr1G093660	18.78	21.08	21.28	2.76	1.73	1.32	20.38	1.93667	-3.39551	1.84332e-37	8.12426e-34	GO:0005576//extracellular region	GO:0003723//RNA binding;GO:0004521//endoribonuclease activity;GO:0033897//ribonuclease T2 activity	GO:0006401//RNA catabolic process;GO:0090502//RNA phosphodiester bond hydrolysis, endonucleolytic
HORVU3Hr1G011850	0.49	0.81	0.44	0.09	0.1	0	0.58	0.0633333	-3.19502	0.00118648	0.0318863	GO:0016020//membrane;GO:0016021//integral component of membrane	GO:0004497//monooxygenase activity;GO:0005506//iron ion binding;GO:0016491//oxidoreductase activity;GO:0016705//oxidoreductase activity, acting on paired donors, with incorporation or reduction of molecular oxygen;GO:0016709//oxidoreductase activity, acting on paired donors, with incorporation or reduction of molecular oxygen, NAD(P)H as one donor, and incorporation of one atom of oxygen;GO:00200…	GO:0055114//oxidation-reduction process
HORVU4Hr1G083400	5.74	6.4	7.04	1.1	0.52	0.48	6.39333	0.7	-3.19114	1.24557e-12	5.17899e-10	GO:0005783//endoplasmic reticulum;GO:0005789//endoplasmic reticulum membrane;GO:0016020//membrane;GO:0016021//integral component of membrane	GO:0005506//iron ion binding;GO:0009924//octadecanal decarbonylase activity;GO:0016491//oxidoreductase activity;GO:0016829//lyase activity;GO:1990465//aldehyde oxygenase (deformylating) activity	GO:0008610//lipid biosynthetic process;GO:0055114//oxidation-reduction process
HORVU3Hr1G108680	317.02	314.39	318.07	60.47	24.53	23.21	316.493	36.07	-3.1333	4.72559e-11	1.40727e-08	GO:0090575//RNA polymerase II transcription factor complex	GO:0000977//RNA polymerase II regulatory region sequence-specific DNA binding;GO:0003677//DNA binding;GO:0003700//DNA-binding transcription factor activity;GO:0008134//transcription factor binding;GO:0046983//protein dimerization activity	GO:0006357//regulation of transcription by RNA polymerase II
HORVU3Hr1G098340	2.09	3.72	2.89	0.22	0.49	0.3	2.9	0.336667	-3.10666	4.29357e-07	5.11445e-05	-	GO:0016787//hydrolase activity;GO:0080030//methyl indole-3-acetate esterase activity;GO:0080031//methyl salicylate esterase activity;GO:0080032//methyl jasmonate esterase activity	GO:0009694//jasmonic acid metabolic process;GO:0009696//salicylic acid metabolic process
HORVU6Hr1G012090	13.84	13.98	13.36	2.82	1.37	0.61	13.7267	1.6	-3.10084	3.91529e-16	3.31851e-13	-	GO:0000287//magnesium ion binding;GO:0010333//terpene synthase activity;GO:0016829//lyase activity	-
HORVU6Hr1G081270	0.45	0.66	0.47	0	0.09	0.1	0.526667	0.0633333	-3.05585	0.000602103	0.0197251	GO:0005783//endoplasmic reticulum;GO:0005789//endoplasmic reticulum membrane;GO:0016020//membrane;GO:0016021//integral component of membrane	-	GO:0015031//protein transport
HORVU1Hr1G093780	36.14	32.35	31.53	7.08	2.09	3.57	33.34	4.24667	-2.97285	2.55e-19	2.80971e-16	GO:0005576//extracellular region	GO:0003723//RNA binding;GO:0004521//endoribonuclease activity;GO:0033897//ribonuclease T2 activity	GO:0006401//RNA catabolic process;GO:0090502//RNA phosphodiester bond hydrolysis, endonucleolytic
HORVU2Hr1G016300	2.26	1.69	1.02	0.49	0.28	0	1.65667	0.256667	-2.69032	0.000613876	0.0199418	GO:0005634//nucleus;GO:0005737//cytoplasm;GO:0042025//host cell nucleus	GO:0005515//protein binding;GO:0008139//nuclear localization sequence binding;GO:0061608//nuclear import signal receptor activity	GO:0006606//protein import into nucleus;GO:0006607//NLS-bearing protein import into nucleus;GO:0015031//protein transport
HORVU1Hr1G029220	1.71	0.93	0.84	0.25	0.29	0	1.16	0.18	-2.68806	0.000900075	0.0265173	GO:0005634//nucleus	GO:0000976//transcription regulatory region sequence-specific DNA binding;GO:0000977//RNA polymerase II regulatory region sequence-specific DNA binding;GO:0000981//DNA-binding transcription factor activity, RNA polymerase II-specific;GO:0003677//DNA binding;GO:0003700//DNA-binding transcription factor activity;GO:0008134//transcription factor binding;GO:0043565//sequence-specific DNA binding;GO:0…	GO:0006351//transcription, DNA-templated;GO:0006355//regulation of transcription, DNA-templated;GO:0045944//positive regulation of transcription by RNA polymerase II
HORVU4Hr1G071300	10.54	9.33	8.17	2.41	1.84	0.13	9.34667	1.46	-2.67848	8.32959e-06	0.000630788	GO:0009536//plastid	GO:0003824//catalytic activity;GO:0008483//transaminase activity;GO:0030170//pyridoxal phosphate binding;GO:0062045//L-lysine alpha-aminotransferase	GO:0009058//biosynthetic process;GO:0009862//systemic acquired resistance, salicylic acid mediated signaling pathway;GO:0010150//leaf senescence;GO:0042742//defense response to bacterium;GO:0062034//L-pipecolic acid biosynthetic process
MSTRG.19348	16.96	20.4	18.68	3.72	1.78	3.48	18.68	2.99333	-2.64167	1.76303e-19	2.15844e-16	GO:0031090//organelle membrane;GO:0043231//intracellular membrane-bounded organelle;GO:0044444//cytoplasmic part	GO:0016787//hydrolase activity	GO:0006796//phosphate-containing compound metabolic process
HORVU1Hr1G004150	8.51	9.44	10.37	3.65	0.66	0.34	9.44	1.55	-2.60652	9.86304e-05	0.00506648	-	GO:0004867//serine-type endopeptidase inhibitor activity;GO:0030414//peptidase inhibitor activity	GO:0009611//response to wounding;GO:0010466//negative regulation of peptidase activity;GO:0010951//negative regulation of endopeptidase activity
HORVU3Hr1G077790	1.02	1.18	1.01	0.39	0.14	0	1.07	0.176667	-2.59851	0.00135246	0.0347685	-	GO:0003676//nucleic acid binding;GO:0004097//catechol oxidase activity;GO:0016491//oxidoreductase activity;GO:0046872//metal ion binding	GO:0046148//pigment biosynthetic process;GO:0055114//oxidation-reduction process
HORVU1Hr1G092310	1.95	2.25	2.27	0.87	0.18	0.07	2.15667	0.373333	-2.53027	0.00024615	0.010185	GO:0046658//anchored component of plasma membrane	GO:0004553//hydrolase activity, hydrolyzing O-glycosyl compounds;GO:0016787//hydrolase activity;GO:0016798//hydrolase activity, acting on glycosyl bonds;GO:0042973//glucan endo-1,3-beta-D-glucosidase activity	GO:0005975//carbohydrate metabolic process;GO:0008152//metabolic process
HORVU2Hr1G115960	175.75	178.93	186.1	30.48	33.15	30.25	180.26	31.2933	-2.52615	1.42017e-75	3.12963e-71	-	GO:0005515//protein binding;GO:0016491//oxidoreductase activity;GO:0016702//oxidoreductase activity, acting on single donors with incorporation of molecular oxygen, incorporation of two atoms of oxygen;GO:0046872//metal ion binding;GO:0051213//dioxygenase activity	GO:0006629//lipid metabolic process;GO:0006631//fatty acid metabolic process;GO:0006633//fatty acid biosynthetic process;GO:0031408//oxylipin biosynthetic process;GO:0034440//lipid oxidation;GO:0055114//oxidation-reduction process
HORVU1Hr1G010120	2.16	1.88	1.98	0.78	0.15	0.15	2.00667	0.36	-2.47873	3.00664e-06	0.000266093	GO:0005737//cytoplasm	GO:0003824//catalytic activity;GO:0016829//lyase activity;GO:0016831//carboxy-lyase activity;GO:0030170//pyridoxal phosphate binding	GO:0006520//cellular amino acid metabolic process;GO:0019752//carboxylic acid metabolic process
HORVU4Hr1G087250	1.74	2.03	1.41	0.21	0.12	0.6	1.72667	0.31	-2.47765	0.000126686	0.00618348	-	GO:0016410//N-acyltransferase activity;GO:0016747//transferase activity, transferring acyl groups other than amino-acyl groups	-
HORVU3Hr1G058220	29.72	25.84	23.88	4.61	2.93	6.85	26.48	4.79667	-2.4648	2.44371e-09	5.12877e-07	GO:0016020//membrane;GO:0016021//integral component of membrane	-	-
HORVU2Hr1G013450	20.97	20.49	21.13	2.51	7.02	2.45	20.8633	3.99333	-2.3853	1.49343e-10	3.96515e-08	-	GO:0046983//protein dimerization activity	-
HORVU4Hr1G087580	19.73	25.31	23.64	4.01	6.41	3.18	22.8933	4.53333	-2.33628	2.54794e-18	2.55223e-15	GO:0016020//membrane;GO:0016021//integral component of membrane;GO:0090575//RNA polymerase II transcription factor complex	GO:0000977//RNA polymerase II regulatory region sequence-specific DNA binding;GO:0003677//DNA binding;GO:0003700//DNA-binding transcription factor activity;GO:0008134//transcription factor binding;GO:0046983//protein dimerization activity	GO:0006357//regulation of transcription by RNA polymerase II
HORVU3Hr1G078390	28.06	31.96	27.05	4.3	8.98	4.29	29.0233	5.85667	-2.30906	6.07938e-14	3.52556e-11	GO:0019005//SCF ubiquitin ligase complex	GO:0005515//protein binding	GO:0009740//gibberellic acid mediated signaling pathway;GO:0031146//SCF-dependent proteasomal ubiquitin-dependent protein catabolic process
HORVU6Hr1G009180	2.17	4.88	6.14	0.78	0.96	0.95	4.39667	0.896667	-2.29377	0.000729773	0.0226827	GO:0016020//membrane;GO:0016021//integral component of membrane	GO:0005515//protein binding	-
HORVU7Hr1G050510	1.6	2.05	2.94	0.44	0.31	0.6	2.19667	0.45	-2.28732	4.9289e-05	0.00278508	GO:0016020//membrane;GO:0030117//membrane coat;GO:0030121//AP-1 adaptor complex	GO:0035615//clathrin adaptor activity	GO:0006886//intracellular protein transport;GO:0006896//Golgi to vacuole transport;GO:0006898//receptor-mediated endocytosis;GO:0015031//protein transport;GO:0016192//vesicle-mediated transport
HORVU7Hr1G017640	13.8	13.46	11.37	5.02	2.16	0.9	12.8767	2.69333	-2.25729	7.70097e-09	1.45048e-06	GO:0000015//phosphopyruvate hydratase complex	GO:0000287//magnesium ion binding;GO:0004634//phosphopyruvate hydratase activity;GO:0016829//lyase activity	GO:0006096//glycolytic process;GO:0032889//regulation of vacuole fusion, non-autophagic
HORVU5Hr1G057740	1.46	1.35	1.33	0.49	0.13	0.25	1.38	0.29	-2.25054	0.000397293	0.0146652	GO:0016020//membrane;GO:0016021//integral component of membrane	-	-
HORVU3Hr1G110330	78.55	81.34	86.46	22.95	16.52	12.31	82.1167	17.26	-2.25024	2.32585e-35	8.54246e-32	-	GO:0004620//phospholipase activity;GO:0016787//hydrolase activity	GO:0006629//lipid metabolic process
HORVU5Hr1G080090	1.2	1.96	1.4	0.69	0.22	0.05	1.52	0.32	-2.24793	0.00166148	0.040191	-	GO:0004185//serine-type carboxypeptidase activity;GO:0016747//transferase activity, transferring acyl groups other than amino-acyl groups	GO:0006508//proteolysis;GO:0019748//secondary metabolic process
HORVU0Hr1G036360	15.75	9.67	3.92	2.6	0.27	3.44	9.78	2.10333	-2.21716	0.0015563	0.0384918	GO:0009507//chloroplast;GO:0009535//chloroplast thylakoid membrane;GO:0009536//plastid;GO:0009579//thylakoid;GO:0016020//membrane;GO:0016021//integral component of membrane;GO:0031966//mitochondrial membrane;GO:0070469//respiratory chain	GO:0003954//NADH dehydrogenase activity;GO:0008137//NADH dehydrogenase (ubiquinone) activity;GO:0016651//oxidoreductase activity, acting on NAD(P)H;GO:0016655//oxidoreductase activity, acting on NAD(P)H, quinone or similar compound as acceptor;GO:0046872//metal ion binding;GO:0048038//quinone binding;GO:0051536//iron-sulfur cluster binding;GO:0051539//4 iron, 4 sulfur cluster binding	GO:0009060//aerobic respiration;GO:0015990//electron transport coupled proton transport;GO:0019684//photosynthesis, light reaction;GO:0055114//oxidation-reduction process
HORVU7Hr1G107670	1.89	1.26	1.21	0.55	0.2	0.19	1.45333	0.313333	-2.2136	0.000920133	0.0268527	GO:0005634//nucleus	GO:0003677//DNA binding	-
HORVU7Hr1G008390	2.42	2.72	2.27	0.7	0.38	0.55	2.47	0.543333	-2.1846	2.80769e-08	4.58319e-06	GO:0042644//chloroplast nucleoid	GO:0004784//superoxide dismutase activity;GO:0016491//oxidoreductase activity;GO:0046872//metal ion binding	GO:0006801//superoxide metabolic process;GO:0019430//removal of superoxide radicals;GO:0055114//oxidation-reduction process
HORVU1Hr1G019750	1.13	0.88	1.01	0.46	0.17	0.04	1.00667	0.223333	-2.17232	0.00165533	0.0400863	GO:0005576//extracellular region;GO:0048046//apoplast	GO:0005507//copper ion binding;GO:0016491//oxidoreductase activity;GO:0046872//metal ion binding;GO:0052716//hydroquinone:oxygen oxidoreductase activity	GO:0046274//lignin catabolic process;GO:0055114//oxidation-reduction process
HORVU2Hr1G003470	23.43	24.47	25.19	4.13	4.68	7.52	24.3633	5.44333	-2.16215	2.91816e-12	1.1282e-09	GO:0016020//membrane;GO:0016021//integral component of membrane	GO:0004497//monooxygenase activity;GO:0005506//iron ion binding;GO:0016491//oxidoreductase activity;GO:0016705//oxidoreductase activity, acting on paired donors, with incorporation or reduction of molecular oxygen;GO:0016709//oxidoreductase activity, acting on paired donors, with incorporation or reduction of molecular oxygen, NAD(P)H as one donor, and incorporation of one atom of oxygen;GO:00200…	GO:0055114//oxidation-reduction process
HORVU2Hr1G079180	32.27	29.88	23.35	10.13	4.28	4.7	28.5	6.37	-2.1616	6.85783e-12	2.36134e-09	-	-	GO:0042558//pteridine-containing compound metabolic process
HORVU3Hr1G037170	2.34	1.52	2.02	0.67	0.44	0.23	1.96	0.446667	-2.13358	2.06001e-05	0.00135108	GO:0016020//membrane;GO:0016021//integral component of membrane;GO:0042651//thylakoid membrane	GO:0005347//ATP transmembrane transporter activity;GO:0022857//transmembrane transporter activity	GO:0015867//ATP transport;GO:0055085//transmembrane transport
HORVU3Hr1G082460	33.34	34.51	34.93	7.61	10.58	5.3	34.26	7.83	-2.12944	2.46792e-25	5.43856e-22	GO:0016020//membrane;GO:0016021//integral component of membrane	GO:0022857//transmembrane transporter activity	GO:0055085//transmembrane transport
HORVU0Hr1G002600	2.76	8.4	2.92	1.18	1.81	0.26	4.69333	1.08333	-2.11514	0.00196273	0.0454812	GO:0016020//membrane;GO:0016021//integral component of membrane	GO:0004497//monooxygenase activity;GO:0005506//iron ion binding;GO:0015238//drug transmembrane transporter activity;GO:0015297//antiporter activity;GO:0016491//oxidoreductase activity;GO:0016705//oxidoreductase activity, acting on paired donors, with incorporation or reduction of molecular oxygen;GO:0020037//heme binding;GO:0022857//transmembrane transporter activity;GO:0042910//xenobiotic transm…	GO:0042908//xenobiotic transport;GO:0055085//transmembrane transport;GO:0055114//oxidation-reduction process
HORVU2Hr1G042370	21.82	20.93	19.6	9.08	2.76	2.78	20.7833	4.87333	-2.09245	1.98541e-09	4.28946e-07	GO:0005794//Golgi apparatus;GO:0005802//trans-Golgi network;GO:0005886//plasma membrane;GO:0016020//membrane;GO:0016021//integral component of membrane	GO:0016740//transferase activity;GO:0016757//transferase activity, transferring glycosyl groups;GO:0016760//cellulose synthase (UDP-forming) activity;GO:0051753//mannan synthase activity	GO:0009833//plant-type primary cell wall biogenesis;GO:0030244//cellulose biosynthetic process;GO:0071555//cell wall organization;GO:0097502//mannosylation
HORVU2Hr1G122580	1.31	1.13	1.69	0.32	0.45	0.22	1.37667	0.33	-2.06064	0.000261911	0.010649	GO:0016020//membrane;GO:0016021//integral component of membrane;GO:0046658//anchored component of plasma membrane	GO:0009055//electron transfer activity	GO:0022900//electron transport chain
HORVU1Hr1G000450	3.22	4.66	4.37	1.7	0.73	0.52	4.08333	0.983333	-2.05399	2.32322e-06	0.000211557	GO:0016020//membrane;GO:0016021//integral component of membrane	-	-
MSTRG.35718	0.94	1.9	2.17	0.5	0.31	0.42	1.67	0.41	-2.02615	0.000245508	0.010185	GO:0031224//intrinsic component of membrane;GO:0031984//organelle subcompartment;GO:0043231//intracellular membrane-bounded organelle	GO:0008509//anion transmembrane transporter activity	GO:0000097//sulfur amino acid biosynthetic process;GO:0006637//acyl-CoA metabolic process;GO:0006820//anion transport;GO:0008380//RNA splicing;GO:0015851//nucleobase transport;GO:0016129//phytosteroid biosynthetic process
HORVU7Hr1G072670	16.01	17.53	16.53	5.56	4.04	3.06	16.69	4.22	-1.98367	9.54863e-20	1.31514e-16	GO:0005634//nucleus	GO:0003677//DNA binding	GO:0006355//regulation of transcription, DNA-templated
HORVU5Hr1G066250	9.43	9.48	9.96	4.61	1.89	1.36	9.62333	2.62	-1.87697	7.89828e-06	0.000606462	GO:0005773//vacuole	GO:0004197//cysteine-type endopeptidase activity;GO:0008233//peptidase activity;GO:0016787//hydrolase activity	GO:0006508//proteolysis;GO:0006624//vacuolar protein processing;GO:0051603//proteolysis involved in cellular protein catabolic process
HORVU3Hr1G059130	394.37	386.06	379.89	104.59	152.71	61.7	386.773	106.333	-1.86289	9.23758e-13	4.07137e-10	GO:0005634//nucleus;GO:0016020//membrane;GO:0016021//integral component of membrane;GO:0016592//mediator complex	GO:0004672//protein kinase activity;GO:0004693//cyclin-dependent protein serine/threonine kinase activity;GO:0005524//ATP binding;GO:0008353//RNA polymerase II CTD heptapeptide repeat kinase activity	GO:0006468//protein phosphorylation;GO:0051726//regulation of cell cycle
HORVU1Hr1G063740	1.1	0.79	1.17	0.13	0.74	0	1.02	0.29	-1.81444	0.00137434	0.0350132	GO:0005634//nucleus	GO:0003677//DNA binding	GO:0006355//regulation of transcription, DNA-templated
HORVU3Hr1G068750	1.05	0.53	0.37	0.45	0.04	0.09	0.65	0.193333	-1.74935	0.000633083	0.0203668	GO:0016020//membrane;GO:0016021//integral component of membrane	GO:0000166//nucleotide binding;GO:0005524//ATP binding;GO:0016887//ATPase activity;GO:0042626//ATPase activity, coupled to transmembrane movement of substances	GO:0055085//transmembrane transport
HORVU2Hr1G120850	4.28	3.77	4.43	1.46	1.48	0.78	4.16	1.24	-1.74624	7.55378e-05	0.00403339	GO:0016020//membrane;GO:0016021//integral component of membrane	-	-
HORVU5Hr1G001180	322.64	333.17	349.91	144.36	85.13	71.13	335.24	100.207	-1.74222	4.5394e-15	3.44947e-12	GO:0009507//chloroplast;GO:0009536//plastid	GO:0005515//protein binding;GO:0016165//linoleate 13S-lipoxygenase activity;GO:0016491//oxidoreductase activity;GO:0016702//oxidoreductase activity, acting on single donors with incorporation of molecular oxygen, incorporation of two atoms of oxygen;GO:0046872//metal ion binding;GO:0051213//dioxygenase activity	GO:0006629//lipid metabolic process;GO:0006631//fatty acid metabolic process;GO:0006633//fatty acid biosynthetic process;GO:0009753//response to jasmonic acid;GO:0031408//oxylipin biosynthetic process;GO:0034440//lipid oxidation;GO:0055114//oxidation-reduction process
HORVU1Hr1G065150	27.21	24.41	27.09	12.71	7.48	3.66	26.2367	7.95	-1.72256	1.29767e-06	0.000128815	GO:0005576//extracellular region	GO:0004867//serine-type endopeptidase inhibitor activity;GO:0030414//peptidase inhibitor activity	GO:0010466//negative regulation of peptidase activity;GO:0010951//negative regulation of endopeptidase activity
HORVU5Hr1G033980	2.89	2.97	3.57	1.48	0.74	0.64	3.14333	0.953333	-1.72124	1.0017e-05	0.00072272	GO:0043231//intracellular membrane-bounded organelle	GO:0000166//nucleotide binding;GO:0003723//RNA binding;GO:0004672//protein kinase activity;GO:0004674//protein serine/threonine kinase activity;GO:0005515//protein binding;GO:0005524//ATP binding;GO:0016301//kinase activity;GO:0016740//transferase activity	GO:0006468//protein phosphorylation;GO:0009451//RNA modification;GO:0016310//phosphorylation
HORVU5Hr1G087250	1.77	2.71	2.13	0.41	0.9	0.73	2.20333	0.68	-1.69608	0.00054156	0.0183605	GO:0009507//chloroplast;GO:0009522//photosystem I;GO:0009523//photosystem II;GO:0009535//chloroplast thylakoid membrane;GO:0009536//plastid;GO:0009579//thylakoid;GO:0009941//chloroplast envelope;GO:0010287//plastoglobule;GO:0016020//membrane;GO:0016021//integral component of membrane	GO:0016168//chlorophyll binding	GO:0009416//response to light stimulus;GO:0009765//photosynthesis, light harvesting;GO:0009768//photosynthesis, light harvesting in photosystem I;GO:0015979//photosynthesis;GO:0018298//protein-chromophore linkage
HORVU4Hr1G087230	361.25	367.91	370.56	171.59	63.53	105.23	366.573	113.45	-1.69205	3.54537e-09	7.2342e-07	-	GO:0000166//nucleotide binding;GO:0005524//ATP binding;GO:0016787//hydrolase activity	-
HORVU5Hr1G077120	2.07	1.67	1.87	0.93	0.54	0.28	1.87	0.583333	-1.68065	0.000255399	0.0104809	GO:0005783//endoplasmic reticulum;GO:0005789//endoplasmic reticulum membrane;GO:0016021//integral component of membrane	GO:0016740//transferase activity;GO:0016746//transferase activity, transferring acyl groups;GO:0016747//transferase activity, transferring acyl groups other than amino-acyl groups	-
HORVU4Hr1G056500	2.24	2.37	2.2	0.99	0.92	0.22	2.27	0.71	-1.6768	0.00140107	0.0354481	-	GO:0016491//oxidoreductase activity;GO:0046872//metal ion binding;GO:0051213//dioxygenase activity	GO:0055114//oxidation-reduction process
HORVU5Hr1G111480	4.21	3.47	3.65	1.22	1.4	1.13	3.77667	1.25	-1.59519	1.09012e-10	2.96581e-08	GO:0005694//chromosome;GO:0005737//cytoplasm;GO:0005739//mitochondrion;GO:0009295//nucleoid;GO:0009330//DNA topoisomerase complex (ATP-hydrolyzing);GO:0009507//chloroplast;GO:0016592//mediator complex;GO:0042644//chloroplast nucleoid	GO:0000166//nucleotide binding;GO:0003677//DNA binding;GO:0003916//DNA topoisomerase activity;GO:0003918//DNA topoisomerase type II (ATP-hydrolyzing) activity;GO:0005524//ATP binding;GO:0016853//isomerase activity	GO:0006259//DNA metabolic process;GO:0006265//DNA topological change
HORVU5Hr1G063960	4.17	5.49	3.71	1.66	1.28	1.5	4.45667	1.48	-1.59037	0.000677971	0.0214354	-	GO:0016787//hydrolase activity	-
HORVU3Hr1G085930	1.52	1.44	1.29	0.54	0.45	0.43	1.41667	0.473333	-1.58157	0.000216856	0.00935198	GO:0005634//nucleus;GO:0005829//cytosol;GO:0016020//membrane;GO:0016021//integral component of membrane	GO:0003824//catalytic activity;GO:0004721//phosphoprotein phosphatase activity;GO:0004722//protein serine/threonine phosphatase activity;GO:0016787//hydrolase activity;GO:0016791//phosphatase activity;GO:0043169//cation binding;GO:0046872//metal ion binding	GO:0006470//protein dephosphorylation
MSTRG.3168	5.44	6.54	7.81	2.47	2.21	1.96	6.59667	2.21333	-1.57552	5.61933e-08	8.65966e-06	GO:0005911//cell-cell junction	GO:0003824//catalytic activity	GO:0050896//response to stimulus
HORVU7Hr1G010690	833.61	867.36	899.13	293.15	292.07	289.24	866.7	291.487	-1.5721	1.7462e-37	8.12426e-34	-	GO:0003993//acid phosphatase activity	GO:0016311//dephosphorylation
HORVU3Hr1G011560	13.94	20.18	19.04	6.01	5.45	6.48	17.72	5.98	-1.56716	1.75308e-08	2.94905e-06	GO:0005739//mitochondrion;GO:0005759//mitochondrial matrix	GO:0003729//mRNA binding;GO:0008494//translation activator activity;GO:0097177//mitochondrial ribosome binding	GO:0070131//positive regulation of mitochondrial translation
HORVU1Hr1G090780	12.12	10.42	12.68	5.68	2.83	3.46	11.74	3.99	-1.55697	0.000225485	0.0095703	GO:0016020//membrane;GO:0016021//integral component of membrane;GO:0043231//intracellular membrane-bounded organelle	GO:0003723//RNA binding;GO:0005515//protein binding;GO:0008270//zinc ion binding	GO:0009451//RNA modification
HORVU3Hr1G082580	46.61	51.34	55.78	20.73	22.17	9.47	51.2433	17.4567	-1.55359	6.85893e-09	1.32274e-06	GO:0016020//membrane;GO:0016021//integral component of membrane	GO:0022857//transmembrane transporter activity	GO:0055085//transmembrane transport
HORVU4Hr1G018180	58.42	60.13	60.85	5.77	28.55	28.73	59.8	21.0167	-1.50861	0.000879325	0.0260104	GO:0005783//endoplasmic reticulum;GO:0005789//endoplasmic reticulum membrane;GO:0016020//membrane;GO:0016021//integral component of membrane	GO:0000254//C-4 methylsterol oxidase activity;GO:0005506//iron ion binding;GO:0009924//octadecanal decarbonylase activity;GO:0016491//oxidoreductase activity;GO:0016829//lyase activity;GO:1990465//aldehyde oxygenase (deformylating) activity	GO:0008610//lipid biosynthetic process;GO:0016126//sterol biosynthetic process;GO:0055114//oxidation-reduction process
HORVU1Hr1G093460	6.4	6.63	13.69	5.02	2.06	2.38	8.90667	3.15333	-1.49801	7.27699e-06	0.000572806	-	GO:0016787//hydrolase activity	-
HORVU7Hr1G028710	15.51	16.95	17.12	11.98	3.09	2.55	16.5267	5.87333	-1.49254	0.00140651	0.0355043	-	GO:0016491//oxidoreductase activity;GO:0046872//metal ion binding	GO:0055114//oxidation-reduction process
HORVU2Hr1G006830	17.58	21.18	18.78	2.69	12.53	5.67	19.18	6.96333	-1.46175	0.000595332	0.0195811	GO:0016020//membrane;GO:0016021//integral component of membrane	GO:0004497//monooxygenase activity;GO:0005506//iron ion binding;GO:0016491//oxidoreductase activity;GO:0016705//oxidoreductase activity, acting on paired donors, with incorporation or reduction of molecular oxygen;GO:0016709//oxidoreductase activity, acting on paired donors, with incorporation or reduction of molecular oxygen, NAD(P)H as one donor, and incorporation of one atom of oxygen;GO:00200…	GO:0055114//oxidation-reduction process
HORVU6Hr1G077860	4.39	3.72	4.27	2.01	1.16	1.33	4.12667	1.5	-1.46001	0.00111727	0.0304341	-	GO:0008194//UDP-glycosyltransferase activity;GO:0016740//transferase activity;GO:0016757//transferase activity, transferring glycosyl groups;GO:0016758//transferase activity, transferring hexosyl groups;GO:0080043//quercetin 3-O-glucosyltransferase activity;GO:0080044//quercetin 7-O-glucosyltransferase activity	-
HORVU1Hr1G057950	16.58	14.86	36.89	10.9	7.68	6.8	22.7767	8.46	-1.42883	0.00176605	0.0420746	GO:0005665//RNA polymerase II, core complex;GO:0005666//RNA polymerase III complex;GO:0005736//RNA polymerase I complex	GO:0003677//DNA binding;GO:0003899//DNA-directed 5'-3' RNA polymerase activity;GO:0008270//zinc ion binding;GO:0046872//metal ion binding	GO:0006351//transcription, DNA-templated
HORVU6Hr1G092010	3.43	3.3	2.76	1.23	1.58	0.76	3.16333	1.19	-1.41048	2.85428e-06	0.00025569	GO:0016020//membrane;GO:0016021//integral component of membrane	GO:0005515//protein binding	-
HORVU3Hr1G064080	124.78	123.48	122.35	43.28	61.84	34.76	123.537	46.6267	-1.40571	3.62643e-12	1.3545e-09	GO:0005634//nucleus	GO:0005506//iron ion binding;GO:0008270//zinc ion binding;GO:0046872//metal ion binding;GO:0061630//ubiquitin protein ligase activity	GO:0006511//ubiquitin-dependent protein catabolic process;GO:0010106//cellular response to iron ion starvation;GO:0016567//protein ubiquitination;GO:0060586//multicellular organismal iron ion homeostasis
HORVU7Hr1G119060	85.89	93.18	101.14	19.8	51.57	34.63	93.4033	35.3333	-1.40244	3.08627e-05	0.00188922	-	GO:0016788//hydrolase activity, acting on ester bonds	-
HORVU3Hr1G026920	393.34	416.06	420.27	112.78	143.57	216.71	409.89	157.687	-1.37818	2.912e-06	0.000259804	GO:0005623//cell	GO:0046872//metal ion binding	GO:0006878//cellular copper ion homeostasis
HORVU5Hr1G005180	91.15	94.47	96.65	50.94	36.59	21.23	94.09	36.2533	-1.37593	1.51838e-08	2.63469e-06	GO:0005576//extracellular region;GO:0016020//membrane;GO:0016021//integral component of membrane	-	GO:0006952//defense response
HORVU1Hr1G016080	7.08	7.52	8.39	3.51	3.26	2.15	7.66333	2.97333	-1.36589	3.74026e-07	4.5288e-05	GO:0005737//cytoplasm;GO:0016020//membrane;GO:0016021//integral component of membrane	GO:0005509//calcium ion binding;GO:0005544//calcium-dependent phospholipid binding	-
HORVU1Hr1G028200	6.3	6.47	4.63	3.24	1.98	1.67	5.8	2.29667	-1.33651	0.000166489	0.00767922	GO:0005623//cell;GO:0005739//mitochondrion;GO:0005829//cytosol	GO:0000166//nucleotide binding;GO:0004340//glucokinase activity;GO:0004396//hexokinase activity;GO:0005524//ATP binding;GO:0005536//glucose binding;GO:0008865//fructokinase activity;GO:0016301//kinase activity;GO:0016740//transferase activity;GO:0016773//phosphotransferase activity, alcohol group as acceptor;GO:0019158//mannokinase activity	GO:0001678//cellular glucose homeostasis;GO:0005975//carbohydrate metabolic process;GO:0006096//glycolytic process;GO:0016310//phosphorylation;GO:0019318//hexose metabolic process;GO:0046835//carbohydrate phosphorylation;GO:0051156//glucose 6-phosphate metabolic process
HORVU4Hr1G002350	19.31	17.42	17.26	9.47	3.18	8.98	17.9967	7.21	-1.31966	0.00105982	0.0295258	GO:0009507//chloroplast	GO:0003723//RNA binding;GO:0003729//mRNA binding	GO:0006353//DNA-templated transcription, termination;GO:0006355//regulation of transcription, DNA-templated;GO:0031564//transcription antitermination
HORVU7Hr1G047910	26.22	25.7	27.03	9.4	14.36	7.96	26.3167	10.5733	-1.31555	1.72987e-07	2.32446e-05	GO:0005634//nucleus	GO:0003677//DNA binding	-
HORVU0Hr1G018830	2.55	2.62	1.83	1.11	0.88	0.85	2.33333	0.946667	-1.30146	0.000920817	0.0268527	GO:0005737//cytoplasm;GO:0005874//microtubule;GO:0009507//chloroplast;GO:0032153//cell division site	GO:0000166//nucleotide binding;GO:0003924//GTPase activity;GO:0005525//GTP binding	GO:0007017//microtubule-based process;GO:0010020//chloroplast fission;GO:0048285//organelle fission;GO:0051301//cell division
HORVU5Hr1G010950	17.48	18.87	16.52	10.55	7.71	3.21	17.6233	7.15667	-1.30013	0.000379533	0.014128	GO:0005623//cell;GO:0005737//cytoplasm	GO:0009055//electron transfer activity;GO:0015035//protein disulfide oxidoreductase activity	GO:0022900//electron transport chain;GO:0045454//cell redox homeostasis;GO:0055114//oxidation-reduction process
HORVU3Hr1G065390	2.39	1.37	1.47	0.77	0.89	0.47	1.74333	0.71	-1.29596	0.000479286	0.0168992	GO:0016020//membrane;GO:0016021//integral component of membrane	GO:0000166//nucleotide binding;GO:0005524//ATP binding;GO:0016887//ATPase activity;GO:0042626//ATPase activity, coupled to transmembrane movement of substances	GO:0055085//transmembrane transport
HORVU4Hr1G085050	776.85	787.67	835.55	291.78	314.22	372.87	800.023	326.29	-1.29389	1.13624e-12	4.81524e-10	GO:0009507//chloroplast;GO:0009536//plastid	GO:0003993//acid phosphatase activity;GO:0016787//hydrolase activity;GO:0046872//metal ion binding	GO:0016311//dephosphorylation
HORVU6Hr1G068720	142.35	135.58	142.14	60.35	58.01	53.57	140.023	57.31	-1.28881	7.45635e-30	2.34737e-26	GO:0009507//chloroplast;GO:0009570//chloroplast stroma;GO:0010287//plastoglobule	GO:0010436//carotenoid dioxygenase activity;GO:0016702//oxidoreductase activity, acting on single donors with incorporation of molecular oxygen, incorporation of two atoms of oxygen;GO:0046872//metal ion binding;GO:0051213//dioxygenase activity	GO:0016121//carotene catabolic process;GO:0055114//oxidation-reduction process
HORVU2Hr1G118010	4.6	4.61	4.28	2.92	1.86	0.79	4.49667	1.85667	-1.27614	0.00156614	0.0386046	GO:0016020//membrane;GO:0016021//integral component of membrane	GO:0000166//nucleotide binding;GO:0004672//protein kinase activity;GO:0004674//protein serine/threonine kinase activity;GO:0005515//protein binding;GO:0005524//ATP binding;GO:0016301//kinase activity;GO:0016740//transferase activity	GO:0006468//protein phosphorylation;GO:0016310//phosphorylation
HORVU4Hr1G018150	147.21	156.06	151.48	40.37	70.35	78.56	151.583	63.0933	-1.26455	5.88294e-06	0.000476627	GO:0005783//endoplasmic reticulum;GO:0005789//endoplasmic reticulum membrane;GO:0016020//membrane;GO:0016021//integral component of membrane	GO:0000254//C-4 methylsterol oxidase activity;GO:0005506//iron ion binding;GO:0009924//octadecanal decarbonylase activity;GO:0016491//oxidoreductase activity;GO:0016829//lyase activity;GO:1990465//aldehyde oxygenase (deformylating) activity	GO:0008610//lipid biosynthetic process;GO:0016126//sterol biosynthetic process;GO:0055114//oxidation-reduction process
HORVU5Hr1G028290	8.05	5.18	7.49	3.4	1.82	3.54	6.90667	2.92	-1.24202	0.00126796	0.0331852	GO:0005634//nucleus	GO:0001228//DNA-binding transcription activator activity, RNA polymerase II-specific;GO:0005515//protein binding	GO:0006357//regulation of transcription by RNA polymerase II;GO:0045944//positive regulation of transcription by RNA polymerase II
HORVU5Hr1G123970	10.84	12.1	11.2	2.91	7.26	4.59	11.38	4.92	-1.20977	0.000466485	0.0165538	-	GO:0004553//hydrolase activity, hydrolyzing O-glycosyl compounds;GO:0016787//hydrolase activity;GO:0016798//hydrolase activity, acting on glycosyl bonds	GO:0005975//carbohydrate metabolic process;GO:0008152//metabolic process
HORVU4Hr1G056740	12.62	14.4	17.68	9.06	5.53	4.77	14.9	6.45333	-1.2072	1.7134e-10	4.44215e-08	GO:0005737//cytoplasm	GO:0000166//nucleotide binding;GO:0003746//translation elongation factor activity;GO:0003924//GTPase activity;GO:0005525//GTP binding	GO:0006412//translation;GO:0006414//translational elongation
HORVU5Hr1G106850	6.36	6.25	5.95	3.84	3.3	0.91	6.18667	2.68333	-1.20514	0.000837031	0.025028	GO:0016020//membrane;GO:0016021//integral component of membrane	GO:0000166//nucleotide binding;GO:0005524//ATP binding;GO:0016887//ATPase activity;GO:0042626//ATPase activity, coupled to transmembrane movement of substances	GO:0055085//transmembrane transport
HORVU3Hr1G079620	14.05	10.62	10.02	6.46	4.65	4.01	11.5633	5.04	-1.19806	3.38551e-06	0.000292574	GO:0016020//membrane;GO:0016021//integral component of membrane;GO:0031969//chloroplast membrane	-	-
HORVU5Hr1G061710	60.1	57.25	58.92	23.48	31.15	22.22	58.7567	25.6167	-1.19767	3.00494e-11	9.19719e-09	GO:0009507//chloroplast	GO:0005525//GTP binding;GO:0008728//GTP diphosphokinase activity;GO:0016301//kinase activity	GO:0015969//guanosine tetraphosphate metabolic process;GO:0016310//phosphorylation
HORVU4Hr1G059340	5.1	6.13	4.54	2.43	2.28	2.2	5.25667	2.30333	-1.19043	0.000270012	0.0108979	-	GO:0048037//cofactor binding	-
HORVU5Hr1G071280	5.61	5.94	6.8	2.2	3.17	2.68	6.11667	2.68333	-1.18872	6.0125e-05	0.00331462	GO:0016020//membrane;GO:0016021//integral component of membrane	GO:0008270//zinc ion binding	-
HORVU7Hr1G060130	435.93	433.88	417.87	126.95	284.5	154.07	429.227	188.507	-1.18712	9.25946e-05	0.00481252	GO:0005576//extracellular region;GO:0005615//extracellular space;GO:0009507//chloroplast;GO:0009570//chloroplast stroma;GO:0009579//thylakoid;GO:0048046//apoplast	GO:0004784//superoxide dismutase activity;GO:0005507//copper ion binding;GO:0016209//antioxidant activity;GO:0016491//oxidoreductase activity;GO:0046872//metal ion binding	GO:0006801//superoxide metabolic process;GO:0006979//response to oxidative stress;GO:0010039//response to iron ion;GO:0019430//removal of superoxide radicals;GO:0034599//cellular response to oxidative stress;GO:0035195//gene silencing by miRNA;GO:0046688//response to copper ion;GO:0055114//oxidation-reduction process;GO:0071329//cellular response to sucrose stimulus;GO:0071457//cellular response …
HORVU1Hr1G017720	4.19	5.32	6.41	1.85	2.93	2.26	5.30667	2.34667	-1.17719	0.000222905	0.00955674	GO:0005829//cytosol	GO:0004842//ubiquitin-protein transferase activity;GO:0036524//protein deglycase activity	GO:0016567//protein ubiquitination;GO:0036529//protein deglycation, glyoxal removal;GO:0106046//guanine deglycation, glyoxal removal
HORVU2Hr1G027680	12.7	12.22	10.23	5.65	5.27	4.7	11.7167	5.20667	-1.17013	1.03317e-06	0.000108379	-	GO:0016787//hydrolase activity	-
HORVU7Hr1G020590	8.95	7.64	8.04	5.19	2.58	3.2	8.21	3.65667	-1.16685	0.000282832	0.0112708	GO:0009507//chloroplast;GO:0009579//thylakoid;GO:0042644//chloroplast nucleoid;GO:0042646//plastid nucleoid	GO:0004784//superoxide dismutase activity;GO:0016491//oxidoreductase activity;GO:0046872//metal ion binding	GO:0006801//superoxide metabolic process;GO:0019430//removal of superoxide radicals;GO:0055114//oxidation-reduction process
HORVU3Hr1G015640	14.94	14.98	16.25	8.99	6.95	4.79	15.39	6.91	-1.15524	1.10597e-06	0.000114424	-	GO:0016491//oxidoreductase activity	GO:0055114//oxidation-reduction process
HORVU5Hr1G010870	14.37	17.26	16.81	9.38	8.45	4.04	16.1467	7.29	-1.14725	0.000531489	0.0181026	GO:0005623//cell;GO:0005737//cytoplasm	GO:0009055//electron transfer activity;GO:0015035//protein disulfide oxidoreductase activity	GO:0022900//electron transport chain;GO:0045454//cell redox homeostasis;GO:0055114//oxidation-reduction process
HORVU3Hr1G088970	5.7	4.68	5.08	2.76	2.06	2.17	5.15333	2.33	-1.14518	2.20829e-07	2.86259e-05	GO:0009507//chloroplast;GO:0009508//plastid chromosome	GO:0003676//nucleic acid binding	-
HORVU7Hr1G006630	17.1	17.01	13.92	7.55	9.28	4.89	16.01	7.24	-1.14491	7.86825e-06	0.000606268	GO:0016020//membrane;GO:0016021//integral component of membrane	GO:0005515//protein binding	-
HORVU2Hr1G098390	35.56	46.85	35.51	22.22	18.58	12.86	39.3067	17.8867	-1.13589	5.03566e-07	5.81e-05	GO:0005886//plasma membrane;GO:0016020//membrane;GO:0016021//integral component of membrane	GO:0000166//nucleotide binding;GO:0004672//protein kinase activity;GO:0004674//protein serine/threonine kinase activity;GO:0005524//ATP binding;GO:0016301//kinase activity;GO:0016740//transferase activity	GO:0006468//protein phosphorylation;GO:0016310//phosphorylation;GO:0046777//protein autophosphorylation
HORVU7Hr1G079430	112.58	105.42	116.09	48.38	65.48	38.24	111.363	50.7	-1.13522	3.11102e-08	4.96794e-06	GO:0016020//membrane;GO:0016021//integral component of membrane	GO:0003824//catalytic activity;GO:0004766//spermidine synthase activity;GO:0016740//transferase activity	GO:0006595//polyamine metabolic process;GO:0006596//polyamine biosynthetic process
HORVU5Hr1G104390	14.81	18.99	11.87	6.83	7.48	6.53	15.2233	6.94667	-1.13189	0.000692019	0.0217857	GO:0005737//cytoplasm	GO:0003723//RNA binding;GO:0003729//mRNA binding	GO:0061157//mRNA destabilization
HORVU1Hr1G094490	4.1	3.86	2.98	2.04	1.64	1.32	3.64667	1.66667	-1.12961	0.00169888	0.0409162	-	GO:0016702//oxidoreductase activity, acting on single donors with incorporation of molecular oxygen, incorporation of two atoms of oxygen;GO:0017172//cysteine dioxygenase activity;GO:0046872//metal ion binding	GO:0055114//oxidation-reduction process
HORVU2Hr1G045200	6.64	9.44	7.44	5.1	3.62	2.06	7.84	3.59333	-1.12553	0.0013855	0.0352159	GO:0005737//cytoplasm	GO:0004364//glutathione transferase activity;GO:0005515//protein binding	GO:0006749//glutathione metabolic process
HORVU5Hr1G093270	3.29	3.55	2.46	1.64	1.46	1.18	3.1	1.42667	-1.11962	0.000950192	0.0274656	-	GO:0000166//nucleotide binding;GO:0003677//DNA binding;GO:0003697//single-stranded DNA binding;GO:0005524//ATP binding;GO:0008094//DNA-dependent ATPase activity	GO:0006259//DNA metabolic process;GO:0006281//DNA repair;GO:0006310//DNA recombination;GO:0006974//cellular response to DNA damage stimulus
HORVU5Hr1G050320	5.92	5.44	6.69	3.6	2.01	2.78	6.01667	2.79667	-1.10526	0.00156024	0.038535	GO:0009507//chloroplast	-	GO:0009658//chloroplast organization;GO:1901259//chloroplast rRNA processing
HORVU2Hr1G002260	9.68	6.4	6.15	3.09	3.49	3.77	7.41	3.45	-1.10288	0.000368192	0.0137756	GO:0005737//cytoplasm;GO:0042644//chloroplast nucleoid	-	GO:0009658//chloroplast organization;GO:0009662//etioplast organization;GO:0042793//plastid transcription
HORVU2Hr1G060210	7.38	6.22	6.52	4.71	2.82	1.84	6.70667	3.12333	-1.10251	0.00188047	0.0439914	GO:0005886//plasma membrane;GO:0016020//membrane;GO:0016021//integral component of membrane	GO:0005366//myo-inositol:proton symporter activity;GO:0015293//symporter activity;GO:0022857//transmembrane transporter activity	GO:0015798//myo-inositol transport;GO:0055085//transmembrane transport
HORVU2Hr1G015720	19.07	19.48	19.37	11.33	10.77	4.95	19.3067	9.01667	-1.09843	0.000124034	0.00610118	-	GO:0016740//transferase activity;GO:0016757//transferase activity, transferring glycosyl groups;GO:0047216//inositol 3-alpha-galactosyltransferase activity	-
HORVU0Hr1G013800	4.89	6.78	7.17	2.93	2.88	3.04	6.28	2.95	-1.09005	0.00104635	0.0292619	GO:0005887//integral component of plasma membrane;GO:0016020//membrane;GO:0016021//integral component of membrane	GO:0035673//oligopeptide transmembrane transporter activity	GO:0015031//protein transport;GO:0015833//peptide transport;GO:0035672//oligopeptide transmembrane transport;GO:0055085//transmembrane transport
HORVU2Hr1G022410	3.44	3.41	3.31	2	1.3	1.5	3.38667	1.6	-1.08179	0.00193774	0.0450919	-	GO:0003723//RNA binding;GO:0009982//pseudouridine synthase activity	GO:0000455//enzyme-directed rRNA pseudouridine synthesis;GO:0001522//pseudouridine synthesis;GO:0009451//RNA modification
HORVU5Hr1G057460	16.41	15.72	15.62	7.54	6.66	8.42	15.9167	7.54	-1.0779	0.000588027	0.0194651	-	GO:0003723//RNA binding;GO:0003729//mRNA binding	GO:0006397//mRNA processing;GO:0008380//RNA splicing
HORVU4Hr1G009360	4.76	5.15	4.36	2.89	2.52	1.42	4.75667	2.27667	-1.06303	0.000956235	0.0274889	GO:0005634//nucleus	GO:0008419//RNA lariat debranching enzyme activity;GO:0016787//hydrolase activity;GO:0016788//hydrolase activity, acting on ester bonds	GO:0000398//mRNA splicing, via spliceosome;GO:0006397//mRNA processing;GO:0090502//RNA phosphodiester bond hydrolysis, endonucleolytic
HORVU3Hr1G026080	14.63	17.44	11.66	9.42	5.69	5.87	14.5767	6.99333	-1.05961	0.000553949	0.0186088	-	-	GO:0006353//DNA-templated transcription, termination
HORVU6Hr1G070740	5.81	7.81	6.92	3.88	2.54	3.47	6.84667	3.29667	-1.05439	0.000800668	0.024337	GO:0016020//membrane;GO:0016021//integral component of membrane	-	-
HORVU4Hr1G083800	8.36	8.75	8.59	4.3	3.17	5	8.56667	4.15667	-1.04331	0.00032921	0.0127504	GO:0009536//plastid	-	-
HORVU4Hr1G064790	10.43	9.05	10.25	4.86	5.36	4.22	9.91	4.81333	-1.04185	3.24802e-06	0.000284035	GO:0005829//cytosol	GO:0003824//catalytic activity;GO:0004351//glutamate decarboxylase activity;GO:0016829//lyase activity;GO:0016831//carboxy-lyase activity;GO:0030170//pyridoxal phosphate binding	GO:0006536//glutamate metabolic process;GO:0006538//glutamate catabolic process;GO:0019752//carboxylic acid metabolic process
HORVU7Hr1G008720	6.08	5.51	5	3.15	2.46	2.49	5.53	2.7	-1.03432	0.000226262	0.0095703	GO:0005834//heterotrimeric G-protein complex	GO:0001664//G protein-coupled receptor binding;GO:0003924//GTPase activity;GO:0005525//GTP binding;GO:0019001//guanyl nucleotide binding;GO:0031683//G-protein beta/gamma-subunit complex binding	GO:0007165//signal transduction;GO:0007186//G protein-coupled receptor signaling pathway;GO:0007188//adenylate cyclase-modulating G protein-coupled receptor signaling pathway
HORVU6Hr1G026030	11.52	10.74	9.73	4.39	5.83	5.42	10.6633	5.21333	-1.03238	3.85479e-06	0.000329255	GO:0016020//membrane;GO:0016021//integral component of membrane	GO:0005515//protein binding	-
HORVU3Hr1G050080	537.62	543.93	528.93	225.75	304.22	258.83	536.827	262.933	-1.02976	3.20625e-08	5.08318e-06	GO:0009536//plastid;GO:0016020//membrane;GO:0016021//integral component of membrane	-	-
HORVU5Hr1G095460	19.84	20.24	19.32	10.9	10.81	7.51	19.8	9.74	-1.02351	1.01739e-06	0.000107274	GO:0005887//integral component of plasma membrane;GO:0016020//membrane;GO:0016021//integral component of membrane	GO:0035673//oligopeptide transmembrane transporter activity	GO:0015031//protein transport;GO:0015833//peptide transport;GO:0035672//oligopeptide transmembrane transport;GO:0055085//transmembrane transport
HORVU6Hr1G087960	3.48	3.9	3.32	1.91	1.58	1.8	3.56667	1.76333	-1.01627	0.00148229	0.0371617	GO:0005971//ribonucleoside-diphosphate reductase complex	GO:0000166//nucleotide binding;GO:0003824//catalytic activity;GO:0004748//ribonucleoside-diphosphate reductase activity, thioredoxin disulfide as acceptor;GO:0005524//ATP binding;GO:0016491//oxidoreductase activity	GO:0006260//DNA replication;GO:0008152//metabolic process;GO:0009263//deoxyribonucleotide biosynthetic process;GO:0055114//oxidation-reduction process
HORVU3Hr1G070610	2.88	2.42	3.38	1.81	1	1.51	2.89333	1.44	-1.00666	0.00154928	0.0384043	GO:0009507//chloroplast	GO:0003723//RNA binding;GO:0008168//methyltransferase activity;GO:0008173//RNA methyltransferase activity	GO:0001510//RNA methylation;GO:0006396//RNA processing
HORVU6Hr1G049130	0.85	0.63	0.73	0.39	0.42	0.29	0.736667	0.366667	-1.00654	0.00211	0.0480352	GO:0009507//chloroplast;GO:0009536//plastid	GO:0000287//magnesium ion binding;GO:0003677//DNA binding;GO:0003899//DNA-directed 5'-3' RNA polymerase activity;GO:0008270//zinc ion binding;GO:0016740//transferase activity;GO:0016779//nucleotidyltransferase activity;GO:0032549//ribonucleoside binding;GO:0046872//metal ion binding	GO:0006351//transcription, DNA-templated
HORVU6Hr1G065360	6.24	4.04	8	2.79	3.62	2.69	6.09333	3.03333	-1.00633	4.3308e-06	0.000365662	GO:0005737//cytoplasm;GO:0005768//endosome;GO:0005794//Golgi apparatus;GO:0005802//trans-Golgi network;GO:0016020//membrane;GO:0016021//integral component of membrane	GO:0008168//methyltransferase activity;GO:0016740//transferase activity	GO:0032259//methylation
HORVU1Hr1G077860	7.24	7.55	6.86	4.43	2.97	3.4	7.21667	3.6	-1.00334	0.00156155	0.038535	GO:0005739//mitochondrion;GO:0009295//nucleoid;GO:0042645//mitochondrial nucleoid	GO:0003677//DNA binding;GO:0003697//single-stranded DNA binding	GO:0006260//DNA replication;GO:0006264//mitochondrial DNA replication;GO:0051096//positive regulation of helicase activity
HORVU1Hr1G005120	32.85	43.47	43.29	39.87	97.62	101.78	39.87	79.7567	1.0003	0.00163818	0.0398902	GO:0005773//vacuole;GO:0009507//chloroplast;GO:0009527//plastid outer membrane;GO:0009536//plastid;GO:0009707//chloroplast outer membrane;GO:0009941//chloroplast envelope	GO:0003729//mRNA binding;GO:0015171//amino acid transmembrane transporter activity;GO:0019904//protein domain specific binding	GO:0003333//amino acid transmembrane transport;GO:0009409//response to cold;GO:0009611//response to wounding;GO:0009744//response to sucrose;GO:0009749//response to glucose;GO:0009753//response to jasmonic acid;GO:0045037//protein import into chloroplast stroma
HORVU3Hr1G085770	0.54	0.59	1.05	1.83	1.33	1.21	0.726667	1.45667	1.00331	0.000917961	0.0268527	GO:0043231//intracellular membrane-bounded organelle	GO:0003723//RNA binding;GO:0005515//protein binding;GO:0008270//zinc ion binding	GO:0009451//RNA modification;GO:0031425//chloroplast RNA processing;GO:0031426//polycistronic mRNA processing
HORVU4Hr1G057170	13.89	16.41	15.98	32.96	27.63	32.21	15.4267	30.9333	1.00374	8.73703e-13	3.92935e-10	GO:0009507//chloroplast	GO:0004601//peroxidase activity;GO:0016491//oxidoreductase activity;GO:0016688//L-ascorbate peroxidase activity;GO:0020037//heme binding;GO:0046872//metal ion binding	GO:0000302//response to reactive oxygen species;GO:0006979//response to oxidative stress;GO:0034599//cellular response to oxidative stress;GO:0042744//hydrogen peroxide catabolic process;GO:0055114//oxidation-reduction process;GO:0098869//cellular oxidant detoxification
HORVU4Hr1G080460	4.5	3.13	4.31	7.41	6.7	10	3.98	8.03667	1.01383	0.00111915	0.0304477	GO:0005634//nucleus;GO:0005741//mitochondrial outer membrane;GO:0016020//membrane;GO:0016021//integral component of membrane	GO:0003700//DNA-binding transcription factor activity;GO:0008308//voltage-gated anion channel activity;GO:0043565//sequence-specific DNA binding	GO:0006355//regulation of transcription, DNA-templated;GO:0015698//inorganic anion transport;GO:0055085//transmembrane transport;GO:0098656//anion transmembrane transport
MSTRG.19063	12.73	13.67	12.89	20	33.97	25.68	13.0967	26.55	1.01951	2.48396e-08	4.08501e-06	GO:0009532//plastid stroma	-	-
HORVU2Hr1G010630	911.02	1003.48	1034.18	1868.88	1858.77	2269.87	982.893	1999.17	1.0243	3.21831e-14	2.02634e-11	GO:0009507//chloroplast;GO:0009536//plastid	GO:0004497//monooxygenase activity;GO:0016491//oxidoreductase activity;GO:0016829//lyase activity;GO:0016984//ribulose-bisphosphate carboxylase activity	GO:0009853//photorespiration;GO:0015977//carbon fixation;GO:0015979//photosynthesis;GO:0019253//reductive pentose-phosphate cycle;GO:0055114//oxidation-reduction process
HORVU4Hr1G043650	104.55	89.31	86.07	185.34	169.11	215.69	93.31	190.047	1.02625	7.9099e-10	1.85437e-07	GO:0016020//membrane;GO:0016021//integral component of membrane	GO:0005506//iron ion binding;GO:0046872//metal ion binding	GO:0055114//oxidation-reduction process
HORVU2Hr1G112230	7.78	6.24	6.39	15.19	15.83	10.63	6.80333	13.8833	1.02904	6.29115e-12	2.27275e-09	GO:0005886//plasma membrane;GO:0016020//membrane;GO:0016021//integral component of membrane	GO:0005385//zinc ion transmembrane transporter activity;GO:0046873//metal ion transmembrane transporter activity	GO:0006811//ion transport;GO:0030001//metal ion transport;GO:0055085//transmembrane transport;GO:0071577//zinc ion transmembrane transport
HORVU2Hr1G092810	1.5	1.71	1.3	3.5	2.59	3.14	1.50333	3.07667	1.0332	0.000495948	0.0172428	GO:0005886//plasma membrane;GO:0016020//membrane;GO:0016021//integral component of membrane	GO:0051980//iron-nicotianamine transmembrane transporter activity	GO:0010039//response to iron ion;GO:0033214//iron assimilation by chelation and transport;GO:0048316//seed development;GO:0055085//transmembrane transport
HORVU7Hr1G083550	20.9	19.82	22.26	40.76	41.85	47.85	20.9933	43.4867	1.05064	2.72031e-13	1.36244e-10	GO:0005576//extracellular region;GO:0009505//plant-type cell wall;GO:0009506//plasmodesma	GO:0004601//peroxidase activity;GO:0016491//oxidoreductase activity;GO:0020037//heme binding;GO:0046872//metal ion binding	GO:0006979//response to oxidative stress;GO:0042744//hydrogen peroxide catabolic process;GO:0055114//oxidation-reduction process;GO:0098869//cellular oxidant detoxification
HORVU7Hr1G096970	6.17	5.81	6.33	11.98	11.6	14.44	6.10333	12.6733	1.05413	4.59372e-10	1.1248e-07	GO:0009507//chloroplast;GO:0009536//plastid;GO:0016020//membrane;GO:0016021//integral component of membrane	GO:0005506//iron ion binding;GO:0016859//cis-trans isomerase activity	GO:0010223//secondary shoot formation;GO:1901601//strigolactone biosynthetic process
HORVU4Hr1G069100	9.35	8.47	8.97	26.99	17.12	11.57	8.93	18.56	1.05546	2.6881e-07	3.32796e-05	GO:0005576//extracellular region;GO:0009505//plant-type cell wall	GO:0004553//hydrolase activity, hydrolyzing O-glycosyl compounds;GO:0009044//xylan 1,4-beta-xylosidase activity;GO:0016787//hydrolase activity;GO:0016798//hydrolase activity, acting on glycosyl bonds;GO:0046556//alpha-L-arabinofuranosidase activity	GO:0005975//carbohydrate metabolic process;GO:0008152//metabolic process;GO:0031222//arabinan catabolic process;GO:0045493//xylan catabolic process
HORVU6Hr1G009360	49.18	51.86	51.51	67.95	114.56	134.91	50.85	105.807	1.05711	7.08769e-07	7.73225e-05	GO:0005576//extracellular region	GO:0004601//peroxidase activity;GO:0016491//oxidoreductase activity;GO:0020037//heme binding;GO:0046872//metal ion binding	GO:0006979//response to oxidative stress;GO:0042744//hydrogen peroxide catabolic process;GO:0055114//oxidation-reduction process;GO:0098869//cellular oxidant detoxification
HORVU2Hr1G041770	1.09	2.55	1.18	1.99	4.7	3.36	1.60667	3.35	1.06009	0.00121932	0.0322958	GO:0016281//eukaryotic translation initiation factor 4F complex	GO:0003723//RNA binding;GO:0003729//mRNA binding;GO:0003743//translation initiation factor activity;GO:0005515//protein binding	GO:0006413//translational initiation;GO:0006417//regulation of translation
HORVU1Hr1G072810	6.87	6.36	7.45	15.97	12.82	14.38	6.89333	14.39	1.06179	1.23909e-11	4.07551e-09	-	GO:0046983//protein dimerization activity	-
HORVU6Hr1G025460	4.61	5	5.85	19.37	6.56	6.73	5.15333	10.8867	1.07898	0.000347245	0.0131935	-	-	GO:0008104//protein localization;GO:0015031//protein transport
HORVU3Hr1G027970	2.35	3.91	5.18	6.13	6.91	11.4	3.81333	8.14667	1.09516	0.00121428	0.0322674	GO:0005794//Golgi apparatus;GO:0016020//membrane;GO:0016021//integral component of membrane	GO:0016413//O-acetyltransferase activity	-
HORVU2Hr1G095080	9.94	10.46	9.23	22.83	19.7	20.84	9.87667	21.1233	1.09674	2.27176e-19	2.63489e-16	GO:0016020//membrane;GO:0016021//integral component of membrane	GO:0004497//monooxygenase activity;GO:0005506//iron ion binding;GO:0016491//oxidoreductase activity;GO:0016705//oxidoreductase activity, acting on paired donors, with incorporation or reduction of molecular oxygen;GO:0020037//heme binding;GO:0046872//metal ion binding	GO:0007275//multicellular organism development;GO:0010268//brassinosteroid homeostasis;GO:0016125//sterol metabolic process;GO:0016132//brassinosteroid biosynthetic process;GO:0055114//oxidation-reduction process
HORVU1Hr1G051440	12.51	10.5	11.74	27.83	23.61	23.43	11.5833	24.9567	1.10737	1.00517e-13	5.67974e-11	GO:0009507//chloroplast	-	GO:0009816//defense response to bacterium, incompatible interaction
HORVU6Hr1G018520	11.48	11.46	12.26	30.22	22.94	23.67	11.7333	25.61	1.12609	9.85084e-22	1.66987e-18	GO:0005737//cytoplasm;GO:0005829//cytosol	GO:0004175//endopeptidase activity;GO:0004252//serine-type endopeptidase activity;GO:0008236//serine-type peptidase activity;GO:0070008//serine-type exopeptidase activity;GO:0070012//oligopeptidase activity	GO:0006508//proteolysis
HORVU7Hr1G026300	16.05	17.84	17.88	31.34	42.41	41.32	17.2567	38.3567	1.15232	3.65036e-11	1.10196e-08	GO:0009507//chloroplast;GO:0009536//plastid	GO:0008883//glutamyl-tRNA reductase activity;GO:0016491//oxidoreductase activity;GO:0050661//NADP binding	GO:0006779//porphyrin-containing compound biosynthetic process;GO:0006782//protoporphyrinogen IX biosynthetic process;GO:0015995//chlorophyll biosynthetic process;GO:0033014//tetrapyrrole biosynthetic process;GO:0055114//oxidation-reduction process
HORVU3Hr1G038290	0.96	1.2	1.13	3.72	1.57	2.06	1.09667	2.45	1.15966	0.000364087	0.0136559	GO:0005576//extracellular region;GO:0009505//plant-type cell wall;GO:0009506//plasmodesma	GO:0004601//peroxidase activity;GO:0016491//oxidoreductase activity;GO:0020037//heme binding;GO:0046872//metal ion binding	GO:0006979//response to oxidative stress;GO:0042744//hydrogen peroxide catabolic process;GO:0055114//oxidation-reduction process;GO:0098869//cellular oxidant detoxification
MSTRG.284	2.58	3.24	1.91	6.03	4.9	6.42	2.57667	5.78333	1.1664	1.22645e-05	0.000855293	GO:0009536//plastid	-	GO:0015979//photosynthesis;GO:0044238//primary metabolic process;GO:0044260//cellular macromolecule metabolic process;GO:0071840//cellular component organization or biogenesis
HORVU2Hr1G010670	2316.66	2399.86	2448.16	5145.15	5168.22	5870.51	2388.23	5394.63	1.17558	8.31851e-23	1.6665e-19	GO:0009507//chloroplast;GO:0009536//plastid	GO:0004497//monooxygenase activity;GO:0016491//oxidoreductase activity;GO:0016829//lyase activity;GO:0016984//ribulose-bisphosphate carboxylase activity	GO:0009853//photorespiration;GO:0015977//carbon fixation;GO:0015979//photosynthesis;GO:0019253//reductive pentose-phosphate cycle;GO:0055114//oxidation-reduction process
HORVU6Hr1G011990	40.9	40.91	46.47	84.82	81.83	123.36	42.76	96.67	1.17681	1.58191e-10	4.15006e-08	GO:0016020//membrane;GO:0016021//integral component of membrane	-	-
HORVU6Hr1G038490	0.55	0.58	0.59	1.36	1.35	1.18	0.573333	1.29667	1.17736	0.0020129	0.0464484	GO:0005622//intracellular;GO:0005886//plasma membrane;GO:0012505//endomembrane system;GO:0016020//membrane;GO:0016021//integral component of membrane;GO:0031201//SNARE complex	GO:0000149//SNARE binding;GO:0005484//SNAP receptor activity	GO:0006886//intracellular protein transport;GO:0006887//exocytosis;GO:0006906//vesicle fusion;GO:0015031//protein transport;GO:0016192//vesicle-mediated transport;GO:0048278//vesicle docking;GO:0061025//membrane fusion
HORVU4Hr1G063010	1.82	2.07	2.64	3.66	6.17	5.09	2.17667	4.97333	1.19209	2.65427e-05	0.001685	GO:0016020//membrane;GO:0016021//integral component of membrane	GO:0016857//racemase and epimerase activity, acting on carbohydrates and derivatives;GO:0050662//coenzyme binding	-
HORVU3Hr1G082280	32.52	34.42	35.47	74.71	78.94	82.06	34.1367	78.57	1.20266	3.83084e-22	7.03503e-19	GO:0005737//cytoplasm	GO:0004044//amidophosphoribosyltransferase activity;GO:0016740//transferase activity;GO:0016757//transferase activity, transferring glycosyl groups;GO:0046872//metal ion binding;GO:0051536//iron-sulfur cluster binding	GO:0006164//purine nucleotide biosynthetic process;GO:0006189//'de novo' IMP biosynthetic process;GO:0009113//purine nucleobase biosynthetic process;GO:0009116//nucleoside metabolic process
HORVU7Hr1G070010	3.02	3.6	3.49	7.27	6.28	9.84	3.37	7.79667	1.21011	4.62699e-08	7.18063e-06	GO:0005794//Golgi apparatus;GO:0005802//trans-Golgi network;GO:0005886//plasma membrane;GO:0016020//membrane;GO:0016021//integral component of membrane	GO:0016740//transferase activity;GO:0016757//transferase activity, transferring glycosyl groups;GO:0016760//cellulose synthase (UDP-forming) activity;GO:0051753//mannan synthase activity	GO:0009833//plant-type primary cell wall biogenesis;GO:0030244//cellulose biosynthetic process;GO:0071555//cell wall organization;GO:0097502//mannosylation
HORVU3Hr1G075210	2.03	1.93	2.19	6.41	3.27	4.61	2.05	4.76333	1.21635	0.000208599	0.00912082	GO:0005576//extracellular region;GO:0005618//cell wall;GO:0016020//membrane	-	GO:0009664//plant-type cell wall organization;GO:0071555//cell wall organization
HORVU4Hr1G083020	0.96	0.64	0.58	1.76	1.61	1.79	0.726667	1.72	1.24304	2.98977e-06	0.000265668	GO:0016020//membrane;GO:0016021//integral component of membrane	GO:0004672//protein kinase activity;GO:0005515//protein binding;GO:0005524//ATP binding	GO:0006468//protein phosphorylation
HORVU1Hr1G020690	28.18	29.52	29.68	70.01	59.29	79.52	29.1267	69.6067	1.25688	3.72194e-17	3.28081e-14	GO:0005576//extracellular region	GO:0004601//peroxidase activity;GO:0016491//oxidoreductase activity;GO:0020037//heme binding;GO:0046872//metal ion binding	GO:0006979//response to oxidative stress;GO:0042744//hydrogen peroxide catabolic process;GO:0055114//oxidation-reduction process;GO:0098869//cellular oxidant detoxification
HORVU2Hr1G003400	1.09	0.7	0.81	2.44	1.34	2.53	0.866667	2.10333	1.27913	0.000167758	0.0077179	GO:0016020//membrane;GO:0016021//integral component of membrane	GO:0004497//monooxygenase activity;GO:0005506//iron ion binding;GO:0016491//oxidoreductase activity;GO:0016705//oxidoreductase activity, acting on paired donors, with incorporation or reduction of molecular oxygen;GO:0016709//oxidoreductase activity, acting on paired donors, with incorporation or reduction of molecular oxygen, NAD(P)H as one donor, and incorporation of one atom of oxygen;GO:00200…	GO:0055114//oxidation-reduction process
HORVU5Hr1G096390	12.71	12.25	10.87	50.08	15.81	21.59	11.9433	29.16	1.28779	5.3445e-06	0.000441111	GO:0005737//cytoplasm;GO:0009570//chloroplast stroma;GO:0016020//membrane;GO:0016021//integral component of membrane	GO:0004645//phosphorylase activity;GO:0008184//glycogen phosphorylase activity;GO:0016740//transferase activity;GO:0016757//transferase activity, transferring glycosyl groups;GO:0030170//pyridoxal phosphate binding;GO:0102250//linear malto-oligosaccharide phosphorylase activity;GO:0102499//SHG alpha-glucan phosphorylase activity	GO:0005975//carbohydrate metabolic process;GO:0005980//glycogen catabolic process;GO:0009266//response to temperature stimulus;GO:0009414//response to water deprivation
HORVU4Hr1G054420	0.8	0.89	0.89	2.47	1.48	2.44	0.86	2.13	1.30844	9.04235e-06	0.000677777	-	GO:0003677//DNA binding	-
HORVU3Hr1G090970	0.49	0.76	0.5	1.55	1.46	1.36	0.583333	1.45667	1.32028	0.000188497	0.00844289	GO:0005737//cytoplasm;GO:0005768//endosome;GO:0005802//trans-Golgi network;GO:0016020//membrane;GO:0016021//integral component of membrane	GO:0008168//methyltransferase activity;GO:0016740//transferase activity	GO:0032259//methylation
HORVU6Hr1G016850	15.56	18.41	16.64	23.88	50.18	55.05	16.87	43.0367	1.35111	2.9985e-07	3.6915e-05	GO:0009507//chloroplast;GO:0009522//photosystem I;GO:0009523//photosystem II;GO:0009535//chloroplast thylakoid membrane;GO:0009536//plastid;GO:0009579//thylakoid;GO:0009941//chloroplast envelope;GO:0010287//plastoglobule;GO:0016020//membrane;GO:0016021//integral component of membrane	GO:0016168//chlorophyll binding	GO:0009416//response to light stimulus;GO:0009765//photosynthesis, light harvesting;GO:0009768//photosynthesis, light harvesting in photosystem I;GO:0015979//photosynthesis;GO:0018298//protein-chromophore linkage
HORVU6Hr1G001480	1.75	2.24	2.21	7.26	1.64	6.92	2.06667	5.27333	1.35141	0.00200126	0.0462284	GO:0005774//vacuolar membrane;GO:0005886//plasma membrane;GO:0016020//membrane;GO:0016021//integral component of membrane	-	GO:0006865//amino acid transport
HORVU7Hr1G098110	0.65	0.69	0.45	1.86	0.99	1.72	0.596667	1.52333	1.35223	0.00159998	0.0391765	GO:0005576//extracellular region	GO:0004601//peroxidase activity;GO:0016491//oxidoreductase activity;GO:0020037//heme binding;GO:0046872//metal ion binding	GO:0006979//response to oxidative stress;GO:0042744//hydrogen peroxide catabolic process;GO:0055114//oxidation-reduction process;GO:0098869//cellular oxidant detoxification
HORVU3Hr1G013380	2.71	3.25	3.66	12.35	5.58	6.88	3.20667	8.27	1.36681	2.50495e-09	5.20769e-07	GO:0016020//membrane;GO:0016021//integral component of membrane	GO:0000166//nucleotide binding;GO:0004672//protein kinase activity;GO:0004674//protein serine/threonine kinase activity;GO:0005515//protein binding;GO:0005524//ATP binding;GO:0016301//kinase activity;GO:0016740//transferase activity	GO:0006468//protein phosphorylation;GO:0016310//phosphorylation
HORVU1Hr1G087570	4.04	4.03	5.37	10.76	8.11	15.87	4.48	11.58	1.37006	3.81816e-07	4.59786e-05	GO:0005886//plasma membrane	-	GO:0009834//plant-type secondary cell wall biogenesis
HORVU7Hr1G040370	2.4	2.43	2.12	2.4	6.8	8.86	2.31667	6.02	1.37771	0.00174944	0.0419504	GO:0009507//chloroplast;GO:0009522//photosystem I;GO:0009523//photosystem II;GO:0009535//chloroplast thylakoid membrane;GO:0009536//plastid;GO:0009579//thylakoid;GO:0009941//chloroplast envelope;GO:0010287//plastoglobule;GO:0016020//membrane;GO:0016021//integral component of membrane	GO:0016168//chlorophyll binding	GO:0009416//response to light stimulus;GO:0009765//photosynthesis, light harvesting;GO:0009768//photosynthesis, light harvesting in photosystem I;GO:0015979//photosynthesis;GO:0018298//protein-chromophore linkage
HORVU7Hr1G102030	1.16	1.29	2.23	2.32	3.87	6.08	1.56	4.09	1.39055	0.00182987	0.0431743	-	GO:0005504//fatty acid binding	GO:0009627//systemic acquired resistance
HORVU7Hr1G020780	2.46	1.22	1.2	4.43	4.54	3.85	1.62667	4.27333	1.39344	0.000485306	0.0170569	GO:0016020//membrane;GO:0016021//integral component of membrane	-	-
HORVU2Hr1G119220	1.2	1.37	2.02	4.24	3.59	4.33	1.53	4.05333	1.40558	3.667e-09	7.41372e-07	-	GO:0005515//protein binding;GO:0017137//Rab GTPase binding	-
HORVU1Hr1G057640	10.29	9.93	9.65	20.49	29.69	29.3	9.95667	26.4933	1.41189	3.32499e-17	3.05303e-14	GO:0009507//chloroplast;GO:0009570//chloroplast stroma	GO:0003730//mRNA 3'-UTR binding;GO:0003747//translation release factor activity;GO:0043565//sequence-specific DNA binding	GO:0006415//translational termination;GO:0009658//chloroplast organization;GO:0043488//regulation of mRNA stability
HORVU5Hr1G082160	1.89	1.2	1.01	2.72	2.57	5.65	1.36667	3.64667	1.41592	0.000122649	0.00606011	GO:0005886//plasma membrane;GO:0016020//membrane;GO:0016021//integral component of membrane	GO:0004144//diacylglycerol O-acyltransferase activity;GO:0016740//transferase activity;GO:0016746//transferase activity, transferring acyl groups;GO:0047196//long-chain-alcohol O-fatty-acyltransferase activity	GO:0019432//triglyceride biosynthetic process;GO:0045017//glycerolipid biosynthetic process
HORVU6Hr1G082710	7.42	6.14	8.7	19.1	20.69	21.22	7.42	20.3367	1.45459	1.04149e-13	5.73785e-11	-	GO:0008194//UDP-glycosyltransferase activity;GO:0016740//transferase activity;GO:0016757//transferase activity, transferring glycosyl groups;GO:0016758//transferase activity, transferring hexosyl groups;GO:0080043//quercetin 3-O-glucosyltransferase activity;GO:0080044//quercetin 7-O-glucosyltransferase activity	-
HORVU0Hr1G002410	0.85	1.44	0.62	4.3	1.98	1.81	0.97	2.69667	1.47512	0.000452825	0.0162258	-	-	GO:1900150//regulation of defense response to fungus
HORVU6Hr1G016890	39.93	41.01	35.16	52.66	107.73	165.1	38.7	108.497	1.48725	0.00108377	0.0299319	GO:0009507//chloroplast;GO:0009522//photosystem I;GO:0009523//photosystem II;GO:0009535//chloroplast thylakoid membrane;GO:0009536//plastid;GO:0009579//thylakoid;GO:0009941//chloroplast envelope;GO:0010287//plastoglobule;GO:0016020//membrane;GO:0016021//integral component of membrane	GO:0016168//chlorophyll binding	GO:0009416//response to light stimulus;GO:0009765//photosynthesis, light harvesting;GO:0009768//photosynthesis, light harvesting in photosystem I;GO:0015979//photosynthesis;GO:0018298//protein-chromophore linkage
HORVU5Hr1G110440	2.76	2.62	2.47	6.82	7.17	8.07	2.61667	7.35333	1.49067	2.19912e-14	1.51444e-11	-	GO:0008194//UDP-glycosyltransferase activity;GO:0016740//transferase activity;GO:0016757//transferase activity, transferring glycosyl groups;GO:0016758//transferase activity, transferring hexosyl groups	-
HORVU3Hr1G013630	0.54	0.43	0.37	1.03	1.34	1.43	0.446667	1.26667	1.50377	0.00163543	0.0398754	GO:0016020//membrane;GO:0016021//integral component of membrane	-	-
HORVU1Hr1G028920	2.71	4.84	6.16	10.01	12.05	17.32	4.57	13.1267	1.52223	7.78471e-08	1.15913e-05	GO:0005886//plasma membrane;GO:0016020//membrane;GO:0016021//integral component of membrane	GO:0005385//zinc ion transmembrane transporter activity;GO:0046873//metal ion transmembrane transporter activity	GO:0006811//ion transport;GO:0030001//metal ion transport;GO:0055085//transmembrane transport;GO:0071577//zinc ion transmembrane transport
HORVU3Hr1G022260	1.74	1.62	1.7	7.67	4.65	2.22	1.68667	4.84667	1.52282	5.80306e-06	0.000471889	-	GO:0016410//N-acyltransferase activity;GO:0016747//transferase activity, transferring acyl groups other than amino-acyl groups	-
HORVU1Hr1G045590	187.73	182.97	184.94	370.87	569.66	700.07	185.213	546.867	1.562	2.29105e-13	1.17414e-10	GO:0009507//chloroplast;GO:0009536//plastid;GO:0016020//membrane;GO:0016021//integral component of membrane	GO:0008883//glutamyl-tRNA reductase activity;GO:0016491//oxidoreductase activity;GO:0050661//NADP binding	GO:0006779//porphyrin-containing compound biosynthetic process;GO:0006782//protoporphyrinogen IX biosynthetic process;GO:0015995//chlorophyll biosynthetic process;GO:0033014//tetrapyrrole biosynthetic process;GO:0055114//oxidation-reduction process
HORVU4Hr1G001450	0.68	1.18	0.81	3.6	2.02	2.36	0.89	2.66	1.57955	1.80212e-05	0.00121077	GO:0016020//membrane;GO:0016021//integral component of membrane;GO:0043231//intracellular membrane-bounded organelle	GO:0016491//oxidoreductase activity;GO:0080019//fatty-acyl-CoA reductase (alcohol-forming) activity;GO:0102965//alcohol-forming fatty acyl-CoA reductase activity	GO:0006629//lipid metabolic process;GO:0010345//suberin biosynthetic process;GO:0035336//long-chain fatty-acyl-CoA metabolic process;GO:0055114//oxidation-reduction process
HORVU4Hr1G079260	2.06	2.91	5.68	12.2	8.52	11.12	3.55	10.6133	1.57999	4.61647e-07	5.44028e-05	GO:0009507//chloroplast;GO:0009536//plastid;GO:0016020//membrane;GO:0016021//integral component of membrane	GO:0010277//chlorophyllide a oxygenase [overall] activity;GO:0016491//oxidoreductase activity;GO:0046872//metal ion binding;GO:0051536//iron-sulfur cluster binding;GO:0051537//2 iron, 2 sulfur cluster binding	GO:0055114//oxidation-reduction process
HORVU7Hr1G034450	0.86	0.27	0.58	1.75	2.34	1.17	0.57	1.75333	1.62107	0.000763219	0.0234903	GO:0009337//sulfite reductase complex (NADPH);GO:0009570//chloroplast stroma	GO:0016002//sulfite reductase activity;GO:0016491//oxidoreductase activity;GO:0020037//heme binding;GO:0046872//metal ion binding;GO:0050311//sulfite reductase (ferredoxin) activity;GO:0051536//iron-sulfur cluster binding;GO:0051539//4 iron, 4 sulfur cluster binding	GO:0000097//sulfur amino acid biosynthetic process;GO:0055114//oxidation-reduction process
HORVU5Hr1G010860	1.04	0.51	0.93	2.7	1.95	2.98	0.826667	2.54333	1.62134	2.63142e-07	3.30618e-05	GO:0005618//cell wall	GO:0004857//enzyme inhibitor activity;GO:0016787//hydrolase activity;GO:0030599//pectinesterase activity;GO:0045330//aspartyl esterase activity	GO:0042545//cell wall modification;GO:0043086//negative regulation of catalytic activity;GO:0045490//pectin catabolic process
HORVU1Hr1G087530	0.5	0.3	0.43	1.12	1.01	1.67	0.41	1.26667	1.62734	0.00105597	0.0294935	GO:0005886//plasma membrane	-	GO:0009834//plant-type secondary cell wall biogenesis
HORVU6Hr1G062820	0.29	0.33	0.58	1.49	0.82	1.43	0.4	1.24667	1.64	4.05526e-05	0.00240398	GO:0005576//extracellular region;GO:0009505//plant-type cell wall	GO:0004553//hydrolase activity, hydrolyzing O-glycosyl compounds;GO:0009044//xylan 1,4-beta-xylosidase activity;GO:0016787//hydrolase activity;GO:0016798//hydrolase activity, acting on glycosyl bonds;GO:0046556//alpha-L-arabinofuranosidase activity	GO:0005975//carbohydrate metabolic process;GO:0008152//metabolic process;GO:0031222//arabinan catabolic process;GO:0045493//xylan catabolic process
HORVU7Hr1G040380	27.41	26.05	28.86	51.42	80.35	126.38	27.44	86.05	1.64889	8.68037e-10	2.01357e-07	GO:0009507//chloroplast;GO:0009522//photosystem I;GO:0009523//photosystem II;GO:0009535//chloroplast thylakoid membrane;GO:0009536//plastid;GO:0009579//thylakoid;GO:0009941//chloroplast envelope;GO:0010287//plastoglobule;GO:0016020//membrane;GO:0016021//integral component of membrane	GO:0016168//chlorophyll binding	GO:0009416//response to light stimulus;GO:0009765//photosynthesis, light harvesting;GO:0009768//photosynthesis, light harvesting in photosystem I;GO:0015979//photosynthesis;GO:0018298//protein-chromophore linkage
HORVU6Hr1G077770	4.59	4.34	3.86	21.84	11.01	7.94	4.26333	13.5967	1.6732	3.69551e-07	4.49933e-05	GO:0016020//membrane;GO:0016021//integral component of membrane	-	-
HORVU2Hr1G000480	0.29	0.35	0.43	0.85	1.25	1.32	0.356667	1.14	1.67639	0.00031058	0.0121567	GO:0016020//membrane;GO:0016021//integral component of membrane	GO:0004497//monooxygenase activity;GO:0005506//iron ion binding;GO:0016491//oxidoreductase activity;GO:0016705//oxidoreductase activity, acting on paired donors, with incorporation or reduction of molecular oxygen;GO:0020037//heme binding;GO:0046872//metal ion binding	GO:0055114//oxidation-reduction process
HORVU1Hr1G051300	0.35	0.33	0.28	1.01	1.28	0.87	0.32	1.05333	1.71882	0.00192068	0.0447421	GO:0016020//membrane;GO:0016021//integral component of membrane	GO:0004497//monooxygenase activity;GO:0005506//iron ion binding;GO:0016491//oxidoreductase activity;GO:0016705//oxidoreductase activity, acting on paired donors, with incorporation or reduction of molecular oxygen;GO:0020037//heme binding;GO:0046872//metal ion binding	GO:0007275//multicellular organism development;GO:0010268//brassinosteroid homeostasis;GO:0016125//sterol metabolic process;GO:0016132//brassinosteroid biosynthetic process;GO:0055114//oxidation-reduction process
HORVU1Hr1G052930	0.86	0.63	0.27	1.64	2.17	2.04	0.586667	1.95	1.73286	2.94222e-05	0.00181111	GO:0005743//mitochondrial inner membrane;GO:0005886//plasma membrane;GO:0016020//membrane;GO:0016021//integral component of membrane	GO:0020037//heme binding	GO:0017003//protein-heme linkage;GO:0017004//cytochrome complex assembly;GO:0018063//cytochrome c-heme linkage
HORVU7Hr1G100230	49.46	50.8	58.51	240.77	95.23	194.79	52.9233	176.93	1.7412	1.61041e-12	6.57198e-10	GO:0009507//chloroplast;GO:0048046//apoplast	GO:0019904//protein domain specific binding;GO:0046872//metal ion binding	GO:0006878//cellular copper ion homeostasis;GO:0009651//response to salt stress;GO:0030001//metal ion transport;GO:0046686//response to cadmium ion
HORVU7Hr1G086690	0.49	0.58	0.29	1.6	1.37	1.67	0.453333	1.54667	1.77052	3.60676e-10	9.03208e-08	GO:0005618//cell wall;GO:0005773//vacuole;GO:0016020//membrane;GO:0016021//integral component of membrane	GO:0004553//hydrolase activity, hydrolyzing O-glycosyl compounds;GO:0004565//beta-galactosidase activity;GO:0016787//hydrolase activity;GO:0016798//hydrolase activity, acting on glycosyl bonds	GO:0005975//carbohydrate metabolic process;GO:0008152//metabolic process
HORVU2Hr1G113270	13.25	14.88	16.66	35.32	61.66	75.39	14.93	57.4567	1.94426	7.5923e-10	1.79905e-07	GO:0005737//cytoplasm	GO:0004067//asparaginase activity;GO:0008798//beta-aspartyl-peptidase activity;GO:0016787//hydrolase activity	GO:0016540//protein autoprocessing
HORVU5Hr1G078960	26.12	28.72	27.92	107.78	76.94	136.05	27.5867	106.923	1.95453	8.93497e-21	1.40643e-17	GO:0005739//mitochondrion;GO:0005741//mitochondrial outer membrane;GO:0009570//chloroplast stroma;GO:0043231//intracellular membrane-bounded organelle	GO:0046872//metal ion binding;GO:0051537//2 iron, 2 sulfur cluster binding	GO:0010150//leaf senescence;GO:0055072//iron ion homeostasis;GO:0072593//reactive oxygen species metabolic process
HORVU3Hr1G116770	0.34	0.57	0.37	1.86	0.81	2.73	0.426667	1.8	2.07682	0.000120299	0.00595736	-	GO:0008168//methyltransferase activity;GO:0008171//O-methyltransferase activity;GO:0008757//S-adenosylmethionine-dependent methyltransferase activity;GO:0016740//transferase activity;GO:0046983//protein dimerization activity	GO:0019438//aromatic compound biosynthetic process;GO:0032259//methylation
HORVU7Hr1G026030	0.08	0.21	0.29	1.29	0.4	0.76	0.193333	0.816667	2.07866	0.00163577	0.0398754	GO:0005623//cell;GO:0005783//endoplasmic reticulum	GO:0003756//protein disulfide isomerase activity	GO:0006457//protein folding;GO:0034976//response to endoplasmic reticulum stress;GO:0045454//cell redox homeostasis
HORVU4Hr1G063430	0.21	0.28	0.15	0.62	0.97	1.18	0.213333	0.923333	2.11374	0.000653166	0.0208812	GO:0016020//membrane;GO:0016021//integral component of membrane	-	-
HORVU5Hr1G110940	2.43	2.9	3.83	9.5	12.18	18.41	3.05333	13.3633	2.12982	2.01934e-13	1.05953e-10	GO:0043231//intracellular membrane-bounded organelle	GO:0008194//UDP-glycosyltransferase activity;GO:0016740//transferase activity;GO:0016757//transferase activity, transferring glycosyl groups;GO:0016758//transferase activity, transferring hexosyl groups	-
HORVU6Hr1G055440	0.76	0.46	0.74	0.52	2.49	5.6	0.653333	2.87	2.13516	0.00143984	0.0362211	GO:0005634//nucleus	GO:0003676//nucleic acid binding;GO:0003723//RNA binding;GO:0003729//mRNA binding	-
HORVU3Hr1G108660	1.02	0.71	0.93	0.57	2.85	8.51	0.886667	3.97667	2.1651	0.00150254	0.0376266	GO:0090575//RNA polymerase II transcription factor complex	GO:0000977//RNA polymerase II regulatory region sequence-specific DNA binding;GO:0003677//DNA binding;GO:0003700//DNA-binding transcription factor activity;GO:0008134//transcription factor binding;GO:0046983//protein dimerization activity	GO:0006357//regulation of transcription by RNA polymerase II
HORVU1Hr1G089570	0.31	0.62	0.26	2.19	2.3	1.02	0.396667	1.83667	2.21109	9.6119e-05	0.00494901	-	GO:0003677//DNA binding	-
HORVU4Hr1G090820	0.47	0.44	0.46	1.62	1.25	3.5	0.456667	2.12333	2.21712	8.08481e-06	0.000614362	GO:0005576//extracellular region;GO:0005618//cell wall;GO:0048046//apoplast	GO:0004553//hydrolase activity, hydrolyzing O-glycosyl compounds;GO:0016740//transferase activity;GO:0016757//transferase activity, transferring glycosyl groups;GO:0016762//xyloglucan:xyloglucosyl transferase activity;GO:0016787//hydrolase activity;GO:0016798//hydrolase activity, acting on glycosyl bonds	GO:0005975//carbohydrate metabolic process;GO:0006073//cellular glucan metabolic process;GO:0008152//metabolic process;GO:0010411//xyloglucan metabolic process;GO:0042546//cell wall biogenesis;GO:0071555//cell wall organization
HORVU3Hr1G061130	0.44	0.36	0.41	2.61	1.72	1.41	0.403333	1.91333	2.24604	1.64906e-08	2.80444e-06	GO:0005886//plasma membrane	-	GO:0009834//plant-type secondary cell wall biogenesis
HORVU1Hr1G066030	0.72	0.44	1.85	5.44	6.25	2.59	1.00333	4.76	2.24616	4.28795e-06	0.000363437	GO:0012505//endomembrane system;GO:0016020//membrane;GO:0016021//integral component of membrane	GO:0003841//1-acylglycerol-3-phosphate O-acyltransferase activity;GO:0016740//transferase activity;GO:0016746//transferase activity, transferring acyl groups	GO:0016024//CDP-diacylglycerol biosynthetic process
HORVU7Hr1G007800	0.22	0.75	0.27	0.86	2.12	2.98	0.413333	1.98667	2.26497	0.000126829	0.00618348	-	-	GO:0009793//embryo development ending in seed dormancy
HORVU7Hr1G098320	1.73	0.83	0.28	6.04	4.12	3.53	0.946667	4.56333	2.26916	1.97369e-15	1.55337e-12	GO:0005576//extracellular region;GO:0005618//cell wall;GO:0048046//apoplast	GO:0004553//hydrolase activity, hydrolyzing O-glycosyl compounds;GO:0016740//transferase activity;GO:0016762//xyloglucan:xyloglucosyl transferase activity;GO:0016787//hydrolase activity;GO:0016798//hydrolase activity, acting on glycosyl bonds	GO:0005975//carbohydrate metabolic process;GO:0006073//cellular glucan metabolic process;GO:0008152//metabolic process;GO:0010411//xyloglucan metabolic process;GO:0042546//cell wall biogenesis;GO:0071555//cell wall organization
HORVU2Hr1G124930	0.63	0.48	0.83	3.97	3.3	2.29	0.646667	3.18667	2.30095	5.53629e-13	2.65225e-10	GO:0005576//extracellular region;GO:0009505//plant-type cell wall;GO:0009506//plasmodesma	GO:0004601//peroxidase activity;GO:0016491//oxidoreductase activity;GO:0020037//heme binding;GO:0046872//metal ion binding	GO:0006979//response to oxidative stress;GO:0042744//hydrogen peroxide catabolic process;GO:0055114//oxidation-reduction process;GO:0098869//cellular oxidant detoxification
HORVU2Hr1G104580	0.77	0.11	0.67	5.96	1.07	0.77	0.516667	2.6	2.33121	0.000440892	0.0159278	GO:0005634//nucleus	GO:0003677//DNA binding	-
HORVU2Hr1G097150	0.17	0.77	0.4	1.11	2	3.65	0.446667	2.25333	2.33479	6.00577e-05	0.00331462	GO:0016020//membrane;GO:0016021//integral component of membrane	GO:0022857//transmembrane transporter activity	GO:0055062//phosphate ion homeostasis;GO:0055085//transmembrane transport
HORVU6Hr1G076760	0.64	0.12	0.35	1.45	2.48	3.16	0.37	2.36333	2.67523	3.83032e-09	7.67352e-07	GO:0005874//microtubule	GO:0008017//microtubule binding	-
HORVU3Hr1G002980	6.83	7.71	6.92	63.41	18.72	55.19	7.15333	45.7733	2.67782	1.65439e-08	2.80444e-06	GO:0016020//membrane;GO:0016021//integral component of membrane	-	-
HORVU2Hr1G004710	0.29	0.17	0.11	1.67	0.32	1.77	0.19	1.25333	2.7217	0.000625056	0.0202503	-	GO:0008168//methyltransferase activity;GO:0008171//O-methyltransferase activity;GO:0008757//S-adenosylmethionine-dependent methyltransferase activity;GO:0016740//transferase activity;GO:0046983//protein dimerization activity	GO:0019438//aromatic compound biosynthetic process;GO:0032259//methylation
HORVU5Hr1G117630	0.77	0.89	1.08	1.94	8.69	8.63	0.913333	6.42	2.81336	2.00293e-07	2.64303e-05	-	GO:0016787//hydrolase activity	-
HORVU2Hr1G125110	0.9	0.27	0.2	1.34	4.21	4.1	0.456667	3.21667	2.81635	3.06559e-08	4.93112e-06	GO:0005576//extracellular region;GO:0009505//plant-type cell wall;GO:0009506//plasmodesma	GO:0004601//peroxidase activity;GO:0016491//oxidoreductase activity;GO:0020037//heme binding;GO:0046872//metal ion binding	GO:0006979//response to oxidative stress;GO:0042744//hydrogen peroxide catabolic process;GO:0055114//oxidation-reduction process;GO:0098869//cellular oxidant detoxification
HORVU7Hr1G098280	1.89	1.39	1.94	19.67	8.25	9.35	1.74	12.4233	2.83589	4.78585e-18	4.58547e-15	GO:0005576//extracellular region;GO:0005618//cell wall;GO:0048046//apoplast	GO:0004553//hydrolase activity, hydrolyzing O-glycosyl compounds;GO:0016740//transferase activity;GO:0016762//xyloglucan:xyloglucosyl transferase activity;GO:0016787//hydrolase activity;GO:0016798//hydrolase activity, acting on glycosyl bonds	GO:0005975//carbohydrate metabolic process;GO:0006073//cellular glucan metabolic process;GO:0008152//metabolic process;GO:0010411//xyloglucan metabolic process;GO:0042546//cell wall biogenesis;GO:0071555//cell wall organization
MSTRG.28242	0.69	0.39	0.46	4.21	3.98	2.82	0.513333	3.67	2.83781	4.26837e-14	2.54222e-11	-	GO:0005488//binding	-
HORVU1Hr1G089500	0.06	0.33	0.26	1.17	1.76	1.72	0.216667	1.55	2.83872	3.20895e-05	0.00195347	-	GO:0003677//DNA binding	-
HORVU1Hr1G005920	0.38	0.29	0.73	5.18	0.79	4.56	0.466667	3.51	2.91101	2.13616e-05	0.00138863	GO:0005737//cytoplasm;GO:0005829//cytosol	GO:0000287//magnesium ion binding;GO:0004427//inorganic diphosphatase activity;GO:0016787//hydrolase activity;GO:0046872//metal ion binding	GO:0006796//phosphate-containing compound metabolic process
HORVU1Hr1G070460	1.14	1.44	1.37	3.36	9.84	17.15	1.31667	10.1167	2.94177	2.93092e-10	7.51031e-08	GO:0005886//plasma membrane;GO:0016020//membrane;GO:0016021//integral component of membrane	GO:0005385//zinc ion transmembrane transporter activity;GO:0046873//metal ion transmembrane transporter activity	GO:0006811//ion transport;GO:0006829//zinc ion transport;GO:0030001//metal ion transport;GO:0055085//transmembrane transport;GO:0071577//zinc ion transmembrane transport
HORVU2Hr1G071480	0	0.23	0.31	0.9	1.27	2.38	0.18	1.51667	3.07484	0.000262736	0.0106628	-	GO:0046872//metal ion binding	GO:0030001//metal ion transport
HORVU5Hr1G125000	0.12	0.03	0.08	0.81	0.4	0.91	0.0766667	0.706667	3.20436	4.25952e-05	0.00248984	-	GO:0016788//hydrolase activity, acting on ester bonds	-
HORVU4Hr1G057740	0.86	0.48	1	0.7	15.99	5.24	0.78	7.31	3.22833	0.00215001	0.0487614	GO:0016020//membrane;GO:0016021//integral component of membrane	GO:0005515//protein binding	GO:0010731//protein glutathionylation
HORVU7Hr1G098260	0.35	0.22	0.45	5.99	3.74	1.48	0.34	3.73667	3.45815	6.8559e-12	2.36134e-09	GO:0005576//extracellular region;GO:0005618//cell wall;GO:0048046//apoplast	GO:0004553//hydrolase activity, hydrolyzing O-glycosyl compounds;GO:0016740//transferase activity;GO:0016762//xyloglucan:xyloglucosyl transferase activity;GO:0016787//hydrolase activity;GO:0016798//hydrolase activity, acting on glycosyl bonds	GO:0005975//carbohydrate metabolic process;GO:0006073//cellular glucan metabolic process;GO:0008152//metabolic process;GO:0010411//xyloglucan metabolic process;GO:0042546//cell wall biogenesis;GO:0071555//cell wall organization
HORVU3Hr1G086200	0	0.15	0.04	0.91	0.27	1.19	0.0633333	0.79	3.64082	4.89936e-05	0.00277619	GO:0005576//extracellular region;GO:0048046//apoplast	GO:0005507//copper ion binding;GO:0016491//oxidoreductase activity;GO:0046872//metal ion binding;GO:0052716//hydroquinone:oxygen oxidoreductase activity	GO:0046274//lignin catabolic process;GO:0055114//oxidation-reduction process
HORVU7Hr1G098330	1.01	0.39	0.52	15.53	7.16	4.91	0.64	9.2	3.84549	7.07306e-19	7.42234e-16	GO:0005576//extracellular region;GO:0005618//cell wall;GO:0048046//apoplast	GO:0004553//hydrolase activity, hydrolyzing O-glycosyl compounds;GO:0016740//transferase activity;GO:0016762//xyloglucan:xyloglucosyl transferase activity;GO:0016787//hydrolase activity;GO:0016798//hydrolase activity, acting on glycosyl bonds	GO:0005975//carbohydrate metabolic process;GO:0006073//cellular glucan metabolic process;GO:0008152//metabolic process;GO:0010411//xyloglucan metabolic process;GO:0042546//cell wall biogenesis;GO:0071555//cell wall organization
HORVU1Hr1G089460	0.42	0	0	2.64	1.95	2.28	0.14	2.29	4.03185	0.000123054	0.00606656	-	GO:0003677//DNA binding	-
HORVU1Hr1G089470	0	0.22	0	1	2.03	1.1	0.0733333	1.37667	4.23057	0.00036301	0.0136513	-	GO:0003677//DNA binding	-
HORVU4Hr1G028720	0.06	0.11	0	1.04	1.27	1.42	0.0566667	1.24333	4.45557	1.20689e-05	0.000844323	GO:0005576//extracellular region;GO:0005618//cell wall;GO:0048046//apoplast	GO:0004553//hydrolase activity, hydrolyzing O-glycosyl compounds;GO:0016740//transferase activity;GO:0016762//xyloglucan:xyloglucosyl transferase activity;GO:0016787//hydrolase activity;GO:0016798//hydrolase activity, acting on glycosyl bonds	GO:0005975//carbohydrate metabolic process;GO:0006073//cellular glucan metabolic process;GO:0008152//metabolic process;GO:0010411//xyloglucan metabolic process;GO:0042546//cell wall biogenesis;GO:0071555//cell wall organization
HORVU5Hr1G048100	1.14	0.8	1.31	60.1	0.52	19.18	1.08333	26.6	4.61788	0.000284802	0.0113288	GO:0005829//cytosol	GO:0000166//nucleotide binding;GO:0004066//asparagine synthase (glutamine-hydrolyzing) activity;GO:0005524//ATP binding	GO:0006529//asparagine biosynthetic process;GO:0006541//glutamine metabolic process;GO:0008652//cellular amino acid biosynthetic process
AGP50751	0.27	0	0	1.17	2.33	3.63	0.09	2.37667	4.72287	2.03254e-05	0.00133705	GO:0009507//chloroplast;GO:0009535//chloroplast thylakoid membrane;GO:0009536//plastid;GO:0009579//thylakoid;GO:0016020//membrane;GO:0016021//integral component of membrane;GO:0045263//proton-transporting ATP synthase complex, coupling factor F(o)	GO:0015078//proton transmembrane transporter activity;GO:0046933//proton-transporting ATP synthase activity, rotational mechanism	GO:0006754//ATP biosynthetic process;GO:0006811//ion transport;GO:0015986//ATP synthesis coupled proton transport
HORVU1Hr1G089490	0.12	0.06	0.06	1.68	3.05	2.3	0.08	2.34333	4.87242	6.9027e-09	1.32274e-06	-	GO:0003677//DNA binding	-
HORVU1Hr1G063780	0	0	0	0.14	0.6	0.25	0.001	0.33	8.36632	0.000338143	0.0129369	-	GO:0016491//oxidoreductase activity;GO:0045544//gibberellin 20-oxidase activity;GO:0046872//metal ion binding;GO:0051213//dioxygenase activity	GO:0009416//response to light stimulus;GO:0009686//gibberellin biosynthetic process;GO:0009826//unidimensional cell growth;GO:0009908//flower development;GO:0055114//oxidation-reduction process
HORVU0Hr1G004960	0.01	0	0	1.42	0.54	1.55	0.00333333	1.17	8.45533	1.30522e-08	2.3196e-06	GO:0000159//protein phosphatase type 2A complex	GO:0019888//protein phosphatase regulator activity	GO:0007165//signal transduction;GO:0043666//regulation of phosphoprotein phosphatase activity
HORVU0Hr1G038980	0	0	0	0.06	0.61	0.42	0.001	0.363333	8.50515	0.00135764	0.0347685	GO:0000124//SAGA complex;GO:0005634//nucleus;GO:0070461//SAGA-type complex	GO:0003713//transcription coactivator activity	GO:0006357//regulation of transcription by RNA polymerase II;GO:1903508//positive regulation of nucleic acid-templated transcription
HORVU2Hr1G081920	0	0	0	0.58	0.72	0.24	0.001	0.513333	9.00375	7.80189e-06	0.000603264	-	GO:0008081//phosphoric diester hydrolase activity;GO:0008889//glycerophosphodiester phosphodiesterase activity	GO:0006071//glycerol metabolic process;GO:0006629//lipid metabolic process
HORVU7Hr1G098440	0	0	0	1.95	0.48	0.15	0.001	0.86	9.74819	0.00011234	0.00561369	GO:0005576//extracellular region;GO:0005618//cell wall;GO:0048046//apoplast	GO:0004553//hydrolase activity, hydrolyzing O-glycosyl compounds;GO:0016740//transferase activity;GO:0016762//xyloglucan:xyloglucosyl transferase activity;GO:0016787//hydrolase activity;GO:0016798//hydrolase activity, acting on glycosyl bonds	GO:0005975//carbohydrate metabolic process;GO:0006073//cellular glucan metabolic process;GO:0008152//metabolic process;GO:0010411//xyloglucan metabolic process;GO:0042546//cell wall biogenesis;GO:0071555//cell wall organization

## Sheet: 2 times DEGs GO in root
id	ZG1_fpkm	ZG2_fpkm	ZG3_fpkm	WG1_fpkm	WG2_fpkm	WG3_fpkm	ZG_mean	WG_mean	log2(fc)	PValue	FDR	GO Component	GO Function	GO Process
MSTRG.15082	8.05	13.02	7.81	20.16	28.39	15.42	9.62667	21.3233	1.14732	6.09462e-05	0.00240689	-	-	GO:0000003//reproduction
HORVU6Hr1G077710	7.88	10.4	5.72	0.95	0.36	1.65	8	0.986667	-3.01937	1.48416e-09	2.00498e-07	-	-	GO:0006970//response to osmotic stress;GO:0009408//response to heat
HORVU7Hr1G029580	0	0	0	0.73	1.62	0.82	0.001	1.05667	10.0453	1.31422e-07	1.14632e-05	-	-	GO:0007094//mitotic spindle assembly checkpoint
HORVU7Hr1G029460	7.26	5.94	6.49	2.17	2.23	3.52	6.56333	2.64	-1.31389	7.36264e-06	0.000405432	-	-	GO:0007166//cell surface receptor signaling pathway
HORVU4Hr1G075090	0.56	1	1.06	3.12	2.68	4.48	0.873333	3.42667	1.9722	2.43647e-08	2.57048e-06	-	-	GO:0009733//response to auxin
HORVU5Hr1G013400	4.97	2.42	3.37	10	11.96	5.27	3.58667	9.07667	1.33952	0.00122227	0.024935	-	-	GO:0009733//response to auxin
HORVU4Hr1G078950	0.25	0.71	0.16	2.04	2.38	1.59	0.373333	2.00333	2.42387	0.000962518	0.0208248	-	-	GO:0009909//regulation of flower development
HORVU2Hr1G031400	0.36	0.28	0.06	6.67	11.78	23.4	0.233333	13.95	5.90173	1.66207e-23	2.83255e-20	-	-	GO:0016036//cellular response to phosphate starvation
HORVU4Hr1G016780	1.06	0.35	0.37	2.71	5.04	2.68	0.593333	3.47667	2.55079	5.49793e-05	0.00220429	-	-	GO:0055114//oxidation-reduction process
HORVU0Hr1G002390	1.65	1.79	1.88	3.09	3.4	5.95	1.77333	4.14667	1.22549	0.000638809	0.0152017	-	-	GO:1900150//regulation of defense response to fungus
HORVU5Hr1G077700	4.14	5.87	6.01	15.79	18.89	30.51	5.34	21.73	2.02478	3.26512e-16	1.72235e-13	-	GO:0000166//nucleotide binding;GO:0004672//protein kinase activity;GO:0004674//protein serine/threonine kinase activity;GO:0004713//protein tyrosine kinase activity;GO:0004842//ubiquitin-protein transferase activity;GO:0005524//ATP binding;GO:0016301//kinase activity;GO:0016740//transferase activity	GO:0006468//protein phosphorylation;GO:0016310//phosphorylation;GO:0016567//protein ubiquitination;GO:0018108//peptidyl-tyrosine phosphorylation
HORVU5Hr1G082310	1.54	2.21	2.21	4.89	4.71	7.22	1.98667	5.60667	1.49679	1.94185e-06	0.000128423	-	GO:0000166//nucleotide binding;GO:0004672//protein kinase activity;GO:0004674//protein serine/threonine kinase activity;GO:0004713//protein tyrosine kinase activity;GO:0005524//ATP binding;GO:0016301//kinase activity;GO:0016740//transferase activity	GO:0006468//protein phosphorylation;GO:0016310//phosphorylation;GO:0018108//peptidyl-tyrosine phosphorylation
HORVU5Hr1G046880	27.59	26.94	24.7	58	60.8	53.49	26.41	57.43	1.12072	6.30498e-21	6.98434e-18	-	GO:0000166//nucleotide binding;GO:0004672//protein kinase activity;GO:0004674//protein serine/threonine kinase activity;GO:0005524//ATP binding;GO:0016301//kinase activity;GO:0016740//transferase activity	GO:0006468//protein phosphorylation;GO:0007165//signal transduction;GO:0016310//phosphorylation
HORVU5Hr1G046830	2.13	0.47	1.05	2.12	5.5	5.79	1.21667	4.47	1.87734	0.000755577	0.0172753	-	GO:0000166//nucleotide binding;GO:0004672//protein kinase activity;GO:0004674//protein serine/threonine kinase activity;GO:0005524//ATP binding;GO:0016301//kinase activity;GO:0016740//transferase activity	GO:0006468//protein phosphorylation;GO:0007165//signal transduction;GO:0016310//phosphorylation
HORVU3Hr1G065630	0.51	0.42	0.59	2.06	2.46	1.84	0.506667	2.12	2.06496	1.65249e-05	0.000804636	-	GO:0000166//nucleotide binding;GO:0004672//protein kinase activity;GO:0004674//protein serine/threonine kinase activity;GO:0005524//ATP binding;GO:0016301//kinase activity;GO:0016740//transferase activity	GO:0006468//protein phosphorylation;GO:0016310//phosphorylation
HORVU3Hr1G065640	0.3	0.67	0.4	2.65	1.23	1.62	0.456667	1.83333	2.00526	0.000653454	0.0154014	-	GO:0000166//nucleotide binding;GO:0004672//protein kinase activity;GO:0004674//protein serine/threonine kinase activity;GO:0005524//ATP binding;GO:0016301//kinase activity;GO:0016740//transferase activity	GO:0006468//protein phosphorylation;GO:0016310//phosphorylation
HORVU1Hr1G013840	0.28	0.19	0.23	0.88	0.9	0.46	0.233333	0.746667	1.67807	0.00146209	0.0285146	-	GO:0000166//nucleotide binding;GO:0004672//protein kinase activity;GO:0004674//protein serine/threonine kinase activity;GO:0005524//ATP binding;GO:0016301//kinase activity;GO:0016740//transferase activity	GO:0006468//protein phosphorylation;GO:0016310//phosphorylation
HORVU7Hr1G119090	1.78	1.96	2.28	0.99	0.86	0.67	2.00667	0.84	-1.25634	0.00251004	0.0427112	-	GO:0000166//nucleotide binding;GO:0004672//protein kinase activity;GO:0004674//protein serine/threonine kinase activity;GO:0005524//ATP binding;GO:0016301//kinase activity;GO:0016740//transferase activity	GO:0006468//protein phosphorylation;GO:0016310//phosphorylation
HORVU5Hr1G094300	423.54	538.82	332.57	153.71	153.18	217	431.643	174.63	-1.30554	1.97992e-12	5.28495e-10	-	GO:0000166//nucleotide binding;GO:0004781//sulfate adenylyltransferase (ATP) activity;GO:0005524//ATP binding;GO:0016740//transferase activity;GO:0016779//nucleotidyltransferase activity	GO:0000103//sulfate assimilation
HORVU2Hr1G014870	1.02	0.82	0.62	2.96	2.56	1.95	0.82	2.49	1.60245	0.00294885	0.0477223	-	GO:0003676//nucleic acid binding	-
HORVU2Hr1G112580	0.22	0.51	0.21	0.93	3.74	1.64	0.313333	2.10333	2.74691	3.18185e-05	0.00142125	-	GO:0003676//nucleic acid binding;GO:0004518//nuclease activity;GO:0004519//endonuclease activity;GO:0016787//hydrolase activity;GO:0016788//hydrolase activity, acting on ester bonds;GO:0046872//metal ion binding	GO:0006308//DNA catabolic process;GO:0090305//nucleic acid phosphodiester bond hydrolysis
HORVU6Hr1G058620	1.99	1.77	1.85	6.43	3.78	7.74	1.87	5.98333	1.67791	4.18949e-06	0.000252223	-	GO:0003677//DNA binding	-
HORVU3Hr1G069210	0.79	1.27	1.18	2.28	4.68	2.64	1.08	3.2	1.56704	9.11357e-05	0.00331002	-	GO:0003824//catalytic activity	-
HORVU5Hr1G052150	2	0.44	0.86	5.14	4.31	1.2	1.1	3.55	1.69032	0.003037	0.0487376	-	GO:0003824//catalytic activity;GO:0004425//indole-3-glycerol-phosphate synthase activity;GO:0004640//phosphoribosylanthranilate isomerase activity;GO:0016829//lyase activity	GO:0000162//tryptophan biosynthetic process;GO:0006568//tryptophan metabolic process;GO:0008652//cellular amino acid biosynthetic process;GO:0009073//aromatic amino acid family biosynthetic process
HORVU6Hr1G077010	9.13	9.34	9.22	18.09	17.44	21.3	9.23	18.9433	1.03729	1.92237e-11	4.05621e-09	-	GO:0003824//catalytic activity;GO:0004553//hydrolase activity, hydrolyzing O-glycosyl compounds;GO:0008810//cellulase activity;GO:0016787//hydrolase activity;GO:0016798//hydrolase activity, acting on glycosyl bonds	GO:0000272//polysaccharide catabolic process;GO:0005975//carbohydrate metabolic process;GO:0008152//metabolic process;GO:0030245//cellulose catabolic process
HORVU2Hr1G011970	7.91	4.1	5.89	20.15	20.56	16.33	5.96667	19.0133	1.67201	8.29644e-12	1.89492e-09	-	GO:0003824//catalytic activity;GO:0030170//pyridoxal phosphate binding	GO:0019346//transsulfuration
HORVU5Hr1G020400	4.44	4.99	5.92	11.97	12.34	16.32	5.11667	13.5433	1.40431	5.43077e-13	1.74375e-10	-	GO:0003993//acid phosphatase activity;GO:0016787//hydrolase activity;GO:0046872//metal ion binding	GO:0016311//dephosphorylation
HORVU3Hr1G076060	8.61	8.7	7.65	16.24	18.52	24.77	8.32	19.8433	1.254	1.10408e-11	2.4461e-09	-	GO:0003993//acid phosphatase activity;GO:0016787//hydrolase activity;GO:0046872//metal ion binding	GO:0016311//dephosphorylation
HORVU5Hr1G022790	8.28	3.73	7.28	16.37	13.82	30.09	6.43	20.0933	1.64383	3.61478e-08	3.57887e-06	-	GO:0003993//acid phosphatase activity;GO:0016787//hydrolase activity;GO:0046872//metal ion binding	GO:0016311//dephosphorylation
HORVU3Hr1G092680	4.32	3.73	4.38	7.02	6.78	11.5	4.14333	8.43333	1.02531	0.000684293	0.0159752	-	GO:0004029//aldehyde dehydrogenase (NAD) activity;GO:0016491//oxidoreductase activity;GO:0016620//oxidoreductase activity, acting on the aldehyde or oxo group of donors, NAD or NADP as acceptor	GO:0055114//oxidation-reduction process
HORVU1Hr1G088620	5.55	6.53	2.63	20.03	27.92	24.65	4.90333	24.2	2.30317	9.14261e-16	4.40336e-13	-	GO:0004190//aspartic-type endopeptidase activity	GO:0006508//proteolysis
HORVU3Hr1G100350	28.05	28.96	17.78	51.21	94.94	56.32	24.93	67.49	1.43679	5.48925e-09	6.57374e-07	-	GO:0004190//aspartic-type endopeptidase activity	GO:0006508//proteolysis;GO:0045493//xylan catabolic process
HORVU6Hr1G025230	5.69	6.87	4.98	3.25	2.6	2.63	5.84667	2.82667	-1.04851	9.0182e-05	0.00328076	-	GO:0004252//serine-type endopeptidase activity	GO:0006508//proteolysis
HORVU0Hr1G009230	1.8	0.52	1.55	3.27	2.7	3.46	1.29	3.14333	1.28492	0.00216998	0.0382985	-	GO:0004497//monooxygenase activity;GO:0004499//N,N-dimethylaniline monooxygenase activity;GO:0016491//oxidoreductase activity;GO:0050660//flavin adenine dinucleotide binding;GO:0050661//NADP binding	GO:0055114//oxidation-reduction process
HORVU7Hr1G041470	2.65	2.88	3.84	12.09	10.36	6.57	3.12333	9.67333	1.63093	8.26521e-07	6.06344e-05	-	GO:0004497//monooxygenase activity;GO:0005509//calcium ion binding	GO:0055114//oxidation-reduction process
HORVU3Hr1G018840	7.9	7.29	7.55	18.04	17.54	12.56	7.58	16.0467	1.082	1.91821e-06	0.00012724	-	GO:0004525//ribonuclease III activity	GO:0006396//RNA processing;GO:0090501//RNA phosphodiester bond hydrolysis;GO:0090502//RNA phosphodiester bond hydrolysis, endonucleolytic
HORVU0Hr1G021280	3.35	5.03	4.92	11.74	10.17	8.96	4.43333	10.29	1.21478	1.33258e-05	0.000663445	-	GO:0004553//hydrolase activity, hydrolyzing O-glycosyl compounds	GO:0005975//carbohydrate metabolic process
HORVU3Hr1G035880	0.74	1.35	1.19	0	0	0.02	1.09333	0.00666667	-7.35755	1.12254e-07	9.9697e-06	-	GO:0004620//phospholipase activity;GO:0016787//hydrolase activity	GO:0006629//lipid metabolic process
HORVU4Hr1G075070	42.99	42.1	33.89	100.36	118.5	64.24	39.66	94.3667	1.25059	4.20653e-09	5.17468e-07	-	GO:0004620//phospholipase activity;GO:0016787//hydrolase activity;GO:0047372//acylglycerol lipase activity	GO:0006629//lipid metabolic process;GO:0016042//lipid catabolic process
HORVU2Hr1G016720	3.9	4.12	4.27	10.3	8.57	9.36	4.09667	9.41	1.19974	1.41399e-07	1.2285e-05	-	GO:0004672//protein kinase activity;GO:0005524//ATP binding	GO:0006468//protein phosphorylation
HORVU1Hr1G019770	1.09	1.18	0.78	4.36	3.67	9.35	1.01667	5.79333	2.51055	1.88553e-07	1.56457e-05	-	GO:0004672//protein kinase activity;GO:0005524//ATP binding	GO:0006468//protein phosphorylation
HORVU3Hr1G051820	1.6	1.54	0.86	4.39	5.73	3.53	1.33333	4.55	1.77083	3.12236e-05	0.00139884	-	GO:0004672//protein kinase activity;GO:0005524//ATP binding	GO:0006468//protein phosphorylation
HORVU2Hr1G066480	146.05	174.96	118.37	74.07	65.44	61.65	146.46	67.0533	-1.12713	8.52619e-13	2.55267e-10	-	GO:0004751//ribose-5-phosphate isomerase activity;GO:0016853//isomerase activity	GO:0006098//pentose-phosphate shunt;GO:0009052//pentose-phosphate shunt, non-oxidative branch
HORVU1Hr1G017080	4.84	5.6	5.84	1.89	1	2.97	5.42667	1.95333	-1.47413	0.000305433	0.00857847	-	GO:0004806//triglyceride lipase activity;GO:0008374//O-acyltransferase activity	GO:0006629//lipid metabolic process
HORVU4Hr1G064070	1.95	1.57	2.25	8.01	7.9	11.09	1.92333	9	2.22632	1.33229e-16	7.56846e-14	-	GO:0004842//ubiquitin-protein transferase activity	GO:0016567//protein ubiquitination
HORVU6Hr1G089560	4.37	5.88	3.13	13.14	17.23	10.26	4.46	13.5433	1.60247	1.87465e-08	2.05446e-06	-	GO:0004842//ubiquitin-protein transferase activity	GO:0016567//protein ubiquitination
HORVU5Hr1G107000	2.38	1.99	1.98	0.53	0.57	0.82	2.11667	0.64	-1.72565	0.00111496	0.0233699	-	GO:0004843//thiol-dependent ubiquitin-specific protease activity	GO:0016579//protein deubiquitination
HORVU0Hr1G021640	94.54	94.03	94.64	326	372.04	196.7	94.4033	298.247	1.6596	3.88293e-18	3.3087e-15	-	GO:0005344//oxygen carrier activity;GO:0019825//oxygen binding;GO:0020037//heme binding	GO:0001666//response to hypoxia;GO:0015671//oxygen transport
HORVU4Hr1G066200	296.81	339	257.37	689.02	822.65	420.21	297.727	643.96	1.11298	1.43994e-07	1.24132e-05	-	GO:0005344//oxygen carrier activity;GO:0019825//oxygen binding;GO:0020037//heme binding;GO:0046872//metal ion binding	GO:0015671//oxygen transport
HORVU1Hr1G081410	21.11	30.14	23.6	7.53	11.68	7.9	24.95	9.03667	-1.46518	1.61314e-10	2.85913e-08	-	GO:0005506//iron ion binding;GO:0009055//electron transfer activity;GO:0046872//metal ion binding;GO:0051536//iron-sulfur cluster binding	GO:0022900//electron transport chain
HORVU5Hr1G072700	0.81	2.05	0.59	8.07	16.6	11.01	1.15	11.8933	3.37045	7.12266e-13	2.16168e-10	-	GO:0005509//calcium ion binding	-
HORVU5Hr1G085800	12.67	10.83	12.77	35.12	23.62	31.93	12.09	30.2233	1.32185	3.91639e-12	9.53491e-10	-	GO:0005509//calcium ion binding	-
HORVU3Hr1G007420	1.91	1.99	2.62	7.92	6.73	7.34	2.17333	7.33	1.7539	1.36919e-11	3.00341e-09	-	GO:0005509//calcium ion binding	-
HORVU5Hr1G014060	7.44	8.48	7.22	18.51	18.77	30.36	7.71333	22.5467	1.54749	1.07975e-10	1.99349e-08	-	GO:0005509//calcium ion binding	-
HORVU7Hr1G027810	3.29	2.99	3.69	11.08	13.11	7.16	3.32333	10.45	1.6528	6.59674e-09	7.77398e-07	-	GO:0005509//calcium ion binding	-
HORVU5Hr1G072650	77.58	96.49	55.09	162.42	237.66	149.34	76.3867	183.14	1.26155	1.40587e-08	1.57308e-06	-	GO:0005509//calcium ion binding	-
HORVU1Hr1G029850	4.98	4.94	4.41	12.22	9.53	14.48	4.77667	12.0767	1.33815	3.69174e-08	3.63514e-06	-	GO:0005509//calcium ion binding	-
HORVU1Hr1G057410	1.67	1.93	1.18	3.88	4.33	4.12	1.59333	4.11	1.36709	2.03054e-05	0.000965379	-	GO:0005509//calcium ion binding	-
HORVU5Hr1G109290	0.47	0.34	0.12	2.46	3.1	0.98	0.31	2.18	2.81399	5.58161e-05	0.00223214	-	GO:0005509//calcium ion binding	-
HORVU7Hr1G115410	3	1.93	1.61	4.74	5.79	7.29	2.18	5.94	1.44613	0.000182339	0.0056342	-	GO:0005509//calcium ion binding	-
HORVU3Hr1G049640	11.16	9.31	10.97	24.8	30.42	25.17	10.48	26.7967	1.35441	8.40922e-16	4.14014e-13	-	GO:0005515//protein binding	-
HORVU3Hr1G077400	6.26	7.18	5.93	2.44	1.82	3.59	6.45667	2.61667	-1.30306	2.71558e-06	0.000173382	-	GO:0005515//protein binding	-
HORVU6Hr1G001960	1.51	1	1.25	3.17	2.75	4.68	1.25333	3.53333	1.49526	3.08777e-05	0.00138762	-	GO:0005515//protein binding	-
HORVU2Hr1G040830	3.08	1.95	2.83	4.87	5.92	5.65	2.62	5.48	1.06461	0.000136254	0.0044458	-	GO:0005515//protein binding	-
HORVU4Hr1G012000	0.16	0.06	0	0.77	0.82	0.91	0.0733333	0.833333	3.50635	0.000278396	0.0079487	-	GO:0005515//protein binding	-
HORVU4Hr1G050230	1.28	1.23	1.56	0.53	0.42	0.56	1.35667	0.503333	-1.43048	0.001639	0.0308191	-	GO:0005515//protein binding	-
HORVU2Hr1G089020	13.78	11.33	11.58	30.59	31.62	33.48	12.23	31.8967	1.38298	5.17699e-32	3.8232e-28	-	GO:0005515//protein binding;GO:0043531//ADP binding	-
HORVU2Hr1G092190	26.42	21.44	25.24	6.44	6.04	9.8	24.3667	7.42667	-1.71412	5.40515e-20	5.44324e-17	-	GO:0005515//protein binding;GO:0051879//Hsp90 protein binding	-
HORVU7Hr1G100250	1.39	1.11	0.95	0.48	0.48	0.43	1.15	0.463333	-1.31151	0.00150606	0.0290651	-	GO:0005524//ATP binding;GO:0016491//oxidoreductase activity;GO:0043531//ADP binding	GO:0006952//defense response;GO:0055114//oxidation-reduction process
HORVU7Hr1G006400	2	2.67	2.94	4.99	4.28	6.88	2.53667	5.38333	1.08557	0.000192912	0.00590325	-	GO:0005524//ATP binding;GO:0043531//ADP binding	GO:0006952//defense response
HORVU2Hr1G040600	0.03	0	0	0.96	0.16	0	0.01	0.373333	5.22239	0.00241488	0.0415708	-	GO:0005524//ATP binding;GO:0043531//ADP binding	GO:0006952//defense response
HORVU4Hr1G076160	19.63	16.84	18.95	37.35	47.6	26.95	18.4733	37.3	1.01373	8.81631e-06	0.000462857	-	GO:0008080//N-acetyltransferase activity;GO:0016740//transferase activity	-
HORVU2Hr1G070700	9.44	10.32	7.39	23.11	17.09	15.72	9.05	18.64	1.04241	2.5294e-08	2.65587e-06	-	GO:0008081//phosphoric diester hydrolase activity;GO:0008889//glycerophosphodiester phosphodiesterase activity	GO:0006071//glycerol metabolic process;GO:0006629//lipid metabolic process
HORVU3Hr1G079900	22.25	20.31	21.52	46.91	61.49	61.42	21.36	56.6067	1.40606	3.69808e-22	4.81947e-19	-	GO:0008081//phosphoric diester hydrolase activity;GO:0008889//glycerophosphodiester phosphodiesterase activity	GO:0006071//glycerol metabolic process;GO:0006629//lipid metabolic process;GO:0046475//glycerophospholipid catabolic process
HORVU7Hr1G122470	5.18	3.31	6.03	11.09	16.17	6.33	4.84	11.1967	1.20999	0.000477947	0.0121294	-	GO:0008146//sulfotransferase activity;GO:0016740//transferase activity	-
HORVU4Hr1G001250	0	0.06	0.18	0.47	1.94	0.44	0.08	0.95	3.56986	0.00223389	0.0392481	-	GO:0008168//methyltransferase activity;GO:0008171//O-methyltransferase activity;GO:0008757//S-adenosylmethionine-dependent methyltransferase activity;GO:0016740//transferase activity;GO:0046983//protein dimerization activity	GO:0019438//aromatic compound biosynthetic process;GO:0032259//methylation
HORVU3Hr1G100190	1.71	0.76	0.8	3.46	6.12	1.68	1.09	3.75333	1.78384	0.00110777	0.0232411	-	GO:0008168//methyltransferase activity;GO:0008757//S-adenosylmethionine-dependent methyltransferase activity	GO:0032259//methylation
HORVU7Hr1G107210	1.56	1.52	1.85	3.91	4.43	3.94	1.64333	4.09333	1.31665	5.13119e-06	0.000299951	-	GO:0008194//UDP-glycosyltransferase activity;GO:0016740//transferase activity;GO:0016757//transferase activity, transferring glycosyl groups;GO:0016758//transferase activity, transferring hexosyl groups	-
HORVU6Hr1G036920	1.09	0.98	1.55	2.84	2.26	3.2	1.20667	2.76667	1.19712	0.000529807	0.0130733	-	GO:0008194//UDP-glycosyltransferase activity;GO:0016740//transferase activity;GO:0016757//transferase activity, transferring glycosyl groups;GO:0016758//transferase activity, transferring hexosyl groups	-
HORVU7Hr1G038510	0.69	0.63	0.49	1.89	1.5	1.5	0.603333	1.63	1.43384	0.00250539	0.0426976	-	GO:0008194//UDP-glycosyltransferase activity;GO:0016740//transferase activity;GO:0016757//transferase activity, transferring glycosyl groups;GO:0016758//transferase activity, transferring hexosyl groups	-
HORVU7Hr1G085200	4.35	4.03	3.3	1.44	1.69	2.28	3.89333	1.80333	-1.11034	0.000326926	0.00906514	-	GO:0008194//UDP-glycosyltransferase activity;GO:0016740//transferase activity;GO:0016757//transferase activity, transferring glycosyl groups;GO:0016758//transferase activity, transferring hexosyl groups;GO:0080043//quercetin 3-O-glucosyltransferase activity;GO:0080044//quercetin 7-O-glucosyltransferase activity	-
HORVU7Hr1G010370	0.29	0.24	0.12	1.15	0.54	1.06	0.216667	0.916667	2.08092	0.00153828	0.0294816	-	GO:0008194//UDP-glycosyltransferase activity;GO:0016740//transferase activity;GO:0016757//transferase activity, transferring glycosyl groups;GO:0016758//transferase activity, transferring hexosyl groups;GO:0080043//quercetin 3-O-glucosyltransferase activity;GO:0080044//quercetin 7-O-glucosyltransferase activity	-
MSTRG.29033	5.65	7.04	6.1	2.42	2.69	3.72	6.26333	2.94333	-1.08948	0.000181963	0.0056342	-	GO:0016301//kinase activity;GO:0036094//small molecule binding;GO:0097159//organic cyclic compound binding;GO:1901363//heterocyclic compound binding	GO:0006464//cellular protein modification process;GO:0006796//phosphate-containing compound metabolic process
HORVU3Hr1G022260	17.34	18.22	16.61	37.77	31.74	38.23	17.39	35.9133	1.04626	4.14473e-15	1.83653e-12	-	GO:0016410//N-acyltransferase activity;GO:0016747//transferase activity, transferring acyl groups other than amino-acyl groups	-
MSTRG.35190	1.27	2.29	5.05	6.42	7.57	5.79	2.87	6.59333	1.19996	0.00263893	0.0441916	-	GO:0016491//oxidoreductase activity	GO:0008152//metabolic process
HORVU3Hr1G098580	10.93	8.45	10.47	29.6	37.52	15	9.95	27.3733	1.46	2.23728e-07	1.82904e-05	-	GO:0016491//oxidoreductase activity;GO:0046872//metal ion binding;GO:0051213//dioxygenase activity	GO:0055114//oxidation-reduction process;GO:1901601//strigolactone biosynthetic process
HORVU7Hr1G089160	14.22	16.35	12.19	5.61	5.86	7.66	14.2533	6.37667	-1.16042	1.78866e-09	2.37291e-07	-	GO:0016491//oxidoreductase activity;GO:0050660//flavin adenine dinucleotide binding;GO:0071949//FAD binding	GO:0055114//oxidation-reduction process
HORVU6Hr1G090040	1139.57	1528.84	1121.07	516.31	458.67	459.69	1263.16	478.223	-1.40128	1.35747e-23	2.50622e-20	-	GO:0016740//transferase activity;GO:0030410//nicotianamine synthase activity	GO:0030418//nicotianamine biosynthetic process
HORVU6Hr1G032290	409.14	477.38	357.97	173.27	127.76	165.33	414.83	155.453	-1.41604	1.01419e-21	1.2483e-18	-	GO:0016740//transferase activity;GO:0030410//nicotianamine synthase activity	GO:0030418//nicotianamine biosynthetic process
HORVU4Hr1G053790	1338.08	1804.67	1271.68	643.96	592	590.36	1471.48	608.773	-1.27329	2.80198e-19	2.69903e-16	-	GO:0016740//transferase activity;GO:0030410//nicotianamine synthase activity	GO:0030418//nicotianamine biosynthetic process
HORVU4Hr1G053850	80.95	79.07	50.51	28.31	20.4	24.22	70.1767	24.31	-1.52944	3.22034e-12	8.20077e-10	-	GO:0016740//transferase activity;GO:0030410//nicotianamine synthase activity	GO:0030418//nicotianamine biosynthetic process
HORVU3Hr1G071400	1.84	0.9	2.82	4.91	4.23	5.12	1.85333	4.75333	1.35882	0.000125237	0.00416612	-	GO:0016788//hydrolase activity, acting on ester bonds	-
MSTRG.22022	4.36	5.59	2.63	10.25	8.15	8.11	4.19333	8.83667	1.0754	1.4554e-05	0.000717726	-	GO:0016788//hydrolase activity, acting on ester bonds	GO:0043170//macromolecule metabolic process;GO:0044237//cellular metabolic process;GO:0044238//primary metabolic process
HORVU7Hr1G109850	4.89	5.63	3.49	21.98	16.92	12.83	4.67	17.2433	1.88454	4.05747e-10	6.28624e-08	-	GO:0030246//carbohydrate binding	-
HORVU3Hr1G114700	22.44	24.83	30.76	7.66	10.9	15.04	26.01	11.2	-1.21557	1.88095e-06	0.000125143	-	GO:0030246//carbohydrate binding	-
HORVU4Hr1G089750	490.61	592.87	475.03	204.39	194.24	192.73	519.503	197.12	-1.39806	1.27086e-32	2.70261e-28	-	GO:0030410//nicotianamine synthase activity	GO:0030418//nicotianamine biosynthetic process
HORVU4Hr1G089870	487.83	593.47	471.41	208.76	173.33	193.33	517.57	191.807	-1.4321	1.4063e-28	4.45093e-25	-	GO:0030410//nicotianamine synthase activity	GO:0030418//nicotianamine biosynthetic process
HORVU0Hr1G017720	27.15	43.38	27.1	13.8	14.17	11.81	32.5433	13.26	-1.29528	7.05147e-09	8.22239e-07	-	GO:0030410//nicotianamine synthase activity	GO:0030418//nicotianamine biosynthetic process
HORVU7Hr1G079870	2.03	2.16	2.47	13.56	7.36	4.88	2.22	8.6	1.95378	2.23075e-05	0.00104708	-	GO:0033612//receptor serine/threonine kinase binding	GO:0045168//cell-cell signaling involved in cell fate commitment
HORVU6Hr1G082360	6.12	7.55	3.78	0.14	0.13	0.38	5.81667	0.216667	-4.74664	6.71193e-15	2.70369e-12	-	GO:0043621//protein self-association;GO:0051082//unfolded protein binding	GO:0000302//response to reactive oxygen species;GO:0006457//protein folding;GO:0009408//response to heat;GO:0009651//response to salt stress;GO:0042542//response to hydrogen peroxide;GO:0051259//protein complex oligomerization
HORVU3Hr1G020390	9.15	7.08	6.96	1.41	1.79	1.82	7.73	1.67333	-2.20774	4.64443e-13	1.53578e-10	-	GO:0043621//protein self-association;GO:0051082//unfolded protein binding	GO:0000302//response to reactive oxygen species;GO:0006457//protein folding;GO:0009408//response to heat;GO:0009651//response to salt stress;GO:0042542//response to hydrogen peroxide;GO:0051259//protein complex oligomerization
HORVU3Hr1G007500	14.89	16.18	9.35	1.92	0.78	2.2	13.4733	1.63333	-3.04422	1.01949e-08	1.16427e-06	-	GO:0043621//protein self-association;GO:0051082//unfolded protein binding	GO:0000302//response to reactive oxygen species;GO:0006457//protein folding;GO:0009408//response to heat;GO:0009651//response to salt stress;GO:0042542//response to hydrogen peroxide;GO:0051259//protein complex oligomerization
HORVU4Hr1G060720	8.28	12.1	7.54	3.92	2.51	3.94	9.30667	3.45667	-1.42888	0.000284306	0.00807531	-	GO:0043621//protein self-association;GO:0051082//unfolded protein binding	GO:0000302//response to reactive oxygen species;GO:0006457//protein folding;GO:0009408//response to heat;GO:0009651//response to salt stress;GO:0042542//response to hydrogen peroxide;GO:0051259//protein complex oligomerization
HORVU7Hr1G006580	3.53	4.99	8.76	1.13	0.8	0.59	5.76	0.84	-2.77761	6.55352e-10	9.48975e-08	-	GO:0045735//nutrient reservoir activity	-
HORVU2Hr1G122370	164.09	203.29	154.88	69.52	68.07	85.28	174.087	74.29	-1.22857	2.68773e-17	1.86083e-14	-	GO:0046522//S-methyl-5-thioribose kinase activity	GO:0009086//methionine biosynthetic process;GO:0016310//phosphorylation
HORVU2Hr1G118060	3.76	2.25	2.21	7.11	6.04	6.03	2.74	6.39333	1.22239	0.000102315	0.0036038	-	GO:0046872//metal ion binding	GO:0030001//metal ion transport
HORVU5Hr1G051560	5.85	4.98	6.42	8.71	8.51	21.49	5.75	12.9033	1.16611	0.00172048	0.0320853	-	GO:0046872//metal ion binding	GO:0030001//metal ion transport
HORVU0Hr1G016480	0.84	1.05	0.63	2.82	1.95	2.37	0.84	2.38	1.5025	0.000979568	0.021173	-	GO:0061630//ubiquitin protein ligase activity	GO:0016567//protein ubiquitination
HORVU2Hr1G123350	6.21	7.27	6.43	12.96	15.05	12.25	6.63667	13.42	1.01585	4.88504e-06	0.000289469	GO:0000145//exocyst	-	GO:0006887//exocytosis;GO:0015031//protein transport
HORVU7Hr1G055440	19.84	18.07	15.66	8.73	6.49	9.6	17.8567	8.27333	-1.10992	0.000338054	0.0092693	GO:0000785//chromatin;GO:0005634//nucleus;GO:0005667//transcription factor complex;GO:0035189//Rb-E2F complex	GO:0000977//RNA polymerase II regulatory region sequence-specific DNA binding;GO:0001102//RNA polymerase II activating transcription factor binding;GO:0008134//transcription factor binding	GO:0000082//G1/S transition of mitotic cell cycle;GO:0006351//transcription, DNA-templated;GO:0006357//regulation of transcription by RNA polymerase II;GO:0007049//cell cycle;GO:0007346//regulation of mitotic cell cycle;GO:0008285//negative regulation of cell proliferation;GO:0030154//cell differentiation;GO:0045892//negative regulation of transcription, DNA-templated;GO:0051726//regulation of ce…
HORVU2Hr1G123480	6.14	3.67	5.7	9.99	8	19.31	5.17	12.4333	1.26598	0.000125812	0.00417896	GO:0000932//P-body;GO:0030014//CCR4-NOT complex;GO:0030015//CCR4-NOT core complex	GO:0003676//nucleic acid binding;GO:0004518//nuclease activity;GO:0004527//exonuclease activity;GO:0004535//poly(A)-specific ribonuclease activity	GO:0017148//negative regulation of translation;GO:0043928//exonucleolytic nuclear-transcribed mRNA catabolic process involved in deadenylation-dependent decay;GO:0090305//nucleic acid phosphodiester bond hydrolysis;GO:0090503//RNA phosphodiester bond hydrolysis, exonucleolytic
HORVU5Hr1G021390	6.79	5.54	2.71	19.16	26.62	40.05	5.01333	28.61	2.51268	1.09091e-14	4.16709e-12	GO:0005576//extracellular region	-	GO:0006952//defense response
HORVU3Hr1G056430	3.66	3.21	1.97	7.61	19.32	6.99	2.94667	11.3067	1.94002	5.35592e-06	0.000311445	GO:0005576//extracellular region	-	GO:0006952//defense response
HORVU5Hr1G112160	1.33	2.02	0.9	3.01	3.25	3.86	1.41667	3.37333	1.25167	0.000206216	0.00623116	GO:0005576//extracellular region	-	GO:0006952//defense response
HORVU2Hr1G028430	28.13	17.31	33.44	52.43	43.18	101.28	26.2933	65.63	1.31966	6.16888e-06	0.000351341	GO:0005576//extracellular region	GO:0003723//RNA binding;GO:0004521//endoribonuclease activity;GO:0033897//ribonuclease T2 activity	GO:0006401//RNA catabolic process;GO:0090502//RNA phosphodiester bond hydrolysis, endonucleolytic
HORVU5Hr1G095060	4.48	3.6	5.03	9.29	13.46	12.65	4.37	11.8	1.43308	2.06434e-10	3.49125e-08	GO:0005576//extracellular region	GO:0004553//hydrolase activity, hydrolyzing O-glycosyl compounds;GO:0008422//beta-glucosidase activity;GO:0016787//hydrolase activity;GO:0016798//hydrolase activity, acting on glycosyl bonds	GO:0005975//carbohydrate metabolic process;GO:0008152//metabolic process;GO:0009251//glucan catabolic process
HORVU5Hr1G074980	29.99	26.08	39.26	100.96	89.61	114.83	31.7767	101.8	1.6797	8.39301e-24	1.69043e-20	GO:0005576//extracellular region	GO:0004601//peroxidase activity;GO:0016491//oxidoreductase activity;GO:0020037//heme binding;GO:0046872//metal ion binding	GO:0006979//response to oxidative stress;GO:0042744//hydrogen peroxide catabolic process;GO:0055114//oxidation-reduction process;GO:0098869//cellular oxidant detoxification
HORVU4Hr1G022270	1	1.46	1.16	3.43	3.15	2.33	1.20667	2.97	1.29944	0.00131789	0.026394	GO:0005576//extracellular region	GO:0004601//peroxidase activity;GO:0016491//oxidoreductase activity;GO:0020037//heme binding;GO:0046872//metal ion binding	GO:0006979//response to oxidative stress;GO:0042744//hydrogen peroxide catabolic process;GO:0055114//oxidation-reduction process;GO:0098869//cellular oxidant detoxification
HORVU6Hr1G000830	0	0.33	0.1	2.51	3.09	6.78	0.143333	4.12667	4.84753	2.15289e-05	0.00101484	GO:0005576//extracellular region	GO:0090729//toxin activity	GO:0006952//defense response;GO:0035821//modification of morphology or physiology of other organism
HORVU1Hr1G069830	6.12	7.71	7.98	3.5	2.03	4.31	7.27	3.28	-1.14826	0.00289039	0.0471204	GO:0005576//extracellular region;GO:0005618//cell wall;GO:0016020//membrane	-	GO:0009664//plant-type cell wall organization;GO:0071555//cell wall organization
HORVU6Hr1G067470	4.83	4.19	5.19	10.39	12.16	14.32	4.73667	12.29	1.37554	6.78153e-06	0.000377499	GO:0005576//extracellular region;GO:0005618//cell wall;GO:0048046//apoplast	GO:0004553//hydrolase activity, hydrolyzing O-glycosyl compounds;GO:0016740//transferase activity;GO:0016757//transferase activity, transferring glycosyl groups;GO:0016762//xyloglucan:xyloglucosyl transferase activity;GO:0016787//hydrolase activity;GO:0016798//hydrolase activity, acting on glycosyl bonds	GO:0005975//carbohydrate metabolic process;GO:0006073//cellular glucan metabolic process;GO:0008152//metabolic process;GO:0010411//xyloglucan metabolic process;GO:0042546//cell wall biogenesis;GO:0071555//cell wall organization
HORVU4Hr1G090130	294.1	329.37	323.48	135.45	136.27	188.49	315.65	153.403	-1.041	2.54699e-13	8.5498e-11	GO:0005576//extracellular region;GO:0005618//cell wall;GO:0048046//apoplast	GO:0030145//manganese ion binding;GO:0045735//nutrient reservoir activity;GO:0046872//metal ion binding	-
HORVU0Hr1G009470	25.19	30.16	28.66	10.8	8.87	13.77	28.0033	11.1467	-1.32899	6.50924e-10	9.48764e-08	GO:0005576//extracellular region;GO:0005618//cell wall;GO:0048046//apoplast	GO:0030145//manganese ion binding;GO:0045735//nutrient reservoir activity;GO:0046872//metal ion binding	-
HORVU0Hr1G009460	39.87	35.66	39.76	16.5	11.88	25.39	38.43	17.9233	-1.10039	1.17921e-06	8.13874e-05	GO:0005576//extracellular region;GO:0005618//cell wall;GO:0048046//apoplast	GO:0030145//manganese ion binding;GO:0045735//nutrient reservoir activity;GO:0046872//metal ion binding	-
HORVU4Hr1G090190	38.27	45.02	51.89	7.69	16.21	29.65	45.06	17.85	-1.33592	3.84552e-05	0.00165996	GO:0005576//extracellular region;GO:0005618//cell wall;GO:0048046//apoplast	GO:0030145//manganese ion binding;GO:0045735//nutrient reservoir activity;GO:0046872//metal ion binding	-
HORVU7Hr1G013470	9.78	11.27	6.82	3.6	3.24	6.91	9.29	4.58333	-1.01928	0.00104972	0.0222362	GO:0005576//extracellular region;GO:0009505//plant-type cell wall;GO:0009506//plasmodesma	GO:0004601//peroxidase activity;GO:0016491//oxidoreductase activity;GO:0020037//heme binding;GO:0046872//metal ion binding	GO:0006979//response to oxidative stress;GO:0042744//hydrogen peroxide catabolic process;GO:0055114//oxidation-reduction process;GO:0098869//cellular oxidant detoxification
MSTRG.574	4.51	3.99	6.52	2.67	2.39	2.12	5.00667	2.39333	-1.06483	0.00131881	0.026394	GO:0005576//extracellular region;GO:0009521//photosystem;GO:0009526//plastid envelope;GO:0009532//plastid stroma;GO:0031978//plastid thylakoid lumen;GO:0044434//chloroplast part	GO:0008187//poly-pyrimidine tract binding;GO:0016628//oxidoreductase activity, acting on the CH-CH group of donors, NAD or NADP as acceptor;GO:0046872//metal ion binding	GO:0000097//sulfur amino acid biosynthetic process;GO:0006605//protein targeting;GO:0006996//organelle organization;GO:0009617//response to bacterium;GO:0009620//response to fungus;GO:0009639//response to red or far red light;GO:0009642//response to light intensity;GO:0009696//salicylic acid metabolic process;GO:0009755//hormone-mediated signaling pathway;GO:0009767//photosynthetic electron trans…
HORVU3Hr1G083670	1.41	1.28	1.03	4.72	2.99	2.42	1.24	3.37667	1.44526	0.00157842	0.0300428	GO:0005576//extracellular region;GO:0016020//membrane;GO:0016021//integral component of membrane	GO:0004553//hydrolase activity, hydrolyzing O-glycosyl compounds;GO:0004568//chitinase activity;GO:0016787//hydrolase activity;GO:0016798//hydrolase activity, acting on glycosyl bonds	GO:0005975//carbohydrate metabolic process;GO:0008152//metabolic process
HORVU2Hr1G008740	0.44	0.24	0.13	2.06	0.85	2.37	0.27	1.76	2.70454	0.000266179	0.00765869	GO:0005576//extracellular region;GO:0048046//apoplast	-	-
HORVU7Hr1G002740	0.72	0.98	0.63	3.5	8.92	0.7	0.776667	4.37333	2.49337	7.93168e-05	0.00295739	GO:0005576//extracellular region;GO:0048046//apoplast	GO:0005507//copper ion binding;GO:0016491//oxidoreductase activity;GO:0046872//metal ion binding;GO:0052716//hydroquinone:oxygen oxidoreductase activity	GO:0046274//lignin catabolic process;GO:0055114//oxidation-reduction process
HORVU3Hr1G082370	3.27	4.71	3.69	6.98	7.54	13.05	3.89	9.19	1.24029	0.000117178	0.00396955	GO:0005576//extracellular region;GO:0048046//apoplast	GO:0030246//carbohydrate binding	-
HORVU2Hr1G097380	0.6	0.22	0.48	1.2	1.35	2.17	0.433333	1.57333	1.86028	0.00308654	0.0492788	GO:0005618//cell wall	GO:0016787//hydrolase activity;GO:0030599//pectinesterase activity;GO:0045330//aspartyl esterase activity;GO:0052689//carboxylic ester hydrolase activity	GO:0042545//cell wall modification;GO:0045490//pectin catabolic process
HORVU4Hr1G021010	1.46	1.93	0.88	5.31	5.17	3.58	1.42333	4.68667	1.71929	0.00011325	0.00386788	GO:0005622//intracellular	-	GO:0000160//phosphorelay signal transduction system
HORVU4Hr1G007420	1.12	1.21	1.3	0.33	0.2	0.1	1.21	0.21	-2.52655	3.92319e-05	0.00167961	GO:0005622//intracellular;GO:0005634//nucleus	GO:0005515//protein binding;GO:0008270//zinc ion binding	GO:0006355//regulation of transcription, DNA-templated
HORVU4Hr1G056950	17.88	23.35	22	7.96	8.92	12.78	21.0767	9.88667	-1.09209	7.71319e-05	0.00290022	GO:0005622//intracellular;GO:0005634//nucleus	GO:0005548//phospholipid transporter activity	GO:0015914//phospholipid transport
HORVU7Hr1G080190	9.52	6.18	7.77	3.36	4.76	3.47	7.82333	3.86333	-1.01794	0.000872027	0.0193005	GO:0005622//intracellular;GO:0005783//endoplasmic reticulum;GO:0005794//Golgi apparatus;GO:0030127//COPII vesicle coat;GO:0070971//endoplasmic reticulum exit site	GO:0000166//nucleotide binding;GO:0003924//GTPase activity;GO:0005525//GTP binding	GO:0003400//regulation of COPII vesicle coating;GO:0006886//intracellular protein transport;GO:0006888//ER to Golgi vesicle-mediated transport;GO:0015031//protein transport;GO:0016050//vesicle organization;GO:0016192//vesicle-mediated transport;GO:0061024//membrane organization;GO:0070863//positive regulation of protein exit from endoplasmic reticulum
HORVU0Hr1G003890	85.16	112.46	55.93	26.31	28.72	49.15	84.5167	34.7267	-1.28319	0.00172986	0.032233	GO:0005623//cell	GO:0003824//catalytic activity;GO:0004604//phosphoadenylyl-sulfate reductase (thioredoxin) activity;GO:0016671//oxidoreductase activity, acting on a sulfur group of donors, disulfide as acceptor	GO:0019344//cysteine biosynthetic process;GO:0019419//sulfate reduction;GO:0045454//cell redox homeostasis;GO:0055114//oxidation-reduction process
HORVU5Hr1G051570	0.93	0.84	0.47	1.74	3.1	2.69	0.746667	2.51	1.74915	0.00013745	0.00447167	GO:0005634//nucleus	-	GO:0006355//regulation of transcription, DNA-templated
HORVU4Hr1G076820	1.11	0.93	1.04	5.17	4.9	6.7	1.02667	5.59	2.44488	2.69059e-10	4.3831e-08	GO:0005634//nucleus	-	GO:0009611//response to wounding;GO:0031347//regulation of defense response;GO:2000022//regulation of jasmonic acid mediated signaling pathway
HORVU7Hr1G041230	0.81	0.53	0.18	5.28	2.74	5.13	0.506667	4.38333	3.11292	5.92532e-10	8.81043e-08	GO:0005634//nucleus	-	GO:0009611//response to wounding;GO:0031347//regulation of defense response;GO:2000022//regulation of jasmonic acid mediated signaling pathway
HORVU7Hr1G041300	0.14	0.04	0	0.57	0.68	0.71	0.06	0.653333	3.44478	1.19894e-05	0.000607575	GO:0005634//nucleus	-	GO:0009611//response to wounding;GO:0031347//regulation of defense response;GO:2000022//regulation of jasmonic acid mediated signaling pathway
HORVU2Hr1G070880	1.43	1.52	1.24	3.13	2.63	3.59	1.39667	3.11667	1.15802	4.60406e-05	0.00189245	GO:0005634//nucleus	-	GO:0009611//response to wounding;GO:0031347//regulation of defense response;GO:2000022//regulation of jasmonic acid mediated signaling pathway
HORVU7Hr1G041260	0.62	0	0.39	2.86	1.17	2.47	0.336667	2.16667	2.68608	0.00090413	0.0198523	GO:0005634//nucleus	-	GO:0009611//response to wounding;GO:0031347//regulation of defense response;GO:2000022//regulation of jasmonic acid mediated signaling pathway
HORVU1Hr1G058390	1.79	3.03	2.77	0.33	0.78	0.91	2.53	0.673333	-1.90974	0.000457526	0.0117593	GO:0005634//nucleus	-	GO:0010112//regulation of systemic acquired resistance
HORVU7Hr1G089910	1.99	2.15	1.67	11.13	12.94	15.18	1.93667	13.0833	2.75608	1.85771e-24	4.11576e-21	GO:0005634//nucleus	-	GO:0016036//cellular response to phosphate starvation;GO:0070417//cellular response to cold;GO:0080040//positive regulation of cellular response to phosphate starvation
HORVU6Hr1G016900	17.81	17.2	17.7	5.23	7.43	13.67	17.57	8.77667	-1.00137	0.00115325	0.0238564	GO:0005634//nucleus	-	GO:0032875//regulation of DNA endoreduplication;GO:0045786//negative regulation of cell cycle;GO:0045839//negative regulation of mitotic nuclear division
HORVU1Hr1G092360	2.43	4.54	3.7	9.72	9.47	11.71	3.55667	10.3	1.53405	4.47302e-07	3.46503e-05	GO:0005634//nucleus	GO:0000976//transcription regulatory region sequence-specific DNA binding;GO:0003677//DNA binding;GO:0003700//DNA-binding transcription factor activity;GO:0043565//sequence-specific DNA binding	GO:0006355//regulation of transcription, DNA-templated
HORVU3Hr1G066390	0.23	0.32	0.38	1.24	0.84	0.83	0.31	0.97	1.64572	0.000635755	0.015178	GO:0005634//nucleus	GO:0000976//transcription regulatory region sequence-specific DNA binding;GO:0003700//DNA-binding transcription factor activity;GO:0043565//sequence-specific DNA binding;GO:0046983//protein dimerization activity	GO:0006355//regulation of transcription, DNA-templated
HORVU5Hr1G018100	17.49	25.83	18.07	6.95	5.21	7.27	20.4633	6.47667	-1.65972	1.61882e-11	3.44855e-09	GO:0005634//nucleus	GO:0001228//DNA-binding transcription activator activity, RNA polymerase II-specific;GO:0046983//protein dimerization activity	GO:0045944//positive regulation of transcription by RNA polymerase II
HORVU5Hr1G090000	3.47	2.82	1.85	0.36	1.16	0.43	2.71333	0.65	-2.06155	0.000368105	0.00986709	GO:0005634//nucleus	GO:0003676//nucleic acid binding;GO:0003723//RNA binding	GO:0006397//mRNA processing;GO:0008380//RNA splicing
HORVU6Hr1G055440	0.28	0.47	0.42	1.96	2.56	4.06	0.39	2.86	2.87447	2.22176e-06	0.000143927	GO:0005634//nucleus	GO:0003676//nucleic acid binding;GO:0003723//RNA binding;GO:0003729//mRNA binding	-
HORVU3Hr1G083740	0.4	0.61	0.44	2.26	1.4	1.19	0.483333	1.61667	1.74193	0.000498894	0.0125602	GO:0005634//nucleus	GO:0003677//DNA binding	-
HORVU2Hr1G104580	0.96	1.64	1.4	4.43	5.41	1.69	1.33333	3.84333	1.52732	0.000770872	0.0175346	GO:0005634//nucleus	GO:0003677//DNA binding	-
HORVU1Hr1G073900	1.33	0.6	1.51	10.04	7.44	9.42	1.14667	8.96667	2.96713	1.05955e-16	6.17747e-14	GO:0005634//nucleus	GO:0003677//DNA binding	GO:0006355//regulation of transcription, DNA-templated
HORVU2Hr1G103930	13.27	12.54	11.52	4.24	6.83	7.03	12.4433	6.03333	-1.04435	2.18036e-07	1.79576e-05	GO:0005634//nucleus	GO:0003677//DNA binding	GO:0006355//regulation of transcription, DNA-templated
HORVU1Hr1G044560	3.45	3.48	3.43	8.08	8.47	6.22	3.45333	7.59	1.13611	1.06413e-06	7.46072e-05	GO:0005634//nucleus	GO:0003677//DNA binding	GO:0006355//regulation of transcription, DNA-templated
HORVU5Hr1G045650	7.48	6.5	5.47	12.23	22.84	7.65	6.48333	14.24	1.13514	0.00104793	0.0222362	GO:0005634//nucleus	GO:0003677//DNA binding	GO:0006355//regulation of transcription, DNA-templated
HORVU2Hr1G099890	8.93	9.04	8.73	20.5	22.97	22.74	8.9	22.07	1.31021	4.75345e-15	2.01812e-12	GO:0005634//nucleus	GO:0003677//DNA binding;GO:0003700//DNA-binding transcription factor activity	GO:0006351//transcription, DNA-templated;GO:0006355//regulation of transcription, DNA-templated
HORVU5Hr1G080790	42.27	45.23	45.64	111.66	143.1	72.21	44.38	108.99	1.29621	1.45543e-09	1.99044e-07	GO:0005634//nucleus	GO:0003677//DNA binding;GO:0003700//DNA-binding transcription factor activity	GO:0006351//transcription, DNA-templated;GO:0006355//regulation of transcription, DNA-templated
HORVU7Hr1G035440	0.88	0.95	1.45	4.64	3.17	5.32	1.09333	4.37667	2.0011	8.90966e-07	6.47192e-05	GO:0005634//nucleus	GO:0003677//DNA binding;GO:0003700//DNA-binding transcription factor activity	GO:0006351//transcription, DNA-templated;GO:0006355//regulation of transcription, DNA-templated
HORVU4Hr1G013410	0.3	0.61	0.3	2.06	1.57	1.64	0.403333	1.75667	2.1228	0.000161248	0.00511811	GO:0005634//nucleus	GO:0003677//DNA binding;GO:0003700//DNA-binding transcription factor activity	GO:0006351//transcription, DNA-templated;GO:0006355//regulation of transcription, DNA-templated
HORVU2Hr1G093660	3.57	3.19	3.22	8.62	6.05	5.99	3.32667	6.88667	1.04973	0.000174551	0.00546584	GO:0005634//nucleus	GO:0003677//DNA binding;GO:0003700//DNA-binding transcription factor activity	GO:0006351//transcription, DNA-templated;GO:0006355//regulation of transcription, DNA-templated
HORVU6Hr1G065430	0.78	0.69	0.57	1.39	1.4	1.39	0.68	1.39333	1.03493	0.00279793	0.0461079	GO:0005634//nucleus	GO:0003677//DNA binding;GO:0003700//DNA-binding transcription factor activity	GO:0006351//transcription, DNA-templated;GO:0006355//regulation of transcription, DNA-templated
HORVU3Hr1G114970	0.53	0.18	0.53	2.46	3.49	0.95	0.413333	2.3	2.47626	8.28654e-06	0.00044345	GO:0005634//nucleus	GO:0003677//DNA binding;GO:0003700//DNA-binding transcription factor activity	GO:0006355//regulation of transcription, DNA-templated
HORVU5Hr1G034830	9.01	8.12	8.59	22.77	17.59	33.2	8.57333	24.52	1.51603	6.89659e-11	1.31719e-08	GO:0005634//nucleus	GO:0003677//DNA binding;GO:0003700//DNA-binding transcription factor activity;GO:0043565//sequence-specific DNA binding	GO:0006355//regulation of transcription, DNA-templated
HORVU7Hr1G113850	3.09	2.46	2.05	7.53	5.94	6.72	2.53333	6.73	1.40957	3.69104e-07	2.89982e-05	GO:0005634//nucleus	GO:0003677//DNA binding;GO:0003700//DNA-binding transcription factor activity;GO:0043565//sequence-specific DNA binding	GO:0006355//regulation of transcription, DNA-templated
HORVU0Hr1G001430	4.9	4.81	4.68	10.37	9.49	9.9	4.79667	9.92	1.04831	4.0753e-07	3.17916e-05	GO:0005634//nucleus	GO:0003677//DNA binding;GO:0003700//DNA-binding transcription factor activity;GO:0043565//sequence-specific DNA binding	GO:0006355//regulation of transcription, DNA-templated
HORVU1Hr1G080300	0.88	0.56	0.41	3.53	2.41	3.48	0.616667	3.14	2.3482	9.51403e-07	6.80678e-05	GO:0005634//nucleus	GO:0003677//DNA binding;GO:0003700//DNA-binding transcription factor activity;GO:0043565//sequence-specific DNA binding	GO:0006355//regulation of transcription, DNA-templated
HORVU1Hr1G027700	2.36	2.09	2.78	6.42	4.07	9.41	2.41	6.63333	1.4607	4.50097e-05	0.0018674	GO:0005634//nucleus	GO:0003677//DNA binding;GO:0003700//DNA-binding transcription factor activity;GO:0043565//sequence-specific DNA binding	GO:0006355//regulation of transcription, DNA-templated
HORVU5Hr1G096420	3.57	5.17	6.9	11.77	11.84	10.01	5.21333	11.2067	1.10408	7.40031e-05	0.00281225	GO:0005634//nucleus	GO:0003677//DNA binding;GO:0003700//DNA-binding transcription factor activity;GO:0043565//sequence-specific DNA binding	GO:0006355//regulation of transcription, DNA-templated
HORVU3Hr1G020140	2.22	1.34	1.98	4.41	4.39	4.57	1.84667	4.45667	1.27104	0.000190299	0.00584753	GO:0005634//nucleus	GO:0003677//DNA binding;GO:0003700//DNA-binding transcription factor activity;GO:0043565//sequence-specific DNA binding	GO:0006355//regulation of transcription, DNA-templated
HORVU6Hr1G028790	11.8	10.74	13.08	30.28	28.7	34.97	11.8733	31.3167	1.39921	8.84944e-18	7.00212e-15	GO:0005634//nucleus	GO:0003677//DNA binding;GO:0003700//DNA-binding transcription factor activity;GO:0043565//sequence-specific DNA binding;GO:1990841//promoter-specific chromatin binding	GO:0002237//response to molecule of bacterial origin;GO:0002238//response to molecule of fungal origin;GO:0006355//regulation of transcription, DNA-templated;GO:0009409//response to cold;GO:0009414//response to water deprivation;GO:0009611//response to wounding;GO:0009617//response to bacterium;GO:0009620//response to fungus;GO:0009623//response to parasitic fungus;GO:0009651//response to salt st…
HORVU3Hr1G004050	1.09	0.93	0.9	2.91	4.45	1.24	0.973333	2.86667	1.55837	0.0010532	0.0222862	GO:0005634//nucleus	GO:0003677//DNA binding;GO:0043565//sequence-specific DNA binding	GO:0006355//regulation of transcription, DNA-templated
HORVU3Hr1G056980	0.78	0.8	1.75	3.26	2.05	3.86	1.11	3.05667	1.4614	0.00160681	0.0302969	GO:0005634//nucleus	GO:0003677//DNA binding;GO:0043565//sequence-specific DNA binding	GO:0006355//regulation of transcription, DNA-templated
HORVU2Hr1G020140	3.98	2.51	7.53	13.64	14.98	13.54	4.67333	14.0533	1.58839	2.76749e-07	2.24592e-05	GO:0005634//nucleus	GO:0003677//DNA binding;GO:0043565//sequence-specific DNA binding	GO:0045892//negative regulation of transcription, DNA-templated
HORVU1Hr1G069140	0	0	0.15	1.09	2.14	2.05	0.05	1.76	5.1375	4.93917e-06	0.000290258	GO:0005634//nucleus	GO:0003700//DNA-binding transcription factor activity;GO:0043565//sequence-specific DNA binding	GO:0006355//regulation of transcription, DNA-templated
HORVU0Hr1G020200	0.05	0	0	1.95	1.16	5.06	0.0166667	2.72333	7.35226	1.21901e-07	1.06747e-05	GO:0005634//nucleus	GO:0003700//DNA-binding transcription factor activity;GO:0046983//protein dimerization activity	GO:0006355//regulation of transcription, DNA-templated
HORVU7Hr1G027560	43.5	42.77	35.98	13.53	17.67	22.39	40.75	17.8633	-1.1898	3.65366e-10	5.7809e-08	GO:0005634//nucleus	GO:0005515//protein binding;GO:0008270//zinc ion binding	GO:0009909//regulation of flower development
HORVU7Hr1G085130	5.15	4.53	5.03	1.37	1.3	1.23	4.90333	1.3	-1.91525	4.93458e-10	7.43712e-08	GO:0005634//nucleus;GO:0005730//nucleolus	GO:0003677//DNA binding;GO:0003713//transcription coactivator activity;GO:0043565//sequence-specific DNA binding	GO:0009408//response to heat;GO:0009414//response to water deprivation;GO:0009737//response to abscisic acid;GO:1903508//positive regulation of nucleic acid-templated transcription
HORVU5Hr1G059280	0.52	0.54	0.19	3.87	3.14	2.89	0.416667	3.3	2.9855	2.07719e-14	7.54427e-12	GO:0005634//nucleus;GO:0005737//cytoplasm	GO:0004842//ubiquitin-protein transferase activity;GO:0005515//protein binding	GO:0016567//protein ubiquitination
HORVU5Hr1G084140	10.77	12.64	6.42	4.48	4.49	4.98	9.94333	4.65	-1.0965	0.000409403	0.0107979	GO:0005634//nucleus;GO:0005737//cytoplasm	GO:0097602//cullin family protein binding	GO:0006511//ubiquitin-dependent protein catabolic process;GO:0016567//protein ubiquitination;GO:0031146//SCF-dependent proteasomal ubiquitin-dependent protein catabolic process
HORVU2Hr1G122760	0.67	1.2	1.13	0	0.2	0.09	1	0.0966667	-3.37084	4.76385e-05	0.00195089	GO:0005634//nucleus;GO:0005737//cytoplasm;GO:0005783//endoplasmic reticulum;GO:0005788//endoplasmic reticulum lumen;GO:0016020//membrane;GO:0034663//endoplasmic reticulum chaperone complex	GO:0000166//nucleotide binding;GO:0005524//ATP binding;GO:0016887//ATPase activity;GO:0031072//heat shock protein binding;GO:0044183//protein binding involved in protein folding;GO:0051082//unfolded protein binding;GO:0051787//misfolded protein binding	GO:0006986//response to unfolded protein;GO:0030433//ubiquitin-dependent ERAD pathway;GO:0030968//endoplasmic reticulum unfolded protein response;GO:0034620//cellular response to unfolded protein;GO:0042026//protein refolding;GO:0051085//chaperone cofactor-dependent protein refolding
HORVU1Hr1G026840	55.65	56.3	46.12	21.92	21.41	33.16	52.69	25.4967	-1.04722	1.47066e-09	1.99893e-07	GO:0005634//nucleus;GO:0005829//cytosol	GO:0000166//nucleotide binding;GO:0005524//ATP binding	-
HORVU3Hr1G095200	2.63	2.13	2.35	7.06	4.85	6.9	2.37	6.27	1.40358	0.000126258	0.00418749	GO:0005634//nucleus;GO:0016020//membrane;GO:0016021//integral component of membrane	GO:0000976//transcription regulatory region sequence-specific DNA binding;GO:0000977//RNA polymerase II regulatory region sequence-specific DNA binding;GO:0000981//DNA-binding transcription factor activity, RNA polymerase II-specific;GO:0003677//DNA binding;GO:0008134//transcription factor binding;GO:0043565//sequence-specific DNA binding;GO:0046983//protein dimerization activity	GO:0006351//transcription, DNA-templated;GO:0006355//regulation of transcription, DNA-templated;GO:0045944//positive regulation of transcription by RNA polymerase II;GO:0048481//plant ovule development
HORVU2Hr1G066100	2.42	1.47	1.8	8.94	5.76	9.17	1.89667	7.95667	2.0687	2.40582e-13	8.20016e-11	GO:0005634//nucleus;GO:0016020//membrane;GO:0016021//integral component of membrane	GO:0000976//transcription regulatory region sequence-specific DNA binding;GO:0003700//DNA-binding transcription factor activity;GO:0043565//sequence-specific DNA binding;GO:0046983//protein dimerization activity	GO:0006355//regulation of transcription, DNA-templated
HORVU5Hr1G093960	9.66	4.7	4.9	14.15	13.59	16.45	6.42	14.73	1.19811	4.63326e-06	0.00027594	GO:0005634//nucleus;GO:0016020//membrane;GO:0016021//integral component of membrane	GO:0003677//DNA binding;GO:0046983//protein dimerization activity	GO:0006302//double-strand break repair;GO:0006310//DNA recombination;GO:0009414//response to water deprivation
HORVU4Hr1G021000	17.52	15.69	17.88	46.61	49.61	32.01	17.03	42.7433	1.32762	1.76502e-12	4.7688e-10	GO:0005634//nucleus;GO:0016020//membrane;GO:0016021//integral component of membrane	GO:0005515//protein binding	GO:0000160//phosphorelay signal transduction system;GO:0048511//rhythmic process
HORVU5Hr1G094380	15.54	16.41	12.62	3.51	1.79	4.25	14.8567	3.18333	-2.2225	1.18673e-12	3.41454e-10	GO:0005634//nucleus;GO:0042025//host cell nucleus	GO:0000978//RNA polymerase II proximal promoter sequence-specific DNA binding;GO:0003677//DNA binding;GO:0003700//DNA-binding transcription factor activity;GO:0043565//sequence-specific DNA binding	GO:0006355//regulation of transcription, DNA-templated;GO:0006357//regulation of transcription by RNA polymerase II;GO:0034605//cellular response to heat
HORVU4Hr1G054480	2.93	3.99	3.54	13.1	4.73	4.11	3.48667	7.31333	1.06868	0.00220865	0.0388663	GO:0005680//anaphase-promoting complex	GO:0004842//ubiquitin-protein transferase activity;GO:0046872//metal ion binding	GO:0016567//protein ubiquitination;GO:0051301//cell division
HORVU4Hr1G060940	236.62	260.54	197.9	97.02	87.23	118.04	231.687	100.763	-1.2012	2.43782e-17	1.80033e-14	GO:0005681//spliceosomal complex	GO:0003676//nucleic acid binding;GO:0003723//RNA binding	GO:0009644//response to high light intensity;GO:0043484//regulation of RNA splicing;GO:0048026//positive regulation of mRNA splicing, via spliceosome
HORVU3Hr1G071120	1.27	1.3	0.43	0.11	0.07	0.19	1	0.123333	-3.01937	0.000812963	0.0182669	GO:0005737//cytoplasm	GO:0000166//nucleotide binding;GO:0005524//ATP binding;GO:0016887//ATPase activity	GO:0006986//response to unfolded protein;GO:0019538//protein metabolic process;GO:0034605//cellular response to heat
HORVU3Hr1G086500	6.06	6.48	6.15	0.74	0.45	1.1	6.23	0.763333	-3.02885	3.71753e-23	5.88298e-20	GO:0005737//cytoplasm	GO:0000166//nucleotide binding;GO:0005524//ATP binding;GO:0016887//ATPase activity;GO:0031072//heat shock protein binding;GO:0044183//protein binding involved in protein folding;GO:0051082//unfolded protein binding;GO:0051787//misfolded protein binding	GO:0006986//response to unfolded protein;GO:0034620//cellular response to unfolded protein;GO:0042026//protein refolding;GO:0051085//chaperone cofactor-dependent protein refolding
HORVU4Hr1G059390	543.21	556.55	402.11	142.36	97.51	277.56	500.623	172.477	-1.53732	0.00102982	0.021917	GO:0005737//cytoplasm	GO:0000166//nucleotide binding;GO:0005524//ATP binding;GO:0016887//ATPase activity;GO:0031072//heat shock protein binding;GO:0044183//protein binding involved in protein folding;GO:0051082//unfolded protein binding;GO:0051787//misfolded protein binding	GO:0006986//response to unfolded protein;GO:0034620//cellular response to unfolded protein;GO:0042026//protein refolding;GO:0051085//chaperone cofactor-dependent protein refolding
HORVU5Hr1G026730	304.34	315.83	287.33	145.5	114.5	179.14	302.5	146.38	-1.04722	2.62559e-12	6.84351e-10	GO:0005737//cytoplasm	GO:0000287//magnesium ion binding;GO:0003824//catalytic activity;GO:0008270//zinc ion binding;GO:0016787//hydrolase activity;GO:0016829//lyase activity;GO:0043715//2,3-diketo-5-methylthiopentyl-1-phosphate enolase activity;GO:0043716//2-hydroxy-3-keto-5-methylthiopentenyl-1-phosphate phosphatase activity;GO:0043874//acireductone synthase activity;GO:0046570//methylthioribulose 1-phosphate dehydra…	GO:0008152//metabolic process;GO:0008652//cellular amino acid biosynthetic process;GO:0009086//methionine biosynthetic process;GO:0016311//dephosphorylation;GO:0019284//L-methionine salvage from S-adenosylmethionine;GO:0019509//L-methionine salvage from methylthioadenosine
HORVU2Hr1G067750	10.8	10.65	8.25	1.52	1.08	3.35	9.9	1.98333	-2.3195	9.26689e-14	3.31142e-11	GO:0005737//cytoplasm	GO:0003755//peptidyl-prolyl cis-trans isomerase activity;GO:0005515//protein binding;GO:0016853//isomerase activity	GO:0000413//protein peptidyl-prolyl isomerization;GO:0061077//chaperone-mediated protein folding
HORVU6Hr1G015500	37.73	35.6	45.85	80.63	134.31	75.05	39.7267	96.6633	1.28286	6.21212e-10	9.1753e-08	GO:0005737//cytoplasm	GO:0003824//catalytic activity;GO:0004459//L-lactate dehydrogenase activity;GO:0016491//oxidoreductase activity;GO:0016616//oxidoreductase activity, acting on the CH-OH group of donors, NAD or NADP as acceptor	GO:0005975//carbohydrate metabolic process;GO:0019752//carboxylic acid metabolic process;GO:0055114//oxidation-reduction process
HORVU2Hr1G012830	0.62	0.5	0.85	2.99	5.36	1.48	0.656667	3.27667	2.319	5.80065e-05	0.00231139	GO:0005737//cytoplasm	GO:0003824//catalytic activity;GO:0004459//L-lactate dehydrogenase activity;GO:0016491//oxidoreductase activity;GO:0016616//oxidoreductase activity, acting on the CH-OH group of donors, NAD or NADP as acceptor	GO:0005975//carbohydrate metabolic process;GO:0019752//carboxylic acid metabolic process;GO:0055114//oxidation-reduction process
HORVU7Hr1G091860	1.23	0.57	0.41	3.73	3.16	0.92	0.736667	2.60333	1.82128	0.00146348	0.0285166	GO:0005737//cytoplasm	GO:0003824//catalytic activity;GO:0016829//lyase activity;GO:0016831//carboxy-lyase activity;GO:0030170//pyridoxal phosphate binding	GO:0006520//cellular amino acid metabolic process;GO:0019752//carboxylic acid metabolic process
HORVU1Hr1G049070	5.8	7.26	5.14	15.93	26.81	13.74	6.06667	18.8267	1.6338	3.21244e-08	3.22043e-06	GO:0005737//cytoplasm	GO:0004364//glutathione transferase activity;GO:0005515//protein binding	GO:0006749//glutathione metabolic process
HORVU2Hr1G045200	1.92	2.55	1.5	5.42	9.26	6.25	1.99	6.97667	1.80977	2.19048e-07	1.79741e-05	GO:0005737//cytoplasm	GO:0004364//glutathione transferase activity;GO:0005515//protein binding	GO:0006749//glutathione metabolic process
HORVU3Hr1G107350	0.43	0.13	0.16	1.16	1.95	1.54	0.24	1.55	2.69116	0.0023226	0.040384	GO:0005737//cytoplasm	GO:0004364//glutathione transferase activity;GO:0005515//protein binding	GO:0006749//glutathione metabolic process
HORVU5Hr1G067720	2.41	2.1	1.81	5.69	5.44	3.38	2.10667	4.83667	1.19905	0.000200837	0.00612042	GO:0005737//cytoplasm	GO:0005509//calcium ion binding;GO:0005544//calcium-dependent phospholipid binding	-
HORVU5Hr1G112610	1.58	0.95	1.55	3.09	7.1	2.42	1.36	4.20333	1.62793	0.00113401	0.0236425	GO:0005737//cytoplasm	GO:0016787//hydrolase activity;GO:0030598//rRNA N-glycosylase activity;GO:0090729//toxin activity	GO:0006952//defense response;GO:0017148//negative regulation of translation;GO:0031640//killing of cells of other organism;GO:0035821//modification of morphology or physiology of other organism;GO:0050832//defense response to fungus
HORVU3Hr1G074230	3.66	4.28	3.82	8.41	8.07	7.57	3.92	8.01667	1.03215	6.37838e-08	6.01479e-06	GO:0005737//cytoplasm	GO:0016881//acid-amino acid ligase activity	-
HORVU4Hr1G089090	6.38	7.3	6.72	1.79	1.89	1.83	6.8	1.83667	-1.88844	3.2648e-17	2.1274e-14	GO:0005737//cytoplasm;GO:0005739//mitochondrion;GO:0005774//vacuolar membrane	GO:0000166//nucleotide binding;GO:0005524//ATP binding;GO:0016887//ATPase activity;GO:0031072//heat shock protein binding;GO:0044183//protein binding involved in protein folding;GO:0051082//unfolded protein binding;GO:0051787//misfolded protein binding	GO:0006457//protein folding;GO:0006986//response to unfolded protein;GO:0034620//cellular response to unfolded protein;GO:0042026//protein refolding;GO:0051085//chaperone cofactor-dependent protein refolding
HORVU6Hr1G029750	0.17	0.05	0.14	0.99	1.27	1.71	0.12	1.32333	3.46307	2.08902e-05	0.000991052	GO:0005737//cytoplasm;GO:0005829//cytosol	-	GO:0006541//glutamine metabolic process
HORVU6Hr1G063570	483.47	523.87	429.48	206.96	160.81	275.73	478.94	214.5	-1.15887	1.47022e-11	3.16239e-09	GO:0005737//cytoplasm;GO:0005829//cytosol	GO:0000166//nucleotide binding;GO:0004478//methionine adenosyltransferase activity;GO:0005524//ATP binding;GO:0016740//transferase activity;GO:0046872//metal ion binding	GO:0006556//S-adenosylmethionine biosynthetic process;GO:0006730//one-carbon metabolic process
HORVU6Hr1G063540	640.99	757.36	580.63	308.95	241.86	402	659.66	317.603	-1.0545	7.32297e-10	1.05351e-07	GO:0005737//cytoplasm;GO:0005829//cytosol	GO:0000166//nucleotide binding;GO:0004478//methionine adenosyltransferase activity;GO:0005524//ATP binding;GO:0016740//transferase activity;GO:0046872//metal ion binding	GO:0006556//S-adenosylmethionine biosynthetic process;GO:0006730//one-carbon metabolic process
HORVU5Hr1G019030	126.46	162.11	113.84	328.89	413.45	233.02	134.137	325.12	1.27727	7.06757e-11	1.33831e-08	GO:0005737//cytoplasm;GO:0005829//cytosol	GO:0003824//catalytic activity;GO:0003872//6-phosphofructokinase activity;GO:0005524//ATP binding;GO:0008443//phosphofructokinase activity;GO:0016301//kinase activity;GO:0016740//transferase activity;GO:0046872//metal ion binding;GO:0047334//diphosphate-fructose-6-phosphate 1-phosphotransferase activity	GO:0006002//fructose 6-phosphate metabolic process;GO:0006096//glycolytic process;GO:0008152//metabolic process;GO:0009749//response to glucose;GO:0015979//photosynthesis;GO:0016310//phosphorylation;GO:0046835//carbohydrate phosphorylation;GO:0061615//glycolytic process through fructose-6-phosphate
HORVU3Hr1G022770	157.73	197.47	156.06	76.93	68.91	68.24	170.42	71.36	-1.25591	5.08788e-23	7.04512e-20	GO:0005737//cytoplasm;GO:0005829//cytosol	GO:0003824//catalytic activity;GO:0008483//transaminase activity;GO:0010326//methionine-oxo-acid transaminase activity;GO:0030170//pyridoxal phosphate binding	GO:0006555//methionine metabolic process;GO:0006558//L-phenylalanine metabolic process;GO:0006568//tryptophan metabolic process;GO:0006569//tryptophan catabolic process;GO:0006570//tyrosine metabolic process;GO:0009058//biosynthetic process;GO:0009072//aromatic amino acid family metabolic process;GO:0009641//shade avoidance;GO:0009698//phenylpropanoid metabolic process;GO:0009851//auxin biosynthe…
HORVU4Hr1G016770	154.23	141.96	142.43	269.1	409.5	226.16	146.207	301.587	1.04456	1.08628e-09	1.50415e-07	GO:0005737//cytoplasm;GO:0005829//cytosol	GO:0004022//alcohol dehydrogenase (NAD) activity;GO:0004024//alcohol dehydrogenase activity, zinc-dependent;GO:0008270//zinc ion binding;GO:0016491//oxidoreductase activity;GO:0046872//metal ion binding;GO:0051903//S-(hydroxymethyl)glutathione dehydrogenase activity	GO:0046294//formaldehyde catabolic process;GO:0055114//oxidation-reduction process
HORVU7Hr1G049370	406.97	421.99	274.19	50.43	37.31	124.23	367.717	70.6567	-2.3797	2.09691e-05	0.000991678	GO:0005737//cytoplasm;GO:0005829//cytosol;GO:0005886//plasma membrane;GO:0009986//cell surface;GO:0032991//protein-containing complex;GO:0048471//perinuclear region of cytoplasm	GO:0000166//nucleotide binding;GO:0005524//ATP binding;GO:0051082//unfolded protein binding	GO:0006457//protein folding;GO:0034605//cellular response to heat;GO:0050821//protein stabilization
HORVU7Hr1G049340	279.68	315.71	198.87	38.25	28.83	96.44	264.753	54.5067	-2.28014	3.32787e-05	0.00147163	GO:0005737//cytoplasm;GO:0005829//cytosol;GO:0005886//plasma membrane;GO:0009986//cell surface;GO:0032991//protein-containing complex;GO:0048471//perinuclear region of cytoplasm	GO:0000166//nucleotide binding;GO:0005524//ATP binding;GO:0051082//unfolded protein binding	GO:0006457//protein folding;GO:0034605//cellular response to heat;GO:0050821//protein stabilization
HORVU6Hr1G022660	5.67	2.99	2.81	1.39	1.31	1.64	3.82333	1.44667	-1.4021	0.000373712	0.00998744	GO:0005737//cytoplasm;GO:0005829//cytosol;GO:0016020//membrane;GO:0016021//integral component of membrane;GO:0017101//aminoacyl-tRNA synthetase multienzyme complex	GO:0000166//nucleotide binding;GO:0003723//RNA binding;GO:0004812//aminoacyl-tRNA ligase activity;GO:0004815//aspartate-tRNA ligase activity;GO:0005524//ATP binding	GO:0006412//translation;GO:0006418//tRNA aminoacylation for protein translation;GO:0006422//aspartyl-tRNA aminoacylation
HORVU5Hr1G067880	538.66	609.68	434.61	224.43	186.53	200.18	527.65	203.713	-1.37304	4.37201e-23	6.45746e-20	GO:0005737//cytoplasm;GO:0009507//chloroplast	GO:0003824//catalytic activity;GO:0008483//transaminase activity;GO:0016212//kynurenine-oxoglutarate transaminase activity;GO:0016740//transferase activity;GO:0030170//pyridoxal phosphate binding	GO:0009058//biosynthetic process;GO:0097052//L-kynurenine metabolic process
HORVU5Hr1G012290	28.18	26.23	25.35	74.33	79.59	59.59	26.5867	71.17	1.42057	7.29918e-18	5.98938e-15	GO:0005737//cytoplasm;GO:0015629//actin cytoskeleton	GO:0004553//hydrolase activity, hydrolyzing O-glycosyl compounds;GO:0016787//hydrolase activity;GO:0016798//hydrolase activity, acting on glycosyl bonds;GO:0016985//mannan endo-1,4-beta-mannosidase activity;GO:0051015//actin filament binding	GO:0005975//carbohydrate metabolic process;GO:0007015//actin filament organization;GO:0007163//establishment or maintenance of cell polarity;GO:0008152//metabolic process;GO:0016477//cell migration;GO:0051017//actin filament bundle assembly
HORVU5Hr1G012450	1.82	1.91	1.47	3.91	6.52	2.1	1.73333	4.17667	1.2688	0.00114594	0.0237274	GO:0005737//cytoplasm;GO:0015629//actin cytoskeleton	GO:0004553//hydrolase activity, hydrolyzing O-glycosyl compounds;GO:0016787//hydrolase activity;GO:0016798//hydrolase activity, acting on glycosyl bonds;GO:0016985//mannan endo-1,4-beta-mannosidase activity;GO:0051015//actin filament binding	GO:0005975//carbohydrate metabolic process;GO:0007015//actin filament organization;GO:0007163//establishment or maintenance of cell polarity;GO:0008152//metabolic process;GO:0016477//cell migration;GO:0051017//actin filament bundle assembly
HORVU5Hr1G051160	0.5	0.47	0.75	3.92	4.4	4.58	0.573333	4.3	2.90689	3.04911e-17	2.04706e-14	GO:0005737//cytoplasm;GO:0016020//membrane;GO:0016021//integral component of membrane	GO:0004725//protein tyrosine phosphatase activity;GO:0005524//ATP binding;GO:0016791//phosphatase activity;GO:0042626//ATPase activity, coupled to transmembrane movement of substances	GO:0016311//dephosphorylation;GO:0035335//peptidyl-tyrosine dephosphorylation;GO:0055085//transmembrane transport
HORVU2Hr1G038120	9.89	8.72	7.45	20.12	16	19.38	8.68667	18.5	1.09065	5.91827e-11	1.15017e-08	GO:0005737//cytoplasm;GO:0031209//SCAR complex	GO:0003824//catalytic activity;GO:0016829//lyase activity;GO:0016841//ammonia-lyase activity;GO:0044877//protein-containing complex binding;GO:0045548//phenylalanine ammonia-lyase activity	GO:0006559//L-phenylalanine catabolic process;GO:0007015//actin filament organization;GO:0009698//phenylpropanoid metabolic process;GO:0009800//cinnamic acid biosynthetic process
HORVU3Hr1G035470	89.62	101.09	79.84	251.04	256.97	173.73	90.1833	227.247	1.33333	4.23324e-15	1.83897e-12	GO:0005739//mitochondrion	-	-
HORVU2Hr1G065060	4.09	4.15	4.57	1.36	1.67	1.5	4.27	1.51	-1.49969	8.47153e-06	0.000450088	GO:0005739//mitochondrion;GO:0005743//mitochondrial inner membrane;GO:0005758//mitochondrial intermembrane space;GO:0016020//membrane;GO:0016021//integral component of membrane;GO:0042719//mitochondrial intermembrane space protein transporter complex	GO:0005524//ATP binding;GO:0043531//ADP binding	GO:0006952//defense response;GO:0015031//protein transport;GO:0045039//protein import into mitochondrial inner membrane;GO:0072321//chaperone-mediated protein transport
HORVU3Hr1G016700	2.35	2.16	3.97	1	1.28	1.26	2.82667	1.18	-1.26031	0.00072638	0.0167635	GO:0005739//mitochondrion;GO:0005743//mitochondrial inner membrane;GO:0016020//membrane;GO:0016021//integral component of membrane;GO:0070469//respiratory chain	GO:0008137//NADH dehydrogenase (ubiquinone) activity;GO:0009055//electron transfer activity	GO:0022900//electron transport chain;GO:0055114//oxidation-reduction process
HORVU1Hr1G013820	32.82	28.92	32.52	76.34	123.26	46.85	31.42	82.15	1.38658	0.000595122	0.0143783	GO:0005739//mitochondrion;GO:0005759//mitochondrial matrix	GO:0003995//acyl-CoA dehydrogenase activity;GO:0005524//ATP binding;GO:0008470//isovaleryl-CoA dehydrogenase activity;GO:0016491//oxidoreductase activity;GO:0016627//oxidoreductase activity, acting on the CH-CH group of donors;GO:0050660//flavin adenine dinucleotide binding	GO:0006552//leucine catabolic process;GO:0009083//branched-chain amino acid catabolic process;GO:0055114//oxidation-reduction process
HORVU2Hr1G019250	149.81	172.38	148.95	316.3	366.66	261.56	157.047	314.84	1.00343	3.80135e-10	5.9309e-08	GO:0005746//mitochondrial respiratory chain;GO:0016021//integral component of membrane;GO:0031305//integral component of mitochondrial inner membrane	-	GO:0033617//mitochondrial respiratory chain complex IV assembly
HORVU3Hr1G083560	59.9	59.51	60.64	121.9	146.68	101.59	60.0167	123.39	1.03979	1.36822e-12	3.83707e-10	GO:0005777//peroxisome	GO:0004846//urate oxidase activity;GO:0016491//oxidoreductase activity	GO:0006144//purine nucleobase metabolic process;GO:0007031//peroxisome organization;GO:0019628//urate catabolic process;GO:0055114//oxidation-reduction process
HORVU7Hr1G038160	12.49	12.77	12.65	26.46	30.93	21.12	12.6367	26.17	1.0503	5.2157e-08	5.02408e-06	GO:0005783//endoplasmic reticulum;GO:0005789//endoplasmic reticulum membrane;GO:0016020//membrane;GO:0016021//integral component of membrane	GO:0000170//sphingosine hydroxylase activity;GO:0005506//iron ion binding;GO:0009924//octadecanal decarbonylase activity;GO:0016491//oxidoreductase activity;GO:0016829//lyase activity;GO:1990465//aldehyde oxygenase (deformylating) activity	GO:0006665//sphingolipid metabolic process;GO:0008610//lipid biosynthetic process;GO:0030148//sphingolipid biosynthetic process;GO:0055114//oxidation-reduction process
HORVU4Hr1G010650	57.11	64.34	62.86	116.23	149.57	103.4	61.4367	123.067	1.00227	1.18588e-10	2.17133e-08	GO:0005783//endoplasmic reticulum;GO:0005789//endoplasmic reticulum membrane;GO:0016020//membrane;GO:0016021//integral component of membrane	GO:0003756//protein disulfide isomerase activity;GO:0015035//protein disulfide oxidoreductase activity;GO:0016671//oxidoreductase activity, acting on a sulfur group of donors, disulfide as acceptor	GO:0034975//protein folding in endoplasmic reticulum;GO:0051604//protein maturation;GO:0055114//oxidation-reduction process
HORVU4Hr1G056070	15.5	17.91	16.96	5.68	7.21	9.94	16.79	7.61	-1.14163	9.98417e-10	1.39999e-07	GO:0005788//endoplasmic reticulum lumen;GO:0009506//plasmodesma	GO:0016491//oxidoreductase activity	GO:0009408//response to heat;GO:0009860//pollen tube growth;GO:0055114//oxidation-reduction process
HORVU7Hr1G005270	22.86	22.11	22.39	45.66	40.25	53.25	22.4533	46.3867	1.04678	6.4668e-15	2.65318e-12	GO:0005794//Golgi apparatus;GO:0005802//trans-Golgi network;GO:0005886//plasma membrane;GO:0016020//membrane;GO:0016021//integral component of membrane	GO:0016740//transferase activity;GO:0016757//transferase activity, transferring glycosyl groups;GO:0016760//cellulose synthase (UDP-forming) activity;GO:0051753//mannan synthase activity	GO:0009833//plant-type primary cell wall biogenesis;GO:0030244//cellulose biosynthetic process;GO:0071555//cell wall organization;GO:0097502//mannosylation
HORVU2Hr1G126950	0.47	0.65	0.24	3.02	0.4	3.05	0.453333	2.15667	2.25016	0.00185732	0.0340505	GO:0005794//Golgi apparatus;GO:0016020//membrane;GO:0016021//integral component of membrane	GO:0005459//UDP-galactose transmembrane transporter activity;GO:0005460//UDP-glucose transmembrane transporter activity;GO:0015297//antiporter activity;GO:0022857//transmembrane transporter activity	GO:0015786//UDP-glucose transmembrane transport;GO:0055085//transmembrane transport;GO:0072334//UDP-galactose transmembrane transport
HORVU3Hr1G000220	3.16	2.61	4.08	1.35	2.42	0.89	3.28333	1.55333	-1.07979	0.00112007	0.0234327	GO:0005794//Golgi apparatus;GO:0016020//membrane;GO:0016021//integral component of membrane	GO:0016757//transferase activity, transferring glycosyl groups	GO:0006486//protein glycosylation
HORVU4Hr1G019570	7.06	4.96	8.69	3.54	2.72	3.65	6.90333	3.30333	-1.06337	6.82092e-05	0.00263271	GO:0005829//cytosol	GO:0003824//catalytic activity;GO:0004332//fructose-bisphosphate aldolase activity;GO:0016829//lyase activity	GO:0006096//glycolytic process;GO:0030388//fructose 1,6-bisphosphate metabolic process
HORVU4Hr1G064790	28.37	46.02	29.62	81.14	108.9	72.49	34.67	87.51	1.33576	3.76738e-11	7.58785e-09	GO:0005829//cytosol	GO:0003824//catalytic activity;GO:0004351//glutamate decarboxylase activity;GO:0016829//lyase activity;GO:0016831//carboxy-lyase activity;GO:0030170//pyridoxal phosphate binding	GO:0006536//glutamate metabolic process;GO:0006538//glutamate catabolic process;GO:0019752//carboxylic acid metabolic process
HORVU5Hr1G103680	237.97	238.48	169.51	90.49	62.43	122.38	215.32	91.7667	-1.23044	4.73648e-10	7.18745e-08	GO:0005829//cytosol	GO:0005524//ATP binding;GO:0031072//heat shock protein binding;GO:0046872//metal ion binding;GO:0051082//unfolded protein binding	GO:0006457//protein folding;GO:0009408//response to heat
HORVU5Hr1G061150	1.04	0.6	0.94	2.97	2.02	3.42	0.86	2.80333	1.70473	5.46602e-05	0.00219906	GO:0005886//plasma membrane	GO:0004672//protein kinase activity;GO:0004674//protein serine/threonine kinase activity;GO:0004713//protein tyrosine kinase activity;GO:0005524//ATP binding	GO:0006468//protein phosphorylation;GO:0018108//peptidyl-tyrosine phosphorylation
HORVU1Hr1G088060	0.3	0.51	0.53	3.68	3.15	2.49	0.446667	3.10667	2.7981	3.28155e-12	8.26167e-10	GO:0005886//plasma membrane	GO:0005515//protein binding	-
HORVU4Hr1G058220	7.28	10.38	8.55	17.64	15.4	20.68	8.73667	17.9067	1.03534	1.56841e-08	1.74614e-06	GO:0005886//plasma membrane;GO:0009506//plasmodesma;GO:0016020//membrane;GO:0016021//integral component of membrane	GO:0000166//nucleotide binding;GO:0004672//protein kinase activity;GO:0004674//protein serine/threonine kinase activity;GO:0005524//ATP binding;GO:0016301//kinase activity;GO:0016740//transferase activity	GO:0006468//protein phosphorylation;GO:0016310//phosphorylation;GO:0046777//protein autophosphorylation
HORVU7Hr1G086340	4.75	3.77	5.28	14.85	13.48	14.04	4.6	14.1233	1.61837	1.7785e-10	3.08637e-08	GO:0005886//plasma membrane;GO:0016020//membrane;GO:0016021//integral component of membrane	-	-
HORVU4Hr1G027180	0.47	0.82	0.97	2.67	1.27	2.18	0.753333	2.04	1.43721	0.00231621	0.040384	GO:0005886//plasma membrane;GO:0016020//membrane;GO:0016021//integral component of membrane	-	GO:0006865//amino acid transport
HORVU1Hr1G092640	0.85	0.62	0.9	6.68	4.35	3.3	0.79	4.77667	2.59608	1.56985e-12	4.29382e-10	GO:0005886//plasma membrane;GO:0016020//membrane;GO:0016021//integral component of membrane	-	GO:0055085//transmembrane transport
HORVU7Hr1G113370	1.64	2.44	3.17	8.24	7.76	8.39	2.41667	8.13	1.75024	5.89299e-12	1.40386e-09	GO:0005886//plasma membrane;GO:0016020//membrane;GO:0016021//integral component of membrane	GO:0000166//nucleotide binding;GO:0004672//protein kinase activity;GO:0004674//protein serine/threonine kinase activity;GO:0004675//transmembrane receptor protein serine/threonine kinase activity;GO:0005524//ATP binding;GO:0016301//kinase activity;GO:0016740//transferase activity;GO:0030246//carbohydrate binding	GO:0002229//defense response to oomycetes;GO:0006468//protein phosphorylation;GO:0006952//defense response;GO:0007178//transmembrane receptor protein serine/threonine kinase signaling pathway;GO:0016310//phosphorylation;GO:0042742//defense response to bacterium
HORVU2Hr1G044650	11.51	9.68	11.41	4.15	3.77	6.83	10.8667	4.91667	-1.14416	0.000283141	0.00806298	GO:0005886//plasma membrane;GO:0016020//membrane;GO:0016021//integral component of membrane	GO:0000166//nucleotide binding;GO:0004672//protein kinase activity;GO:0004674//protein serine/threonine kinase activity;GO:0005524//ATP binding;GO:0016301//kinase activity;GO:0016740//transferase activity	GO:0006468//protein phosphorylation;GO:0016310//phosphorylation
HORVU2Hr1G117670	3.28	2.55	0.9	0.57	0.49	0.59	2.24333	0.55	-2.02814	0.000344767	0.00940678	GO:0005886//plasma membrane;GO:0016020//membrane;GO:0016021//integral component of membrane	GO:0000166//nucleotide binding;GO:0004672//protein kinase activity;GO:0004674//protein serine/threonine kinase activity;GO:0005524//ATP binding;GO:0016301//kinase activity;GO:0016740//transferase activity	GO:0006468//protein phosphorylation;GO:0016310//phosphorylation;GO:0048544//recognition of pollen
HORVU4Hr1G081670	24.37	20.76	23.42	50.88	48.76	43.79	22.85	47.81	1.06512	3.20845e-11	6.5214e-09	GO:0005886//plasma membrane;GO:0016020//membrane;GO:0016021//integral component of membrane	GO:0004601//peroxidase activity;GO:0005509//calcium ion binding;GO:0016174//NAD(P)H oxidase activity;GO:0016491//oxidoreductase activity;GO:0050664//oxidoreductase activity, acting on NAD(P)H, oxygen as acceptor	GO:0055114//oxidation-reduction process;GO:0098869//cellular oxidant detoxification
HORVU1Hr1G070460	3.37	3.69	3.08	7.7	7.79	8.44	3.38	7.97667	1.23876	1.19437e-07	1.05378e-05	GO:0005886//plasma membrane;GO:0016020//membrane;GO:0016021//integral component of membrane	GO:0005385//zinc ion transmembrane transporter activity;GO:0046873//metal ion transmembrane transporter activity	GO:0006811//ion transport;GO:0006829//zinc ion transport;GO:0030001//metal ion transport;GO:0055085//transmembrane transport;GO:0071577//zinc ion transmembrane transport
HORVU1Hr1G070450	10.01	8.61	11.07	20.44	28.83	25.48	9.89667	24.9167	1.3321	7.93132e-15	3.08278e-12	GO:0005886//plasma membrane;GO:0016020//membrane;GO:0016021//integral component of membrane	GO:0005385//zinc ion transmembrane transporter activity;GO:0046873//metal ion transmembrane transporter activity	GO:0006811//ion transport;GO:0030001//metal ion transport;GO:0055085//transmembrane transport;GO:0071577//zinc ion transmembrane transport
HORVU7Hr1G097270	5.03	6.68	6.15	16.38	15.82	12.63	5.95333	14.9433	1.32773	2.03376e-10	3.46599e-08	GO:0005886//plasma membrane;GO:0016020//membrane;GO:0016021//integral component of membrane	GO:0005385//zinc ion transmembrane transporter activity;GO:0046873//metal ion transmembrane transporter activity	GO:0006811//ion transport;GO:0030001//metal ion transport;GO:0055085//transmembrane transport;GO:0071577//zinc ion transmembrane transport
HORVU4Hr1G073790	0.2	0.58	0.33	1.65	2.78	0.65	0.37	1.69333	2.19427	0.000249026	0.00723088	GO:0005886//plasma membrane;GO:0016020//membrane;GO:0016021//integral component of membrane	GO:0005385//zinc ion transmembrane transporter activity;GO:0046873//metal ion transmembrane transporter activity	GO:0006811//ion transport;GO:0030001//metal ion transport;GO:0055085//transmembrane transport;GO:0071577//zinc ion transmembrane transport
HORVU5Hr1G114000	9.9	10.8	3.28	66.34	71.31	39.59	7.99333	59.08	2.8858	5.73034e-30	3.17389e-26	GO:0005886//plasma membrane;GO:0016020//membrane;GO:0016021//integral component of membrane	GO:0022857//transmembrane transporter activity	GO:0055085//transmembrane transport
HORVU6Hr1G080260	3.94	5.29	3.88	21.17	21.8	14.99	4.37	19.32	2.14439	4.66767e-21	5.44275e-18	GO:0005886//plasma membrane;GO:0016020//membrane;GO:0016021//integral component of membrane	GO:0022857//transmembrane transporter activity	GO:0055085//transmembrane transport
HORVU7Hr1G002200	0.57	0.46	0.59	1.92	1.72	1.2	0.54	1.61333	1.57901	7.37482e-06	0.000405432	GO:0005886//plasma membrane;GO:0016020//membrane;GO:0016021//integral component of membrane	GO:0022857//transmembrane transporter activity	GO:0055085//transmembrane transport
HORVU3Hr1G068140	0.65	1.1	1.63	2.22	2.48	2.67	1.12667	2.45667	1.12464	0.00058609	0.0142066	GO:0005887//integral component of plasma membrane;GO:0016020//membrane;GO:0016021//integral component of membrane	GO:0008271//secondary active sulfate transmembrane transporter activity;GO:0015116//sulfate transmembrane transporter activity;GO:0015301//anion:anion antiporter activity	GO:0008272//sulfate transport;GO:0055085//transmembrane transport;GO:1902358//sulfate transmembrane transport
MSTRG.20364	2.05	3.47	0.87	5.49	6.85	3.41	2.13	5.25	1.30146	0.00157008	0.0299695	GO:0005911//cell-cell junction;GO:0012505//endomembrane system;GO:0043232//intracellular non-membrane-bounded organelle	GO:0003824//catalytic activity;GO:0005488//binding	GO:0000280//nuclear division;GO:0000723//telomere maintenance;GO:0003006//developmental process involved in reproduction;GO:0006342//chromatin silencing;GO:0006405//RNA export from nucleus;GO:0007059//chromosome segregation;GO:0009409//response to cold;GO:0009639//response to red or far red light;GO:0009756//carbohydrate mediated signaling;GO:0010212//response to ionizing radiation;GO:0019827//st…
HORVU2Hr1G125120	23.47	15.92	27.21	60.76	60.27	38.86	22.2	53.2967	1.26349	1.42827e-07	1.23607e-05	GO:0009505//plant-type cell wall;GO:0009506//plasmodesma	GO:0004601//peroxidase activity;GO:0020037//heme binding;GO:0046872//metal ion binding	GO:0006979//response to oxidative stress;GO:0055114//oxidation-reduction process;GO:0098869//cellular oxidant detoxification
HORVU4Hr1G090660	1.51	1.58	1.18	0.29	0.25	0.32	1.42333	0.286667	-2.31183	1.42868e-11	3.10319e-09	GO:0009506//plasmodesma	GO:0005515//protein binding;GO:0051087//chaperone binding	GO:0006457//protein folding
HORVU3Hr1G083680	9.56	6.62	8.17	19.89	14.86	23.02	8.11667	19.2567	1.2464	4.97569e-07	3.80125e-05	GO:0009506//plasmodesma;GO:0046658//anchored component of plasma membrane	-	-
HORVU1Hr1G045870	5.57	4	3.8	7.71	11.59	9.81	4.45667	9.70333	1.12252	0.000130092	0.00427625	GO:0009507//chloroplast	-	GO:0061077//chaperone-mediated protein folding
HORVU2Hr1G040780	11.84	9.89	17.54	5.43	5.36	4.72	13.09	5.17	-1.34023	9.43431e-07	6.78627e-05	GO:0009507//chloroplast;GO:0009517//PSII associated light-harvesting complex II;GO:0009522//photosystem I;GO:0009523//photosystem II;GO:0009534//chloroplast thylakoid;GO:0009535//chloroplast thylakoid membrane;GO:0009536//plastid;GO:0009579//thylakoid;GO:0009941//chloroplast envelope;GO:0010287//plastoglobule;GO:0016020//membrane;GO:0016021//integral component of membrane;GO:0042651//thylakoid me…	GO:0016168//chlorophyll binding;GO:0019904//protein domain specific binding;GO:0046872//metal ion binding	GO:0009416//response to light stimulus;GO:0009635//response to herbicide;GO:0009644//response to high light intensity;GO:0009737//response to abscisic acid;GO:0009765//photosynthesis, light harvesting;GO:0009768//photosynthesis, light harvesting in photosystem I;GO:0009769//photosynthesis, light harvesting in photosystem II;GO:0010119//regulation of stomatal movement;GO:0015979//photosynthesis;GO…
HORVU1Hr1G088870	19.6	16	20.99	8.2	2.93	4.47	18.8633	5.2	-1.859	4.57931e-09	5.54397e-07	GO:0009507//chloroplast;GO:0009522//photosystem I;GO:0009523//photosystem II;GO:0009535//chloroplast thylakoid membrane;GO:0009536//plastid;GO:0009579//thylakoid;GO:0009941//chloroplast envelope;GO:0010287//plastoglobule;GO:0016020//membrane;GO:0016021//integral component of membrane	GO:0016168//chlorophyll binding	GO:0009416//response to light stimulus;GO:0009765//photosynthesis, light harvesting;GO:0009768//photosynthesis, light harvesting in photosystem I;GO:0015979//photosynthesis;GO:0018298//protein-chromophore linkage
HORVU5Hr1G082420	14.34	9.42	17.17	6.84	4.69	7.39	13.6433	6.30667	-1.11325	4.30311e-05	0.00181246	GO:0009507//chloroplast;GO:0009522//photosystem I;GO:0009523//photosystem II;GO:0009535//chloroplast thylakoid membrane;GO:0009536//plastid;GO:0009579//thylakoid;GO:0009941//chloroplast envelope;GO:0010287//plastoglobule;GO:0016020//membrane;GO:0016021//integral component of membrane	GO:0016168//chlorophyll binding	GO:0009416//response to light stimulus;GO:0009765//photosynthesis, light harvesting;GO:0009768//photosynthesis, light harvesting in photosystem I;GO:0015979//photosynthesis;GO:0018298//protein-chromophore linkage
HORVU5Hr1G124160	4.12	3.47	6.24	2.37	0.64	1.81	4.61	1.60667	-1.5207	0.000861393	0.0190842	GO:0009507//chloroplast;GO:0009522//photosystem I;GO:0009523//photosystem II;GO:0009535//chloroplast thylakoid membrane;GO:0009536//plastid;GO:0009579//thylakoid;GO:0009941//chloroplast envelope;GO:0010287//plastoglobule;GO:0016020//membrane;GO:0016021//integral component of membrane	GO:0016168//chlorophyll binding	GO:0009416//response to light stimulus;GO:0009765//photosynthesis, light harvesting;GO:0009768//photosynthesis, light harvesting in photosystem I;GO:0015979//photosynthesis;GO:0018298//protein-chromophore linkage
HORVU5Hr1G109260	3.58	3.21	6.47	1.98	2.26	1.76	4.42	2	-1.14405	0.00116036	0.0239587	GO:0009507//chloroplast;GO:0009522//photosystem I;GO:0009523//photosystem II;GO:0009535//chloroplast thylakoid membrane;GO:0009536//plastid;GO:0009579//thylakoid;GO:0009941//chloroplast envelope;GO:0010287//plastoglobule;GO:0016020//membrane;GO:0016021//integral component of membrane	GO:0016168//chlorophyll binding	GO:0009416//response to light stimulus;GO:0009765//photosynthesis, light harvesting;GO:0009768//photosynthesis, light harvesting in photosystem I;GO:0015979//photosynthesis;GO:0018298//protein-chromophore linkage
HORVU7Hr1G046320	6.98	6.14	9.3	2.94	3.3	3.97	7.47333	3.40333	-1.1348	0.000516726	0.012863	GO:0009507//chloroplast;GO:0009522//photosystem I;GO:0009523//photosystem II;GO:0009535//chloroplast thylakoid membrane;GO:0009536//plastid;GO:0009579//thylakoid;GO:0009941//chloroplast envelope;GO:0010287//plastoglobule;GO:0016020//membrane;GO:0016021//integral component of membrane	GO:0016168//chlorophyll binding;GO:0019904//protein domain specific binding;GO:0046872//metal ion binding	GO:0009409//response to cold;GO:0009416//response to light stimulus;GO:0009637//response to blue light;GO:0009644//response to high light intensity;GO:0009645//response to low light intensity stimulus;GO:0009765//photosynthesis, light harvesting;GO:0009768//photosynthesis, light harvesting in photosystem I;GO:0010114//response to red light;GO:0010218//response to far red light;GO:0015979//photosy…
HORVU5Hr1G109710	2.04	2.19	3.05	0.66	0.46	0.8	2.42667	0.64	-1.92283	4.79664e-05	0.00196069	GO:0009507//chloroplast;GO:0009522//photosystem I;GO:0009535//chloroplast thylakoid membrane;GO:0009536//plastid;GO:0009538//photosystem I reaction center;GO:0009579//thylakoid;GO:0016020//membrane	-	GO:0015979//photosynthesis
HORVU6Hr1G085170	6.32	5.83	7.18	2.43	3.15	3.12	6.44333	2.9	-1.15175	0.000131844	0.004321	GO:0009507//chloroplast;GO:0009523//photosystem II;GO:0009535//chloroplast thylakoid membrane;GO:0009536//plastid;GO:0009654//photosystem II oxygen evolving complex;GO:0016020//membrane;GO:0016021//integral component of membrane;GO:0042651//thylakoid membrane	-	GO:0015979//photosynthesis
HORVU0Hr1G003270	9	7	12.58	4.96	4.44	4.19	9.52667	4.53	-1.07246	0.000508133	0.0127275	GO:0009507//chloroplast;GO:0009523//photosystem II;GO:0009579//thylakoid;GO:0009654//photosystem II oxygen evolving complex;GO:0019898//extrinsic component of membrane	GO:0005509//calcium ion binding;GO:0045156//electron transporter, transferring electrons within the cyclic electron transport pathway of photosynthesis activity	GO:0009767//photosynthetic electron transport chain;GO:0015979//photosynthesis
HORVU6Hr1G075900	3.02	3.17	5.47	1.75	1.53	2.21	3.88667	1.83	-1.08669	0.000809273	0.0182025	GO:0009507//chloroplast;GO:0009534//chloroplast thylakoid;GO:0009535//chloroplast thylakoid membrane;GO:0009941//chloroplast envelope	GO:0016628//oxidoreductase activity, acting on the CH-CH group of donors, NAD or NADP as acceptor;GO:0045550//geranylgeranyl reductase activity;GO:0071949//FAD binding;GO:0102067//geranylgeranyl diphosphate reductase activity	GO:0015979//photosynthesis;GO:0015995//chlorophyll biosynthetic process;GO:0051188//cofactor biosynthetic process;GO:0055114//oxidation-reduction process
HORVU4Hr1G053940	4.9	2.59	7.01	2.44	1.19	1.05	4.83333	1.56	-1.63147	0.000350002	0.00949117	GO:0009507//chloroplast;GO:0009536//plastid	-	GO:0080153//negative regulation of reductive pentose-phosphate cycle
HORVU4Hr1G090080	92.27	101.32	88.09	29.55	21.15	17.21	93.8933	22.6367	-2.05236	1.32285e-28	4.45093e-25	GO:0009507//chloroplast;GO:0009536//plastid	GO:0003824//catalytic activity;GO:0016491//oxidoreductase activity;GO:0016615//malate dehydrogenase activity;GO:0016616//oxidoreductase activity, acting on the CH-OH group of donors, NAD or NADP as acceptor;GO:0030060//L-malate dehydrogenase activity;GO:0046554//malate dehydrogenase (NADP+) activity	GO:0005975//carbohydrate metabolic process;GO:0006099//tricarboxylic acid cycle;GO:0006107//oxaloacetate metabolic process;GO:0006108//malate metabolic process;GO:0006734//NADH metabolic process;GO:0019752//carboxylic acid metabolic process;GO:0055114//oxidation-reduction process
HORVU2Hr1G010690	14.45	20.31	27.01	8.43	9.42	12.73	20.59	10.1933	-1.01432	0.000146431	0.00471537	GO:0009507//chloroplast;GO:0009536//plastid	GO:0004497//monooxygenase activity;GO:0016491//oxidoreductase activity;GO:0016829//lyase activity;GO:0016984//ribulose-bisphosphate carboxylase activity	GO:0009853//photorespiration;GO:0015977//carbon fixation;GO:0015979//photosynthesis;GO:0019253//reductive pentose-phosphate cycle;GO:0055114//oxidation-reduction process
HORVU7Hr1G087800	0.11	0.57	0.05	1.62	0.59	1.63	0.243333	1.28	2.39514	0.000682189	0.0159752	GO:0009507//chloroplast;GO:0009536//plastid	GO:0004553//hydrolase activity, hydrolyzing O-glycosyl compounds;GO:0008422//beta-glucosidase activity;GO:0016787//hydrolase activity;GO:0102726//DIMBOA glucoside beta-D-glucosidase activity	GO:0005975//carbohydrate metabolic process
HORVU0Hr1G007360	15.41	17.44	19.2	7.12	8.06	6.98	17.35	7.38667	-1.23194	4.668e-16	2.35045e-13	GO:0009507//chloroplast;GO:0009536//plastid;GO:0009706//chloroplast inner membrane;GO:0042651//thylakoid membrane	GO:0005506//iron ion binding;GO:0010277//chlorophyllide a oxygenase [overall] activity;GO:0016491//oxidoreductase activity;GO:0046872//metal ion binding;GO:0051536//iron-sulfur cluster binding;GO:0051537//2 iron, 2 sulfur cluster binding	GO:0015995//chlorophyll biosynthetic process;GO:0055114//oxidation-reduction process
HORVU1Hr1G035720	9.76	11.41	10.29	4.54	3.78	5.11	10.4867	4.47667	-1.22806	2.6366e-17	1.86083e-14	GO:0009507//chloroplast;GO:0009536//plastid;GO:0016020//membrane;GO:0016021//integral component of membrane	GO:0004497//monooxygenase activity;GO:0015232//heme transporter activity;GO:0016491//oxidoreductase activity;GO:0016829//lyase activity;GO:0016984//ribulose-bisphosphate carboxylase activity	GO:0009853//photorespiration;GO:0015886//heme transport;GO:0015977//carbon fixation;GO:0015979//photosynthesis;GO:0017004//cytochrome complex assembly;GO:0019253//reductive pentose-phosphate cycle;GO:0055114//oxidation-reduction process
HORVU0Hr1G004830	4.16	4.85	5.7	2.75	1.79	2.72	4.90333	2.42	-1.01876	0.000313912	0.0087923	GO:0009507//chloroplast;GO:0048046//apoplast	GO:0000166//nucleotide binding;GO:0004365//glyceraldehyde-3-phosphate dehydrogenase (NAD+) (phosphorylating) activity;GO:0016491//oxidoreductase activity;GO:0016620//oxidoreductase activity, acting on the aldehyde or oxo group of donors, NAD or NADP as acceptor;GO:0050661//NADP binding;GO:0051287//NAD binding	GO:0006006//glucose metabolic process;GO:0055114//oxidation-reduction process
HORVU7Hr1G100230	54.76	61.16	78.07	26.81	22.84	36.62	64.6633	28.7567	-1.16905	1.01122e-09	1.40902e-07	GO:0009507//chloroplast;GO:0048046//apoplast	GO:0019904//protein domain specific binding;GO:0046872//metal ion binding	GO:0006878//cellular copper ion homeostasis;GO:0009651//response to salt stress;GO:0030001//metal ion transport;GO:0046686//response to cadmium ion
MSTRG.34371	19.97	19.56	19.26	10.3	9.75	7.43	19.5967	9.16	-1.09719	1.47563e-12	4.08658e-10	GO:0009536//plastid	-	GO:0006396//RNA processing
MSTRG.33693	9.84	11.52	8.98	4.1	3.81	3.19	10.1133	3.7	-1.45066	3.70764e-12	9.12697e-10	GO:0009536//plastid	GO:0070011//peptidase activity, acting on L-amino acid peptides	GO:0019538//protein metabolic process;GO:0019758//glycosinolate biosynthetic process
MSTRG.33691	19.03	25.76	11.89	7.9	5.48	10.1	18.8933	7.82667	-1.27141	4.39213e-05	0.00183599	GO:0009536//plastid	GO:0070011//peptidase activity, acting on L-amino acid peptides	GO:0019538//protein metabolic process;GO:0019758//glycosinolate biosynthetic process
HORVU3Hr1G050080	28.96	41.73	29.23	6.89	7.66	8.01	33.3067	7.52	-2.14701	2.31279e-26	6.40499e-23	GO:0009536//plastid;GO:0016020//membrane;GO:0016021//integral component of membrane	-	-
HORVU3Hr1G030890	1.09	1.23	1.57	2.8	3.66	2.92	1.29667	3.12667	1.26982	4.59036e-05	0.00189048	GO:0009536//plastid;GO:0016020//membrane;GO:0016021//integral component of membrane	GO:0016491//oxidoreductase activity;GO:0034256//chlorophyll(ide) b reductase activity	GO:0010304//PSII associated light-harvesting complex II catabolic process;GO:0015996//chlorophyll catabolic process;GO:0055114//oxidation-reduction process
MSTRG.35656	290.95	356.47	279.16	84.24	82.19	110.7	308.86	92.3767	-1.74135	2.43973e-32	2.70261e-28	GO:0009536//plastid;GO:0031090//organelle membrane;GO:0031224//intrinsic component of membrane	-	GO:0051234//establishment of localization
HORVU0Hr1G009030	0.91	0.97	0.78	4.62	4.26	2.33	0.886667	3.73667	2.07529	0.000406528	0.0107478	GO:0009941//chloroplast envelope;GO:0016020//membrane;GO:0016021//integral component of membrane;GO:0042721//TIM22 mitochondrial import inner membrane insertion complex	GO:0008320//protein transmembrane transporter activity	GO:0045036//protein targeting to chloroplast;GO:0045039//protein import into mitochondrial inner membrane;GO:0071806//protein transmembrane transport
HORVU7Hr1G047740	0.58	1.48	0.99	2.36	1.95	2.99	1.01667	2.43333	1.25909	0.00183664	0.0337123	GO:0016020//membrane	GO:0003824//catalytic activity;GO:0003885//D-arabinono-1,4-lactone oxidase activity;GO:0016491//oxidoreductase activity;GO:0050105//L-gulonolactone oxidase activity;GO:0050660//flavin adenine dinucleotide binding;GO:0071949//FAD binding	GO:0019853//L-ascorbic acid biosynthetic process;GO:0055114//oxidation-reduction process
HORVU2Hr1G105190	1.6	1.77	1.49	8.58	8.64	6.25	1.62	7.82333	2.27179	1.20467e-18	1.11206e-15	GO:0016020//membrane;GO:0016021//integral component of membrane	-	-
HORVU3Hr1G117550	59.38	60.02	51.01	133.84	114.79	107.91	56.8033	118.847	1.06505	3.14184e-15	1.42056e-12	GO:0016020//membrane;GO:0016021//integral component of membrane	-	-
HORVU6Hr1G077610	0.42	0.54	0.58	2.61	3.33	3.88	0.513333	3.27333	2.67279	9.60017e-14	3.37606e-11	GO:0016020//membrane;GO:0016021//integral component of membrane	-	-
HORVU3Hr1G117580	32.76	37.5	30.19	78.84	70.31	64.6	33.4833	71.25	1.08945	1.21718e-13	4.21354e-11	GO:0016020//membrane;GO:0016021//integral component of membrane	-	-
HORVU7Hr1G043800	3.62	6.01	5.65	14.4	14.46	14.42	5.09333	14.4267	1.50206	3.58154e-12	8.91563e-10	GO:0016020//membrane;GO:0016021//integral component of membrane	-	-
HORVU3Hr1G021750	0.68	0.5	0.59	3.59	2.32	2.12	0.59	2.67667	2.18165	1.03365e-07	9.34719e-06	GO:0016020//membrane;GO:0016021//integral component of membrane	-	-
HORVU5Hr1G063940	127.68	107.5	113.35	58.76	38.67	75.27	116.177	57.5667	-1.01301	1.51502e-07	1.29596e-05	GO:0016020//membrane;GO:0016021//integral component of membrane	-	-
HORVU6Hr1G077770	4.71	4.58	4.6	11.97	11.49	9.25	4.63	10.9033	1.23569	3.78083e-07	2.95987e-05	GO:0016020//membrane;GO:0016021//integral component of membrane	-	-
HORVU0Hr1G007260	117.32	140.78	101.48	357.46	234.96	177.48	119.86	256.633	1.09836	7.92323e-07	5.83186e-05	GO:0016020//membrane;GO:0016021//integral component of membrane	-	-
HORVU0Hr1G021400	2.16	1.13	1.15	6.73	6.41	2.66	1.48	5.26667	1.83129	1.91947e-05	0.000916505	GO:0016020//membrane;GO:0016021//integral component of membrane	-	-
HORVU3Hr1G079540	0.45	0.37	0.16	1.71	1.99	1.11	0.326667	1.60333	2.29518	6.70149e-05	0.0026002	GO:0016020//membrane;GO:0016021//integral component of membrane	-	-
HORVU5Hr1G109640	5.7	5.44	4.12	12.78	14.92	7.75	5.08667	11.8167	1.21603	9.92035e-05	0.0035222	GO:0016020//membrane;GO:0016021//integral component of membrane	-	-
HORVU7Hr1G120930	1.09	0.81	1.39	2.83	3.24	3.46	1.09667	3.17667	1.53439	0.00024296	0.00711067	GO:0016020//membrane;GO:0016021//integral component of membrane	-	-
HORVU3Hr1G004960	47.19	65.94	30.44	145.91	138.81	89.11	47.8567	124.61	1.38063	0.000337174	0.00926848	GO:0016020//membrane;GO:0016021//integral component of membrane	-	-
HORVU7Hr1G121570	0.87	1.22	0.8	3.6	4.08	1.92	0.963333	3.2	1.73196	0.000494735	0.0124839	GO:0016020//membrane;GO:0016021//integral component of membrane	-	-
HORVU0Hr1G010640	1.21	2.92	2.59	5.67	4.29	7.01	2.24	5.65667	1.33645	0.0005277	0.0130628	GO:0016020//membrane;GO:0016021//integral component of membrane	-	-
HORVU3Hr1G109460	2.54	2.01	3.84	1.31	0.99	1.01	2.79667	1.10333	-1.34184	0.000553759	0.0134967	GO:0016020//membrane;GO:0016021//integral component of membrane	-	-
HORVU7Hr1G020800	7.5	4.46	6.02	11.22	12.8	13.12	5.99333	12.38	1.04658	0.000603751	0.0145499	GO:0016020//membrane;GO:0016021//integral component of membrane	-	-
HORVU0Hr1G021480	0.26	0.08	0.3	0.45	1.17	0.47	0.213333	0.696667	1.70736	0.000616143	0.0148055	GO:0016020//membrane;GO:0016021//integral component of membrane	-	-
HORVU5Hr1G078820	1.59	2.85	1.27	0.5	0.62	0.56	1.90333	0.56	-1.76503	0.000944065	0.0205459	GO:0016020//membrane;GO:0016021//integral component of membrane	-	-
HORVU7Hr1G020860	8.72	11.08	2.51	10.54	28.83	17.3	7.43667	18.89	1.34489	0.00139664	0.0274556	GO:0016020//membrane;GO:0016021//integral component of membrane	-	-
HORVU7Hr1G040850	2.18	2.56	2.67	6.69	7	4.1	2.47	5.93	1.26352	0.00157051	0.0299695	GO:0016020//membrane;GO:0016021//integral component of membrane	-	-
HORVU7Hr1G098830	1.62	2.1	1.69	3.44	4.95	2.86	1.80333	3.75	1.05622	0.00164509	0.0308873	GO:0016020//membrane;GO:0016021//integral component of membrane	-	-
HORVU1Hr1G001700	6.36	4.8	8.57	2.4	1.5	4.75	6.57667	2.88333	-1.18962	0.00237919	0.0411162	GO:0016020//membrane;GO:0016021//integral component of membrane	-	-
HORVU6Hr1G083810	3.18	3.4	2.89	7.52	7.62	4.57	3.15667	6.57	1.05749	0.00302738	0.0486378	GO:0016020//membrane;GO:0016021//integral component of membrane	-	-
HORVU1Hr1G031460	2.69	2.06	1.55	0.69	0.4	0.78	2.1	0.623333	-1.75231	0.00313065	0.0497436	GO:0016020//membrane;GO:0016021//integral component of membrane	-	-
HORVU1Hr1G017700	43.18	50.11	40.2	114.09	87.87	103.17	44.4967	101.71	1.19269	1.20553e-14	4.52685e-12	GO:0016020//membrane;GO:0016021//integral component of membrane	-	GO:0009409//response to cold;GO:0009651//response to salt stress;GO:0009737//response to abscisic acid
HORVU0Hr1G017010	85.68	64.72	76.44	26.56	18.45	32.9	75.6133	25.97	-1.54179	7.02764e-15	2.78031e-12	GO:0016020//membrane;GO:0016021//integral component of membrane	-	GO:0055085//transmembrane transport
HORVU1Hr1G037760	0.44	0.31	0.87	1.98	1.18	1.6	0.54	1.58667	1.55497	0.00151863	0.0292059	GO:0016020//membrane;GO:0016021//integral component of membrane	-	GO:0055085//transmembrane transport
HORVU7Hr1G030870	1.19	0.59	0.62	2.43	3.11	1.46	0.8	2.33333	1.54432	3.56015e-05	0.0015588	GO:0016020//membrane;GO:0016021//integral component of membrane	GO:0000166//nucleotide binding;GO:0004672//protein kinase activity;GO:0004674//protein serine/threonine kinase activity;GO:0005515//protein binding;GO:0005524//ATP binding;GO:0016301//kinase activity;GO:0016740//transferase activity	GO:0006468//protein phosphorylation;GO:0016310//phosphorylation
HORVU3Hr1G080330	0.72	1.39	1.31	0.46	0.31	0.29	1.14	0.353333	-1.68993	0.000807991	0.0182025	GO:0016020//membrane;GO:0016021//integral component of membrane	GO:0000166//nucleotide binding;GO:0004672//protein kinase activity;GO:0004674//protein serine/threonine kinase activity;GO:0005515//protein binding;GO:0005524//ATP binding;GO:0016301//kinase activity;GO:0016740//transferase activity	GO:0006468//protein phosphorylation;GO:0016310//phosphorylation
HORVU0Hr1G011480	0.17	0.02	0	4.04	5.99	2.26	0.0633333	4.09667	6.01534	6.68051e-17	4.22876e-14	GO:0016020//membrane;GO:0016021//integral component of membrane	GO:0000166//nucleotide binding;GO:0004672//protein kinase activity;GO:0004674//protein serine/threonine kinase activity;GO:0005524//ATP binding;GO:0016301//kinase activity;GO:0016740//transferase activity	GO:0006468//protein phosphorylation;GO:0016310//phosphorylation;GO:0048544//recognition of pollen
HORVU1Hr1G063390	7.62	11.34	7.12	19.2	23.99	17.66	8.69333	20.2833	1.22231	6.61195e-08	6.15495e-06	GO:0016020//membrane;GO:0016021//integral component of membrane	GO:0000166//nucleotide binding;GO:0005524//ATP binding;GO:0016887//ATPase activity	-
HORVU5Hr1G096000	168.55	200.16	185.39	43.95	39.86	81.16	184.7	54.99	-1.74794	9.65029e-17	5.77844e-14	GO:0016020//membrane;GO:0016021//integral component of membrane	GO:0000166//nucleotide binding;GO:0005524//ATP binding;GO:0016887//ATPase activity;GO:0042626//ATPase activity, coupled to transmembrane movement of substances	GO:0055085//transmembrane transport
HORVU7Hr1G092510	19.39	18.44	16.64	38.56	35.84	35.48	18.1567	36.6267	1.0124	3.67911e-10	5.7809e-08	GO:0016020//membrane;GO:0016021//integral component of membrane	GO:0000166//nucleotide binding;GO:0005524//ATP binding;GO:0016887//ATPase activity;GO:0042626//ATPase activity, coupled to transmembrane movement of substances	GO:0055085//transmembrane transport
HORVU3Hr1G022800	1.41	1.42	0.73	0.29	0.29	0.63	1.18667	0.403333	-1.55687	0.00117849	0.0242878	GO:0016020//membrane;GO:0016021//integral component of membrane	GO:0000166//nucleotide binding;GO:0005524//ATP binding;GO:0016887//ATPase activity;GO:0042626//ATPase activity, coupled to transmembrane movement of substances	GO:0055085//transmembrane transport
HORVU4Hr1G050790	3.54	3.89	4.13	8.32	9.84	8.87	3.85333	9.01	1.22542	2.5957e-06	0.000166689	GO:0016020//membrane;GO:0016021//integral component of membrane	GO:0003993//acid phosphatase activity	GO:0016311//dephosphorylation
HORVU1Hr1G047030	11.3	7.76	8.4	18.27	21.87	17.76	9.15333	19.3	1.07623	1.05884e-06	7.44717e-05	GO:0016020//membrane;GO:0016021//integral component of membrane	GO:0004497//monooxygenase activity;GO:0005506//iron ion binding;GO:0016491//oxidoreductase activity;GO:0016705//oxidoreductase activity, acting on paired donors, with incorporation or reduction of molecular oxygen;GO:0016709//oxidoreductase activity, acting on paired donors, with incorporation or reduction of molecular oxygen, NAD(P)H as one donor, and incorporation of one atom of oxygen;GO:00200…	GO:0055114//oxidation-reduction process
HORVU3Hr1G011850	0	0.08	0	1.49	1.47	0.11	0.0266667	1.02333	5.26209	0.00054769	0.013393	GO:0016020//membrane;GO:0016021//integral component of membrane	GO:0004497//monooxygenase activity;GO:0005506//iron ion binding;GO:0016491//oxidoreductase activity;GO:0016705//oxidoreductase activity, acting on paired donors, with incorporation or reduction of molecular oxygen;GO:0016709//oxidoreductase activity, acting on paired donors, with incorporation or reduction of molecular oxygen, NAD(P)H as one donor, and incorporation of one atom of oxygen;GO:00200…	GO:0055114//oxidation-reduction process
HORVU7Hr1G084390	1.66	2.92	1.57	6.99	4.45	3.99	2.05	5.14333	1.32708	0.000408156	0.010778	GO:0016020//membrane;GO:0016021//integral component of membrane	GO:0004497//monooxygenase activity;GO:0005506//iron ion binding;GO:0016491//oxidoreductase activity;GO:0016705//oxidoreductase activity, acting on paired donors, with incorporation or reduction of molecular oxygen;GO:0020037//heme binding;GO:0046872//metal ion binding	GO:0010268//brassinosteroid homeostasis;GO:0016131//brassinosteroid metabolic process;GO:0055114//oxidation-reduction process
HORVU2Hr1G027470	7.85	5.41	7.03	22.09	19.7	14.55	6.76333	18.78	1.47339	1.05202e-11	2.3543e-09	GO:0016020//membrane;GO:0016021//integral component of membrane	GO:0004497//monooxygenase activity;GO:0005506//iron ion binding;GO:0016491//oxidoreductase activity;GO:0016705//oxidoreductase activity, acting on paired donors, with incorporation or reduction of molecular oxygen;GO:0020037//heme binding;GO:0046872//metal ion binding	GO:0055114//oxidation-reduction process
HORVU2Hr1G088760	1.13	2.03	1.68	8.44	4.6	6.29	1.61333	6.44333	1.99776	0.00118131	0.0243235	GO:0016020//membrane;GO:0016021//integral component of membrane	GO:0004497//monooxygenase activity;GO:0005509//calcium ion binding	GO:0055114//oxidation-reduction process
HORVU1Hr1G062130	2	0.72	0.96	4.58	6.67	1.99	1.22667	4.41333	1.84713	0.000149093	0.00478719	GO:0016020//membrane;GO:0016021//integral component of membrane	GO:0004672//protein kinase activity;GO:0005524//ATP binding	GO:0006468//protein phosphorylation
HORVU5Hr1G072780	5.57	3.97	4.69	8.38	15.38	9.33	4.74333	11.03	1.21746	0.00191371	0.0347527	GO:0016020//membrane;GO:0016021//integral component of membrane	GO:0005215//transporter activity;GO:0022857//transmembrane transporter activity	GO:0006814//sodium ion transport;GO:0055085//transmembrane transport
HORVU5Hr1G117080	23.29	25.49	20.6	54.45	58.21	80.71	23.1267	64.4567	1.47877	2.15e-18	1.90533e-15	GO:0016020//membrane;GO:0016021//integral component of membrane	GO:0005315//inorganic phosphate transmembrane transporter activity;GO:0015293//symporter activity;GO:0022857//transmembrane transporter activity	GO:0006817//phosphate ion transport;GO:0055085//transmembrane transport
HORVU4Hr1G080350	231.18	284.19	271.1	474.74	455.73	760.82	262.157	563.763	1.10466	2.65391e-09	3.41845e-07	GO:0016020//membrane;GO:0016021//integral component of membrane	GO:0005315//inorganic phosphate transmembrane transporter activity;GO:0015293//symporter activity;GO:0022857//transmembrane transporter activity	GO:0006817//phosphate ion transport;GO:0055085//transmembrane transport
HORVU5Hr1G042030	0.11	0.11	0.24	1.7	1.83	2.04	0.153333	1.85667	3.59797	1.90407e-10	3.27013e-08	GO:0016020//membrane;GO:0016021//integral component of membrane	GO:0005506//iron ion binding;GO:0016705//oxidoreductase activity, acting on paired donors, with incorporation or reduction of molecular oxygen;GO:0020037//heme binding	GO:0055114//oxidation-reduction process
HORVU4Hr1G025180	1.03	0.8	0.94	4.22	4.91	3.17	0.923333	4.1	2.1507	2.28079e-10	3.79932e-08	GO:0016020//membrane;GO:0016021//integral component of membrane	GO:0005506//iron ion binding;GO:0016705//oxidoreductase activity, acting on paired donors, with incorporation or reduction of molecular oxygen;GO:0020037//heme binding	GO:0055114//oxidation-reduction process
HORVU3Hr1G087050	32.69	28.56	26.3	71.93	66.4	54.03	29.1833	64.12	1.13563	1.45614e-14	5.37681e-12	GO:0016020//membrane;GO:0016021//integral component of membrane	GO:0005515//protein binding	-
HORVU6Hr1G031920	3.25	3.38	2.92	0.66	1.13	0.77	3.18333	0.853333	-1.89936	7.11756e-05	0.00273292	GO:0016020//membrane;GO:0016021//integral component of membrane	GO:0005515//protein binding	-
HORVU1Hr1G025910	3.17	2.54	1.94	0.97	1.02	1.37	2.55	1.12	-1.187	0.000211064	0.0063362	GO:0016020//membrane;GO:0016021//integral component of membrane	GO:0005515//protein binding	-
HORVU2Hr1G068140	6.18	12.69	8	24.13	23.23	20.04	8.95667	22.4667	1.32675	5.17412e-08	5.00579e-06	GO:0016020//membrane;GO:0016021//integral component of membrane	GO:0015238//drug transmembrane transporter activity;GO:0015297//antiporter activity;GO:0022857//transmembrane transporter activity;GO:0042910//xenobiotic transmembrane transporter activity	GO:0042908//xenobiotic transport;GO:0055085//transmembrane transport
HORVU1Hr1G084190	10.57	12.94	8.28	24.08	24.23	15.53	10.5967	21.28	1.00589	9.91801e-06	0.00051702	GO:0016020//membrane;GO:0016021//integral component of membrane	GO:0015238//drug transmembrane transporter activity;GO:0015297//antiporter activity;GO:0022857//transmembrane transporter activity;GO:0042910//xenobiotic transmembrane transporter activity	GO:0042908//xenobiotic transport;GO:0055085//transmembrane transport
HORVU4Hr1G078230	0.84	1.68	0.31	1.58	3.59	3.89	0.943333	3.02	1.67871	0.000358338	0.00965811	GO:0016020//membrane;GO:0016021//integral component of membrane	GO:0015238//drug transmembrane transporter activity;GO:0015297//antiporter activity;GO:0022857//transmembrane transporter activity;GO:0042910//xenobiotic transmembrane transporter activity	GO:0042908//xenobiotic transport;GO:0055085//transmembrane transport
HORVU3Hr1G110460	1.09	0.92	1.05	2.13	2.63	2.08	1.02	2.28	1.16046	0.000898786	0.0197742	GO:0016020//membrane;GO:0016021//integral component of membrane	GO:0015238//drug transmembrane transporter activity;GO:0015297//antiporter activity;GO:0022857//transmembrane transporter activity;GO:0042910//xenobiotic transmembrane transporter activity	GO:0042908//xenobiotic transport;GO:0055085//transmembrane transport
HORVU4Hr1G085250	0.38	0.41	1.01	3.54	3.44	1.4	0.6	2.79333	2.21895	5.46911e-05	0.00219906	GO:0016020//membrane;GO:0016021//integral component of membrane	GO:0015250//water channel activity;GO:0015267//channel activity	GO:0006833//water transport;GO:0055085//transmembrane transport
HORVU3Hr1G031680	7.1	6.2	5.48	9.23	10.72	18.73	6.26	12.8933	1.04239	0.000347853	0.00946767	GO:0016020//membrane;GO:0016021//integral component of membrane	GO:0015250//water channel activity;GO:0015267//channel activity	GO:0006833//water transport;GO:0055085//transmembrane transport
HORVU2Hr1G126130	116.32	69.73	51.15	21.81	8.15	4.26	79.0667	11.4067	-2.79319	0.000105368	0.00366057	GO:0016020//membrane;GO:0016021//integral component of membrane	GO:0016491//oxidoreductase activity	GO:0055114//oxidation-reduction process
HORVU3Hr1G072810	14.15	14.94	12.81	32.07	45.31	25.72	13.9667	34.3667	1.29902	8.64713e-11	1.62353e-08	GO:0016020//membrane;GO:0016021//integral component of membrane	GO:0016491//oxidoreductase activity;GO:0046872//metal ion binding;GO:0051213//dioxygenase activity	GO:0055114//oxidation-reduction process
HORVU2Hr1G097150	1.85	3.04	1.38	6.22	8.19	8.7	2.09	7.70333	1.88198	2.66809e-08	2.78828e-06	GO:0016020//membrane;GO:0016021//integral component of membrane	GO:0022857//transmembrane transporter activity	GO:0055062//phosphate ion homeostasis;GO:0055085//transmembrane transport
HORVU3Hr1G082460	23.68	35.72	22.04	7.62	13.96	9.71	27.1467	10.43	-1.38004	1.88245e-08	2.05446e-06	GO:0016020//membrane;GO:0016021//integral component of membrane	GO:0022857//transmembrane transporter activity	GO:0055085//transmembrane transport
HORVU4Hr1G080250	3.6	2.69	2.42	6.56	6.03	5.99	2.90333	6.19333	1.09301	4.85191e-05	0.00197599	GO:0016020//membrane;GO:0016021//integral component of membrane	GO:0031625//ubiquitin protein ligase binding	GO:0016567//protein ubiquitination
HORVU7Hr1G112900	1.07	1.58	2.17	3.22	4.49	5.08	1.60667	4.26333	1.40791	0.00286082	0.0467415	GO:0016020//membrane;GO:0016021//integral component of membrane	GO:0038023//signaling receptor activity	GO:0009725//response to hormone
HORVU5Hr1G098410	3.2	3.53	2.47	1.68	1.36	1.46	3.06667	1.5	-1.03171	8.53399e-06	0.000452322	GO:0016020//membrane;GO:0016021//integral component of membrane;GO:0030176//integral component of endoplasmic reticulum membrane	GO:0008270//zinc ion binding	GO:0030433//ubiquitin-dependent ERAD pathway
HORVU4Hr1G054770	9.43	8.82	9.43	24.34	20.28	35.02	9.22667	26.5467	1.52465	4.82782e-15	2.01812e-12	GO:0016020//membrane;GO:0016021//integral component of membrane;GO:0031225//anchored component of membrane	-	GO:0010215//cellulose microfibril organization
HORVU2Hr1G122580	14.07	17.71	18.03	41.3	29.54	31.9	16.6033	34.2467	1.04449	7.04598e-09	8.22239e-07	GO:0016020//membrane;GO:0016021//integral component of membrane;GO:0046658//anchored component of plasma membrane	GO:0009055//electron transfer activity	GO:0022900//electron transport chain
MSTRG.4865	2.54	3.76	1.53	7.16	14.21	5.29	2.61	8.88667	1.76759	0.000127287	0.0042018	GO:0016020//membrane;GO:0044444//cytoplasmic part	GO:0004457//lactate dehydrogenase activity	GO:0001101//response to acid chemical;GO:0005975//carbohydrate metabolic process;GO:0006090//pyruvate metabolic process;GO:0006970//response to osmotic stress
HORVU6Hr1G037140	2.12	1.6	1.93	4.24	4.09	6.37	1.88333	4.9	1.37949	1.63295e-05	0.000798631	GO:0016021//integral component of membrane	GO:0004497//monooxygenase activity;GO:0005506//iron ion binding;GO:0016491//oxidoreductase activity;GO:0016705//oxidoreductase activity, acting on paired donors, with incorporation or reduction of molecular oxygen;GO:0020037//heme binding;GO:0046872//metal ion binding	GO:0010268//brassinosteroid homeostasis;GO:0016131//brassinosteroid metabolic process;GO:0055114//oxidation-reduction process
HORVU2Hr1G027480	0.56	0.56	0.37	2.78	2.11	2.49	0.496667	2.46	2.30831	1.09721e-07	9.84157e-06	GO:0016021//integral component of membrane	GO:0004497//monooxygenase activity;GO:0005506//iron ion binding;GO:0016491//oxidoreductase activity;GO:0016705//oxidoreductase activity, acting on paired donors, with incorporation or reduction of molecular oxygen;GO:0020037//heme binding;GO:0046872//metal ion binding	GO:0055114//oxidation-reduction process
HORVU3Hr1G078390	4.77	9.18	4.5	0.16	1.34	1.06	6.15	0.853333	-2.84941	4.86801e-07	3.74482e-05	GO:0019005//SCF ubiquitin ligase complex	GO:0005515//protein binding	GO:0009740//gibberellic acid mediated signaling pathway;GO:0031146//SCF-dependent proteasomal ubiquitin-dependent protein catabolic process
MSTRG.10095	9.12	9.42	8.92	20.94	17.8	16.61	9.15333	18.45	1.01125	4.42643e-07	3.44097e-05	GO:0043231//intracellular membrane-bounded organelle	-	-
MSTRG.30700	3.23	3.38	4.47	11.78	15.83	7.73	3.69333	11.78	1.67334	1.43599e-09	1.97604e-07	GO:0043231//intracellular membrane-bounded organelle	-	GO:0048511//rhythmic process;GO:0048581//negative regulation of post-embryonic development
MSTRG.3789	7.16	5.04	7.6	1.01	1.59	3.56	6.6	2.05333	-1.6845	0.00120303	0.0246561	GO:0043231//intracellular membrane-bounded organelle	GO:0003677//DNA binding;GO:0005515//protein binding	GO:0001101//response to acid chemical;GO:0006355//regulation of transcription, DNA-templated;GO:0008283//cell proliferation;GO:0009755//hormone-mediated signaling pathway;GO:0009900//dehiscence;GO:0009909//regulation of flower development;GO:0010260//animal organ senescence;GO:0042743//hydrogen peroxide metabolic process
HORVU6Hr1G052950	2.05	2.51	1.71	1.02	0.63	1.31	2.09	0.986667	-1.08287	0.00160674	0.0302969	GO:0043231//intracellular membrane-bounded organelle	GO:0003723//RNA binding;GO:0005515//protein binding;GO:0008270//zinc ion binding	GO:0009451//RNA modification
HORVU3Hr1G108680	253.2	286.95	275.66	110.36	118.54	147.8	271.937	125.567	-1.11482	1.43579e-16	7.95248e-14	GO:0090575//RNA polymerase II transcription factor complex	GO:0000977//RNA polymerase II regulatory region sequence-specific DNA binding;GO:0003677//DNA binding;GO:0003700//DNA-binding transcription factor activity;GO:0008134//transcription factor binding;GO:0046983//protein dimerization activity	GO:0006357//regulation of transcription by RNA polymerase II
HORVU3Hr1G108670	1.18	2.66	2.03	0.08	0.12	0.19	1.95667	0.13	-3.91181	7.60181e-07	5.63271e-05	GO:0090575//RNA polymerase II transcription factor complex	GO:0000977//RNA polymerase II regulatory region sequence-specific DNA binding;GO:0003677//DNA binding;GO:0003700//DNA-binding transcription factor activity;GO:0008134//transcription factor binding;GO:0046983//protein dimerization activity	GO:0006357//regulation of transcription by RNA polymerase II
HORVU3Hr1G000150	2.11	2.5	1.74	6.81	4.84	4.25	2.11667	5.3	1.3242	2.09929e-05	0.000991678	GO:0090575//RNA polymerase II transcription factor complex	GO:0000977//RNA polymerase II regulatory region sequence-specific DNA binding;GO:0003677//DNA binding;GO:0003700//DNA-binding transcription factor activity;GO:0008134//transcription factor binding;GO:0046983//protein dimerization activity	GO:0006357//regulation of transcription by RNA polymerase II
