# Supplementary material for: Comparative Analysis of Hulless Barley Transcriptomes to Regulatory Effects of Phosphorous Deficiency
Source: Life (Basel). 2024 Jul 19;14(7):904. doi: 10.3390/life14070904 (PMC11278117; doi:10.3390/life14070904)
Supplement: Supplementary file 1 [file life-14-00904-s001.zip › Table S12.xlsx]

## Sheet: 2 times DEGs KEGG in leaf
id	ZG1_fpkm	ZG2_fpkm	ZG3_fpkm	WG1_fpkm	WG2_fpkm	WG3_fpkm	ZG_mean	WG_mean	log2(fc)	PValue	FDR	Symbol	KEGG_A_class	KEGG_B_class	K_ID
HORVU7Hr1G008390	2.42	2.72	2.27	0.7	0.38	0.55	2.47	0.543333	-2.1846	2.81e-08	5.79e-06	-	Cellular Processes	Transport and catabolism	K04564	superoxide dismutase
HORVU7Hr1G020590	8.95	7.64	8.04	5.19	2.58	3.2	8.21	3.65667	-1.16685	0.000282885	0.0141939	-	Cellular Processes	Transport and catabolism	K04564	superoxide dismutase
HORVU7Hr1G060130	435.93	433.88	417.87	126.95	284.5	154.07	429.227	188.507	-1.18712	9.25e-05	0.00605392	Sod1	Cellular Processes	Transport and catabolism	K04565	superoxide dismutase
HORVU1Hr1G022190	1.59	1.11	1.03	0	0	0	1.24333	0.001	-10.28	1.02e-07	1.85e-05	-	Cellular Processes	Transport and catabolism	K08339	Autophagy
HORVU4Hr1G001450	0.68	1.18	0.81	3.6	2.02	2.36	0.89	2.66	1.57955	1.8e-05	0.00152522	-	Cellular Processes	Transport and catabolism;Lipid metabolism	K13356	alcohol-forming fatty acyl-CoA reductase	Peroxisome
HORVU3Hr1G065390	2.39	1.37	1.47	0.77	0.89	0.47	1.74333	0.71	-1.29596	0.000479314	0.0212793	-	Environmental Information Processing	Membrane transport	K05658	ATP-binding cassette	ABC transporters
HORVU3Hr1G085930	1.52	1.44	1.29	0.54	0.45	0.43	1.41667	0.473333	-1.58157	0.000217131	0.0117901	-	Environmental Information Processing	Signal transduction	K14497	protein phosphatase	MAPK signaling pathway
MSTRG.1112	3.26	2.8	2.21	0	0	0	2.75667	0.001	-11.4287	8.23e-13	4.76e-10	UBC1	Genetic Information Processing	Folding, sorting and degradation	K10573	ubiquitin-conjugating enzyme	Ubiquitin mediated proteolysis
HORVU5Hr1G093270	3.29	3.55	2.46	1.64	1.46	1.18	3.1	1.42667	-1.11962	0.000950778	0.034591	-	Genetic Information Processing	Replication and repair	K03553	recombination protein	Homologous recombination
HORVU4Hr1G056740	12.62	14.4	17.68	9.06	5.53	4.77	14.9	6.45333	-1.2072	1.72e-10	5.6e-08	-	Genetic Information Processing	Translation	K03231	elongation factor 1-alpha	Nucleocytoplasmic transport
HORVU2Hr1G041770	1.09	2.55	1.18	1.99	4.7	3.36	1.60667	3.35	1.06009	0.0012184	0.0406333	-	Genetic Information Processing	Translation	K03260	EIF4G; translation initiation factor 4G
HORVU0Hr1G004960	0.01	0	0	1.42	0.54	1.55	0.00333333	1.17	8.45533	1.31e-08	2.92e-06	-	Genetic Information Processing	Translation	K11584	serine/threonine-protein phosphatase	mRNA surveillance pathway
HORVU2Hr1G004710	0.29	0.17	0.11	1.67	0.32	1.77	0.19	1.25333	2.7217	0.000624907	0.0254989	-	Metabolism	Biosynthesis of other secondary metabolites	K16040	trans-resveratrol di-O-methyltransferase	Stilbenoid, diarylheptanoid and gingerol biosynthesis
HORVU1Hr1G005920	0.38	0.29	0.73	5.18	0.79	4.56	0.466667	3.51	2.91101	2.13e-05	0.00174742	-	Metabolism	Energy metabolism	K01507	inorganic pyrophosphatase	Oxidative phosphorylation
HORVU2Hr1G003400	1.09	0.7	0.81	2.44	1.34	2.53	0.866667	2.10333	1.27913	0.000167871	0.00972426	-	Metabolism	Global and overview maps	K00512	CYP17A; steroid 17alpha-monooxygenase	Steroid hormone biosynthesis
HORVU2Hr1G006830	17.58	21.18	18.78	2.69	12.53	5.67	19.18	6.96333	-1.46175	0.000594915	0.0246375	-	Metabolism	Global and overview maps	K00512	CYP17A; steroid 17alpha-monooxygenase	Steroid hormone biosynthesis
HORVU3Hr1G011850	0.49	0.81	0.44	0.09	0.1	0	0.58	0.0633333	-3.19502	0.00118737	0.0401753	-	Metabolism	Global and overview maps	K00512	CYP17A; steroid 17alpha-monooxygenase	Steroid hormone biosynthesis
HORVU5Hr1G048100	1.14	0.8	1.31	60.1	0.52	19.18	1.08333	26.6	4.61788	0.000284802	0.0142643	-	Metabolism	Global and overview maps;Amino acid metabolism	K01953	asparagine synthase	Alanine, aspartate and glutamate metabolism
HORVU4Hr1G071300	10.54	9.33	8.17	2.41	1.84	0.13	9.34667	1.46	-2.67848	8.31e-06	0.000792752	-	Metabolism	Global and overview maps;Amino acid metabolism	K10206	LL-diaminopimelate aminotransferase	Lysine biosynthesis
HORVU5Hr1G103880	0.95	0.78	1.21	0	0	0	0.98	0.001	-9.93664	0.0015135	0.0476135	-	Metabolism	Global and overview maps;Amino acid metabolism	K11817	indole-3-acetaldehyde oxidase	Tryptophan metabolism
HORVU3Hr1G077790	1.02	1.18	1.01	0.39	0.14	0	1.07	0.176667	-2.59851	0.00135194	0.0437715	-	Metabolism	Global and overview maps;Amino acid metabolism;Biosynthesis of other secondary metabolites	K00422	polyphenol oxidase	Isoquinoline alkaloid biosynthesis
HORVU1Hr1G010120	2.16	1.88	1.98	0.78	0.15	0.15	2.00667	0.36	-2.47873	3.01e-06	0.000334967	-	Metabolism	Global and overview maps;Amino acid metabolism;Biosynthesis of other secondary metabolites	K01593	aromatic-L-amino-acid/L-tryptophan decarboxylase	alkaloid biosynthesis
HORVU7Hr1G010850	0.81	0.59	0.74	0.14	0.05	0	0.713333	0.0633333	-3.49354	0.000224493	0.0120427	-	Metabolism	Global and overview maps;Amino acid metabolism;Biosynthesis of other secondary metabolites	K01593	aromatic-L-amino-acid/L-tryptophan decarboxylase	alkaloid biosynthesis
HORVU7Hr1G090410	14.21	14.12	14.48	1.02	0.73	0.92	14.27	0.89	-4.00304	6.75e-60	9.36e-56	-	Metabolism	Global and overview maps;Amino acid metabolism;Metabolism of other amino acids	K13366	polyamine oxidase	Arginine and proline metabolism
HORVU4Hr1G064790	10.43	9.05	10.25	4.86	5.36	4.22	9.91	4.81333	-1.04185	3.25e-06	0.000358378	-	Metabolism	Global and overview maps;Amino acid metabolism;Metabolism of other amino acids;Carbohydrate metabolism	K01580	glutamate decarboxylase
HORVU1Hr1G020690	28.18	29.52	29.68	70.01	59.29	79.52	29.1267	69.6067	1.25688	3.73e-17	4.13e-14	-	Metabolism	Global and overview maps;Biosynthesis of other secondary metabolites	K00430	peroxidase	Phenylpropanoid biosynthesis
MSTRG.28242	0.69	0.39	0.46	4.21	3.98	2.82	0.513333	3.67	2.83781	4.28e-14	3.21e-11	PER56	Metabolism	Global and overview maps;Biosynthesis of other secondary metabolites	K00430	peroxidase	Phenylpropanoid biosynthesis
HORVU7Hr1G083550	20.9	19.82	22.26	40.76	41.85	47.85	20.9933	43.4867	1.05064	2.72e-13	1.72e-10	-	Metabolism	Global and overview maps;Biosynthesis of other secondary metabolites	K00430	peroxidase	Phenylpropanoid biosynthesis
HORVU2Hr1G124930	0.63	0.48	0.83	3.97	3.3	2.29	0.646667	3.18667	2.30095	5.55e-13	3.35e-10	-	Metabolism	Global and overview maps;Biosynthesis of other secondary metabolites	K00430	peroxidase	Phenylpropanoid biosynthesis
HORVU2Hr1G125110	0.9	0.27	0.2	1.34	4.21	4.1	0.456667	3.21667	2.81635	3.06e-08	6.2e-06	-	Metabolism	Global and overview maps;Biosynthesis of other secondary metabolites	K00430	peroxidase	Phenylpropanoid biosynthesis
HORVU6Hr1G009360	49.18	51.86	51.51	67.95	114.56	134.91	50.85	105.807	1.05711	7.08e-07	9.72e-05	-	Metabolism	Global and overview maps;Biosynthesis of other secondary metabolites	K00430	peroxidase	Phenylpropanoid biosynthesis
HORVU3Hr1G038290	0.96	1.2	1.13	3.72	1.57	2.06	1.09667	2.45	1.15966	0.000364191	0.017215	-	Metabolism	Global and overview maps;Biosynthesis of other secondary metabolites	K00430	peroxidase	Phenylpropanoid biosynthesis
HORVU7Hr1G098110	0.65	0.69	0.45	1.86	0.99	1.72	0.596667	1.52333	1.35223	0.001601	0.0493587	-	Metabolism	Global and overview maps;Biosynthesis of other secondary metabolites	K00430	peroxidase	Phenylpropanoid biosynthesis
HORVU1Hr1G092680	0.98	1	0.85	0.17	0	0.08	0.943333	0.0833333	-3.5008	1.6e-06	0.00019454	-	Metabolism	Global and overview maps;Biosynthesis of other secondary metabolites	K22395	cinnamyl-alcohol dehydrogenase	Phenylpropanoid biosynthesis
HORVU5Hr1G110440	2.76	2.62	2.47	6.82	7.17	8.07	2.61667	7.35333	1.49067	2.21e-14	1.91e-11	-	Metabolism	Global and overview maps;Biosynthesis of other secondary metabolites	K22845	phlorizin synthase	Flavonoid biosynthesis
HORVU3Hr1G000590	2.11	1.47	2.6	0	0	0	2.06	0.001	-11.0084	3.18e-10	1.02e-07	-	Metabolism	Global and overview maps;Biosynthesis of other secondary metabolites;Carbohydrate metabolism;Metabolism of other amino acids	K05350	beta-glucosidase	Starch and sucrose metabolism;Cyanoamino acid metabolism
HORVU5Hr1G096390	12.71	12.25	10.87	50.08	15.81	21.59	11.9433	29.16	1.28779	5.34e-06	0.000554613	-	Metabolism	Global and overview maps;Carbohydrate metabolism	K00688	glycogen phosphorylase	Starch and sucrose metabolism
HORVU1Hr1G028200	6.3	6.47	4.63	3.24	1.98	1.67	5.8	2.29667	-1.33651	0.000166596	0.00968501	-	Metabolism	Global and overview maps;Carbohydrate metabolism	K00844	hexokinase	Glycolysis / Gluconeogenesis
HORVU5Hr1G010860	1.04	0.51	0.93	2.7	1.95	2.98	0.826667	2.54333	1.62134	2.63e-07	4.16e-05	-	Metabolism	Global and overview maps;Carbohydrate metabolism	K01051	pectinesterase	Pentose and glucuronate interconversions
HORVU4Hr1G063010	1.82	2.07	2.64	3.66	6.17	5.09	2.17667	4.97333	1.19209	2.65e-05	0.0021201	-	Metabolism	Global and overview maps;Carbohydrate metabolism	K08679	UDP-glucuronate 4-epimerase	Ascorbate and aldarate metabolism
HORVU6Hr1G062820	0.29	0.33	0.58	1.49	0.82	1.43	0.4	1.24667	1.64	4.06e-05	0.00302745	-	Metabolism	Global and overview maps;Carbohydrate metabolism	K15920	xylan	Amino sugar and nucleotide sugar metabolism
HORVU2Hr1G015720	19.07	19.48	19.37	11.33	10.77	4.95	19.3067	9.01667	-1.09843	0.000123995	0.00767964	-	Metabolism	Global and overview maps;Carbohydrate metabolism	K18819	inositol 3-alpha-galactosyltransferase	Galactose metabolism
HORVU7Hr1G017640	13.8	13.46	11.37	5.02	2.16	0.9	12.8767	2.69333	-2.25729	7.68e-09	1.82e-06	-	Metabolism	Global and overview maps;Carbohydrate metabolism;Folding, sorting and degradation	K01689	enolase	Glycolysis / Gluconeogenesis
HORVU7Hr1G034450	0.86	0.27	0.58	1.75	2.34	1.17	0.57	1.75333	1.62107	0.000763448	0.0295857	-	Metabolism	Global and overview maps;Energy metabolism	K00392	sulfite reductase	Sulfur metabolism
HORVU0Hr1G036360	15.75	9.67	3.92	2.6	0.27	3.44	9.78	2.10333	-2.21716	0.00155514	0.0484293	-	Metabolism	Global and overview maps;Energy metabolism	K05582	NAD(P)H-quinone oxidoreductase subunit K	Oxidative phosphorylation
HORVU7Hr1G040380	27.41	26.05	28.86	51.42	80.35	126.38	27.44	86.05	1.64889	8.66e-10	2.53e-07	-	Metabolism	Global and overview maps;Energy metabolism	K08912	light-harvesting complex II chlorophyll a/b binding protein 1	Photosynthesis
HORVU6Hr1G016850	15.56	18.41	16.64	23.88	50.18	55.05	16.87	43.0367	1.35111	2.99e-07	4.64e-05	-	Metabolism	Global and overview maps;Energy metabolism	K08912	light-harvesting complex II chlorophyll a/b binding protein 1	Photosynthesis
HORVU5Hr1G087250	1.77	2.71	2.13	0.41	0.9	0.73	2.20333	0.68	-1.69608	0.000541963	0.0231351	-	Metabolism	Global and overview maps;Energy metabolism	K08912	light-harvesting complex II chlorophyll a/b binding protein 1	Photosynthesis
HORVU6Hr1G016890	39.93	41.01	35.16	52.66	107.73	165.1	38.7	108.497	1.48725	0.00108377	0.0376835	-	Metabolism	Global and overview maps;Energy metabolism	K08912	light-harvesting complex II chlorophyll a/b binding protein 1	Photosynthesis
HORVU2Hr1G010670	2316.66	2399.86	2448.16	5145.15	5168.22	5870.51	2388.23	5394.63	1.17558	8.34e-23	2.1e-19	-	Metabolism	Global and overview maps;Energy metabolism;Carbohydrate metabolism	K01602	ribulose-bisphosphate carboxylase small chain	Glyoxylate and dicarboxylate metabolism;Carbon fixation in photosynthetic organisms
HORVU2Hr1G010630	911.02	1003.48	1034.18	1868.88	1858.77	2269.87	982.893	1999.17	1.0243	3.22e-14	2.55e-11	-	Metabolism	Global and overview maps;Energy metabolism;Carbohydrate metabolism	K01602	ribulose-bisphosphate carboxylase small chain	Glyoxylate and dicarboxylate metabolism;Carbon fixation in photosynthetic organisms
AGP50751	0.27	0	0	1.17	2.33	3.63	0.09	2.37667	4.72287	2.03e-05	0.00168319	atpF	Metabolism	Global and overview maps;Energy metabolism	K02109	F-type H+-transporting ATPase subunit b	Oxidative phosphorylation
HORVU5Hr1G001180	322.64	333.17	349.91	144.36	85.13	71.13	335.24	100.207	-1.74222	4.53e-15	4.34e-12	methyljasmonate-inducible lipoxygenase 2	Metabolism	Global and overview maps;Lipid metabolism	K00454	lipoxygenase	Linoleic acid metabolism
HORVU1Hr1G093460	6.4	6.63	13.69	5.02	2.06	2.38	8.90667	3.15333	-1.49801	7.29e-06	0.000722293	-	Metabolism	Global and overview maps;Lipid metabolism	K06130	lysophospholipase	Glycerophospholipid metabolism
HORVU1Hr1G066030	0.72	0.44	1.85	5.44	6.25	2.59	1.00333	4.76	2.24616	4.28e-06	0.000457144	-	Metabolism	Global and overview maps;Lipid metabolism	K13513	lysocardiolipin and lysophospholipid acyltransferase	Glycerolipid metabolism
HORVU4Hr1G018150	147.21	156.06	151.48	40.37	70.35	78.56	151.583	63.0933	-1.26455	5.88e-06	0.000599542	-	Metabolism	Global and overview maps;Lipid metabolism	K14423	plant 4,4-dimethylsterol C-4alpha-methyl-monooxygenase	Steroid biosynthesis
HORVU4Hr1G018180	58.42	60.13	60.85	5.77	28.55	28.73	59.8	21.0167	-1.50861	0.00087857	0.0327657	-	Metabolism	Global and overview maps;Lipid metabolism	K14423	plant 4,4-dimethylsterol C-4alpha-methyl-monooxygenase	Steroid biosynthesis
HORVU2Hr1G115960	175.75	178.93	186.1	30.48	33.15	30.25	180.26	31.2933	-2.52615	1.45e-75	4.02e-71	-	Metabolism	Global and overview maps;Lipid metabolism	K15718	linoleate 9S-lipoxygenase	Linoleic acid metabolism
HORVU1Hr1G045590	187.73	182.97	184.94	370.87	569.66	700.07	185.213	546.867	1.562	2.28e-13	1.47e-10	-	Metabolism	Global and overview maps;Metabolism of cofactors and vitamins	K02492	glutamyl-tRNA reductase	Porphyrin metabolism
HORVU7Hr1G026300	16.05	17.84	17.88	31.34	42.41	41.32	17.2567	38.3567	1.15232	3.65e-11	1.39e-08	hemA3	Metabolism	Global and overview maps;Metabolism of cofactors and vitamins	K02492	glutamyl-tRNA reductase	Porphyrin metabolism
HORVU4Hr1G079260	2.06	2.91	5.68	12.2	8.52	11.12	3.55	10.6133	1.57999	4.61e-07	6.84e-05	-	Metabolism	Global and overview maps;Metabolism of cofactors and vitamins	K13071	pheophorbide a oxygenase	Porphyrin metabolism
HORVU5Hr1G117630	0.77	0.89	1.08	1.94	8.69	8.63	0.913333	6.42	2.81336	2e-07	3.32e-05	-	Metabolism	Global and overview maps;Metabolism of cofactors and vitamins	K18551	pyrimidine and pyridine-specific 5'-nucleotidase	Nicotinate and nicotinamide metabolism
HORVU2Hr1G027680	12.7	12.22	10.23	5.65	5.27	4.7	11.7167	5.20667	-1.17013	1.04e-06	0.000136391	-	Metabolism	Global and overview maps;Metabolism of cofactors and vitamins	K18551	pyrimidine and pyridine-specific 5'-nucleotidase	Nicotinate and nicotinamide metabolism
HORVU2Hr1G003470	23.43	24.47	25.19	4.13	4.68	7.52	24.3633	5.44333	-2.16215	2.91e-12	1.42e-09	-	Metabolism	Global and overview maps;Metabolism of other amino acid	K12153	phenylalanine N-monooxygenase	Cyanoamino acid metabolism
HORVU2Hr1G045200	6.64	9.44	7.44	5.1	3.62	2.06	7.84	3.59333	-1.12553	0.00138543	0.0443385	-	Metabolism	Global and overview maps;Metabolism of other amino acids	K00799	glutathione S-transferase	Glutathione metabolism
HORVU7Hr1G079430	112.58	105.42	116.09	48.38	65.48	38.24	111.363	50.7	-1.13522	3.11e-08	6.25e-06	-	Metabolism	Global and overview maps;Metabolism of other amino acids;Amino acid metabolism	K00797	spermidine synthase	Glutathione metabolism;Cysteine and methionine metabolism;Arginine and proline metabolism
HORVU2Hr1G113270	13.25	14.88	16.66	35.32	61.66	75.39	14.93	57.4567	1.94426	7.58e-10	2.26e-07	-	Metabolism	Global and overview maps;Metabolism of other amino acids;Amino acid metabolism	K13051	L-asparaginase	Alanine, aspartate and glutamate metabolism;Cyanoamino acid metabolism
HORVU4Hr1G057170	13.89	16.41	15.98	32.96	27.63	32.21	15.4267	30.9333	1.00374	8.76e-13	4.96e-10	-	Metabolism	Global and overview maps;Metabolism of other amino acids;Carbohydrate metabolism	K00434	L-ascorbate peroxidase	Ascorbate and aldarate metabolism;Glutathione metabolism
HORVU6Hr1G087960	3.48	3.9	3.32	1.91	1.58	1.8	3.56667	1.76333	-1.01627	0.00148355	0.0468306	-	Metabolism	Global and overview maps;Metabolism of other amino acids;Nucleotide metabolism	K10807	ribonucleoside-diphosphate reductase subunit M1	Purine metabolism;Pyrimidine metabolism;Glutathione metabolism;
HORVU6Hr1G068720	142.35	135.58	142.14	60.35	58.01	53.57	140.023	57.31	-1.28881	7.63e-30	3.02e-26	-	Metabolism	Global and overview maps;Metabolism of terpenoids and polyketides	K09840	9-cis-epoxycarotenoid dioxygenase	Carotenoid biosynthesis
HORVU6Hr1G012090	13.84	13.98	13.36	2.82	1.37	0.61	13.7267	1.6	-3.10084	3.9e-16	4.16e-13	-	Metabolism	Global and overview maps;Metabolism of terpenoids and polyketides	K15086	linalool synthase	Monoterpenoid biosynthesis
HORVU4Hr1G083400	5.74	6.4	7.04	1.1	0.52	0.48	6.39333	0.7	-3.19114	1.25e-12	6.54e-10	-	Metabolism	Global and overview maps;Metabolism of terpenoids and polyketides	K15746	beta-carotene 3-hydroxylase	Carotenoid biosynthesis
MSTRG.19174	1.49	2.12	1.41	0.06	0.14	0.06	1.67333	0.0866667	-4.2711	7.22e-06	0.000720488	BETA-OHASE	Metabolism	Global and overview maps;Metabolism of terpenoids and polyketides	K15746	beta-carotene 3-hydroxylase	Carotenoid biosynthesis
HORVU0Hr1G017690	5.53	5.61	4.7	0.26	0.03	0.08	5.28	0.123333	-5.4199	1.28e-27	4.43e-24	-	Metabolism	Global and overview maps;Metabolism of terpenoids and polyketides	K15747	beta-ring hydroxylase	Carotenoid biosynthesis
HORVU7Hr1G096970	6.17	5.81	6.33	11.98	11.6	14.44	6.10333	12.6733	1.05413	4.6e-10	1.42e-07	-	Metabolism	Global and overview maps;Metabolism of terpenoids and polyketides	K17911	beta-carotene isomerase	Carotenoid biosynthesis
HORVU5Hr1G061710	60.1	57.25	58.92	23.48	31.15	22.22	58.7567	25.6167	-1.19767	3.01e-11	1.16e-08	-	Metabolism	Global and overview maps;Nucleotide metabolism	K00951	GTP pyrophosphokinase	Purine metabolism
HORVU3Hr1G082280	32.52	34.42	35.47	74.71	78.94	82.06	34.1367	78.57	1.20266	3.85e-22	8.9e-19	-	Metabolism	Global and overview maps;Nucleotide metabolism;Amino acid metabolism	K00764	amidophosphoribosyltransferase	Purine metabolism;Alanine, aspartate and glutamate metabolism

## Sheet: 2 times DEGs KEGG in root
id	ZG1_fpkm	ZG2_fpkm	ZG3_fpkm	WG1_fpkm	WG2_fpkm	WG3_fpkm	ZG_mean	WG_mean	log2(fc)	PValue	FDR	Symbol	KEGG_A_class	KEGG_B_class	K_ID
HORVU7Hr1G002210	0.63	1.16	1.21	0	0	0	1	0.001	-9.96578	0.000169156	0.00702451	-	Metabolism	Energy metabolism	K02641	ferredoxin--NADP+ reductase	Photosynthesis
HORVU0Hr1G000490	0.53	0.36	0.38	0	0	0	0.423333	0.001	-8.72565	0.00036234	0.0128453	-	Metabolism	Amino acid metabolism	K01626	phosphoheptulonate synthase	Phenylalanine, tyrosine and tryptophan biosynthesis
HORVU0Hr1G011610	1.2	0.97	0.89	0	0	0.11	1.02	0.0366667	-4.79796	0.000385702	0.0135263	-	Metabolism	Carbohydrate metabolism	K00770	1,4-beta-D-xylan synthase	Amino sugar and nucleotide sugar metabolism
HORVU6Hr1G082360	6.12	7.55	3.78	0.14	0.13	0.38	5.81667	0.216667	-4.74664	6.71e-15	3.58e-12	-	Genetic Information Processing	Folding, sorting and degradation	K13993	HSP20 family protein	Protein processing in endoplasmic reticulum
HORVU2Hr1G122760	0.67	1.2	1.13	0	0.2	0.09	1	0.0966667	-3.37084	4.76e-05	0.00257687	-	Genetic Information Processing	Folding, sorting and degradation	K09490	endoplasmic reticulum chaperone	Protein export
HORVU3Hr1G007500	14.89	16.18	9.35	1.92	0.78	2.2	13.4733	1.63333	-3.04422	1.02e-08	1.54e-06	-	Genetic Information Processing	Folding, sorting and degradation	K13993	HSP20 family protein	Protein processing in endoplasmic reticulum
HORVU3Hr1G086500	6.06	6.48	6.15	0.74	0.45	1.1	6.23	0.763333	-3.02885	3.72e-23	7.79e-20	-	Genetic Information Processing;Cellular Processes	Folding, sorting and degradation;Transcription;Transport and catabolism	K03283	heat shock	Protein processing in endoplasmic reticulum;MAPK signaling pathway
HORVU6Hr1G077710	7.88	10.4	5.72	0.95	0.36	1.65	8	0.986667	-3.01937	1.48e-09	2.65e-07	-	Genetic Information Processing	Folding, sorting and degradation	K13993	HSP20 family protein	Protein processing in endoplasmic reticulum
HORVU7Hr1G049370	406.97	421.99	274.19	50.43	37.31	124.23	367.717	70.6567	-2.3797	2.1e-05	0.0013123	-	Organismal Systems;Genetic Information Processing	Environmental adaptation;Folding, sorting and degradation	K04079	molecular chaperone	PI3K-Akt signaling pathway;Protein processing in endoplasmic reticulum
HORVU7Hr1G049340	279.68	315.71	198.87	38.25	28.83	96.44	264.753	54.5067	-2.28014	3.33e-05	0.00194355	-	Organismal Systems;Genetic Information Processing	Environmental adaptation;Folding, sorting and degradation	K04079	molecular chaperone	PI3K-Akt signaling pathway;Protein processing in endoplasmic reticulum
HORVU3Hr1G020390	9.15	7.08	6.96	1.41	1.79	1.82	7.73	1.67333	-2.20774	4.64e-13	2.03e-10	-	Genetic Information Processing	Folding, sorting and degradation	K13993	HSP20 family protein	Protein processing in endoplasmic reticulum
HORVU5Hr1G090000	3.47	2.82	1.85	0.36	1.16	0.43	2.71333	0.65	-2.06155	0.000368105	0.0129944	-	Genetic Information Processing	Transcription	K12837	splicing factor U2AF 65 kDa subunit	Spliceosome
HORVU4Hr1G090080	92.27	101.32	88.09	29.55	21.15	17.21	93.8933	22.6367	-2.05236	1.32e-28	5.89e-25	-	Metabolism	Carbohydrate metabolism;Energy metabolism	K00051	malate dehydrogenase	Pyruvate metabolism;Carbon fixation in photosynthetic organisms
HORVU5Hr1G109710	2.04	2.19	3.05	0.66	0.46	0.8	2.42667	0.64	-1.92283	4.8e-05	0.00258983	PsaD	Metabolism	Energy metabolism	K02692	photosystem	Photosynthesis
HORVU6Hr1G031920	3.25	3.38	2.92	0.66	1.13	0.77	3.18333	0.853333	-1.89936	7.12e-05	0.00361025	-	Genetic Information Processing	Translation	K02874	large subunit ribosomal protein	Ribosome
HORVU4Hr1G089090	6.38	7.3	6.72	1.79	1.89	1.83	6.8	1.83667	-1.88844	3.26e-17	2.82e-14	-	Genetic Information Processing	Folding, sorting and degradation	K04043	molecular chaperone DnaK	RNA degradation
HORVU1Hr1G088870	19.6	16	20.99	8.2	2.93	4.47	18.8633	5.2	-1.859	4.58e-09	7.34e-07	Lhcb1	Metabolism	Energy metabolism	K08912	light-harvesting complex II chlorophyl	Photosynthesis
HORVU6Hr1G074560	5.97	7.37	5.91	1.35	1.6	3.28	6.41667	2.07667	-1.62755	0.000117894	0.00526893	-	Genetic Information Processing	Replication and repair	K10728	topoisomerase (DNA) II binding protein	Homologous recombination
HORVU4Hr1G059390	543.21	556.55	402.11	142.36	97.51	277.56	500.623	172.477	-1.53732	0.00102982	0.0288369	-	Genetic Information Processing;Cellular Processes	Folding, sorting and degradation;Transcription;Transport and catabolism	K03283	heat shock	Protein processing in endoplasmic reticulum;MAPK signaling pathway
HORVU5Hr1G124160	4.12	3.47	6.24	2.37	0.64	1.81	4.61	1.60667	-1.5207	0.000861393	0.0251037	-	Metabolism	Energy metabolism	K08912	light-harvesting complex II chlorophyl	Photosynthesis
HORVU1Hr1G017080	4.84	5.6	5.84	1.89	1	2.97	5.42667	1.95333	-1.47413	0.000305433	0.011309	-	Metabolism	Lipid metabolism	K06129	lysophospholipase	Glycerophospholipid metabolism
HORVU4Hr1G060720	8.28	12.1	7.54	3.92	2.51	3.94	9.30667	3.45667	-1.42888	0.000284306	0.0106453	-	Genetic Information Processing	Folding, sorting and degradation	K13993	HSP20 family protein	Protein processing in endoplasmic reticulum
MSTRG.9610	8.82	8.18	10.8	3.47	3.63	3.33	9.26667	3.47667	-1.41435	4.23e-09	6.85e-07	--	Metabolism	Glycan biosynthesis and metabolism	K05531	mannan polymerase II complex	Various types of N-glycan biosynthesis
HORVU6Hr1G022660	5.67	2.99	2.81	1.39	1.31	1.64	3.82333	1.44667	-1.4021	0.000373712	0.013153	-	Genetic Information Processing	Translation	K22503	aspartyl-tRNA synthetase	Aminoacyl-tRNA biosynthesis
HORVU5Hr1G067880	538.66	609.68	434.61	224.43	186.53	200.18	527.65	203.713	-1.37304	4.37e-23	8.55e-20	-	Metabolism	Amino acid metabolism	K23977	L-glutamine-4-(methylsulfanyl)-2-oxobutanoate aminotransferase	Cysteine and methionine metabolism
HORVU2Hr1G040780	11.84	9.89	17.54	5.43	5.36	4.72	13.09	5.17	-1.34023	9.43e-07	8.98e-05	-	Metabolism	Energy metabolism	K08914	light-harvesting complex II chlorophyl	Photosynthesis
HORVU5Hr1G094300	423.54	538.82	332.57	153.71	153.18	217	431.643	174.63	-1.30554	1.98e-12	6.99e-10	-	Metabolism	Nucleotide metabolism;Energy metabolism;Metabolism of other amino acids;Biosynthesis of other secondary metabolites	K13811	phosphosulfate synthase	Purine metabolism;Sulfur metabolism;Selenocompound metabolism;Monobactam biosynthesis
HORVU0Hr1G003890	85.16	112.46	55.93	26.31	28.72	49.15	84.5167	34.7267	-1.28319	0.00172986	0.0422633	-	Metabolism	Energy metabolism	K05907	adenylyl-sulfate reductase (glutathione)	Sulfur metabolism
HORVU3Hr1G022770	157.73	197.47	156.06	76.93	68.91	68.24	170.42	71.36	-1.25591	5.09e-23	9.32e-20	-	Metabolism	Amino acid metabolism	K00837	aromatic aminotransferase	Cysteine and methionine metabolism
HORVU0Hr1G007360	15.41	17.44	19.2	7.12	8.06	6.98	17.35	7.38667	-1.23194	4.67e-16	3.11e-13	fch2	Metabolism	Metabolism of cofactors and vitamins	K13600	chlorophyllide a oxygenase	Porphyrin metabolism
HORVU5Hr1G103680	237.97	238.48	169.51	90.49	62.43	122.38	215.32	91.7667	-1.23044	4.74e-10	9.51e-08	-	Genetic Information Processing	Folding, sorting and degradation	K09503	DnaJ homolog subfamily A member 2	Protein processing in endoplasmic reticulum
HORVU2Hr1G122370	164.09	203.29	154.88	69.52	68.07	85.28	174.087	74.29	-1.22857	2.69e-17	2.46e-14	-	Metabolism	Amino acid metabolism	K00899	methylthioribose kinase	Cysteine and methionine metabolism
HORVU1Hr1G035720	9.76	11.41	10.29	4.54	3.78	5.11	10.4867	4.47667	-1.22806	2.64e-17	2.46e-14	-	Metabolism	Energy metabolism;Carbohydrate metabolism	K01602	ribulose-bisphosphate carboxylase small chain	Carbon fixation in photosynthetic organisms;Glyoxylate and dicarboxylate metabolism
HORVU6Hr1G063570	483.47	523.87	429.48	206.96	160.81	275.73	478.94	214.5	-1.15887	1.47e-11	4.18e-09	-	Metabolism	Amino acid metabolism	K00789	S-adenosylmethionine synthetase	Cysteine and methionine metabolism
HORVU6Hr1G085170	6.32	5.83	7.18	2.43	3.15	3.12	6.44333	2.9	-1.15175	0.000131844	0.00570959	-	Metabolism	Energy metabolism	K03541	photosystem	Photosynthesis
HORVU5Hr1G109260	3.58	3.21	6.47	1.98	2.26	1.76	4.42	2	-1.14405	0.00116036	0.0314703	-	Metabolism	Energy metabolism	K08912	light-harvesting complex II chlorophyl	Photosynthesis
HORVU7Hr1G046320	6.98	6.14	9.3	2.94	3.3	3.97	7.47333	3.40333	-1.1348	0.000516726	0.0169267	-	Metabolism	Energy metabolism	K08907	light-harvesting complex I chlorophyll a/b binding protein	Photosynthesis
HORVU2Hr1G066480	146.05	174.96	118.37	74.07	65.44	61.65	146.46	67.0533	-1.12713	8.53e-13	3.38e-10	-	Metabolism	Energy metabolism;Carbohydrate metabolism	K01807	ribose 5-phosphate isomerase	Carbon fixation in photosynthetic organisms;Pentose phosphate pathway
HORVU5Hr1G082420	14.34	9.42	17.17	6.84	4.69	7.39	13.6433	6.30667	-1.11325	4.3e-05	0.0023939	-	Metabolism	Energy metabolism	K08913	light-harvesting complex II chlorophyl	Photosynthesis
HORVU5Hr1G084140	10.77	12.64	6.42	4.48	4.49	4.98	9.94333	4.65	-1.0965	0.000409403	0.0142045	-	Genetic Information Processing	Folding, sorting and degradation	K03094	S-phase kinase-associated protein	Protein processing in endoplasmic reticulum
HORVU6Hr1G075900	3.02	3.17	5.47	1.75	1.53	2.21	3.88667	1.83	-1.08669	0.000809273	0.0239659	-	Metabolism	Metabolism of cofactors and vitamins;Metabolism of terpenoids and polyketides	K10960	geranylgeranyl diphosphate	geranylgeranyl diphosphate;Terpenoid backbone biosynthesis
HORVU0Hr1G003270	9	7	12.58	4.96	4.44	4.19	9.52667	4.53	-1.07246	0.000508133	0.0167478	-	Metabolism	Energy metabolism	K08901	photosystem	Photosynthesis
MSTRG.574	4.51	3.99	6.52	2.67	2.39	2.12	5.00667	2.39333	-1.06483	0.00131881	0.0346148	PSBP	Metabolism	Energy metabolism	K02717	photosystem II oxygen-evolving enhancer protein	Photosynthesis
HORVU7Hr1G036570	18.39	17.14	12.29	7.63	8.29	6.94	15.94	7.62	-1.06479	3.49e-06	0.00028555	-	Genetic Information Processing	Folding, sorting and degradation	K13993	HSP20 family protein	Protein processing in endoplasmic reticulum
HORVU4Hr1G019570	7.06	4.96	8.69	3.54	2.72	3.65	6.90333	3.30333	-1.06337	6.82e-05	0.00347784	-	Metabolism	Carbohydrate metabolism;Energy metabolism	K01623	fructose-bisphosphate aldolase	Glycolysis / Gluconeogenesis;Carbon fixation in photosynthetic organisms
HORVU6Hr1G063540	640.99	757.36	580.63	308.95	241.86	402	659.66	317.603	-1.0545	7.32e-10	1.39e-07	-	Metabolism	Amino acid metabolism	K00789	S-adenosylmethionine synthetase	Cysteine and methionine metabolism
HORVU5Hr1G026730	304.34	315.83	287.33	145.5	114.5	179.14	302.5	146.38	-1.04722	2.63e-12	9.06e-10	-	Metabolism	Amino acid metabolism	K16054	methylthioribulose 1-phosphate dehydratase	Cysteine and methionine metabolism
HORVU5Hr1G098410	3.2	3.53	2.47	1.68	1.36	1.46	3.06667	1.5	-1.03171	8.53e-06	0.000598563	-	Genetic Information Processing	Folding, sorting and degradation	K10661	E3 ubiquitin-protein ligase	Protein processing in endoplasmic reticulum
HORVU7Hr1G013470	9.78	11.27	6.82	3.6	3.24	6.91	9.29	4.58333	-1.01928	0.00104973	0.0292576	-	Metabolism	Biosynthesis of other secondary metabolites	K00430	peroxidase	Phenylpropanoid biosynthesis
HORVU0Hr1G004830	4.16	4.85	5.7	2.75	1.79	2.72	4.90333	2.42	-1.01876	0.000313912	0.011591	-	Metabolism	Energy metabolism	K05298	phosphorylating	Carbon fixation in photosynthetic organisms
HORVU7Hr1G080190	9.52	6.18	7.77	3.36	4.76	3.47	7.82333	3.86333	-1.01794	0.000872027	0.0253884	-	Genetic Information Processing	Folding, sorting and degradation	K07953	GTP-binding protein SAR1	Protein processing in endoplasmic reticulum
HORVU2Hr1G010690	14.45	20.31	27.01	8.43	9.42	12.73	20.59	10.1933	-1.01432	0.000146431	0.00623085	-	Metabolism	Energy metabolism;Carbohydrate metabolism	K01602	ribulose-bisphosphate carboxylase small chain	Carbon fixation in photosynthetic organisms;Glyoxylate and dicarboxylate metabolism
HORVU4Hr1G010650	57.11	64.34	62.86	116.23	149.57	103.4	61.4367	123.067	1.00227	1.19e-10	2.87e-08	-	Genetic Information Processing	Folding, sorting and degradation	K10950	ERO1-like protein alpha	Protein processing in endoplasmic reticulum
HORVU3Hr1G092680	4.32	3.73	4.38	7.02	6.78	11.5	4.14333	8.43333	1.02531	0.000684293	0.0210295	-	Metabolism	Biosynthesis of other secondary metabolites	K12355	coniferyl-aldehyde dehydrogenase	Phenylpropanoid biosynthesis
HORVU3Hr1G074230	3.66	4.28	3.82	8.41	8.07	7.57	3.92	8.01667	1.03215	6.38e-08	7.96e-06	-	Environmental Information Processing	Signal transduction	K14487	auxin responsive GH3 gene family	Plant hormone signal transduction
HORVU3Hr1G083560	59.9	59.51	60.64	121.9	146.68	101.59	60.0167	123.39	1.03979	1.37e-12	5.08e-10	-	Metabolism	Nucleotide metabolism;Biosynthesis of other secondary metabolites	K00365	urate oxidase	Purine metabolism;Caffeine metabolism
HORVU2Hr1G070700	9.44	10.32	7.39	23.11	17.09	15.72	9.05	18.64	1.04241	2.53e-08	3.51e-06	-	Metabolism	Lipid metabolism	K18696	glycerophosphodiester phosphodiesterase	Glycerophospholipid metabolism
HORVU4Hr1G016770	154.23	141.96	142.43	269.1	409.5	226.16	146.207	301.587	1.04456	1.09e-09	1.99e-07	-	Metabolism	Carbohydrate metabolism;Lipid metabolism;Amino acid metabolism	K18857	alcohol dehydrogenase	Glycolysis / Gluconeogenesis;Fatty acid degradation;Tyrosine metabolism
HORVU2Hr1G093660	3.57	3.19	3.22	8.62	6.05	5.99	3.32667	6.88667	1.04973	0.000174551	0.00721265	-	Environmental Information Processing	Signal transduction	K14516	ethylene-responsive transcription factor 1	Plant hormone signal transduction;MAPK signaling pathway
HORVU7Hr1G038160	12.49	12.77	12.65	26.46	30.93	21.12	12.6367	26.17	1.0503	5.22e-08	6.65e-06	-	Metabolism	Lipid metabolism	K04713	sphinganine C4-monooxygenase	Sphingolipid metabolism
HORVU4Hr1G081670	24.37	20.76	23.42	50.88	48.76	43.79	22.85	47.81	1.06512	3.21e-11	8.63e-09	-	Organismal Systems;Environmental Information Processing	Environmental adaptation;Signal transduction	K13447	respiratory burst oxidase	Plant-pathogen interaction;MAPK signaling pathway
HORVU1Hr1G047030	11.3	7.76	8.4	18.27	21.87	17.76	9.15333	19.3	1.07623	1.06e-06	9.85e-05	-	Metabolism	Amino acid metabolism	K07408	cytochrome P450 family	Tryptophan metabolism
HORVU2Hr1G038120	9.89	8.72	7.45	20.12	16	19.38	8.68667	18.5	1.09065	5.92e-11	1.52e-08	-	Metabolism	Biosynthesis of other secondary metabolites;Amino acid metabolism	K10775	phenylalanine ammonia-lyase	Phenylpropanoid biosynthesis
HORVU2Hr1G070880	1.43	1.52	1.24	3.13	2.63	3.59	1.39667	3.11667	1.15802	4.6e-05	0.00249966	-	Environmental Information Processing	Signal transduction	K13464	jasmonate ZIM domain-containing protein	Plant hormone signal transduction
HORVU6Hr1G036920	1.09	0.98	1.55	2.84	2.26	3.2	1.20667	2.76667	1.19712	0.000529807	0.0172043	-	Metabolism	Metabolism of terpenoids and polyketides	K13496	UDP-glucosyltransferase	Zeatin biosynthesis
HORVU7Hr1G047740	0.58	1.48	0.99	2.36	1.95	2.99	1.01667	2.43333	1.25909	0.00183664	0.044209	-	Metabolism	Carbohydrate metabolism	K00103	L-gulonolactone oxidase	Ascorbate and aldarate metabolism
HORVU2Hr1G125120	23.47	15.92	27.21	60.76	60.27	38.86	22.2	53.2967	1.26349	1.43e-07	1.64e-05	-	Metabolism	Biosynthesis of other secondary metabolites	K00430	peroxidase	Phenylpropanoid biosynthesis
HORVU2Hr1G123480	6.14	3.67	5.7	9.99	8	19.31	5.17	12.4333	1.26598	0.000125812	0.00552179	-	Genetic Information Processing	Folding, sorting and degradation	K12581	CCR4-NOT transcription complex subunit	RNA degradation
HORVU3Hr1G030890	1.09	1.23	1.57	2.8	3.66	2.92	1.29667	3.12667	1.26982	4.59e-05	0.00249706	-	Metabolism	Metabolism of cofactors and vitamins	K13606	chlorophyll(ide) b reductase	Porphyrin metabolism
HORVU5Hr1G019030	126.46	162.11	113.84	328.89	413.45	233.02	134.137	325.12	1.27727	7.07e-11	1.77e-08	-	Metabolism	Carbohydrate metabolism	K00895	diphosphate-dependent phosphofructokinase	Glycolysis / Gluconeogenesis
HORVU6Hr1G015500	37.73	35.6	45.85	80.63	134.31	75.05	39.7267	96.6633	1.28286	6.21e-10	1.21e-07	Ldh	Metabolism	Carbohydrate metabolism;Amino acid metabolism	K00016	L-lactate dehydrogenase	Glycolysis / Gluconeogenesis;Cysteine and methionine metabolism
HORVU3Hr1G072810	14.15	14.94	12.81	32.07	45.31	25.72	13.9667	34.3667	1.29902	8.65e-11	2.15e-08	-	Metabolism	Metabolism of terpenoids and polyketides	K04125	gibberellin 2beta-dioxygenase	Diterpenoid biosynthesis
HORVU4Hr1G022270	1	1.46	1.16	3.43	3.15	2.33	1.20667	2.97	1.29944	0.00131789	0.0346148	-	Metabolism	Biosynthesis of other secondary metabolites	K00430	peroxidase	Phenylpropanoid biosynthesis
MSTRG.20364	2.05	3.47	0.87	5.49	6.85	3.41	2.13	5.25	1.30146	0.00157008	0.0392868	NUP93A	Genetic Information Processing	Translation	K14309	nuclear pore complex protein	Nucleocytoplasmic transport
HORVU7Hr1G107210	1.56	1.52	1.85	3.91	4.43	3.94	1.64333	4.09333	1.31665	5.13e-06	0.000396929	-	Metabolism	Metabolism of terpenoids and polyketides	K13495	cis-zeatin O-glucosyltransferase	Zeatin biosynthesis
HORVU5Hr1G085800	12.67	10.83	12.77	35.12	23.62	31.93	12.09	30.2233	1.32185	3.92e-12	1.26e-09	-	Organismal Systems	Environmental adaptation	K13448	calcium-binding protein	Plant-pathogen interaction
HORVU7Hr1G084390	1.66	2.92	1.57	6.99	4.45	3.99	2.05	5.14333	1.32708	0.000408156	0.0141781	-	Metabolism	Metabolism of terpenoids and polyketides	K15639	PHYB activation tagged suppressor	Brassinosteroid biosynthesis
HORVU4Hr1G021000	17.52	15.69	17.88	46.61	49.61	32.01	17.03	42.7433	1.32762	1.77e-12	6.31e-10	-	Organismal Systems	Environmental adaptation	K12130	pseudo-response regulator	Circadian rhythm
HORVU4Hr1G064790	28.37	46.02	29.62	81.14	108.9	72.49	34.67	87.51	1.33576	3.77e-11	1e-08	-	Metabolism	Amino acid metabolism;Carbohydrate metabolism;Metabolism of other amino acids	K01580	glutamate decarboxylase	Alanine, aspartate and glutamate metabolism;Butanoate metabolism; beta-Alanine metabolism
HORVU1Hr1G029850	4.98	4.94	4.41	12.22	9.53	14.48	4.77667	12.0767	1.33815	3.69e-08	4.81e-06	-	Organismal Systems	Environmental adaptation	K13448	calcium-binding protein	Plant-pathogen interaction
HORVU5Hr1G013400	4.97	2.42	3.37	10	11.96	5.27	3.58667	9.07667	1.33952	0.00122227	0.0327555	-	Environmental Information Processing	Signal transduction	K14488	SAUR family protein	Plant hormone signal transduction
HORVU1Hr1G057410	1.67	1.93	1.18	3.88	4.33	4.12	1.59333	4.11	1.36709	2.03e-05	0.0012775	-	Organismal Systems	Environmental adaptation	K13448	calcium-binding protein	Plant-pathogen interaction
HORVU6Hr1G037140	2.12	1.6	1.93	4.24	4.09	6.37	1.88333	4.9	1.37949	1.63e-05	0.00105684	-	Metabolism	Metabolism of terpenoids and polyketides	K15639	PHYB activation tagged suppressor	Brassinosteroid biosynthesis
HORVU3Hr1G004960	47.19	65.94	30.44	145.91	138.81	89.11	47.8567	124.61	1.38063	0.000337174	0.0122196	-	Metabolism	Glycan biosynthesis and metabolism	K10532	heparan-alpha-glucosaminide N-acetyltransferase	Glycosaminoglycan degradation
HORVU2Hr1G089020	13.78	11.33	11.58	30.59	31.62	33.48	12.23	31.8967	1.38298	5.18e-32	5.06e-28	-	Organismal Systems	Environmental adaptation	K13459	disease resistance protein	Plant-pathogen interaction
HORVU1Hr1G013820	32.82	28.92	32.52	76.34	123.26	46.85	31.42	82.15	1.38658	0.000595122	0.0189238	-	Metabolism	Amino acid metabolism	K00253	isovaleryl-CoA dehydrogenase	Valine, leucine and isoleucine degradation
HORVU3Hr1G079900	22.25	20.31	21.52	46.91	61.49	61.42	21.36	56.6067	1.40606	3.7e-22	6.38e-19	-	Metabolism	Lipid metabolism	K18696	glycerophosphodiester phosphodiesterase	Glycerophospholipid metabolism
HORVU5Hr1G095060	4.48	3.6	5.03	9.29	13.46	12.65	4.37	11.8	1.43308	2.06e-10	4.62e-08	-	Metabolism	Biosynthesis of other secondary metabolites;Carbohydrate metabolism;Metabolism of other amino acids	K05349	beta-glucosidase	Biosynthesis of various plant secondary metabolites;Starch and sucrose metabolism;Cyanoamino acid metabolism
HORVU3Hr1G083670	1.41	1.28	1.03	4.72	2.99	2.42	1.24	3.37667	1.44526	0.00157841	0.0393838	-	Metabolism	Carbohydrate metabolism	K01183	chitinase	Amino sugar and nucleotide sugar metabolism
HORVU7Hr1G115410	3	1.93	1.61	4.74	5.79	7.29	2.18	5.94	1.44613	0.000182339	0.00743507	-	Organismal Systems	Environmental adaptation	K13448	calcium-binding protein	Plant-pathogen interaction
HORVU1Hr1G092360	2.43	4.54	3.7	9.72	9.47	11.71	3.55667	10.3	1.53405	4.47e-07	4.59e-05	-	Organismal Systems;Environmental Information Processing	Environmental adaptation;Signal transduction	K13425	WRKY transcription factor	Plant-pathogen interaction;MAPK signaling pathway
HORVU5Hr1G014060	7.44	8.48	7.22	18.51	18.77	30.36	7.71333	22.5467	1.54749	1.08e-10	2.64e-08	-	Organismal Systems	Environmental adaptation	K13448	calcium-binding protein	Plant-pathogen interaction
HORVU7Hr1G041470	2.65	2.88	3.84	12.09	10.36	6.57	3.12333	9.67333	1.63093	8.27e-07	8.02e-05	-	Metabolism	Lipid metabolism	K17991	peroxygenase	Cutin, suberine and wax biosynthesis
HORVU1Hr1G049070	5.8	7.26	5.14	15.93	26.81	13.74	6.06667	18.8267	1.6338	3.21e-08	4.26e-06	-	Metabolism	Metabolism of other amino acids	K00799	glutathione S-transferase	Glutathione metabolism
HORVU7Hr1G027810	3.29	2.99	3.69	11.08	13.11	7.16	3.32333	10.45	1.6528	6.6e-09	1.03e-06	-	Organismal Systems	Environmental adaptation	K13448	calcium-binding protein	Plant-pathogen interaction
HORVU2Hr1G011970	7.91	4.1	5.89	20.15	20.56	16.33	5.96667	19.0133	1.67201	8.3e-12	2.51e-09	-	Metabolism	Amino acid metabolism;Energy metabolism;Metabolism of other amino acids	K01739	cystathionine gamma-synthase	Cysteine and methionine metabolism;Sulfur metabolism;Selenocompound metabolism
HORVU5Hr1G074980	29.99	26.08	39.26	100.96	89.61	114.83	31.7767	101.8	1.6797	8.39e-24	2.24e-20	-	Metabolism	Biosynthesis of other secondary metabolites	K00430	peroxidase	Phenylpropanoid biosynthesis
HORVU4Hr1G021010	1.46	1.93	0.88	5.31	5.17	3.58	1.42333	4.68667	1.71929	0.00011325	0.00511057	-	Organismal Systems	Environmental adaptation	K12130	pseudo-response regulator	Circadian rhythm
HORVU3Hr1G007420	1.91	1.99	2.62	7.92	6.73	7.34	2.17333	7.33	1.7539	1.37e-11	3.97e-09	-	Organismal Systems	Environmental adaptation	K13448	calcium-binding protein	Plant-pathogen interaction
MSTRG.4865	2.54	3.76	1.53	7.16	14.21	5.29	2.61	8.88667	1.76759	0.000127287	0.00555203	LDHA	Metabolism	Carbohydrate metabolism;Amino acid metabolism	K00016	L-lactate dehydrogenase	Glycolysis / Gluconeogenesis;Cysteine and methionine metabolism
HORVU2Hr1G045200	1.92	2.55	1.5	5.42	9.26	6.25	1.99	6.97667	1.80977	2.19e-07	2.38e-05	-	Metabolism	Metabolism of other amino acids	K00799	glutathione S-transferase	Glutathione metabolism
HORVU7Hr1G091860	1.23	0.57	0.41	3.73	3.16	0.92	0.736667	2.60333	1.82128	0.00146348	0.0373748	-	Metabolism	Amino acid metabolism;Biosynthesis of other secondary metabolites	K01593	aromatic-L-amino-acid/L-tryptophan decarboxylase	Tyrosine metabolism;Indole alkaloid biosynthesis/Isoquinoline alkaloid biosynthesis/Betalain biosynthesis
HORVU2Hr1G088760	1.13	2.03	1.68	8.44	4.6	6.29	1.61333	6.44333	1.99776	0.00118132	0.03195	-	Metabolism	Lipid metabolism	K17991	peroxygenase	Cutin, suberine and wax biosynthesis
HORVU3Hr1G065640	0.3	0.67	0.4	2.65	1.23	1.62	0.456667	1.83333	2.00526	0.000653454	0.020273	-	Environmental Information Processing	Signal transduction	K20716	mitogen-activated protein kinase kinase kinase	MAPK signaling pathway
HORVU3Hr1G065630	0.51	0.42	0.59	2.06	2.46	1.84	0.506667	2.12	2.06496	1.65e-05	0.00106479	-	Environmental Information Processing	Signal transduction	K20716	mitogen-activated protein kinase kinase kinase	MAPK signaling pathway
HORVU2Hr1G012830	0.62	0.5	0.85	2.99	5.36	1.48	0.656667	3.27667	2.319	5.8e-05	0.00305321	-	Metabolism	Carbohydrate metabolism;Amino acid metabolism	K00016	L-lactate dehydrogenase	Glycolysis / Gluconeogenesis;Cysteine and methionine metabolism
HORVU7Hr1G087800	0.11	0.57	0.05	1.62	0.59	1.63	0.243333	1.28	2.39514	0.000682189	0.0210295	-	Metabolism	Biosynthesis of other secondary metabolites;Carbohydrate metabolism;Metabolism of other amino acids	K01188	beta-glucosidase	Biosynthesis of various plant secondary metabolites;Starch and sucrose metabolism;Cyanoamino acid metabolism
HORVU4Hr1G076820	1.11	0.93	1.04	5.17	4.9	6.7	1.02667	5.59	2.44488	2.69e-10	5.8e-08	-	Environmental Information Processing	Signal transduction	K13464	jasmonate ZIM domain-containing protein	Plant hormone signal transduction
HORVU4Hr1G016780	1.06	0.35	0.37	2.71	5.04	2.68	0.593333	3.47667	2.55079	5.5e-05	0.00291171	-	Metabolism	Carbohydrate metabolism;Lipid metabolism;Amino acid metabolism	K18857	alcohol dehydrogenase	Glycolysis / Gluconeogenesis;Fatty acid degradation;Tyrosine metabolism
HORVU7Hr1G041260	0.62	0	0.39	2.86	1.17	2.47	0.336667	2.16667	2.68608	0.00090413	0.0261155	-	Environmental Information Processing	Signal transduction	K13464	jasmonate ZIM domain-containing protein	Plant hormone signal transduction
HORVU7Hr1G041230	0.81	0.53	0.18	5.28	2.74	5.13	0.506667	4.38333	3.11292	5.93e-10	1.17e-07	-	Environmental Information Processing	Signal transduction	K13464	jasmonate ZIM domain-containing protein	Plant hormone signal transduction
HORVU7Hr1G041300	0.14	0.04	0	0.57	0.68	0.71	0.06	0.653333	3.44478	1.2e-05	0.000804011	-	Environmental Information Processing	Signal transduction	K13464	jasmonate ZIM domain-containing protein	Plant hormone signal transduction
HORVU3Hr1G011850	0	0.08	0	1.49	1.47	0.11	0.0266667	1.02333	5.26209	0.00054769	0.0176259	-	Metabolism	Global and overview maps	K00512	steroid 17alpha-monooxygenase	Steroid hormone biosynthesis
