# Supplementary material for: Comparative Analysis of Hulless Barley Transcriptomes to Regulatory Effects of Phosphorous Deficiency
Source: Life (Basel). 2024 Jul 19;14(7):904. doi: 10.3390/life14070904 (PMC11278117; doi:10.3390/life14070904)
Supplement: Supplementary file 1 [file life-14-00904-s001.zip › Table S13.xlsx]

## Sheet: TFs in 2 times leaf DEGs 
gene_id	TF_family	WL1_fpkm	WL2_fpkm	WL3_fpkm	ZL1_fpkm	ZL2_fpkm	ZL3_fpkm	Log2(fc)	Symbol	KEGG_A_class	KEGG_B_class	K_ID
HORVU1Hr1G089460	ARR-B	2.64	1.95	2.28	0.42	0	0	4.03185	-	-	-	-
HORVU1Hr1G089470	ARR-B	1	2.03	1.1	0	0.22	0	4.23057	-	-	-	-
HORVU1Hr1G089490	ARR-B	1.68	3.05	2.3	0.12	0.06	0.06	4.87242	-	-	-	-
HORVU1Hr1G089500	ARR-B	1.17	1.76	1.72	0.06	0.33	0.26	2.83872	-	-	-	-
HORVU1Hr1G089570	ARR-B	2.19	2.3	1.02	0.31	0.62	0.26	2.21109	-	-	-	-
HORVU2Hr1G104580	ARR-B	5.96	1.07	0.77	0.77	0.11	0.67	2.33121	-	-	-	-
HORVU4Hr1G054420	ARR-B	2.47	1.48	2.44	0.8	0.89	0.89	1.30844	-	-	-	-
HORVU7Hr1G107670	ARR-B	0.55	0.2	0.19	1.89	1.26	1.21	-2.2136	-	-	-	-
HORVU1Hr1G072810	bHLH	15.97	12.82	14.38	6.87	6.36	7.45	1.06179	-	-	-	-
HORVU3Hr1G108660	bHLH	0.57	2.85	8.51	1.02	0.71	0.93	2.1651	-	-	-	-
HORVU3Hr1G108670	bHLH	14.61	3	4.06	160	161.46	157.81	-4.46707	-	-	-	-
HORVU3Hr1G108680	bHLH	60.47	24.53	23.21	317.02	314.39	318.07	-3.1333	HvIRO2	-	-	-
HORVU4Hr1G080460	GRAS	7.41	6.7	10	4.5	3.13	4.31	1.01383	-	-	-	-
HORVU1Hr1G029220	MADS	0.25	0.29	0	1.71	0.93	0.84	-2.68806	AG2	-	-	-
HORVU1Hr1G063740	NAC	0.13	0.74	0	1.1	0.79	1.17	-1.81444	-	-	-	-
HORVU5Hr1G099390	NAC	0	0	0	1.21	0.96	0.51	-9.80305	-	-	-	-
HORVU7Hr1G072670	NAC	5.56	4.04	3.06	16.01	17.53	16.53	-1.98367	-	-	-	-

## Sheet: TFs in 2 times root DEGs 
gene_id	TF_family	WG1_fpkm	WG2_fpkm	WG3_fpkm	ZG1_fpkm	ZG2_fpkm	ZG3_fpkm	Log2(fc)	Symbol	KEGG_A_class	KEGG_B_class	K_ID
HORVU1Hr1G082310	AP2-EREBP	0.36	0.12	0.3	0	0	0	8.02237	-	-	-	-
HORVU2Hr1G093660	AP2-EREBP	8.62	6.05	5.99	3.57	3.19	3.22	1.04973	-	Environmental Information Processing;Environmental Information Processing	Signal transduction;Signal transduction	K14516;K14516
HORVU2Hr1G099890	AP2-EREBP	20.5	22.97	22.74	8.93	9.04	8.73	1.31021	-	-	-	-
HORVU4Hr1G013410	AP2-EREBP	2.06	1.57	1.64	0.3	0.61	0.3	2.1228	-	-	-	-
HORVU5Hr1G080790	AP2-EREBP	111.66	143.1	72.21	42.27	45.23	45.64	1.29621	-	-	-	-
HORVU7Hr1G035440	AP2-EREBP	4.64	3.17	5.32	0.88	0.95	1.45	2.0011	-	-	-	-
HORVU2Hr1G020140	ARR-B	13.64	14.98	13.54	3.98	2.51	7.53	1.58839	-	-	-	-
HORVU2Hr1G104580	ARR-B	4.43	5.41	1.69	0.96	1.64	1.4	1.52732	-	-	-	-
HORVU3Hr1G004050	ARR-B	2.91	4.45	1.24	1.09	0.93	0.9	1.55837	-	-	-	-
HORVU3Hr1G056980	ARR-B	3.26	2.05	3.86	0.78	0.8	1.75	1.4614	-	-	-	-
HORVU3Hr1G083740	ARR-B	2.26	1.4	1.19	0.4	0.61	0.44	1.74193	-	-	-	-
HORVU3Hr1G114970	ARR-B	2.46	3.49	0.95	0.53	0.18	0.53	2.47626	-	-	-	-
HORVU6Hr1G058620	ARR-B	6.43	3.78	7.74	1.99	1.77	1.85	1.67791	-	-	-	-
HORVU0Hr1G020200	bHLH	1.95	1.16	5.06	0.05	0	0	7.35226	-	-	-	-
HORVU2Hr1G066100	bHLH	8.94	5.76	9.17	2.42	1.47	1.8	2.0687	-	-	-	-
HORVU3Hr1G066390	bHLH	1.24	0.84	0.83	0.23	0.32	0.38	1.64572	-	-	-	-
HORVU3Hr1G108670	bHLH	0.08	0.12	0.19	1.18	2.66	2.03	-3.91181	-	-	-	-
HORVU3Hr1G108680	bHLH	110.36	118.54	147.8	253.2	286.95	275.66	-1.11482	HvIRO2	-	-	-
HORVU5Hr1G018100	bHLH	6.95	5.21	7.27	17.49	25.83	18.07	-1.65972	-	-	-	-
HORVU5Hr1G068110	bHLH	0.21	0.29	1.08	0	0	0.12	3.71882	-	-	-	-
HORVU5Hr1G093960	bHLH	14.15	13.59	16.45	9.66	4.7	4.9	1.19811	-	-	-	-
HORVU4Hr1G007420	C2C2-CO-like	0.33	0.2	0.1	1.12	1.21	1.3	-2.52655	-	-	-	-
HORVU4Hr1G021000	C2C2-CO-like	46.61	49.61	32.01	17.52	15.69	17.88	1.32762	-	Organismal Systems	Environmental adaptation	K12130
HORVU7Hr1G027560	C2C2-CO-like	13.53	17.67	22.39	43.5	42.77	35.98	-1.1898	-	-	-	-
HORVU1Hr1G044560	C2C2-Dof	8.08	8.47	6.22	3.45	3.48	3.43	1.13611	-	-	-	-
HORVU5Hr1G051570	GeBP	1.74	3.1	2.69	0.93	0.84	0.47	1.74915	-	-	-	-
HORVU1Hr1G069140	GRAS	1.09	2.14	2.05	0	0	0.15	5.1375	-	-	-	-
HORVU5Hr1G094380	HSF	3.51	1.79	4.25	15.54	16.41	12.62	-2.2225	-	-	-	-
HORVU3Hr1G095200	MADS	7.06	4.85	6.9	2.63	2.13	2.35	1.40358	-	-	-	-
HORVU1Hr1G073900	NAC	10.04	7.44	9.42	1.33	0.6	1.51	2.96713	-	-	-	-
HORVU2Hr1G103930	NAC	4.24	6.83	7.03	13.27	12.54	11.52	-1.04435	-	-	-	-
HORVU5Hr1G045650	NAC	12.23	22.84	7.65	7.48	6.5	5.47	1.13514	-	-	-	-
HORVU2Hr1G070880	Tify	3.13	2.63	3.59	1.43	1.52	1.24	1.15802	-	Environmental Information Processing	Signal transduction	K13464
HORVU7Hr1G041230	Tify	5.28	2.74	5.13	0.81	0.53	0.18	3.11292	-	Environmental Information Processing	Signal transduction	K13464
HORVU7Hr1G041300	Tify	0.57	0.68	0.71	0.14	0.04	0	3.44478	-	Environmental Information Processing	Signal transduction	K13464
HORVU0Hr1G001430	WRKY	10.37	9.49	9.9	4.9	4.81	4.68	1.04831	-	-	-	-
HORVU1Hr1G027700	WRKY	6.42	4.07	9.41	2.36	2.09	2.78	1.4607	-	-	-	-
HORVU1Hr1G080300	WRKY	3.53	2.41	3.48	0.88	0.56	0.41	2.3482	-	-	-	-
HORVU1Hr1G092360	WRKY	9.72	9.47	11.71	2.43	4.54	3.7	1.53405	-	Organismal Systems;Environmental Information Processing	Environmental adaptation;Signal transduction	K13425;K13425
HORVU3Hr1G020140	WRKY	4.41	4.39	4.57	2.22	1.34	1.98	1.27104	-	-	-	-
HORVU5Hr1G034830	WRKY	22.77	17.59	33.2	9.01	8.12	8.59	1.51603	-	-	-	-
HORVU5Hr1G096420	WRKY	11.77	11.84	10.01	3.57	5.17	6.9	1.10408	-	-	-	-
HORVU6Hr1G028790	WRKY	30.28	28.7	34.97	11.8	10.74	13.08	1.39921	-	-	-	-
HORVU7Hr1G113850	WRKY	7.53	5.94	6.72	3.09	2.46	2.05	1.40957	-	-	-	-
