# Supplementary material for: Comparative Analysis of Hulless Barley Transcriptomes to Regulatory Effects of Phosphorous Deficiency
Source: Life (Basel). 2024 Jul 19;14(7):904. doi: 10.3390/life14070904 (PMC11278117; doi:10.3390/life14070904)
Supplement: Supplementary file 1 [file life-14-00904-s001.zip › Table S14.xlsx]

## Sheet: Primer Sequences
Gene ID	Sequence (5'->3')	Length (bp)
HORVU0Hr1G017690	ATGTTGGGGGAGTATCCAATCG	229
	CCACCACATTCTCAAAAGTAGCA
HORVU1Hr1G000440	TTGGCAACAACGGGGTGTA	149
	TTCACCGATGTTAGCCCTCG
HORVU1Hr1G073900	AGAGCCAATGCTGATTGCGA	107
	GAACTCGCTCCGCACTGATT
HORVU1Hr1G081410	TGCCATTGATAGTTGCCCAG	130
	TGAAACTCCCATCCCAGCA
HORVU2Hr1G099830	GTGCTTCTCGGAGCCTCG	154
	CGTTGTACGCCGGAGTCG
HORVU3Hr1G002980	GGCAAGGTGGCTGATTCTAAG	154
	CACACCCAGCAGACTCAATATG
HORVU3Hr1G007500	AGCGACGCTATAAGTACCTGTT	126
	GTTGATTGCTTCGGCTTGTGC
HORVU3Hr1G086500	GCGGGACAGTCTGAAAGTCT	237
	GCACTCATGGTCAGGTCAGT
HORVU3Hr1G108670	CTCTGGATCACAGCGCAAGA	125
	TGCTCATCTTCTTATTGTGATCGT
HORVU5Hr1G072700	CTTTTCGCGCACTTTGACCG	181
	TTGCTGGAATAGCCAGCTCC
HORVU6Hr1G065240	TTTCCTTGTACGCTCGTAGCC	122
	ACCATGACAGGCACATTGACA
HORVU6Hr1G077710	GCGTCCGCGGGTACAA	140
	GTCACGGAACACACCTGAGA
HORVU6Hr1G082360	TCCGACATCCAGGTGACTCT	171
	GAACTTGCGCACGAACGAC
HORVU7Hr1G049370	TCGCTCCCTCTCAAAACCTC	229
	CGACTCTCTCAGCAACAAGGT
HORVU7Hr1G089910	CCTCAACTACACCGGACTGG	125
	TGTACAGGAGGTCAGTGGTGA
HORVU7Hr1G090410	CTCTTCAACCACCAGCCGA	226
	TGTCAGAACGCAGGTACTGG
HORVU7Hr1G098280	AGATCCTCAACAACGGCCAG	164
	CTGCGACGACAGGTAGTAGG
MSTRG.19126	CGCGCTCGGACCGTAGTA	148
	ACTAGGCCACTAGCAACACG
MSTRG.33383	ATTTTCTGTCCCTGGCTCCC	157
	CCTCCTCCCTGTATCAGCTT
18SrRNA	CGGCTACCACATCCAAGGAA	132
	GCTGGAATTACCGCGGCT

## Sheet: FPKM values
id	ZL mean	WL mean	ZL-vs-WL-log2fc	ZG mean	WG mean	ZG-vs-WG-log2fc
HORVU0Hr1G017690	5.28	0.1233	-5.4199	0.0133	0.18	3.75489
HORVU1Hr1G000440	11.4033	0.59	-4.2726	125.44	94.1567	-0.413862
HORVU1Hr1G073900	0.03	0.07	1.22239	1.1467	8.9667	2.96713
HORVU1Hr1G081410	78.3533	4.8433	-4.01592	24.95	9.0367	-1.46518
HORVU2Hr1G099830	1.5067	12.58	3.0617	0	0	0
HORVU3Hr1G002980	7.1533	45.7733	2.67782	488.823	380.14	-0.362782
HORVU3Hr1G007500	0.4433	0.06	-2.88536	13.4733	1.6333	-3.04422
HORVU3Hr1G086500	0.32	0.7467	1.22239	6.23	0.7633	-3.02885
HORVU3Hr1G108670	159.757	7.2233	-4.46707	1.9567	0.13	-3.91181
HORVU5Hr1G072700	0	0	0	1.15	11.8933	3.37045
HORVU6Hr1G065240	0.38	1.55	2.0282	1.2467	9.5767	2.94145
HORVU6Hr1G077710	0.3567	1.0667	1.58046	8	0.9867	-3.01937
HORVU6Hr1G082360	0.1633	0.0667	-1.29278	5.8167	0.2167	-4.74664
HORVU7Hr1G049370	363.87	498.15	0.453157	367.717	70.6567	-2.3797
HORVU7Hr1G089910	14.93	19.61	0.393375	1.9367	13.0833	2.75608
HORVU7Hr1G090410	14.27	0.89	-4.00304	0	0.0633	5.98489
HORVU7Hr1G098280	1.74	12.4233	2.83589	3.4367	4.31	0.326678
MSTRG.19126	2.1533	42.7567	4.31151	10.4767	13.13	0.325687
MSTRG.33383	0.3667	14.3667	5.29211	6.9833	7.6767	0.136564
