# Supplementary material for: Comparative Analysis of Hulless Barley Transcriptomes to Regulatory Effects of Phosphorous Deficiency
Source: Life (Basel). 2024 Jul 19;14(7):904. doi: 10.3390/life14070904 (PMC11278117; doi:10.3390/life14070904)
Supplement: Supplementary file 1 [file life-14-00904-s001.zip › Table S15.xlsx]

## Sheet: HORVU1Hr1G000440
Leaf
				△ct		△△ct	2 -△△ct	AVERAGE	SD
1 mM (1)	25.34
	25.43	25.2967		3.10667		0.22	0.858565
	25.12
1 mM (2)	25.24
1 mM (2)	24.18	24.8467		2.64	2.88667	-0.246667	1.18646	1	0.13524
1 mM (2)	25.12
1 mM (3)	25.28
1 mM (3)	24.13	24.85		2.91333		0.0266667	0.981686
1 mM (3)	25.14
18SrRNA (1 mM (1))	22.3
18SrRNA (1)	22.1	22.19
18SrRNA (1)	22.17
18SrRNA (1 mM (2))	22.21
18SrRNA (2)	22.22	22.2067
18SrRNA (2)	22.19
18SrRNA (1 mM (3))	22.49
18SrRNA (3)	21.18	21.9367
18SrRNA (3)	22.14
10 µM (1)	28.23
10 µM (1)	28.29	28.2767		5.54333		2.65667	0.158586
10 µM (1)	28.31
10 µM (2)	28.25
10 µM (2)	28.16	27.8933		4.64333		1.75667	0.295931	0.225234	0.0561441
10 µM (2)	27.27
10 µM (3)	27.25
10 µM (3)	28.36	27.9633		5.06333		2.17667	0.221186
10 µM (3)	28.28
18SrRNA (10 µM (1))	22.14
18SrRNA (1)	22.38	22.7333
18SrRNA (1)	23.68
18SrRNA (10 µM (2))	23.78
18SrRNA (2)	23.73	23.25
18SrRNA (2)	22.24
18SrRNA (10 µM (3))	22.8																			0.11	0.104	0.14
18SrRNA (3)	22.53	22.9
18SrRNA (3)	23.37																				0.124	0.14
1 µM (1)	28.33
10 µM (1)	28.34	28.3267		6.14		3.25333	0.104869
10 µM (1)	28.31
1 µM (2)	28.74
10 µM (2)	28.26	28.4233		5.34333		2.45667	0.182167	0.129679	0.0371328
10 µM (2)	28.27
1 µM (3)	28.55
10 µM (3)	28.66	28.63		6.18		3.29333	0.102002
10 µM (3)	28.68
18SrRNA (1 µM (1))	22.09
18SrRNA (1)	22.31	22.1867
18SrRNA (1)	22.16
18SrRNA (1 µM (2))	23.23
18SrRNA (2)	23.53	23.08
18SrRNA (2)	22.48
18SrRNA (1 µM (3))	22.33
18SrRNA (3)	22.53	22.45
18SrRNA (3)	22.49
Root
				△ct		△△ct	2 -△△ct	AVERAGE	SD
1 mM (1)	24.14
	24.43	24.44		1.79667		-0.0888889	1.06355
	24.75
1 mM (2)	24.34
1 mM (2)	24.52	24.3967		1.84667	1.88556	-0.0388889	1.02732	1	0.0631321
1 mM (2)	24.33
1 mM (3)	24.53
1 mM (3)	24.21	24.4267		2.01333		0.127778	0.91524
1 mM (3)	24.54
18SrRNA (1 mM (1))	22.81
18SrRNA (1)	22.66	22.6433
18SrRNA (1)	22.46
18SrRNA (1 mM (2))	22.55
18SrRNA (2)	22.45	22.55
18SrRNA (2)	22.65
18SrRNA (1 mM (3))	22.45
18SrRNA (3)	22.65	22.4133
18SrRNA (3)	22.14
10 µM (1)	25.54
10 µM (1)	25.53	25.5333		2.12		0.234444	0.850012
10 µM (1)	25.53
10 µM (2)	25.25
10 µM (2)	25.16	25.1933		1.64		-0.245556	1.18555	0.937443	0.177968
10 µM (2)	25.17
10 µM (3)	25.15
10 µM (3)	26.16	25.4967		2.25		0.364444	0.776768
10 µM (3)	25.18
18SrRNA (10 µM (1))	23.23
18SrRNA (1)	23.56	23.4133
18SrRNA (1)	23.45
18SrRNA (10 µM (2))	23.4
18SrRNA (2)	23.73	23.5533
18SrRNA (2)	23.53
18SrRNA (10 µM (3))	23.54
18SrRNA (3)	23.33	23.2467
18SrRNA (3)	22.87
1 µM (1)	25.83
10 µM (1)	25.21	25.5667		2.37667		0.491111	0.711477
10 µM (1)	25.66
1 µM (2)	25.34
10 µM (2)	25.26	25.3233		2.05		0.164444	0.892272	0.854092	0.104408
10 µM (2)	25.37
1 µM (3)	25.55
10 µM (3)	25.16	25.2967		1.94667		0.0611111	0.958526
10 µM (3)	25.18
18SrRNA (1 µM (1))	23.03
18SrRNA (1)	23.31	23.19
18SrRNA (1)	23.23
18SrRNA (1 µM (2))	23.31
18SrRNA (2)	23.13	23.2733
18SrRNA (2)	23.38
18SrRNA (1 µM (3))	23.13
18SrRNA (3)	23.25	23.35
18SrRNA (3)	23.67

## Sheet: HORVU7Hr1G089910
Leaf
				△ct		△△ct	2 -△△ct	AVERAGE	SD
1 mM (1)	24.34
	24.42	24.36		1.08667		-0.128889	1.09345
	24.32
1 mM (2)	24.34
1 mM (2)	24.18	24.28		1.17333	1.21556	-0.0422222	1.0297	1	0.0857925
1 mM (2)	24.32
1 mM (3)	24.58
1 mM (3)	24.54	24.5		1.38667		0.171111	0.888158
1 mM (3)	24.38
18SrRNA (1 mM (1))	23.31
18SrRNA (1)	23.14	23.2733
18SrRNA (1)	23.37
18SrRNA (1 mM (2))	22.51
18SrRNA (2)	23.52	23.1067
18SrRNA (2)	23.29
18SrRNA (1 mM (3))	23.32
18SrRNA (3)	22.28	23.1133
18SrRNA (3)	23.74
10 µM (1)	24.13
10 µM (1)	24.19	23.8433		1.10667		-0.108889	1.0784
10 µM (1)	23.21
10 µM (2)	24.25
10 µM (2)	24.16	24.2267		1.11		-0.105556	1.07591	1.17626	0.140166
10 µM (2)	24.27
10 µM (3)	24.25
10 µM (3)	23.16	23.4967		0.756667		-0.458889	1.37448
10 µM (3)	23.08
18SrRNA (10 µM (1))	22.24
18SrRNA (1)	22.43	22.7367
18SrRNA (1)	23.54
18SrRNA (10 µM (2))	23.34
18SrRNA (2)	23.34	23.1167
18SrRNA (2)	22.67
18SrRNA (10 µM (3))	22.54
18SrRNA (3)	22.34	22.74
18SrRNA (3)	23.34
1 µM (1)	21.53
10 µM (1)	21.14	21.3933		0.106667		-1.10889	2.15679
10 µM (1)	21.51
1 µM (2)	21.24
10 µM (2)	21.16	21.19		-0.19		-1.40556	2.6492	2.40525	0.201048
10 µM (2)	21.17
1 µM (3)	21.55
10 µM (3)	21.16	21.2967		-0.0533333		-1.26889	2.40976
10 µM (3)	21.18
18SrRNA (1 µM (1))	21.29
18SrRNA (1)	21.21	21.2867
18SrRNA (1)	21.36
18SrRNA (1 µM (2))	21.43
18SrRNA (2)	21.34	21.38
18SrRNA (2)	21.37
18SrRNA (1 µM (3))	21.33
18SrRNA (3)	21.33	21.35
18SrRNA (3)	21.39
Root
				△ct		△△ct	2 -△△ct	AVERAGE	SD
1 mM (1)	28.14
	28.43	28.44		5.99		-0.0211111	1.01474
	28.75
1 mM (2)	28.34
1 mM (2)	28.52	28.3967		5.99667	6.01111	-0.0144444	1.01006	1	0.017427
1 mM (2)	28.33
1 mM (3)	28.53
1 mM (3)	28.21	28.4267		6.04667		0.0355556	0.975656
1 mM (3)	28.54
18SrRNA (1 mM (1))	22.34
18SrRNA (1)	22.34	22.45
18SrRNA (1)	22.67
18SrRNA (1 mM (2))	22.58
18SrRNA (2)	22.37	22.4
18SrRNA (2)	22.25
18SrRNA (1 mM (3))	22.35
18SrRNA (3)	22.15	22.38
18SrRNA (3)	22.64
10 µM (1)	27.24
10 µM (1)	27.13	27.2		3.92		-2.09111	4.26076
10 µM (1)	27.23
10 µM (2)	27.15
10 µM (2)	27.36	27.26		3.96		-2.05111	4.14425	4.22521	0.057388
10 µM (2)	27.27
10 µM (3)	27.15
10 µM (3)	27.16	27.1633		3.91667		-2.09444	4.27062
10 µM (3)	27.18
18SrRNA (10 µM (1))	23.23
18SrRNA (1)	23.16	23.28
18SrRNA (1)	23.45
18SrRNA (10 µM (2))	23.14
18SrRNA (2)	23.23	23.3
18SrRNA (2)	23.53
18SrRNA (10 µM (3))	23.54
18SrRNA (3)	23.33	23.2467
18SrRNA (3)	22.87
1 µM (1)	25.13
10 µM (1)	25.31	25.3667		2.10667		-3.90444	14.9746
10 µM (1)	25.66
1 µM (2)	25.34
10 µM (2)	25.46	25.39		1.96333		-4.04778	16.5387	17.0604	1.95126
10 µM (2)	25.37
1 µM (3)	25.15
10 µM (3)	25.16	25.1967		1.71333		-4.29778	19.668
10 µM (3)	25.28
18SrRNA (1 µM (1))	23.13
18SrRNA (1)	23.31	23.26
18SrRNA (1)	23.34
18SrRNA (1 µM (2))	23.46
18SrRNA (2)	23.44	23.4267
18SrRNA (2)	23.38
18SrRNA (1 µM (3))	23.43
18SrRNA (3)	23.65	23.4833
18SrRNA (3)	23.37

## Sheet: HORVU0Hr1G017690
Leaf
				△ct		△△ct	2 -△△ct	AVERAGE	SD
1 mM (1)	23.43
	23.76	23.6133		0.526667		0.0366667	0.974905
	23.65
1 mM (2)	23.74
1 mM (2)	23.64	23.6733		0.33	0.49	-0.16	1.11729	1	0.0837944
1 mM (2)	23.64
1 mM (3)	23.75
1 mM (3)	23.67	23.7267		0.613333		0.123333	0.918064
1 mM (3)	23.76
18SrRNA (1 mM (1))	22.34
18SrRNA (1)	23.25	23.0867
18SrRNA (1)	23.67
18SrRNA (1 mM (2))	22.87
18SrRNA (2)	23.68	23.3433
18SrRNA (2)	23.48
18SrRNA (1 mM (3))	23.56
18SrRNA (3)	22.46	23.1133
18SrRNA (3)	23.32
10 µM (1)	27.13
10 µM (1)	27.13	27.2233		4.50333		4.01333	0.061925
10 µM (1)	27.41
10 µM (2)	27.54
10 µM (2)	27.36	27.3867		4.21667		3.72667	0.0755373	0.057649	0.0166287
10 µM (2)	27.26
10 µM (3)	28.43
10 µM (3)	27.13	27.9467		5.30667		4.81667	0.0354845
10 µM (3)	28.28
18SrRNA (10 µM (1))	22.21
18SrRNA (1)	22.43	22.72
18SrRNA (1)	23.52
18SrRNA (10 µM (2))	23.64
18SrRNA (2)	23.25	23.17
18SrRNA (2)	22.62
18SrRNA (10 µM (3))	22.24
18SrRNA (3)	22.34	22.64
18SrRNA (3)	23.34
1 µM (1)	27.13
10 µM (1)	28.44	27.6267		5.37333		4.88333	0.0338821
10 µM (1)	27.31
1 µM (2)	28.14
10 µM (2)	27.26	27.2233		4.85333		4.36333	0.0485854	0.0538591	0.0188369
10 µM (2)	26.27
1 µM (3)	26.35
10 µM (3)	27.26	26.63		4.15		3.66	0.0791098
10 µM (3)	26.28
18SrRNA (1 µM (1))	22.24
18SrRNA (1)	22.31	22.2533
18SrRNA (1)	22.21
18SrRNA (1 µM (2))	22.33
18SrRNA (2)	22.24	22.37
18SrRNA (2)	22.54
18SrRNA (1 µM (3))	22.42
18SrRNA (3)	22.43	22.48
18SrRNA (3)	22.59
Root
				△ct		△△ct	2 -△△ct	AVERAGE	SD
1 mM (1)	26.44
	26.43	26.4067		3.75667		0.0322222	0.977913
	26.35
1 mM (2)	26.74
1 mM (2)	26.52	26.6967		4.27	3.72444	0.545556	0.685128	1	0.33375
1 mM (2)	26.83
1 mM (3)	26.63
1 mM (3)	25.31	25.76		3.14667		-0.577778	1.49255
1 mM (3)	25.34
18SrRNA (1 mM (1))	22.34
18SrRNA (1)	22.74	22.65
18SrRNA (1)	22.87
18SrRNA (1 mM (2))	22.57
18SrRNA (2)	22.56	22.4267
18SrRNA (2)	22.15
18SrRNA (1 mM (3))	22.55
18SrRNA (3)	22.75	22.6133
18SrRNA (3)	22.54
10 µM (1)	22.24
10 µM (1)	22.13	22.2		-0.283333		-4.00778	16.0865
10 µM (1)	22.23
10 µM (2)	22.15
10 µM (2)	22.36	22.26		-0.423333		-4.14778	17.7258	16.3908	0.989484
10 µM (2)	22.27
10 µM (3)	22.15
10 µM (3)	22.16	22.1633		-0.216667		-3.94111	15.3601
10 µM (3)	22.18
18SrRNA (10 µM (1))	22.24
18SrRNA (1)	22.46	22.4833
18SrRNA (1)	22.75
18SrRNA (10 µM (2))	22.86
18SrRNA (2)	22.86	22.6833
18SrRNA (2)	22.33
18SrRNA (10 µM (3))	22.14
18SrRNA (3)	22.53	22.38
18SrRNA (3)	22.47
1 µM (1)	22.13
10 µM (1)	21.31	21.8333		-0.603333		-4.32778	20.0813
10 µM (1)	22.06
1 µM (2)	21.04
10 µM (2)	22.06	21.7233		-0.966667		-4.69111	25.8324	21.7703	2.8859
10 µM (2)	22.07
1 µM (3)	22.15
10 µM (3)	22.16	22.13		-0.553333		-4.27778	19.3972
10 µM (3)	22.08
18SrRNA (1 µM (1))	22.43
18SrRNA (1)	22.51	22.4367
18SrRNA (1)	22.37
18SrRNA (1 µM (2))	22.56
18SrRNA (2)	22.65	22.69
18SrRNA (2)	22.86
18SrRNA (1 µM (3))	22.53
18SrRNA (3)	22.65	22.6833
18SrRNA (3)	22.87

## Sheet: HORVU1Hr1G073900
Leaf
				△ct		△△ct	2 -△△ct	AVERAGE	SD
1 mM (1)	25.47
	25.86	25.56		4.11667		0.0888889	0.940247
	25.35
1 mM (2)	25.14
1 mM (2)	25.24	25.2733		3.88333	4.02778	-0.144444	1.1053	1	0.0731812
1 mM (2)	25.44
1 mM (3)	25.72
1 mM (3)	25.37	25.45		4.08333		0.0555556	0.962224
1 mM (3)	25.26
18SrRNA (1 mM (1))	21.34
18SrRNA (1)	21.64	21.4433
18SrRNA (1)	21.35
18SrRNA (1 mM (2))	21.32
18SrRNA (2)	21.42	21.39
18SrRNA (2)	21.43
18SrRNA (1 mM (3))	21.36
18SrRNA (3)	21.42	21.3667
18SrRNA (3)	21.32
10 µM (1)	23.53
10 µM (1)	23.75	23.63		2.31		-1.71778	3.28929
10 µM (1)	23.61
10 µM (2)	23.54
10 µM (2)	25.86	24.3533		2.91667		-1.11111	2.16012	3.52113	1.217
10 µM (2)	23.66
10 µM (3)	23.33
10 µM (3)	23.23	23.2467		1.67333		-2.35444	5.11397
10 µM (3)	23.18
18SrRNA (10 µM (1))	21.31
18SrRNA (1)	21.33	21.32
18SrRNA (1)	21.32
18SrRNA (10 µM (2))	21.34
18SrRNA (2)	21.55	21.4367
18SrRNA (2)	21.42
18SrRNA (10 µM (3))	21.54
18SrRNA (3)	21.54	21.5733
18SrRNA (3)	21.64
1 µM (1)	22.53
10 µM (1)	22.47	22.5367		1.15		-2.87778	7.35017
10 µM (1)	22.61
1 µM (2)	22.64
10 µM (2)	22.76	22.5567		0.92		-3.10778	8.62054	7.94948	0.521101
10 µM (2)	22.27
1 µM (3)	22.35
10 µM (3)	22.26	22.2967		1.05		-2.97778	7.87772
10 µM (3)	22.28
18SrRNA (1 µM (1))	21.34
18SrRNA (1)	21.51	21.3867
18SrRNA (1)	21.31
18SrRNA (1 µM (2))	21.53
18SrRNA (2)	21.64	21.6367
18SrRNA (2)	21.74
18SrRNA (1 µM (3))	21.22
18SrRNA (3)	21.23	21.2467
18SrRNA (3)	21.29
Root
				△ct		△△ct	2 -△△ct	AVERAGE	SD
1 mM (1)	28.14
	28.23	28.2333		8.88333		0.12	0.920188
	28.33
1 mM (2)	28.23
1 mM (2)	28.12	28.2933		8.56667	8.76333	-0.196667	1.14605	1	0.100513
1 mM (2)	28.53
1 mM (3)	28.26
1 mM (3)	28.11	28.1967		8.84		0.0766667	0.948246
1 mM (3)	28.22
18SrRNA (1 mM (1))	19.34
18SrRNA (1)	19.34	19.35
18SrRNA (1)	19.37
18SrRNA (1 mM (2))	19.77
18SrRNA (2)	19.86	19.7267
18SrRNA (2)	19.55
18SrRNA (1 mM (3))	19.58
18SrRNA (3)	19.25	19.3567
18SrRNA (3)	19.24
10 µM (1)	26.11
10 µM (1)	26.32	26.2567		6.53333		-2.23	4.69134
10 µM (1)	26.34
10 µM (2)	26.32
10 µM (2)	26.36	26.38		6.97333		-1.79	3.45815	3.8351	0.60689
10 µM (2)	26.46
10 µM (3)	26.25
10 µM (3)	26.26	26.33		7.01667		-1.74667	3.35582
10 µM (3)	26.48
18SrRNA (10 µM (1))	19.75
18SrRNA (1)	19.45	19.7233
18SrRNA (1)	19.97
18SrRNA (10 µM (2))	19.65
18SrRNA (2)	19.34	19.4067
18SrRNA (2)	19.23
18SrRNA (10 µM (3))	19.34
18SrRNA (3)	19.33	19.3133
18SrRNA (3)	19.27
1 µM (1)	26.23
10 µM (1)	26.61	26.4		6.03		-2.73333	6.6499
10 µM (1)	26.36
1 µM (2)	25.34
10 µM (2)	26.66	26.29		5.8		-2.96333	7.79924	7.84439	0.994243
10 µM (2)	26.87
1 µM (3)	26.55
10 µM (3)	26.06	25.8967		5.58		-3.18333	9.08404
10 µM (3)	25.08
18SrRNA (1 µM (1))	20.43
18SrRNA (1)	20.11	20.37
18SrRNA (1)	20.57
18SrRNA (1 µM (2))	20.46
18SrRNA (2)	20.25	20.49
18SrRNA (2)	20.76
18SrRNA (1 µM (3))	20.43
18SrRNA (3)	20.25	20.3167
18SrRNA (3)	20.27

## Sheet: HORVU1Hr1G081410
Leaf
				△ct		△△ct	2 -△△ct	AVERAGE	SD
1 mM (1)	26.47
	26.86	26.6233		4.11		0.0666667	0.954842
	26.54
1 mM (2)	26.86
1 mM (2)	26.33	26.51		3.86333	4.04333	-0.18	1.13288	1	0.0919345
1 mM (2)	26.34
1 mM (3)	26.14
1 mM (3)	26.27	26.4233		4.15667		0.113333	0.92445
1 mM (3)	26.86
18SrRNA (1 mM (1))	22.23
18SrRNA (1)	22.64	22.5133
18SrRNA (1)	22.67
18SrRNA (1 mM (2))	22.75
18SrRNA (2)	22.86	22.6467
18SrRNA (2)	22.33
18SrRNA (1 mM (3))	22.46
18SrRNA (3)	22.22	22.2667
18SrRNA (3)	22.12
10 µM (1)	28.34
10 µM (1)	28.24	28.3		5.99667		1.95333	0.258219
10 µM (1)	28.32
10 µM (2)	28.33
10 µM (2)	28.23	28.44		5.07		1.02667	0.490843	0.305692	0.136002
10 µM (2)	28.76
10 µM (3)	28.88
10 µM (3)	28.8	28.8867		6.61667		2.57333	0.168016
10 µM (3)	28.98
18SrRNA (10 µM (1))	22.26
18SrRNA (1)	22.43	22.3033
18SrRNA (1)	22.22
18SrRNA (10 µM (2))	22.74
18SrRNA (2)	23.45	23.37
18SrRNA (2)	23.92
18SrRNA (10 µM (3))	22.34
18SrRNA (3)	22.33	22.27
18SrRNA (3)	22.14
1 µM (1)	28.94
10 µM (1)	28.94	28.9433		6.32333		2.28	0.205898
10 µM (1)	28.95
1 µM (2)	28.74
10 µM (2)	28.82	28.7933		6.28333		2.24	0.211686	0.231233	0.0318235
10 µM (2)	28.82
1 µM (3)	28.85
10 µM (3)	28.76	28.81		5.9		1.85667	0.276114				0.0235781
10 µM (3)	28.82
18SrRNA (1 µM (1))	22.34
18SrRNA (1)	22.91	22.62
18SrRNA (1)	22.61
18SrRNA (1 µM (2))	22.53
18SrRNA (2)	22.66	22.51
18SrRNA (2)	22.34
18SrRNA (1 µM (3))	23.22
18SrRNA (3)	22.23	22.91
18SrRNA (3)	23.28
Root
				△ct		△△ct	2 -△△ct	AVERAGE	SD
1 mM (1)	26.14
	26.23	26.2333		3.74333		-0.00111111	1.00077
	26.33
1 mM (2)	26.23
1 mM (2)	26.12	26.2933		3.70333	3.74444	-0.0411111	1.02891	1	0.0235781
1 mM (2)	26.53
1 mM (3)	26.26
1 mM (3)	26.11	26.1967		3.78667		0.0422222	0.971158
1 mM (3)	26.22
18SrRNA (1 mM (1))	22.36
18SrRNA (1)	22.54	22.49
18SrRNA (1)	22.57
18SrRNA (1 mM (2))	22.47
18SrRNA (2)	22.85	22.59
18SrRNA (2)	22.45
18SrRNA (1 mM (3))	22.58
18SrRNA (3)	22.21	22.41
18SrRNA (3)	22.44
10 µM (1)	28.11
10 µM (1)	28.32	28.2567		5.96667		2.22222	0.214311
10 µM (1)	28.34
10 µM (2)	28.32
10 µM (2)	28.36	28.38		5.80667		2.06222	0.239447	0.228707	0.0105822
10 µM (2)	28.46
10 µM (3)	28.25
10 µM (3)	28.26	28.33		5.85		2.10556	0.232362
10 µM (3)	28.48
18SrRNA (10 µM (1))	22.35
18SrRNA (1)	22.15	22.29
18SrRNA (1)	22.37
18SrRNA (10 µM (2))	22.35
18SrRNA (2)	22.54	22.5733
18SrRNA (2)	22.83
18SrRNA (10 µM (3))	22.44
18SrRNA (3)	22.43	22.48
18SrRNA (3)	22.57
1 µM (1)	28.53
10 µM (1)	28.31	28.5		6.19667		2.45222	0.182729
10 µM (1)	28.66
1 µM (2)	28.14
10 µM (2)	28.26	28.4567		6.1		2.35556	0.195392	0.182218	0.0109708
10 µM (2)	28.97
1 µM (3)	28.85
10 µM (3)	28.76	28.8633		6.31333		2.56889	0.168534
10 µM (3)	28.98
18SrRNA (1 µM (1))	22.23
18SrRNA (1)	22.11	22.3033
18SrRNA (1)	22.57
18SrRNA (1 µM (2))	22.46
18SrRNA (2)	22.25	22.3567
18SrRNA (2)	22.36
18SrRNA (1 µM (3))	22.33
18SrRNA (3)	22.67	22.55
18SrRNA (3)	22.65

## Sheet: HORVU2Hr1G099830
Leaf
				△ct		△△ct	2 -△△ct	AVERAGE	SD
1 mM (1)	28.14
	28.12	28.1367		5.90333		-0.0877778	1.06273
	28.15
1 mM (2)	28.65
1 mM (2)	28.33	28.4067		5.87	5.99111	-0.121111	1.08757	1	0.099489
1 mM (2)	28.24
1 mM (3)	28.54
1 mM (3)	28.57	28.6233		6.2		0.208889	0.865203
1 mM (3)	28.76
18SrRNA (1 mM (1))	22.14
18SrRNA (1)	22.34	22.2333
18SrRNA (1)	22.22
18SrRNA (1 mM (2))	22.65
18SrRNA (2)	22.43	22.5367
18SrRNA (2)	22.53
18SrRNA (1 mM (3))	22.45
18SrRNA (3)	22.46	22.4233
18SrRNA (3)	22.36
10 µM (1)	25.45
10 µM (1)	25.12	25.4033		2.96		-3.03111	8.17439
10 µM (1)	25.64
10 µM (2)	25.33
10 µM (2)	25.33	25.3067		2.68333		-3.30778	9.9024	9.04197	0.705474
10 µM (2)	25.26
10 µM (3)	25.34
10 µM (3)	25.12	25.23		2.81333		-3.17778	9.04912
10 µM (3)	25.23
18SrRNA (10 µM (1))	22.35
18SrRNA (1)	22.33	22.4433
18SrRNA (1)	22.65
18SrRNA (10 µM (2))	22.78
18SrRNA (2)	22.55	22.6233
18SrRNA (2)	22.54
18SrRNA (10 µM (3))	22.47
18SrRNA (3)	22.43	22.4167
18SrRNA (3)	22.35
1 µM (1)	25.24
10 µM (1)	25.34	25.31		2.87667		-3.11444	8.66046
10 µM (1)	25.35
1 µM (2)	25.44
10 µM (2)	25.22	25.3033		2.4		-3.59111	12.0513	9.94829	1.49949
10 µM (2)	25.25
1 µM (3)	25.22
10 µM (3)	25.56	25.3333		2.8		-3.19111	9.13314
10 µM (3)	25.22
18SrRNA (1 µM (1))	22.34
18SrRNA (1)	22.55	22.4333
18SrRNA (1)	22.41
18SrRNA (1 µM (2))	23.63
18SrRNA (2)	22.74	22.9033
18SrRNA (2)	22.34
18SrRNA (1 µM (3))	22.42
18SrRNA (3)	22.3	22.5333
18SrRNA (3)	22.88
Root
				△ct		△△ct	2 -△△ct	AVERAGE	SD
1 mM (1)	23.35
	23.25	23.2767		0.786667		0.0588889	0.960003
	23.23
1 mM (2)	23.11
1 mM (2)	23.11	23.2167		0.626667	0.727778	-0.101111	1.0726	1	0.0506542
1 mM (2)	23.43
1 mM (3)	23.2
1 mM (3)	23.1	23.18		0.77		0.0422222	0.971158
1 mM (3)	23.24
18SrRNA (1 mM (1))	22.36
18SrRNA (1)	22.54	22.49
18SrRNA (1)	22.57
18SrRNA (1 mM (2))	22.47
18SrRNA (2)	22.85	22.59
18SrRNA (2)	22.45
18SrRNA (1 mM (3))	22.58
18SrRNA (3)	22.21	22.41
18SrRNA (3)	22.44
10 µM (1)	23.17
10 µM (1)	23.23	23.21		0.92		0.192222	0.875257
10 µM (1)	23.23
10 µM (2)	23.12
10 µM (2)	23.32	23.1867		0.613333		-0.114444	1.08256	0.976324	0.0847093
10 µM (2)	23.12
10 µM (3)	23.25
10 µM (3)	23.24	23.25		0.77		0.0422222	0.971158
10 µM (3)	23.26
18SrRNA (10 µM (1))	22.35
18SrRNA (1)	22.15	22.29
18SrRNA (1)	22.37
18SrRNA (10 µM (2))	22.35
18SrRNA (2)	22.54	22.5733
18SrRNA (2)	22.83
18SrRNA (10 µM (3))	22.44
18SrRNA (3)	22.43	22.48
18SrRNA (3)	22.57
1 µM (1)	23.84
10 µM (1)	23.33	23.51		1.10667		0.378889	0.76903
10 µM (1)	23.36
1 µM (2)	23.84
10 µM (2)	23.54	23.5833		0.693333		-0.0344444	1.02416	1.05872	0.251832
10 µM (2)	23.37
1 µM (3)	23.25
10 µM (3)	23.7	23.4767		0.26		-0.467778	1.38298
10 µM (3)	23.48
18SrRNA (1 µM (1))	23.03
18SrRNA (1)	22.11	22.4033
18SrRNA (1)	22.07
18SrRNA (1 µM (2))	23.06
18SrRNA (2)	22.25	22.89
18SrRNA (2)	23.36
18SrRNA (1 µM (3))	23.33
18SrRNA (3)	22.67	23.2167
18SrRNA (3)	23.65

## Sheet: HORVU3Hr1G002980
Leaf
				△ct		△△ct	2 -△△ct	AVERAGE	SD
1 mM (1)	27.32
	26.13	27.1867		6.8		-0.0422222	1.0297
	28.11
1 mM (2)	27.25
1 mM (2)	28.23	27.1733		6.62333	6.84222	-0.218889	1.16384	1	0.135243
1 mM (2)	26.04
1 mM (3)	27.24
1 mM (3)	28.17	27.7133		7.10333		0.261111	0.834445
1 mM (3)	27.73
18SrRNA (1 mM (1))	20.35
18SrRNA (1)	20.46	20.3867
18SrRNA (1)	20.35
18SrRNA (1 mM (2))	20.56
18SrRNA (2)	20.34	20.55
18SrRNA (2)	20.75
18SrRNA (1 mM (3))	20.65
18SrRNA (3)	20.75	20.61
18SrRNA (3)	20.43
10 µM (1)	23.15
10 µM (1)	23.22	23.5367		3.32667		-3.51556	11.4364
10 µM (1)	24.24
10 µM (2)	24.13
10 µM (2)	23.63	24.04		3.48333		-3.35889	10.2595	10.4154	0.777806
10 µM (2)	24.36
10 µM (3)	23.34
10 µM (3)	24.22	23.9633		3.58667		-3.25556	9.55036
10 µM (3)	24.33
18SrRNA (10 µM (1))	20.35
18SrRNA (1)	20.03	20.21
18SrRNA (1)	20.25
18SrRNA (10 µM (2))	20.48
18SrRNA (2)	20.65	20.5567
18SrRNA (2)	20.54
18SrRNA (10 µM (3))	20.47
18SrRNA (3)	20.33	20.3767
18SrRNA (3)	20.33
1 µM (1)	23.24
10 µM (1)	23.34	23.31		2.94		-3.90222	14.9515
10 µM (1)	23.35
1 µM (2)	23.44
10 µM (2)	23.22	23.3033		3.07333		-3.76889	13.6317	13.6705	1.03048
10 µM (2)	23.25
1 µM (3)	23.22
10 µM (3)	23.56	23.6667		3.20667		-3.63556	12.4283
10 µM (3)	24.22
18SrRNA (1 µM (1))	20.55
18SrRNA (1)	20.33	20.37
18SrRNA (1)	20.23
18SrRNA (1 µM (2))	20.23
18SrRNA (2)	20.23	20.23
18SrRNA (2)	20.23
18SrRNA (1 µM (3))	20.62
18SrRNA (3)	20.33	20.46
18SrRNA (3)	20.43
Root
				△ct		△△ct	2 -△△ct	AVERAGE	SD
1 mM (1)	23.23
	23.65	23.51		3.02		-0.0744444	1.05296
	23.65
1 mM (2)	23.31
1 mM (2)	23.71	23.55		3.16	3.09444	0.0655556	0.955577	1	0.0400562
1 mM (2)	23.63
1 mM (3)	23.51
1 mM (3)	23.56	23.5133		3.10333		0.00888889	0.993858
1 mM (3)	23.47
18SrRNA (1 mM (1))	20.66
18SrRNA (1)	20.34	20.49
18SrRNA (1)	20.47
18SrRNA (1 mM (2))	20.37
18SrRNA (2)	20.55	20.39
18SrRNA (2)	20.25
18SrRNA (1 mM (3))	20.38
18SrRNA (3)	20.21	20.41
18SrRNA (3)	20.64
10 µM (1)	24.13
10 µM (1)	24.43	24.3667		4.01667		0.922222	0.527696
10 µM (1)	24.54
10 µM (2)	24.23
10 µM (2)	24.53	24.33		4.04333		0.948889	0.518031	0.486264	0.0519091
10 µM (2)	24.23
10 µM (3)	24.53
10 µM (3)	24.63	24.5967		4.37		1.27556	0.413066
10 µM (3)	24.63
18SrRNA (10 µM (1))	20.23
18SrRNA (1)	20.35	20.35
18SrRNA (1)	20.47
18SrRNA (10 µM (2))	20.34
18SrRNA (2)	20.12	20.2867
18SrRNA (2)	20.4
18SrRNA (10 µM (3))	20.33
18SrRNA (3)	20.12	20.2267
18SrRNA (3)	20.23
1 µM (1)	26.34
10 µM (1)	25.43	25.7433		5.24		2.14556	0.226008
10 µM (1)	25.46
1 µM (2)	25.24
10 µM (2)	24.34	24.6167		4.09333		0.998889	0.500385	0.349661	0.113638
10 µM (2)	24.27
1 µM (3)	25.15
10 µM (3)	25.2	25.21		4.72667		1.63222	0.322591
10 µM (3)	25.28
18SrRNA (1 µM (1))	20.33
18SrRNA (1)	20.61	20.5033
18SrRNA (1)	20.57
18SrRNA (1 µM (2))	20.56
18SrRNA (2)	20.35	20.5233
18SrRNA (2)	20.66
18SrRNA (1 µM (3))	20.83
18SrRNA (3)	20.47	20.4833
18SrRNA (3)	20.15

## Sheet: HORVU3Hr1G007500
Leaf
				△ct		△△ct	2 -△△ct	AVERAGE	SD
1 mM (1)	25.32
	25.45	25.36		4.66667		-0.192222	1.14252
	25.31
1 mM (2)	25.45
1 mM (2)	24.64	25.1767		4.94	4.85889	0.0811111	0.945329	1	0.0978659
1 mM (2)	25.44
1 mM (3)	25.34
1 mM (3)	25.67	25.1467		4.97		0.111111	0.925875
1 mM (3)	24.43
18SrRNA (1 mM (1))	20.56
18SrRNA (1)	20.76	20.6933
18SrRNA (1)	20.76
18SrRNA (1 mM (2))	20.02
18SrRNA (2)	20.34	20.2367
18SrRNA (2)	20.35
18SrRNA (1 mM (3))	20.15
18SrRNA (3)	20.25	20.1767
18SrRNA (3)	20.13
10 µM (1)	27.45
10 µM (1)	27.12	27.3367		6.43667		1.57778	0.334997
10 µM (1)	27.44
10 µM (2)	27.1
10 µM (2)	27.13	27.1967		7.04667		2.18778	0.219489	0.303683	0.0601811
10 µM (2)	27.36
10 µM (3)	27.34
10 µM (3)	27.22	27.2967		6.34667		1.48778	0.356561
10 µM (3)	27.33
18SrRNA (10 µM (1))	20.33
18SrRNA (1)	21.03	20.9
18SrRNA (1)	21.34
18SrRNA (10 µM (2))	20.23
18SrRNA (2)	20.01	20.15
18SrRNA (2)	20.21
18SrRNA (10 µM (3))	20.27
18SrRNA (3)	21.23	20.95
18SrRNA (3)	21.35
1 µM (1)	28.24
10 µM (1)	28.54	28.1767		7.00667		2.14778	0.22566
10 µM (1)	27.75
1 µM (2)	28.44
10 µM (2)	28.12	28.07		7.18667		2.32778	0.199191	0.184028	0.041588
10 µM (2)	27.65
1 µM (3)	28.08
10 µM (3)	28.48	28.1933		7.83333		2.97444	0.127234
10 µM (3)	28.02
18SrRNA (1 µM (1))	21.35
18SrRNA (1)	20.53	21.17
18SrRNA (1)	21.63
18SrRNA (1 µM (2))	21.73
18SrRNA (2)	20.46	20.8833
18SrRNA (2)	20.46
18SrRNA (1 µM (3))	20.22
18SrRNA (3)	20.13	20.36
18SrRNA (3)	20.73
Root
				△ct		△△ct	2 -△△ct	AVERAGE	SD
1 mM (1)	25.23
	25.64	25.3733		4.35667		-0.552222	1.46634
	25.25
1 mM (2)	25.81
1 mM (2)	25.11	25.35		4.85667	4.90889	-0.0522222	1.03686	1	0.33033
1 mM (2)	25.13
1 mM (3)	25.21
1 mM (3)	26.56	25.7467		5.51333		0.604444	0.657725
1 mM (3)	25.47
18SrRNA (1 mM (1))	20.33
18SrRNA (1)	21.35	21.0167
18SrRNA (1)	21.37
18SrRNA (1 mM (2))	20.32
18SrRNA (2)	20.85	20.4933
18SrRNA (2)	20.31
18SrRNA (1 mM (3))	20.25
18SrRNA (3)	20.31	20.2333
18SrRNA (3)	20.14
10 µM (1)	28.23
10 µM (1)	28.13	28.2633		7.85333		2.94444	0.129907
10 µM (1)	28.43
10 µM (2)	28.34
10 µM (2)	28.33	28.4		8.05667		3.14778	0.11283	0.12021	0.00716172
10 µM (2)	28.53
10 µM (3)	28.34
10 µM (3)	28.13	28.2667		7.99333		3.08444	0.117893
10 µM (3)	28.33
18SrRNA (10 µM (1))	20.35
18SrRNA (1)	20.45	20.41
18SrRNA (1)	20.43
18SrRNA (10 µM (2))	20.35
18SrRNA (2)	20.33	20.3433
18SrRNA (2)	20.35
18SrRNA (10 µM (3))	20.31
18SrRNA (3)	20.35	20.2733
18SrRNA (3)	20.16
1 µM (1)	28.64
10 µM (1)	28.34	28.4133		8.32667		3.41778	0.0935721
10 µM (1)	28.26
1 µM (2)	28.35
10 µM (2)	28.53	28.4133		6.9		1.99111	0.251545	0.148314	0.0730398
10 µM (2)	28.36
1 µM (3)	28.35
10 µM (3)	28.24	28.3833		8.23333		3.32444	0.0998257
10 µM (3)	28.56
18SrRNA (1 µM (1))	20.13
18SrRNA (1)	20.06	20.0867
18SrRNA (1)	20.07
18SrRNA (1 µM (2))	21.56
18SrRNA (2)	21.35	21.5133
18SrRNA (2)	21.63
18SrRNA (1 µM (3))	20.03
18SrRNA (3)	20.37	20.15
18SrRNA (3)	20.05

## Sheet: HORVU3Hr1G086500
Leaf
				△ct		△△ct	2 -△△ct	AVERAGE	SD
1 mM (1)	25.45
	25.24	25.5167		4.16		0.225556	0.855266
	25.86
1 mM (2)	25.55
1 mM (2)	24.57	25.1833		4.01333	3.93444	0.0788889	0.946787	1	0.161784
1 mM (2)	25.43
1 mM (3)	25.23
1 mM (3)	25.6	24.9867		3.63		-0.304444	1.23494
1 mM (3)	24.13
18SrRNA (1 mM (1))	21.35
18SrRNA (1)	21.36	21.3567
18SrRNA (1)	21.36
18SrRNA (1 mM (2))	22.02
18SrRNA (2)	20.34	21.17
18SrRNA (2)	21.15
18SrRNA (1 mM (3))	21.35
18SrRNA (3)	21.55	21.3567
18SrRNA (3)	21.17
10 µM (1)	24.15
10 µM (1)	24.12	24.2367		3.16667		-0.767778	1.70265
10 µM (1)	24.44
10 µM (2)	24.1
10 µM (2)	24.13	23.8633		2.64333		-1.29111	2.44716	2.13215	0.314547
10 µM (2)	23.36
10 µM (3)	23.34
10 µM (3)	24.22	23.9633		2.76667		-1.16778	2.24665
10 µM (3)	24.33
18SrRNA (10 µM (1))	21.54
18SrRNA (1)	21.33	21.07
18SrRNA (1)	20.34
18SrRNA (10 µM (2))	20.86
18SrRNA (2)	21.35	21.22
18SrRNA (2)	21.45
18SrRNA (10 µM (3))	20.42
18SrRNA (3)	21.93	21.1967
18SrRNA (3)	21.24
1 µM (1)	23.24
10 µM (1)	23.24	23.2367		2.46667		-1.46778	2.76596
10 µM (1)	23.23
1 µM (2)	23.12
10 µM (2)	23.22	23.33		2.66667		-1.26778	2.4079	2.31083	0.416932
10 µM (2)	23.65
1 µM (3)	23.34
10 µM (3)	23.28	23.28		3.12		-0.814444	1.75862
10 µM (3)	23.22
18SrRNA (1 µM (1))	20.75
18SrRNA (1)	21.23	20.77
18SrRNA (1)	20.33
18SrRNA (1 µM (2))	21.13
18SrRNA (2)	20.63	20.6633
18SrRNA (2)	20.23
18SrRNA (1 µM (3))	20.12
18SrRNA (3)	20.23	20.16
18SrRNA (3)	20.13
Root
				△ct		△△ct	2 -△△ct	AVERAGE	SD
1 mM (1)	25.13
	25.45	25.3767		4.08667		-0.0188889	1.01318
	25.55
1 mM (2)	25.31
1 mM (2)	25.25	25.23		3.97	4.10556	-0.135556	1.09852	1	0.0819577
1 mM (2)	25.13
1 mM (3)	25.15
1 mM (3)	26.06	25.5267		4.26		0.154444	0.898478
1 mM (3)	25.37
18SrRNA (1 mM (1))	21.35
18SrRNA (1)	21.25	21.29
18SrRNA (1)	21.27
18SrRNA (1 mM (2))	21.12
18SrRNA (2)	21.35	21.26
18SrRNA (2)	21.31
18SrRNA (1 mM (3))	21.35
18SrRNA (3)	21.31	21.2667
18SrRNA (3)	21.14
10 µM (1)	27.23
10 µM (1)	27.13	27.6033		6.39333		2.28778	0.204791
10 µM (1)	28.45
10 µM (2)	27.24
10 µM (2)	27.33	27.8		6.34667		2.24111	0.211523	0.193836	0.0204392
10 µM (2)	28.83
10 µM (3)	28.44
10 µM (3)	28.13	28.2333		6.70333		2.59778	0.165193
10 µM (3)	28.13
18SrRNA (10 µM (1))	21.35
18SrRNA (1)	21.15	21.21
18SrRNA (1)	21.13
18SrRNA (10 µM (2))	21.35
18SrRNA (2)	21.36	21.4533
18SrRNA (2)	21.65
18SrRNA (10 µM (3))	21.88
18SrRNA (3)	21.35	21.53
18SrRNA (3)	21.36
1 µM (1)	28.12
10 µM (1)	28.46	28.4533		7.33333		3.22778	0.106744
10 µM (1)	28.78
1 µM (2)	28.67
10 µM (2)	28.98	28.67		6.49		2.38444	0.191518	0.136002	0.039275
10 µM (2)	28.36
1 µM (3)	28.35
10 µM (3)	28.74	28.55		7.29333		3.18778	0.109745
10 µM (3)	28.56
18SrRNA (1 µM (1))	21.23
18SrRNA (1)	21.06	21.12
18SrRNA (1)	21.07
18SrRNA (1 µM (2))	22.56
18SrRNA (2)	21.35	22.18
18SrRNA (2)	22.63
18SrRNA (1 µM (3))	21.05
18SrRNA (3)	21.27	21.2567
18SrRNA (3)	21.45

## Sheet: HORVU3Hr1G108670
Leaf
				△ct		△△ct	2 -△△ct	AVERAGE	SD
1 mM (1)	25.34
	25.13	25.2333		4.03		0.196667	0.872564
	25.23
1 mM (2)	25.33
1 mM (2)	25.22	25.2233		3.25667	3.83333	-0.576667	1.4914	1	0.319109
1 mM (2)	25.12
1 mM (3)	25.23
1 mM (3)	25.13	25.2367		4.21333		0.38	0.768438
1 mM (3)	25.35
18SrRNA (1 mM (1))	21.23
18SrRNA (1)	21.33	21.2033
18SrRNA (1)	21.05
18SrRNA (1 mM (2))	22.22
18SrRNA (2)	22.33	21.9667
18SrRNA (2)	21.35
18SrRNA (1 mM (3))	20.35
18SrRNA (3)	21.35	21.0233
18SrRNA (3)	21.37
10 µM (1)	28.23
10 µM (1)	28.11	28.16		7.33		3.49667	0.0885928
10 µM (1)	28.14
10 µM (2)	28.12
10 µM (2)	28.32	27.8667		6.81333		2.98	0.126745	0.146193	0.0566634
10 µM (2)	27.16
10 µM (3)	27.44
10 µM (3)	28.21	27.5933		5.99667		2.16333	0.22324
10 µM (3)	27.13
18SrRNA (10 µM (1))	21.12
18SrRNA (1)	21.23	20.83
18SrRNA (1)	20.14
18SrRNA (10 µM (2))	21.56
18SrRNA (2)	21.25	21.0533
18SrRNA (2)	20.35
18SrRNA (10 µM (3))	21.22
18SrRNA (3)	21.43	21.5967
18SrRNA (3)	22.14
1 µM (1)	29.32
10 µM (1)	28.24	28.2633		7.06333		3.23	0.106579
10 µM (1)	27.23
1 µM (2)	28.12
10 µM (2)	27.22	27.9967		6.6		2.76667	0.146943	0.121287	0.0182067
10 µM (2)	28.65
1 µM (3)	28.34
10 µM (3)	27.28	27.9467		7.01333		3.18	0.110338
10 µM (3)	28.22
18SrRNA (1 µM (1))	21.25
18SrRNA (1)	21.23	21.2
18SrRNA (1)	21.12
18SrRNA (1 µM (2))	21.33
18SrRNA (2)	20.53	21.3967
18SrRNA (2)	22.33
18SrRNA (1 µM (3))	22.02
18SrRNA (3)	20.33	20.9333
18SrRNA (3)	20.45
Root
				△ct		△△ct	2 -△△ct	AVERAGE	SD
1 mM (1)	25.34
	25.55	25.3733		3.27		-0.407778	1.32664
	25.23
1 mM (2)	25.21
1 mM (2)	25.21	25.2533		3.74	3.67778	0.0622222	0.957788	1	0.225198
1 mM (2)	25.34
1 mM (3)	25.13
1 mM (3)	26.03	25.4967		4.02333		0.345556	0.787005
1 mM (3)	25.33
18SrRNA (1 mM (1))	22.33
18SrRNA (1)	22.53	22.1033
18SrRNA (1)	21.45
18SrRNA (1 mM (2))	21.75
18SrRNA (2)	21.45	21.5133
18SrRNA (2)	21.34
18SrRNA (1 mM (3))	21.56
18SrRNA (3)	21.43	21.4733
18SrRNA (3)	21.43
10 µM (1)	28.13
10 µM (1)	28.23	28.2333		5.89667		2.21889	0.214807
10 µM (1)	28.34
10 µM (2)	28.54
10 µM (2)	27.33	28.2333		6.93667		3.25889	0.104466	0.160689	0.0450708
10 µM (2)	28.83
10 µM (3)	28.44
10 µM (3)	27.13	27.6333		6.29667		2.61889	0.162793
10 µM (3)	27.33
18SrRNA (10 µM (1))	22.33
18SrRNA (1)	22.53	22.3367
18SrRNA (1)	22.15
18SrRNA (10 µM (2))	21.44
18SrRNA (2)	21.23	21.2967
18SrRNA (2)	21.22
18SrRNA (10 µM (3))	21.53
18SrRNA (3)	21.22	21.3367
18SrRNA (3)	21.26
1 µM (1)	27.33
10 µM (1)	27.23	27.6133		6.02667		2.34889	0.196297
10 µM (1)	28.28
1 µM (2)	28.67
10 µM (2)	28.34	28.1233		6.27667		2.59889	0.165066	0.21299	0.0474364
10 µM (2)	27.36
1 µM (3)	25.35
10 µM (3)	28.74	27.55		5.52667		1.84889	0.277606
10 µM (3)	28.56
18SrRNA (1 µM (1))	22.34
18SrRNA (1)	21.35	21.5867
18SrRNA (1)	21.07
18SrRNA (1 µM (2))	22.56
18SrRNA (2)	21.35	21.8467
18SrRNA (2)	21.63
18SrRNA (1 µM (3))	21.35
18SrRNA (3)	22.27	22.0233
18SrRNA (3)	22.45

[truncated: 11 more sheets: HORVU5Hr1G072700, HORVU6Hr1G065240, HORVU6Hr1G077710, HORVU6Hr1G082360, HORVU7Hr1G049370, HORVU7Hr1G090410, HORVU7Hr1G098280, MSTRG.19126, MSTRG.33383, qRT-PCR values leaf, qRT-PCR values root]
