# Supplementary material for: Comparative Analysis of Hulless Barley Transcriptomes to Regulatory Effects of Phosphorous Deficiency
Source: Life (Basel). 2024 Jul 19;14(7):904. doi: 10.3390/life14070904 (PMC11278117; doi:10.3390/life14070904)
Supplement: Supplementary file 1 [file life-14-00904-s001.zip › Table S16.xls]

id	WG1_fpkm	WG2_fpkm	WG3_fpkm	WL1_fpkm	WL2_fpkm	WL3_fpkm	ZG1_fpkm	ZG2_fpkm	ZG3_fpkm	ZL1_fpkm	ZL2_fpkm	ZL3_fpkm
AGP50735	0	0.19	0.58	24.55	26.95	25.95	0.63	0.13	0	40.05	43.02	41.19
AGP50736	0	0	0.62	4.09	3.75	4.45	0	0.09	0.72	3.57	4.06	2.86
AGP50737	0	0	0	2.7	1.29	1.42	0.27	0	0	2.53	3.81	2.71
AGP50738	0	0	0	0	0.07	0.07	0	0	0	0	0	0
AGP50739	0	0	0	0	0	0	0	0	0	0	0	0
AGP50740	0	0	0.19	74.23	93.56	83.23	0	0.2	0.21	75.92	76.08	72.87
AGP50741	0	0.14	0.19	80.86	112.43	97.44	0.1	0.35	0.21	84.7	79.97	78.29
AGP50742	0	0	0	0	0	0	0	0	0	0	0	0
AGP50743	0	0	0	0	0	0	0	0	0	0	0	0
AGP50744	0	0	0	0	0	0	0	0	0	0	0	0
AGP50745	0	0	0	0	0	0	0	0	0	0	0	0
AGP50746	0.04	0.08	0	0.1	0.18	0.13	0	0.03	0	0.13	0.16	0.14
AGP50747	0	0	0	0.4	0.29	0.29	0	0	0	0	0.35	0
AGP50748	0	0	0	0.17	0.07	0.2	0	0	0.04	0.2	0.24	0.11
AGP50749	0	0	0	1.35	0.58	0.68	0	0	0	0.44	1.06	0.97
AGP50750	0	0	0	0	0	0.19	0	0	0	1.63	0.99	0
AGP50751	0	0	0	1.17	2.33	3.63	0	0	0	0.27	0	0
AGP50752	0	0.28	0	18.64	24.12	24.32	0	0.14	0	22.2	23.32	21.09
AGP50753	0	0	0	0.95	1.61	1.12	0	0	0	0.98	1.29	1.02
AGP50754	0	0.02	0.02	4.94	6.22	5.66	0.05	0.05	0.07	6.84	5.69	6.02
AGP50755	0	0	0.01	1.86	2.51	2.14	0	0	0.02	2.5	2.11	2.24
AGP50756	0	0	0	0.57	0.67	1.54	0	0	0	1.99	1.5	1.78
AGP50757	0.03	0	0	0.49	0.5	0.57	0	0	0.09	0.35	0.82	0.45
AGP50758	0	0.14	0	0	0	0	0	0	0	0	0	0
AGP50759	0.1	0.14	0	74.36	105.66	89.29	0	0	0	86.73	80.49	83.23
AGP50760	0	0	0	2.17	0	2.57	0	0	0	7.52	2.29	3.45
AGP50761	0	0	0	0.25	0.33	0.21	0	0	0	0.05	0.04	0.31
AGP50762	0	0	0	0.69	0.1	0.51	0	0	0	1.05	0.51	1.02
AGP50763	0	0.2	0	41.38	56.6	54.15	0	0	0.11	24.74	30.98	28.58
AGP50764	0	0	0	0	0	0	0	0	0	0	0	0
AGP50765	0	0	0	0	0.62	0.5	0	0	0	0	0.06	0
AGP50766	0	0	0	1.28	1.29	1.34	0	0	0	1.45	1.86	1.31
AGP50767	0	0.02	0	0.98	0.74	1.21	0.03	0.04	0.03	1.45	1.13	1.33
AGP50768	0	0	0	0	0	0	0	0	0	0	0	0
AGP50769	0	0	0	0	0	0	0	0	0	0	0	0
AGP50770	0	0	0	0	0	0	0	0	0	0	0	0
AGP50771	0	0	0	0	0	0.09	0	0	0	0	0	0.1
AGP50772	0	0	0	0	0	0	0	0	0	0	0	0
AGP50773	0	0	0	0	0	0	0	0	0	0	0	0
AGP50774	0	0	0	0	0	0	0	0	0	0	0	0
AGP50775	0	0	0	0	0.02	0	0	0	0	0	0	0
AGP50776	0.02	0	0	1.05	2.2	2.19	0.02	0.05	0.12	0.97	1.12	1.15
AGP50777	0	0	0.04	0.12	0.11	0.13	0	0	0	0.08	0.04	0.06
AGP50779	0.01	0.01	0.01	0.31	0.39	0.28	0.07	0	0.01	0.14	0.25	0.19
AGP50780	0	0	0	17.38	18.81	16.07	0	0	0	17.59	14.77	15.22
AGP50781	0	0	0	0	0	0	0	0	0	0	0	0
AGP50782	0	0	0	0	0	0	0	0	0	0	0	0
AGP50783	0	0	0	0	0	0	0	0	0	0.52	0	0.14
AGP50784	0	0	0	3.84	4.43	3.62	0	0.05	0	3.44	4.28	3.4
AGP50785	0	0	0	5.63	5.05	4.58	0	0	0	5.67	6.18	1.89
AGP50786	0	0	0	0.33	0.74	0.67	0	0	0	0.67	0.97	0.49
AGP50787	0.02	0.02	0	0.03	0.05	0.02	0	0	0	0.12	0.06	0.07
AGP50788	0	0	0	0	0	0	0	0	0	0	0	0
AGP50789	0	0	0	2.18	0	0	0	0	0	0.47	0	0.43
AGP50790	0	0	0	0.29	0.18	0.13	0	0	0	0.18	0.22	0.17
AGP50791	0	0	0	0.08	0	0.29	0.4	0	0	0.31	0	0
AGP50792	0	0	0	0.57	0.66	0.55	0	0	0	0.79	0.89	0.78
AGP50793	0	0	0.03	0.74	0.49	1.03	0	0	0	0.45	0.7	0.63
AGP50794	0	0	0	0.13	0	0.32	0	0.04	0	0.32	0	0
AGP50795	0	0	0	0	0	0	0	0	0	0	0.01	0.01
AGP50796	0	0	0	0	0	0	0	0	0	0	0	0
AGP50797	0	0	0	0	0	0	0.19	0	0	0	0	0
AGP50798	0	0.02	0.06	2.07	2.62	2.5	0.01	0	0	1.9	2.06	1.79
AGP50799	0.02	0	0	1.23	0.96	0.54	0	0.03	0	1.3	0.89	1.16
AGP50800	0	0	0	0.03	0.04	0.03	0	0	0	0	0	0.02
AGP50801	0	0	0	0.01	0	0.05	0	0	0	0	0	0
AGP50802	0	0.02	0	0.87	1.04	1.18	0	0	0	0.77	0.74	0.69
AGP50803	0	0	0	0	0	0	0	0	0	0.64	0.81	1.15
AGP50804	0	0	0	1.33	1.52	2.04	0	0	0	2.6	2.46	1.93
AGP50805	0	0.06	0.14	133.65	138.85	137.24	0	0	0.17	147.97	137.5	133.6
AGP50806	0	0	0.02	11.05	14.38	11.45	0.05	0	0	18.01	16.7	12.38
AGP50807	0	0	0	0	0.04	0.01	0	0	0	0.09	0.01	0.01
AGP50808	0	0	0	0.19	0.35	0.32	0	0	0	0.49	0.43	0.29
AGP50809	0	0	0.03	0.2	0.03	0.08	0	0	0.03	0	0.07	0.13
AGP50810	0	0	0	0	1.31	0.39	0.15	0.04	0	0.7	0	0.38
ENSRNA049434181	0	0	0	0	0	0	0	0	0	0	0	0
ENSRNA049434208	0	0	0	0	0	0	0	0	0	0	0	0
ENSRNA049434223	0	0	0	0	0	0	0	0	0	0	0	0
ENSRNA049434228	0	0	0	0	0	0	0	0	0	0	0	0
ENSRNA049434241	0	0	0	0	0	0	0	0	0	0	0	0
ENSRNA049434256	0	0	0	0	0	0	0	0	0	0	0	0
ENSRNA049434269	0	0	0	0	0	0	0	0	0	0	0	0
ENSRNA049434272	0	0	0	0	0	0	0	0	0	0	0	0
ENSRNA049434277	0	0	0	0	0	0	0	0	0	0	0	0
ENSRNA049434310	0	0	0	0	0	0	0	0	0	0	0	0
ENSRNA049434322	0	0	0	0	0	0	0	0	0	0	0	0
ENSRNA049434335	0	0	0	0	0	0	0	0	0	0	0	0
ENSRNA049434355	0	0	0	0	0	0	0	0	0	0	0	0
ENSRNA049434403	0	0	0	0	0	0	0	0	0	0	0	0
ENSRNA049434419	0	0	0	0	0	0	0	0	0	0	0	0
ENSRNA049434451	0	0	0	0	0	0	0	0	0	0	0	0
ENSRNA049434462	0	0	0	0	0	0	0	0	0	0	0	0
ENSRNA049434470	0	0	0	0	0	0	0	0	0	0	0	0
ENSRNA049434502	0	0	0	0	0	0	0	0	0	0	0	0
ENSRNA049434576	0	0	0	0	0	0	0	0	0	0	0	0
ENSRNA049434591	0	0	0	0	0	0	0	0	0	0	0	0
ENSRNA049434624	0	0	0	0	0	0	0	0	0	0	0	0
ENSRNA049434636	0	0	0	0	0	0	0	0	0	0	0	0
ENSRNA049434656	0	0	0	0	0	0	0	0	0	0	0	0
ENSRNA049434686	0	0	0	0	0	0	0	0	0	0	0	0
ENSRNA049434708	0	0	0	0	0	0	0	0	0	0	0	0
ENSRNA049434711	0	0	0	0	0	0	0	0	0	0	0	0
ENSRNA049434716	0	0	0	0	0	0	0	0	0	0	0	0
ENSRNA049434724	0	0	0	0	0	0	0	0	0	0	0	0
ENSRNA049434748	0	0	0	0	0	0	0	0	0	0	0	0
ENSRNA049434763	0	0	0	0	0	0	0	0	0	0	0	0
ENSRNA049434778	0	0	0	0	0	0	0	0	0	0	0	0
ENSRNA049434790	0	0	0	0	0	0	0	0	0	0	0	0
ENSRNA049434803	0	0	0	0	0	0	0	0	0	0	0	0
ENSRNA049434914	0	0	0	0	0	0	0	0	0	0	0	0
ENSRNA049434937	0	0	0	0	0	0	0	0	0	0	0	0
ENSRNA049434996	0	0	0	0	0	0	0	0	0	0	0	0
ENSRNA049435018	0	0	0	0	0	0	0	0	0	0	0	0
ENSRNA049435041	0	0	0	0	0	0	0	0	0	0	0	0
ENSRNA049435058	0	0	0	0	0	0	0	0	0	0	0	0
ENSRNA049435077	0	0	0	0	0	0	0	0	0	0	0	0
ENSRNA049435081	0	0	0	0	0	0	0	0	0	0	0	0
ENSRNA049435146	0	0	0	0	0	0	0	0	0	0	0	0
ENSRNA049435175	0	0	0	0	0	0	0	0	0	0	0	0
ENSRNA049435198	0	0	0	0	0	0	0	0	0	0	0	0
ENSRNA049435204	0	0	0	0	0	0	0	0	0	0	0	0
ENSRNA049435214	0	0	0	0	0	0	0	0	0	0	0	0
ENSRNA049435220	0	0	0	0	0	0	0	0	0	0	0	0
ENSRNA049435234	0	0	0	0	0	0	0	0	0	0	0	0
ENSRNA049435259	0	0	0	0	0	0	0	0	0	0	0	0
ENSRNA049435289	0	0	0	0	0	0	0	0	0	0	0	0
ENSRNA049435300	0	0	0	0	0	0	0	0	0	0	0	0
ENSRNA049435330	0	0	0	0	0	0	0	0	0	0	0	0
ENSRNA049435359	0	0	0	0	0	0	0	0	0	0	0	0
ENSRNA049435387	0	0	0	0	0	0	0	0	0	0	0	0
ENSRNA049435399	0	0	0	0	0	0	0	0	0	0	0	0
ENSRNA049435419	0	0	0	0	0	0	0	0	0	0	0	0
ENSRNA049435444	0	0	0	0	0	0	0	0	0	0	0	0
ENSRNA049435461	0	0	0	0	0	0	0	0	0	0	0	0
ENSRNA049435482	0	0	0	0	0	0	0	0	0	0	0	0
ENSRNA049435576	0	0	0	0	0	0	0	0	0	0	0	0
ENSRNA049435616	0	0	0	0	0	0	0	0	0	0	0	0
ENSRNA049435653	0	0	0	0	0	0	0	0	0	0	0	0
ENSRNA049435668	0	0	0	0	0	0	0	0	0	0	0	0
ENSRNA049435696	0	0	0	0	0	0	0	0	0	0	0	0
ENSRNA049435720	0	0	0	0	0	0	0	0	0	0	0	0
ENSRNA049435761	0	0	0	0	0	0	0	0	0	0	0	0
ENSRNA049435837	0	0	0	0	0	0	0	0	0	0	0	0
ENSRNA049435856	0	0	0	0	0	0	0	0	0	0	0	0
ENSRNA049435911	0	0	0	0	0	0	0	0	0	0	0	0
ENSRNA049435931	0	0	0	0	0	0	0	0	0	0	0	0
ENSRNA049435950	0	0	0	0	0	0	0	0	0	0	0	0
ENSRNA049435984	0	0	0	0	0	0	0	0	0	0	0	0
ENSRNA049436001	0	0	0	0	0	0	0	0	0	0	0	0
ENSRNA049436016	0	0	0	0	0	0	0	0	0	0	0	0
ENSRNA049436027	0	0	0	0	0	0	0	0	0	0	0	0
ENSRNA049436036	0	0	0	0	0	0	0	0	0	0	0	0
ENSRNA049436102	0	0	0	0	0	0	0	0	0	0	0	0
ENSRNA049436125	0	0	0	0	0	0	0	0	0	0	0	0
ENSRNA049436142	0	0	0	0	0	0	0	0	0	0	0	0
ENSRNA049436173	0	0	0	0	0	0	0	0	0	0	0	0
ENSRNA049436197	0	0	0	0	0	0	0	0	0	0	0	0
ENSRNA049436214	0	0	0	0	0	0	0	0	0	0	0	0
ENSRNA049436258	0	0	0	0	0	0	0	0	0	0	0	0
ENSRNA049436299	0	0	0	0	0	0	0	0	0	0	0	0
ENSRNA049436321	0	0	0	0	0	0	0	0	0	0	0	0
ENSRNA049436327	0	0	0	0	0	0	0	0	0	0	0	0
ENSRNA049436384	0	0	0	0	0	0	0	0	0	0	0	0
ENSRNA049436403	0	0	0	0	0	0	0	0	0	0	0	0
ENSRNA049436420	0	0	0	0	0	0	0	0	0	0	0	0
ENSRNA049436461	0	0	0	0	0	0	0	0	0	0	0	0
ENSRNA049436501	0	0	0	0	0	0	0	0	0	0	0	0
ENSRNA049436510	0	0	0	0	0	0	0	0	0	0	0	0
ENSRNA049436519	0	0	0	0	0	0	0	0	0	0	0	0
ENSRNA049436529	0	0	0	0	0	0	0	0	0	0	0	0
ENSRNA049436544	0	0	0	0	0	0	0	0	0	0	0	0
ENSRNA049436566	0	0	0	0	0	0	0	0	0	0	0	0
ENSRNA049436581	0	0	0	0	0	0	0	0	0	0	0	0
ENSRNA049436598	0	0	0	0	0	0	0	0	0	0	0	0
ENSRNA049436667	0	0	0	0	0	0	0	0	0	0	0	0
ENSRNA049436687	0	0	0	0	0	0	0	0	0	0	0	0
ENSRNA049436695	0	0	0	0	0	0	0	0	0	0	0	0
ENSRNA049436702	0	0	0	0	0	0	0	0	0	0	0	0
ENSRNA049436711	0	0	0	0	0	0	0	0	0	0	0	0
ENSRNA049436730	0	0	0	0	0	0	0	0	0	0	0	0
ENSRNA049436741	0	0	0	0	0	0	0	0	0	0	0	0
ENSRNA049436759	0	0	0	0	0	0	0	0	0	0	0	0
ENSRNA049436778	0	0	0	0	0	0	0	0	0	0	0	0
ENSRNA049436790	0	0	0	0	0	0	0	0	0	0	0	0
ENSRNA049436800	0	0	0	0	0	0	0	0	0	0	0	0
ENSRNA049436826	0	0	0	0	0	0	0	0	0	0	0	0
ENSRNA049436837	0	0	0	0	0	0	0	0	0	0	0	0
ENSRNA049436848	0	0	0	0	0	0	0	0	0	0	0	0
ENSRNA049436870	0	0	0	0	0	0	0	0	0	0	0	0
ENSRNA049436894	0	0	0	0	0	0	0	0	0	0	0	0
ENSRNA049436903	0	0	0	0	0	0	0	0	0	0	0	0
ENSRNA049436913	0	0	0	0	0	0	0	0	0	0	0	0
ENSRNA049436981	0	0	0	0	0	0	0	0	0	0	0	0
ENSRNA049437126	0	0	0	0	0	0	0	0	0	0	0	0
ENSRNA049437216	0	0	0	0	0	0	0	0	0	0	0	0
ENSRNA049437230	0	0	0	0	0	0	0	0	0	0	0	0
ENSRNA049437237	0	0	0	0	0	0	0	0	0	0	0	0
ENSRNA049437247	0	0	0	0	0	0	0	0	0	0	0	0
ENSRNA049437297	0	0	0	0	0	0	0	0	0	0	0	0
ENSRNA049437311	0	0	0	0	0	0	0	0	0	0	0	0
ENSRNA049437327	0	0	0	0	0	0	0	0	0	0	0	0
ENSRNA049437336	0	0	0	0	0	0	0	0	0	0	0	0
ENSRNA049437371	0	0	0	0	0	0	0	0	0	0	0	0
ENSRNA049437385	0	0	0	0	0	0	0	0	0	0	0	0
ENSRNA049437435	0	0	0	0	0	0	0	0	0	0	0	0
ENSRNA049437439	0	0	0	0	0	0	0	0	0	0	0	0
ENSRNA049437449	0	0	0	0	0	0	0	0	0	0	0	0
ENSRNA049437458	0	0	0	0	0	0	0	0	0	0	0	0
ENSRNA049437470	0	0	0	0	0	0	0	0	0	0	0	0
ENSRNA049437503	0	0	0	0	0	0	0	0	0	0	0	0
ENSRNA049437710	0	0	0	0	0	0	0	0	0	0	0	0
ENSRNA049437759	0	0	0	0	0	0	0	0	0	0	0	0
ENSRNA049437771	0	0	0	0	0	0	0	0	0	0	0	0
ENSRNA049437792	0	0	0	0	0	0	0	0	0	0	0	0
ENSRNA049437838	0	0	0	0	0	0	0	0	0	0	0	0
ENSRNA049437887	0	0	0	0	0	0	0	0	0	0	0	0
ENSRNA049437906	0	0	0	0	0	0	0	0	0	0	0	0
ENSRNA049437950	0	0	0	0	0	0	0	0	0	0	0	0
ENSRNA049437958	0	0	0	0	0	0	0	0	0	0	0	0
ENSRNA049437994	0	0	0	0	0	0	0	0	0	0	0	0
ENSRNA049438004	0	0	0	0	0	0	0	0	0	0	0	0
ENSRNA049438012	0	0	0	0	0	0	0	0	0	0	0	0
ENSRNA049438045	0	0	0	0	0	0	0	0	0	0	0	0
ENSRNA049438076	0	0	0	0	0	0	0	0	0	0	0	0
ENSRNA049438185	0	0	0	0	0	0	0	0	0	0	0	0
ENSRNA049438279	0	0	0	0	0	0	0	0	0	0	0	0
ENSRNA049438317	0	0	0	0	0	0	0	0	0	0	0	0
ENSRNA049438323	0	0	0	0	0	0	0	0	0	0	0	0
ENSRNA049438334	0	0	0	0	0	0	0	0	0	0	0	0
ENSRNA049438365	0	0	0	0	0	0	0	0	0	0	0	0
ENSRNA049438388	0	0	0	0	0	0	0	0	0	0	0	0
ENSRNA049438483	0	0	0	0	0	0	0	0	0	0	0	0
ENSRNA049438540	0	0	0	0	0	0	0	0	0	0	0	0
ENSRNA049438559	0	0	0	0	0	0	0	0	0	0	0	0
ENSRNA049438622	0	0	0	0	0	0	0	0	0	0	0	0
ENSRNA049438633	0	0	0	0	0	0	0	0	0	0	0	0
ENSRNA049438651	0	0	0	0	0	0	0	0	0	0	0	0
ENSRNA049438696	0	0	0	0	0	0	0	0	0	0	0	0
ENSRNA049438725	0	0	0	0	0	0	0	0	0	0	0	0
ENSRNA049438761	0	0	0	0	0	0	0	0	0	0	0	0
ENSRNA049438816	0	0	0	0	0	0	0	0	0	0	0	0
ENSRNA049438889	0	0	0	0	0	0	0	0	0	0	0	0
ENSRNA049438909	0	0	0	0	0	0	0	0	0	0	0	0
ENSRNA049438923	0	0	0	0	0	0	0	0	0	0	0	0
ENSRNA049438946	0	0	0	0	0	0	0	0	0	0	0	0
ENSRNA049438968	0	0	0	0	0	0	0	0	0	0	0	0
ENSRNA049438995	0	0	0	0	0	0	0	0	0	0	0	0
ENSRNA049439085	0	0	0	0	0	0	0	0	0	0	0	0
ENSRNA049439102	0	0	0	0	0	0	0	0	0	0	0	0
ENSRNA049439119	0	0	0	0	0	0	0	0	0	0	0	0
ENSRNA049439149	0	0	0	0	0	0	0	0	0	0	0	0
ENSRNA049439175	0	0	0	0	0	0	0	0	0	0	0	0
ENSRNA049439281	0	0	0	0	0	0	0	0	0	0	0	0
ENSRNA049439316	0	0	0	0	0	0	0	0	0	0	0	0
ENSRNA049439337	0	0	0	0	0	0	0	0	0	0	0	0
ENSRNA049439378	0	0	0	0	0	0	0	0	0	0	0	0
ENSRNA049439393	0	0	0	0	0	0	0	0	0	0	0	0
ENSRNA049439410	0	0	0	0	0	0	0	0	0	0	0	0
ENSRNA049439425	0	0	0	0	0	0	0	0	0	0	0	0
ENSRNA049439480	0	0	0	0	0	0	0	0	0	0	0	0
ENSRNA049439499	0	0	0	0	0	0	0	0	0	0	0	0
ENSRNA049439600	0	0	0	0	0	0	0	0	0	0	0	0
ENSRNA049439621	0	0	0	0	0	0	0	0	0	0	0	0
ENSRNA049439644	0	0	0	0	0	0	0	0	0	0	0	0
ENSRNA049439662	0	0	0	0	0	0	0	0	0	0	0	0
ENSRNA049439725	0	0	0	0	0	0	0	0	0	0	0	0
ENSRNA049439734	0	0	0	0	0	0	0	0	0	0	0	0
ENSRNA049439748	0	0	0	0	0	0	0	0	0	0	0	0
ENSRNA049439810	0	0	0	0	0	0	0	0	0	0	0	0
ENSRNA049439820	0	0	0	0	0	0	0	0	0	0	0	0
ENSRNA049439836	0	0	0	0	0	0	0	0	0	0	0	0
ENSRNA049439853	0	0	0	0	0	0	0	0	0	0	0	0
ENSRNA049439871	0	0	0	0	0	0	0	0	0	0	0	0
ENSRNA049439905	0	0	0	0	0	0	0	0	0	0	0	0
ENSRNA049439922	0	0	0	0	0	0	0	0	0	0	0	0
ENSRNA049439957	0	0	0	0	0	0	0	0	0	0	0	0
ENSRNA049439989	0	0	0	0	0	0	0	0	0	0	0	0
ENSRNA049440007	0	0	0	0	0	0	0	0	0	0	0	0
ENSRNA049440027	0	0	0	0	0	0	0	0	0	0	0	0
ENSRNA049440051	0	0	0	0	0	0	0	0	0	0	0	0
ENSRNA049440100	0	0	0	0	0	0	0	0	0	0	0	0
ENSRNA049440137	0	0	0	0	0	0	0	0	0	0	0	0
ENSRNA049440154	0	0	0	0	0	0	0	0	0	0	0	0
ENSRNA049440160	0	0	0	0	0	0	0	0	0	0	0	0
ENSRNA049440203	0	0	0	0	0	0	0	0	0	0	0	0
ENSRNA049440315	0	0	0	0	0	0	0	0	0	0	0	0
ENSRNA049440333	0	0	0	0	0	0	0	0	0	0	0	0
ENSRNA049440354	0	0	0	0	0	0	0	0	0	0	0	0
ENSRNA049440375	0	0	0	0	0	0	0	0	0	0	0	0
ENSRNA049440412	0	0	0	0	0	0	0	0	0	0	0	0
ENSRNA049440446	0	0	0	0	0	0	0	0	0	0	0	0
ENSRNA049440456	0	0	0	0	0	0	0	0	0	0	0	0
ENSRNA049440482	0	0	0	0	0	0	0	0	0	0	0	0
ENSRNA049440501	0	0	0	0	0	0	0	0	0	0	0	0
ENSRNA049440526	0	0	0	0	0	0	0	0	0	0	0	0
ENSRNA049440607	0	0	0	0	0	0	0	0	0	0	0	0
ENSRNA049440657	0	0	0	0	0	0	0	0	0	0	0	0
ENSRNA049440712	0	0	0	0	0	0	0	0	0	0	0	0
ENSRNA049440740	0	0	0	0	0	0	0	0	0	0	0	0
ENSRNA049440752	0	0	0	0	0	0	0	0	0	0	0	0
ENSRNA049440795	0	0	0	0	0	0	0	0	0	0	0	0
ENSRNA049440840	0	0	0	0	0	0	0	0	0	0	0	0
ENSRNA049440858	0	0	0	0	0	0	0	0	0	0	0	0
ENSRNA049440893	0	0	0	0	0	0	0	0	0	0	0	0
ENSRNA049440927	0	0	0	0	0	0	0	0	0	0	0	0
ENSRNA049440961	0	0	0	0	0	0	0	0	0	0	0	0
ENSRNA049440972	0	0	0	0	0	0	0	0	0	0	0	0
ENSRNA049440983	0	0	0	0	0	0	0	0	0	0	0	0
ENSRNA049440995	0	0	0	0	0	0	0	0	0	0	0	0
ENSRNA049441012	0	0	0	0	0	0	0	0	0	0	0	0
ENSRNA049441092	0	0	0	0	0	0	0	0	0	0	0	0
ENSRNA049441116	0	0	0	0	0	0	0	0	0	0	0	0
ENSRNA049441186	0	0	0	0	0	0	0	0	0	0	0	0
ENSRNA049441197	0	0	0	0	0	0	0	0	0	0	0	0
ENSRNA049441303	0	0	0	0	0	0	0	0	0	0	0	0
ENSRNA049441326	0	0	0	0	0	0	0	0	0	0	0	0
ENSRNA049441343	0	0	0	0	0	0	0	0	0	0	0	0
ENSRNA049441363	0	0	0	0	0	0	0	0	0	0	0	0
ENSRNA049441396	0	0	0	0	0	0	0	0	0	0	0	0
ENSRNA049441434	0	0	0	0	0	0	0	0	0	0	0	0
ENSRNA049441457	0	0	0	0	0	0	0	0	0	0	0	0
ENSRNA049441543	0	0	0	0	0	0	0	0	0	0	0	0
ENSRNA049441553	0	0	0	0	0	0	0	0	0	0	0	0
ENSRNA049441576	0	0	0	0	0	0	0	0	0	0	0	0
ENSRNA049441641	0	0	0	0	0	0	0	0	0	0	0	0
ENSRNA049441685	0	0	0	0	0	0	0	0	0	0	0	0
ENSRNA049441701	0	0	0	0	0	0	0	0	0	0	0	0
ENSRNA049441709	0	0	0	0	0	0	0	0	0	0	0	0
ENSRNA049441727	0	0	0	0	0	0	0	0	0	0	0	0
ENSRNA049441737	0	0	0	0	0	0	0	0	0	0	0	0
ENSRNA049441783	0	0	0	0	0	0	0	0	0	0	0	0
ENSRNA049441802	0	0	0	0	0	0	0	0	0	0	0	0
ENSRNA049441818	0	0	0	0	0	0	0	0	0	0	0	0
ENSRNA049441830	0	0	0	0	0	0	0	0	0	0	0	0
ENSRNA049441844	0	0	0	0	0	0	0	0	0	0	0	0
ENSRNA049441854	0	0	0	0	0	0	0	0	0	0	0	0
ENSRNA049441875	0	0	0	0	0	0	0	0	0	0	0	0
ENSRNA049441886	0	0	0	0	0	0	0	0	0	0	0	0
ENSRNA049441914	0	0	0	0	0	0	0	0	0	0	0	0
ENSRNA049441927	0	0	0	0	0	0	0	0	0	0	0	0
ENSRNA049441948	0	0	0	0	0	0	0	0	0	0	0	0
ENSRNA049441960	0	0	0	0	0	0	0	0	0	0	0	0
ENSRNA049442003	0	0	0	0	0	0	0	0	0	0	0	0
ENSRNA049442020	0	0	0	0	0	0	0	0	0	0	0	0
ENSRNA049442069	0	0	0	0	0	0	0	0	0	0	0	0
ENSRNA049442102	0	0	0	0	0	0	0	0	0	0	0	0
ENSRNA049442132	0	0	0	0	0	0	0	0	0	0	0	0
ENSRNA049442209	0	0	0	0	0	0	0	0	0	0	0	0
ENSRNA049442229	0	0	0	0	0	0	0	0	0	0	0	0
ENSRNA049442241	0	0	0	0	0	0	0	0	0	0	0	0
ENSRNA049442250	0	0	0	0	0	0	0	0	0	0	0	0
ENSRNA049442277	0	0	0	0	0	0	0	0	0	0	0	0
ENSRNA049442374	0	0	0	0	0	0	0	0	0	0	0	0
ENSRNA049442393	0	0	0	0	0	0	0	0	0	0	0	0
ENSRNA049442406	0	0	0	0	0	0	0	0	0	0	0	0
ENSRNA049442432	0	0	0	0	0	0	0	0	0	0	0	0
ENSRNA049442464	0	0	0	0	0	0	0	0	0	0	0	0
ENSRNA049442487	0	0	0	0	0	0	0	0	0	0	0	0
ENSRNA049442570	0	0	0	0	0	0	0	0	0	0	0	0
ENSRNA049442610	0	0	0	0	0	0	0	0	0	0	0	0
ENSRNA049442631	0	0	0	0	0	0	0	0	0	0	0	0
ENSRNA049442845	0	0	0	0	0	0	0	0	0	0	0	0
ENSRNA049442921	0	0	0	0	0	0	0	0	0	0	0	0
ENSRNA049442969	0	0	0	0	0	0	0	0	0	0	0	0
ENSRNA049443141	0	0	0	0	0	0	0	0	0	0	0	0
ENSRNA049443162	0	0	0	0	0	0	0	0	0	0	0	0
ENSRNA049443205	0	0	0	0	0	0	0	0	0	0	0	0
ENSRNA049443290	0	0	0	0	0	0	0	0	0	0	0	0
ENSRNA049443314	0	0	0	0	0	0	0	0	0	0	0	0
ENSRNA049443324	0	0	0	0	0	0	0	0	0	0	0	0
ENSRNA049443338	0	0	0	0	0	0	0	0	0	0	0	0
ENSRNA049443349	0	0	0	0	0	0	0	0	0	0	0	0
ENSRNA049443363	0	0	0	0	0	0	0	0	0	0	0	0
ENSRNA049443384	0	0	0	0	0	0	0	0	0	0	0	0
ENSRNA049443404	0	0	0	0	0	0	0	0	0	0	0	0
ENSRNA049443410	0	0	0	0	0	0	0	0	0	0	0	0
ENSRNA049443432	0	0	0	0	0	0	0	0	0	0	0	0
ENSRNA049443449	0	0	0	0	0	0	0	0	0	0	0	0
ENSRNA049443482	0	0	0	0	0	0	0	0	0	0	0	0
ENSRNA049443492	0	0	0	0	0	0	0	0	0	0	0	0
ENSRNA049443512	0	0	0	0	0	0	0	0	0	0	0	0
ENSRNA049443530	0	0	0	0	0	0	0	0	0	0	0	0
ENSRNA049443545	0	0	0	0	0	0	0	0	0	0	0	0
ENSRNA049443605	0	0	0	0	0	0	0	0	0	0	0	0
ENSRNA049443625	0	0	0	0	0	0	0	0	0	0	0	0
ENSRNA049443648	0	0	0	0	0	0	0	0	0	0	0	0
ENSRNA049443677	0	0	0	0	0	0	0	0	0	0	0	0
ENSRNA049443723	0	0	0	0	0	0	0	0	0	0	0	0
ENSRNA049443760	0	0	0	0	0	0	0	0	0	0	0	0
ENSRNA049443782	0	0	0	0	0	0	0	0	0	0	0	0
ENSRNA049443811	0	0	0	0	0	0	0	0	0	0	0	0
ENSRNA049443832	0	0	0	0	0	0	0	0	0	0	0	0
ENSRNA049443857	0	0	0	0	0	0	0	0	0	0	0	0
ENSRNA049443866	0	0	0	0	0	0	0	0	0	0	0	0
ENSRNA049443886	0	0	0	0	0	0	0	0	0	0	0	0
ENSRNA049443913	0	0	0	0	0	0	0	0	0	0	0	0
ENSRNA049443930	0	0	0	0	0	0	0	0	0	0	0	0
ENSRNA049443965	0	0	0	0	0	0	0	0	0	0	0	0
ENSRNA049443978	0	0	0	0	0	0	0	0	0	0	0	0
ENSRNA049444000	0	0	0	0	0	0	0	0	0	0	0	0
ENSRNA049444026	0	0	0	0	0	0	0	0	0	0	0	0
ENSRNA049444083	0	0	0	0	0	0	0	0	0	0	0	0
ENSRNA049444096	0	0	0	0	0	0	0	0	0	0	0	0
ENSRNA049444133	0	0	0	0	0	0	0	0	0	0	0	0
ENSRNA049444180	0	0	0	0	0	0	0	0	0	0	0	0
ENSRNA049444207	0	0	0	0	0	0	0	0	0	0	0	0
ENSRNA049444221	0	0	0	0	0	0	0	0	0	0	0	0
ENSRNA049444238	0	0	0	0	0	0	0	0	0	0	0	0
ENSRNA049444247	0	0	0	0	0	0	0	0	0	0	0	0
ENSRNA049444262	0	0	0	0	0	0	0	0	0	0	0	0
ENSRNA049444281	0	0	0	0	0	0	0	0	0	0	0	0
ENSRNA049444292	0	0	0	0	0	0	0	0	0	0	0	0
ENSRNA049444308	0	0	0	0	0	0	0	0	0	0	0	0
ENSRNA049444317	0	0	0	0	0	0	0	0	0	0	0	0
ENSRNA049444326	0	0	0	0	0	0	0	0	0	0	0	0
ENSRNA049444338	0	0	0	0	0	0	0	0	0	0	0	0
ENSRNA049444371	0	0	0	0	0	0	0	0	0	0	0	0
ENSRNA049444423	0	0	0	0	0	0	0	0	0	0	0	0
ENSRNA049444436	0	0	0	0	0	0	0	0	0	0	0	0
ENSRNA049444454	0	0	0	0	0	0	0	0	0	0	0	0
ENSRNA049444487	0	0	0	0	0	0	0	0	0	0	0	0
ENSRNA049444520	0	0	0	0	0	0	0	0	0	0	0	0
ENSRNA049444530	0	0	0	0	0	0	0	0	0	0	0	0
ENSRNA049444531	0	0	0	0	0	0	0	0	0	0	0	0
ENSRNA049444549	0	0	0	0	0	0	0	0	0	0	0	0
ENSRNA049444569	0	0	0	0	0	0	0	0	0	0	0	0
ENSRNA049444575	0	0	0	0	0	0	0	0	0	0	0	0
ENSRNA049444623	0	0	0	0	0	0	0	0	0	0	0	0
ENSRNA049444630	0	0	0	0	0	0	0	0	0	0	0	0
ENSRNA049444655	0	0	0	0	0	0	0	0	0	0	0	0
ENSRNA049444672	0	0	0	0	0	0	0	0	0	0	0	0
ENSRNA049444675	0	0	0	0	0	0	0	0	0	0	0	0
ENSRNA049444679	0	0	0	0	0	0	0	0	0	0	0	0
ENSRNA049444681	0	0	0	0	0	0	0	0	0	0	0	0
ENSRNA049444683	0	0	0	0	0	0	0	0	0	0	0	0
ENSRNA049444686	0	0	0	0	0	0	0	0	0	0	0	0
ENSRNA049444690	0	0	0	0	0	0	0	0	0	0	0	0
ENSRNA049444718	0	0	0	0	0	0	0	0	0	0	0	0
ENSRNA049444744	0	0	0	0	0	0	0	0	0	0	0	0
ENSRNA049444770	0	0	0	0	0	0	0	0	0	0	0	0
ENSRNA049444779	0	0	0	0	0	0	0	0	0	0	0	0
ENSRNA049444790	0	0	0	0	0	0	0	0	0	0	0	0
ENSRNA049444797	0	0	0	0	0	0	0	0	0	0	0	0
ENSRNA049444865	0	0	0	0	0	0	0	0	0	0	0	0
ENSRNA049444873	0	0	0	0	0	0	0	0	0	0	0	0
ENSRNA049444889	0	0	0	0	0	0	0	0	0	0	0	0
ENSRNA049444896	0	0	0	0	0	0	0	0	0	0	0	0
ENSRNA049444913	0	0	0	0	0	0	0	0	0	0	0	0
ENSRNA049444944	0	0	0	0	0	0	0	0	0	0	0	0
ENSRNA049444983	0	0	0	0	0	0	0	0	0	0	0	0
ENSRNA049445025	0	0	0	0	0	0	0	0	0	0	0	0
ENSRNA049445068	0	0	0	0	0	0	0	0	0	0	0	0
ENSRNA049445085	0	0	0	0	0	0	0	0	0	0	0	0
ENSRNA049445105	0	0	0	0	0	0	0	0	0	0	0	0
ENSRNA049445120	0	0	0	0	0	0	0	0	0	0	0	0
ENSRNA049445127	0	0	0	0	0	0	0	0	0	0	0	0
ENSRNA049445140	0	0	0	0	0	0	0	0	0	0	0	0
ENSRNA049445144	0	0	0	0	0	0	0	0	0	0	0	0
ENSRNA049445154	0	0	0	0	0	0	0	0	0	0	0	0
ENSRNA049445171	0	0	0	0	0	0	0	0	0	0	0	0
ENSRNA049445192	0	0	0	0	0	0	0	0	0	0	0	0
ENSRNA049445202	0	0	0	0	0	0	0	0	0	0	0	0
ENSRNA049445215	0	0	0	0	0	0	0	0	0	0	0	0
ENSRNA049445221	0	0	0	0	0	0	0	0	0	0	0	0
ENSRNA049445237	0	0	0	0	0	0	0	0	0	0	0	0
ENSRNA049445248	0	0	0	0	0	0	0	0	0	0	0	0
ENSRNA049445262	0	0	0	0	0	0	0	0	0	0	0	0
ENSRNA049445273	0	0	0	0	0	0	0	0	0	0	0	0
ENSRNA049445285	0	0	0	0	0	0	0	0	0	0	0	0
ENSRNA049445291	0	0	0	0	0	0	0	0	0	0	0	0
ENSRNA049445308	0	0	0	0	0	0	0	0	0	0	0	0
ENSRNA049445375	0	0	0	0	0	0	0	0	0	0	0	0
ENSRNA049445422	0	0	0	0	0	0	0	0	0	0	0	0
ENSRNA049445426	0	0	0	0	0	0	0	0	0	0	0	0
ENSRNA049445452	0	0	0	0	0	0	0	0	0	0	0	0
ENSRNA049445479	0	0	0	0	0	0	0	0	0	0	0	0
ENSRNA049445492	0	0	0	0	0	0	0	0	0	0	0	0
ENSRNA049445516	0	0	0	0	0	0	0	0	0	0	0	0
ENSRNA049445574	0	0	0	0	0	0	0	0	0	0	0	0
ENSRNA049445607	0	0	0	0	0	0	0	0	0	0	0	0
ENSRNA049445620	0	0	0	0	0	0	0	0	0	0	0	0
ENSRNA049445649	0	0	0	0	0	0	0	0	0	0	0	0
ENSRNA049445653	0	0	0	0	0	0	0	0	0	0	0	0
ENSRNA049445667	0	0	0	0	0	0	0	0	0	0	0	0
ENSRNA049445683	0	0	0	0	0	0	0	0	0	0	0	0
ENSRNA049445716	0	0	0	0	0	0	0	0	0	0	0	0
ENSRNA049445745	0	0	0	0	0	0	0	0	0	0	0	0
ENSRNA049445750	0	0	0	0	0	0	0	0	0	0	0	0
ENSRNA049445773	0	0	0	0	0	0	0	0	0	0	0	0
ENSRNA049445784	0	0	0	0	0	0	0	0	0	0	0	0
ENSRNA049445794	0	0	0	0	0	0	0	0	0	0	0	0
ENSRNA049445798	0	0	0	0	0	0	0	0	0	0	0	0
ENSRNA049445878	0	0	0	0	0	0	0	0	0	0	0	0
ENSRNA049445883	0	0	0	0	0	0	0	0	0	0	0	0
ENSRNA049445889	0	0	0	0	0	0	0	0	0	0	0	0
ENSRNA049445901	0	0	0	0	0	0	0	0	0	0	0	0
ENSRNA049445913	0	0	0	0	0	0	0	0	0	0	0	0
ENSRNA049445920	0	0	0	0	0	0	0	0	0	0	0	0
ENSRNA049445968	0	0	0	0	0	0	0	0	0	0	0	0
ENSRNA049445975	0	0	0	0	0	0	0	0	0	0	0	0
ENSRNA049445984	0	0	0	0	0	0	0	0	0	0	0	0
ENSRNA049446006	0	0	0	0	0	0	0	0	0	0	0	0
ENSRNA049446012	0	0	0	0	0	0	0	0	0	0	0	0
ENSRNA049446037	0	0	0	0	0	0	0	0	0	0	0	0
ENSRNA049446042	0	0	0	0	0	0	0	0	0	0	0	0
ENSRNA049446047	0	0	0	0	0	0	0	0	0	0	0	0
ENSRNA049446057	0	0	0	0	0	0	0	0	0	0	0	0
ENSRNA049446060	0	0	0	0	0	0	0	0	0	0	0	0
ENSRNA049446079	0	0	0	0	0	0	0	0	0	0	0	0
ENSRNA049446086	0	0	0	0	0	0	0	0	0	0	0	0
ENSRNA049446095	0	0	0	0	0	0	0	0	0	0	0	0
ENSRNA049446103	0	0	0	0	0	0	0	0	0	0	0	0
ENSRNA049446116	0	0	0	0	0	0	0	0	0	0	0	0
ENSRNA049446125	0	0	0	0	0	0	0	0	0	0	0	0
ENSRNA049446221	0	0	0	0	0	0	0	0	0	0	0	0
ENSRNA049446235	0	0	0	0	0	0	0	0	0	0	0	0
ENSRNA049446245	0	0	0	0	0	0	0	0	0	0	0	0
ENSRNA049446252	0	0	0	0	0	0	0	0	0	0	0	0
ENSRNA049446327	0	0	0	0	0	0	0	0	0	0	0	0
ENSRNA049446376	0	0	0	0	0	0	0	0	0	0	0	0
ENSRNA049446405	0	0	0	0	0	0	0	0	0	0	0	0
ENSRNA049446480	0	0	0	0	0	0	0	0	0	0	0	0
ENSRNA049446497	0	0	0	0	0	0	0	0	0	0	0	0
ENSRNA049446505	0	0	0	0	0	0	0	0	0	0	0	0
ENSRNA049446549	0	0	0	0	0	0	0	0	0	0	0	0
ENSRNA049446568	0	0	0	0	0	0	0	0	0	0	0	0
ENSRNA049446584	0	0	0	0	0	0	0	0	0	0	0	0
ENSRNA049446605	0	0	0	0	0	0	0	0	0	0	0	0
ENSRNA049446668	0	0	0	0	0	0	0	0	0	0	0	0
ENSRNA049446705	0	0	0	0	0	0	0	0	0	0	0	0
ENSRNA049446724	0	0	0	0	0	0	0	0	0	0	0	0
ENSRNA049446745	0	0	0	0	0	0	0	0	0	0	0	0
ENSRNA049446762	0	0	0	0	0	0	0	0	0	0	0	0
ENSRNA049446770	0	0	0	0	0	0	0	0	0	0	0	0
ENSRNA049446788	0	0	0	0	0	0	0	0	0	0	0	0
ENSRNA049446796	0	0	0	0	0	0	0	0	0	0	0	0
ENSRNA049446803	0	0	0	0	0	0	0	0	0	0	0	0
ENSRNA049446818	0	0	0	0	0	0	0	0	0	0	0	0
ENSRNA049446849	0	0	0	0	0	0	0	0	0	0	0	0
ENSRNA049446882	0	0	0	0	0	0	0	0	0	0	0	0
ENSRNA049446889	0	0	0	0	0	0	0	0	0	0	0	0
ENSRNA049446906	0	0	0	0	0	0	0	0	0	0	0	0
ENSRNA049446990	0	0	0	0	0	0	0	0	0	0	0	0
ENSRNA049447005	0	0	0	0	0	0	0	0	0	0	0	0
ENSRNA049447047	0	0	0	0	0	0	0	0	0	0	0	0
ENSRNA049447075	0	0	0	0	0	0	0	0	0	0	0	0
ENSRNA049447175	0	0	0	0	0	0	0	0	0	0	0	0
ENSRNA049447191	0	0	0	0	0	0	0	0	0	0	0	0
ENSRNA049447204	0	0	0	0	0	0	0	0	0	0	0	0
ENSRNA049447215	0	0	0	0	0	0	0	0	0	0	0	0
ENSRNA049447221	0	0	0	0	0	0	0	0	0	0	0	0
ENSRNA049447259	0	0	0	0	0	0	0	0	0	0	0	0
ENSRNA049447277	0	0	0	0	0	0	0	0	0	0	0	0
ENSRNA049447285	0	0	0	0	0	0	0	0	0	0	0	0
ENSRNA049447299	0	0	0	0	0	0	0	0	0	0	0	0
ENSRNA049447315	0	0	0	0	0	0	0	0	0	0	0	0
ENSRNA049447343	0	0	0	0	0	0	0	0	0	0	0	0
ENSRNA049447447	0	0	0	0	0	0	0	0	0	0	0	0
ENSRNA049447474	0	0	0	0	0	0	0	0	0	0	0	0
ENSRNA049447495	0	0	0	0	0	0	0	0	0	0	0	0
ENSRNA049447530	0	0	0	0	0	0	0	0	0	0	0	0
ENSRNA049447603	0	0	0	0	0	0	0	0	0	0	0	0
ENSRNA049447623	0	0	0	0	0	0	0	0	0	0	0	0
ENSRNA049447636	0	0	0	0	0	0	0	0	0	0	0	0
ENSRNA049447662	0	0	0	0	0	0	0	0	0	0	0	0
ENSRNA049447675	0	0	0	0	0	0	0	0	0	0	0	0
ENSRNA049447687	0	0	0	0	0	0	0	0	0	0	0	0
ENSRNA049447721	0	0	0	0	0	0	0	0	0	0	0	0
ENSRNA049447736	0	0	0	0	0	0	0	0	0	0	0	0
ENSRNA049447747	0	0	0	0	0	0	0	0	0	0	0	0
ENSRNA049447793	0	0	0	0	0	0	0	0	0	0	0	0
ENSRNA049447824	0	0	0	0	0	0	0	0	0	0	0	0
ENSRNA049447836	0	0	0	0	0	0	0	0	0	0	0	0
ENSRNA049447852	0	0	0	0	0	0	0	0	0	0	0	0
ENSRNA049447878	0	0	0	0	0	0	0	0	0	0	0	0
ENSRNA049447894	0	0	0	0	0	0	0	0	0	0	0	0
ENSRNA049447902	0	0	0	0	0	0	0	0	0	0	0	0
ENSRNA049447924	0	0	0	0	0	0	0	0	0	0	0	0
ENSRNA049447964	0	0	0	0	0	0	0	0	0	0	0	0
ENSRNA049447973	0	0	0	0	0	0	0	0	0	0	0	0
ENSRNA049447985	0	0	0	0	0	0	0	0	0	0	0	0
ENSRNA049448016	0	0	0	0	0	0	0	0	0	0	0	0
ENSRNA049448025	0	0	0	0	0	0	0	0	0	0	0	0
ENSRNA049448031	0	0	0	0	0	0	0	0	0	0	0	0
ENSRNA049448067	0	0	0	0	0	0	0	0	0	0	0	0
ENSRNA049448080	0	0	0	0	0	0	0	0	0	0	0	0
ENSRNA049448094	0	0	0	0	0	0	0	0	0	0	0	0
ENSRNA049448102	0	0	0	0	0	0	0	0	0	0	0	0
ENSRNA049448117	0	0	0	0	0	0	0	0	0	0	0	0
ENSRNA049448132	0	0	0	0	0	0	0	0	0	0	0	0
ENSRNA049448173	0	0	0	0	0	0	0	0	0	0	0	0
ENSRNA049448183	0	0	0	0	0	0	0	0	0	0	0	0
ENSRNA049448199	0	0	0	0	0	0	0	0	0	0	0	0
ENSRNA049448220	0	0	0	0	0	0	0	0	0	0	0	0
ENSRNA049448241	0	0	0	0	0	0	0	0	0	0	0	0
ENSRNA049448260	0	0	0	0	0	0	0	0	0	0	0	0
ENSRNA049448274	0	0	0	0	0	0	0	0	0	0	0	0
ENSRNA049448306	0	0	0	0	0	0	0	0	0	0	0	0
ENSRNA049448322	0	0	0	0	0	0	0	0	0	0	0	0
ENSRNA049448333	0	0	0	0	0	0	0	0	0	0	0	0
ENSRNA049448347	0	0	0	0	0	0	0	0	0	0	0	0
ENSRNA049448366	0	0	0	0	0	0	0	0	0	0	0	0
ENSRNA049448373	0	0	0	0	0	0	0	0	0	0	0	0
ENSRNA049448390	0	0	0	0	0	0	0	0	0	0	0	0
ENSRNA049448402	0	0	0	0	0	0	0	0	0	0	0	0
ENSRNA049448414	0	0	0	0	0	0	0	0	0	0	0	0
ENSRNA049448422	0	0	0	0	0	0	0	0	0	0	0	0
ENSRNA049448431	0	0	0	0	0	0	0	0	0	0	0	0
ENSRNA049448468	0	0	0	0	0	0	0	0	0	0	0	0
ENSRNA049448479	0	0	0	0	0	0	0	0	0	0	0	0
ENSRNA049448492	0	0	0	0	0	0	0	0	0	0	0	0
ENSRNA049448505	0	0	0	0	0	0	0	0	0	0	0	0
ENSRNA049448530	0	0	0	0	0	0	0	0	0	0	0	0
ENSRNA049448540	0	0	0	0	0	0	0	0	0	0	0	0
ENSRNA049448582	0	0	0	0	0	0	0	0	0	0	0	0
ENSRNA049448604	0	0	0	0	0	0	0	0	0	0	0	0
ENSRNA049448615	0	0	0	0	0	0	0	0	0	0	0	0
ENSRNA049448620	0	0	0	0	0	0	0	0	0	0	0	0
ENSRNA049448636	0	0	0	0	0	0	0	0	0	0	0	0
ENSRNA049448656	0	0	0	0	0	0	0	0	0	0	0	0
ENSRNA049448676	0	0	0	0	0	0	0	0	0	0	0	0
ENSRNA049448685	0	0	0	0	0	0	0	0	0	0	0	0
ENSRNA049448694	0	0	0	0	0	0	0	0	0	0	0	0
ENSRNA049448705	0	0	0	0	0	0	0	0	0	0	0	0
ENSRNA049448721	0	0	0	0	0	0	0	0	0	0	0	0
ENSRNA049448736	0	0	0	0	0	0	0	0	0	0	0	0
ENSRNA049448772	0	0	0	0	0	0	0	0	0	0	0	0
ENSRNA049448779	0	0	0	0	0	0	0	0	0	0	0	0
ENSRNA049448797	0	0	0	0	0	0	0	0	0	0	0	0
ENSRNA049448808	0	0	0	0	0	0	0	0	0	0	0	0
ENSRNA049448818	0	0	0	0	0	0	0	0	0	0	0	0
ENSRNA049448836	0	0	0	0	0	0	0	0	0	0	0	0
ENSRNA049448849	0	0	0	0	0	0	0	0	0	0	0	0
ENSRNA049448860	0	0	0	0	0	0	0	0	0	0	0	0
ENSRNA049448871	0	0	0	0	0	0	0	0	0	0	0	0
ENSRNA049448899	0	0	0	0	0	0	0	0	0	0	0	0
ENSRNA049448936	0	0	0	0	0	0	0	0	0	0	0	0
ENSRNA049448943	0	0	0	0	0	0	0	0	0	0	0	0
ENSRNA049448977	0	0	0	0	0	0	0	0	0	0	0	0
ENSRNA049449027	0	0	0	0	0	0	0	0	0	0	0	0
ENSRNA049449055	0	0	0	0	0	0	0	0	0	0	0	0
ENSRNA049449064	0	0	0	0	0	0	0	0	0	0	0	0
ENSRNA049449072	0	0	0	0	0	0	0	0	0	0	0	0
ENSRNA049449084	0	0	0	0	0	0	0	0	0	0	0	0
ENSRNA049449159	0	0	0	0	0	0	0	0	0	0	0	0
ENSRNA049449187	0	0	0	0	0	0	0	0	0	0	0	0
ENSRNA049449206	0	0	0	0	0	0	0	0	0	0	0	0
ENSRNA049449219	0	0	0	0	0	0	0	0	0	0	0	0
ENSRNA049449230	0	0	0	0	0	0	0	0	0	0	0	0
ENSRNA049449239	0	0	0	0	0	0	0	0	0	0	0	0
ENSRNA049449247	0	0	0	0	0	0	0	0	0	0	0	0
ENSRNA049449260	0	0	0	0	0	0	0	0	0	0	0	0
ENSRNA049449288	0	0	0	0	0	0	0	0	0	0	0	0
ENSRNA049449294	0	0	0	0	0	0	0	0	0	0	0	0
ENSRNA049449303	0	0	0	0	0	0	0	0	0	0	0	0
ENSRNA049449320	0	0	0	0	0	0	0	0	0	0	0	0
ENSRNA049449338	0	0	0	0	0	0	0	0	0	0	0	0
ENSRNA049449385	0	0	0	0	0	0	0	0	0	0	0	0
ENSRNA049449449	0	0	0	0	0	0	0	0	0	0	0	0
ENSRNA049449463	0	0	0	0	0	0	0	0	0	0	0	0
ENSRNA049449473	0	0	0	0	0	0	0	0	0	0	0	0
ENSRNA049449632	0	0	0	0	0	0	0	0	0	0	0	0
ENSRNA049449647	0	0	0	0	0	0	0	0	0	0	0	0
ENSRNA049449711	0	0	0	0	0	0	0	0	0	0	0	0
ENSRNA049449755	0	0	0	0	0	0	0	0	0	0	0	0
ENSRNA049449801	0	0	0	0	0	0	0	0	0	0	0	0
ENSRNA049449836	0	0	0	0	0	0	0	0	0	0	0	0
ENSRNA049449891	0	0	0	0	0	0	0	0	0	0	0	0
ENSRNA049449976	0	0	0	0	0	0	0	0	0	0	0	0
ENSRNA049449989	0	0	0	0	0	0	0	0	0	0	0	0
ENSRNA049450021	0	0	0	0	0	0	0	0	0	0	0	0
ENSRNA049450119	0	0	0	0	0	0	0	0	0	0	0	0
ENSRNA049450306	0	0	0	0	0	0	0	0	0	0	0	0
ENSRNA049450408	0	0	0	0	0	0	0	0	0	0	0	0
ENSRNA049450437	0	0	0	0	0	0	0	0	0	0	0	0
ENSRNA049450451	0	0	0	0	0	0	0	0	0	0	0	0
ENSRNA049450467	0	0	0	0	0	0	0	0	0	0	0	0
ENSRNA049450522	0	0	0	0	0	0	0	0	0	0	0	0
ENSRNA049450562	0	0	0	0	0	0	0	0	0	0	0	0
ENSRNA049450607	0	0	0	0	0	0	0	0	0	0	0	0
ENSRNA049450623	0	0	0	0	0	0	0	0	0	0	0	0
ENSRNA049450653	0	0	0	0	0	0	0	0	0	0	0	0
ENSRNA049450730	0	0	0	0	0	0	0	0	0	0	0	0
ENSRNA049450738	0	0	0	0	0	0	0	0	0	0	0	0
ENSRNA049450780	0	0	0	0	0	0	0	0	0	0	0	0
ENSRNA049450847	0	0	0	0	0	0	0	0	0	0	0	0
ENSRNA049450887	0	0	0	0	0	0	0	0	0	0	0	0
ENSRNA049450901	0	0	0	0	0	0	0	0	0	0	0	0
ENSRNA049450964	0	0	0	0	0	0	0	0	0	0	0	0
ENSRNA049451005	0	0	0	0	0	0	0	0	0	0	0	0
ENSRNA049451027	0	0	0	0	0	0	0	0	0	0	0	0
ENSRNA049451036	0	0	0	0	0	0	0	0	0	0	0	0
ENSRNA049451048	0	0	0	0	0	0	0	0	0	0	0	0
ENSRNA049451068	0	0	0	0	0	0	0	0	0	0	0	0
ENSRNA049451089	0	0	0	0	0	0	0	0	0	0	0	0
ENSRNA049451108	0	0	0	0	0	0	0	0	0	0	0	0
ENSRNA049451119	0	0	0	0	0	0	0	0	0	0	0	0
ENSRNA049451180	0	0	0	0	0	0	0	0	0	0	0	0
ENSRNA049451206	0	0	0	0	0	0	0	0	0	0	0	0
ENSRNA049459261	0	0	0	0	0	0	0	0	0	0	0	0
ENSRNA049459288	0	0	0	0	0	0	0	0	0	0	0	0
ENSRNA049459382	0	0	0	0	0	0	0	0	0	0	0	0
ENSRNA049459487	0	0	0	0	0	0	0	0	0	0	0	0
ENSRNA049459499	0	0	0	0	0	0	0	0	0	0	0	0
ENSRNA049459512	0	0	0	0	0	0	0	0	0	0	0	0
ENSRNA049459525	0	0	0	0	0	0	0	0	0	0	0	0
ENSRNA049459535	0	0	0	0	0	0	0	0	0	0	0	0
ENSRNA049459548	0	0	0	0	0	0	0	0	0	0	0	0
ENSRNA049459581	0	0	0	0	0	0	0	0	0	0	0	0
ENSRNA049459936	0	0	0	0	0	0	0	0	0	0	0	0
ENSRNA049460199	0	0	0	0	0	0	0	0	0	0	0	0
ENSRNA049460215	0	0	0	0	0	0	0	0	0	0	0	0
ENSRNA049460237	0	0	0	0	0	0	0	0	0	0	0	0
ENSRNA049460353	0	0	0	0	0	0	0	0	0	0	0	0
ENSRNA049460383	0	0	0	0	0	0	0	0	0	0	0	0
ENSRNA049460399	0	0	0	0	0	0	0	0	0	0	0	0
ENSRNA049460415	0	0	0	0	0	0	0	0	0	0	0	0
ENSRNA049460653	0	0	0	0	0	0	0	0	0	0	0	0
ENSRNA049460671	0	0	0	0	0	0	0	0	0	0	0	0
ENSRNA049460688	0	0	0	0	0	0	0	0	0	0	0	0
ENSRNA049460699	0	0	0	0	0	0	0	0	0	0	0	0
ENSRNA049460713	0	0	0	0	0	0	0	0	0	0	0	0
ENSRNA049460726	0	0	0	0	0	0	0	0	0	0	0	0
ENSRNA049460737	0	0	0	0	0	0	0	0	0	0	0	0
ENSRNA049460755	0	0	0	0	0	0	0	0	0	0	0	0
ENSRNA049460777	0	0	0	0	0	0	0	0	0	0	0	0
ENSRNA049460794	0	0	0	0	0	0	0	0	0	0	0	0
ENSRNA049460804	0	0	0	0	0	0	0	0	0	0	0	0
ENSRNA049460816	0	0	0	0	0	0	0	0	0	0	0	0
ENSRNA049460827	0	0	0	0	0	0	0	0	0	0	0	0
ENSRNA049460848	0	0	0	0	0	0	0	0	0	0	0	0
ENSRNA049460855	0	0	0	0	0	0	0	0	0	0	0	0
ENSRNA049460869	0	0	0	0	0	0	0	0	0	0	0	0
ENSRNA049460880	0	0	0	0	0	0	0	0	0	0	0	0
ENSRNA049460889	0	0	0	0	0	0	0	0	0	0	0	0
ENSRNA049460904	0	0	0	0	0	0	0	0	0	0	0	0
ENSRNA049460923	0	0	0	0	0	0	0	0	0	0	0	0
ENSRNA049460930	0	0	0	0	0	0	0	0	0	0	0	0
ENSRNA049460943	0	0	0	0	0	0	0	0	0	0	0	0
ENSRNA049460952	0	0	0	0	0	0	0	0	0	0	0	0
ENSRNA049460967	0	0	0	0	0	0	0	0	0	0	0	0
ENSRNA049460981	0	0	0	0	0	0	0	0	0	0	0	0
ENSRNA049460999	0	0	0	0	0	0	0	0	0	0	0	0
ENSRNA049461020	0	0	0	0	0	0	0	0	0	0	0	0
ENSRNA049461039	0	0	0	0	0	0	0	0	0	0	0	0
ENSRNA049461051	0	0	0	0	0	0	0	0	0	0	0	0
ENSRNA049461068	0	0	0	0	0	0	0	0	0	0	0	0
ENSRNA049461086	0	0	0	0	0	0	0	0	0	0	0	0
ENSRNA049461101	0	0	0	0	0	0	0	0	0	0	0	0
ENSRNA049461109	0	0	0	0	0	0	0	0	0	0	0	0
ENSRNA049461119	0	0	0	0	0	0	0	0	0	0	0	0
ENSRNA049461134	0	0	0	0	0	0	0	0	0	0	0	0
ENSRNA049461148	0	0	0	0	0	0	0	0	0	0	0	0
ENSRNA049461164	0	0	0	0	0	0	0	0	0	0	0	0
ENSRNA049461179	0	0	0	0	0	0	0	0	0	0	0	0
ENSRNA049461186	0	0	0	0	0	0	0	0	0	0	0	0
ENSRNA049461197	0	0	0	0	0	0	0	0	0	0	0	0
ENSRNA049461211	0	0	0	0	0	0	0	0	0	0	0	0
ENSRNA049461223	0	0	0	0	0	0	0	0	0	0	0	0
ENSRNA049461235	0	0	0	0	0	0	0	0	0	0	0	0
ENSRNA049461247	0	0	0	0	0	0	0	0	0	0	0	0
ENSRNA049461260	0	0	0	0	0	0	0	0	0	0	0	0
ENSRNA049461275	0	0	0	0	0	0	0	0	0	0	0	0
ENSRNA049461284	0	0	0	0	0	0	0	0	0	0	0	0
ENSRNA049461295	0	0	0	0	0	0	0	0	0	0	0	0
ENSRNA049461305	0	0	0	0	0	0	0	0	0	0	0	0
ENSRNA049461321	0	0	0	0	0	0	0	0	0	0	0	0
ENSRNA049461336	0	0	0	0	0	0	0	0	0	0	0	0
ENSRNA049461346	0	0	0	0	0	0	0	0	0	0	0	0
ENSRNA049461358	0	0	0	0	0	0	0	0	0	0	0	0
ENSRNA049461366	0	0	0	0	0	0	0	0	0	0	0	0
ENSRNA049461381	0	0	0	0	0	0	0	0	0	0	0	0
ENSRNA049461387	0	0	0	0	0	0	0	0	0	0	0	0
ENSRNA049461409	0	0	0	0	0	0	0	0	0	0	0	0
ENSRNA049461419	0	0	0	0	0	0	0	0	0	0	0	0
ENSRNA049461435	0	0	0	0	0	0	0	0	0	0	0	0
ENSRNA049461445	0	0	0	0	0	0	0	0	0	0	0	0
ENSRNA049461458	0	0	0	0	0	0	0	0	0	0	0	0
ENSRNA049461476	0	0	0	0	0	0	0	0	0	0	0	0
ENSRNA049461485	0	0	0	0	0	0	0	0	0	0	0	0
ENSRNA049461498	0	0	0	0	0	0	0	0	0	0	0	0
ENSRNA049461511	0	0	0	0	0	0	0	0	0	0	0	0
ENSRNA049461530	0	0	0	0	0	0	0	0	0	0	0	0
ENSRNA049461537	0	0	0	0	0	0	0	0	0	0	0	0
ENSRNA049461555	0	0	0	0	0	0	0	0	0	0	0	0
ENSRNA049461563	0	0	0	0	0	0	0	0	0	0	0	0
ENSRNA049461574	0	0	0	0	0	0	0	0	0	0	0	0
ENSRNA049461582	0	0	0	0	0	0	0	0	0	0	0	0
ENSRNA049461594	0	0	0	0	0	0	0	0	0	0	0	0
ENSRNA049461609	0	0	0	0	0	0	0	0	0	0	0	0
ENSRNA049461631	0	0	0	0	0	0	0	0	0	0	0	0
ENSRNA049461647	0	0	0	0	0	0	0	0	0	0	0	0
ENSRNA049461658	0	0	0	0	0	0	0	0	0	0	0	0
ENSRNA049461679	0	0	0	0	0	0	0	0	0	0	0	0
ENSRNA049461697	0	0	0	0	0	0	0	0	0	0	0	0
ENSRNA049461710	0	0	0	0	0	0	0	0	0	0	0	0
ENSRNA049461719	0	0	0	0	0	0	0	0	0	0	0	0
ENSRNA049461733	0	0	0	0	0	0	0	0	0	0	0	0
ENSRNA049461749	0	0	0	0	0	0	0	0	0	0	0	0
ENSRNA049461763	0	0	0	0	0	0	0	0	0	0	0	0
ENSRNA049461774	0	0	0	0	0	0	0	0	0	0	0	0
ENSRNA049461782	0	0	0	0	0	0	0	0	0	0	0	0
ENSRNA049461799	0	0	0	0	0	0	0	0	0	0	0	0
ENSRNA049461814	0	0	0	0	0	0	0	0	0	0	0	0
ENSRNA049461830	0	0	0	0	0	0	0	0	0	0	0	0
ENSRNA049461847	0	0	0	0	0	0	0	0	0	0	0	0
ENSRNA049461867	0	0	0	0	0	0	0	0	0	0	0	0
ENSRNA049461877	0	0	0	0	0	0	0	0	0	0	0	0
ENSRNA049461887	0	0	0	0	0	0	0	0	0	0	0	0
ENSRNA049461900	0	0	0	0	0	0	0	0	0	0	0	0
ENSRNA049461920	0	0	0	0	0	0	0	0	0	0	0	0
ENSRNA049461930	0	0	0	0	0	0	0	0	0	0	0	0
ENSRNA049461942	0	0	0	0	0	0	0	0	0	0	0	0
ENSRNA049461958	0	0	0	0	0	0	0	0	0	0	0	0
ENSRNA049461969	0	0	0	0	0	0	0	0	0	0	0	0
ENSRNA049461984	0	0	0	0	0	0	0	0	0	0	0	0
ENSRNA049461995	0	0	0	0	0	0	0	0	0	0	0	0
ENSRNA049462000	0	0	0	0	0	0	0	0	0	0	0	0
ENSRNA049462011	0	0	0	0	0	0	0	0	0	0	0	0
ENSRNA049462023	0	0	0	0	0	0	0	0	0	0	0	0
ENSRNA049462032	0	0	0	0	0	0	0	0	0	0	0	0
ENSRNA049462051	0	0	0	0	0	0	0	0	0	0	0	0
ENSRNA049462062	0	0	0	0	0	0	0	0	0	0	0	0
ENSRNA049462076	0	0	0	0	0	0	0	0	0	0	0	0
ENSRNA049462097	0	0	0	0	0	0	0	0	0	0	0	0
ENSRNA049462104	0	0	0	0	0	0	0	0	0	0	0	0
ENSRNA049462127	0	0	0	0	0	0	0	0	0	0	0	0
ENSRNA049462139	0	0	0	0	0	0	0	0	0	0	0	0
ENSRNA049462147	0	0	0	0	0	0	0	0	0	0	0	0
ENSRNA049462155	0	0	0	0	0	0	0	0	0	0	0	0
ENSRNA049462168	0	0	0	0	0	0	0	0	0	0	0	0
ENSRNA049462178	0	0	0	0	0	0	0	0	0	0	0	0
ENSRNA049462195	0	0	0	0	0	0	0	0	0	0	0	0
ENSRNA049462207	0	0	0	0	0	0	0	0	0	0	0	0
ENSRNA049462216	0	0	0	0	0	0	0	0	0	0	0	0
ENSRNA049462233	0	0	0	0	0	0	0	0	0	0	0	0
ENSRNA049462244	0	0	0	0	0	0	0	0	0	0	0	0
ENSRNA049462255	0	0	0	0	0	0	0	0	0	0	0	0
ENSRNA049462270	0	0	0	0	0	0	0	0	0	0	0	0
ENSRNA049462297	0	0	0	0	0	0	0	0	0	0	0	0
ENSRNA049462308	0	0	0	0	0	0	0	0	0	0	0	0
ENSRNA049462324	0	0	0	0	0	0	0	0	0	0	0	0
ENSRNA049462336	0	0	0	0	0	0	0	0	0	0	0	0
ENSRNA049462368	0	0	0	0	0	0	0	0	0	0	0	0
ENSRNA049462384	0	0	0	0	0	0	0	0	0	0	0	0
ENSRNA049462394	0	0	0	0	0	0	0	0	0	0	0	0
ENSRNA049462409	0	0	0	0	0	0	0	0	0	0	0	0
ENSRNA049462422	0	0	0	0	0	0	0	0	0	0	0	0
ENSRNA049462434	0	0	0	0	0	0	0	0	0	0	0	0
ENSRNA049462444	0	0	0	0	0	0	0	0	0	0	0	0
ENSRNA049462466	0	0	0	0	0	0	0	0	0	0	0	0
ENSRNA049462478	0	0	0	0	0	0	0	0	0	0	0	0
ENSRNA049462495	0	0	0	0	0	0	0	0	0	0	0	0
ENSRNA049462513	0	0	0	0	0	0	0	0	0	0	0	0
ENSRNA049462526	0	0	0	0	0	0	0	0	0	0	0	0
ENSRNA049462546	0	0	0	0	0	0	0	0	0	0	0	0
ENSRNA049462561	0	0	0	0	0	0	0	0	0	0	0	0
ENSRNA049462579	0	0	0	0	0	0	0	0	0	0	0	0
ENSRNA049462591	0	0	0	0	0	0	0	0	0	0	0	0
ENSRNA049462607	0	0	0	0	0	0	0	0	0	0	0	0
ENSRNA049462619	0	0	0	0	0	0	0	0	0	0	0	0
ENSRNA049462633	0	0	0	0	0	0	0	0	0	0	0	0
ENSRNA049462644	0	0	0	0	0	0	0	0	0	0	0	0
ENSRNA049462663	0	0	0	0	0	0	0	0	0	0	0	0
ENSRNA049462679	0	0	0	0	0	0	0	0	0	0	0	0
ENSRNA049462694	0	0	0	0	0	0	0	0	0	0	0	0
ENSRNA049462708	0	0	0	0	0	0	0	0	0	0	0	0
ENSRNA049462721	0	0	0	0	0	0	0	0	0	0	0	0
ENSRNA049462731	0	0	0	0	0	0	0	0	0	0	0	0
ENSRNA049462746	0	0	0	0	0	0	0	0	0	0	0	0
ENSRNA049462757	0	0	0	0	0	0	0	0	0	0	0	0
ENSRNA049462769	0	0	0	0	0	0	0	0	0	0	0	0
ENSRNA049462793	0	0	0	0	0	0	0	0	0	0	0	0
ENSRNA049462808	0	0	0	0	0	0	0	0	0	0	0	0
ENSRNA049462823	0	0	0	0	0	0	0	0	0	0	0	0
ENSRNA049462834	0	0	0	0	0	0	0	0	0	0	0	0
ENSRNA049462849	0	0	0	0	0	0	0	0	0	0	0	0
ENSRNA049462862	0	0	0	0	0	0	0	0	0	0	0	0
ENSRNA049462873	0	0	0	0	0	0	0	0	0	0	0	0
ENSRNA049462881	0	0	0	0	0	0	0	0	0	0	0	0
ENSRNA049462891	0	0	0	0	0	0	0	0	0	0	0	0
ENSRNA049462903	0	0	0	0	0	0	0	0	0	0	0	0
ENSRNA049462912	0	0	0	0	0	0	0	0	0	0	0	0
ENSRNA049462922	0	0	0	0	0	0	0	0	0	0	0	0
ENSRNA049462934	0	0	0	0	0	0	0	0	0	0	0	0
ENSRNA049462943	0	0	0	0	0	0	0	0	0	0	0	0
ENSRNA049462960	0	0	0	0	0	0	0	0	0	0	0	0
ENSRNA049462969	0	0	0	0	0	0	0	0	0	0	0	0
ENSRNA049462978	0	0	0	0	0	0	0	0	0	0	0	0
ENSRNA049462991	0	0	0	0	0	0	0	0	0	0	0	0
ENSRNA049463004	0	0	0	0	0	0	0	0	0	0	0	0
ENSRNA049463017	0	0	0	0	0	0	0	0	0	0	0	0
ENSRNA049463040	0	0	0	0	0	0	0	0	0	0	0	0
ENSRNA049463052	0	0	0	0	0	0	0	0	0	0	0	0
ENSRNA049463062	0	0	0	0	0	0	0	0	0	0	0	0
ENSRNA049463074	0	0	0	0	0	0	0	0	0	0	0	0
ENSRNA049463090	0	0	0	0	0	0	0	0	0	0	0	0
ENSRNA049463101	0	0	0	0	0	0	0	0	0	0	0	0
ENSRNA049463113	0	0	0	0	0	0	0	0	0	0	0	0
ENSRNA049463122	0	0	0	0	0	0	0	0	0	0	0	0
ENSRNA049463145	0	0	0	0	0	0	0	0	0	0	0	0
ENSRNA049463155	0	0	0	0	0	0	0	0	0	0	0	0
ENSRNA049463166	0	0	0	0	0	0	0	0	0	0	0	0
ENSRNA049463179	0	0	0	0	0	0	0	0	0	0	0	0
ENSRNA049463190	0	0	0	0	0	0	0	0	0	0	0	0
ENSRNA049463207	0	0	0	0	0	0	0	0	0	0	0	0
ENSRNA049463217	0	0	0	0	0	0	0	0	0	0	0	0
ENSRNA049463230	0	0	0	0	0	0	0	0	0	0	0	0
ENSRNA049463242	0	0	0	0	0	0	0	0	0	0	0	0
ENSRNA049463253	0	0	0	0	0	0	0	0	0	0	0	0
ENSRNA049463262	0	0	0	0	0	0	0	0	0	0	0	0
ENSRNA049463271	0	0	0	0	0	0	0	0	0	0	0	0
ENSRNA049463287	0	0	0	0	0	0	0	0	0	0	0	0
ENSRNA049463302	0	0	0	0	0	0	0	0	0	0	0	0
ENSRNA049463323	0	0	0	0	0	0	0	0	0	0	0	0
ENSRNA049463337	0	0	0	0	0	0	0	0	0	0	0	0
ENSRNA049463343	0	0	0	0	0	0	0	0	0	0	0	0
ENSRNA049463359	0	0	0	0	0	0	0	0	0	0	0	0
ENSRNA049463371	0	0	0	0	0	0	0	0	0	0	0	0
ENSRNA049463383	0	0	0	0	0	0	0	0	0	0	0	0
ENSRNA049463393	0	0	0	0	0	0	0	0	0	0	0	0
ENSRNA049463404	0	0	0	0	0	0	0	0	0	0	0	0
ENSRNA049463419	0	0	0	0	0	0	0	0	0	0	0	0
ENSRNA049463429	0	0	0	0	0	0	0	0	0	0	0	0
ENSRNA049463442	0	0	0	0	0	0	0	0	0	0	0	0
ENSRNA049463455	0	0	0	0	0	0	0	0	0	0	0	0
ENSRNA049463466	0	0	0	0	0	0	0	0	0	0	0	0
ENSRNA049463480	0	0	0	0	0	0	0	0	0	0	0	0
ENSRNA049463497	0	0	0	0	0	0	0	0	0	0	0	0
ENSRNA049463510	0	0	0	0	0	0	0	0	0	0	0	0
ENSRNA049463520	0	0	0	0	0	0	0	0	0	0	0	0
ENSRNA049463527	0	0	0	0	0	0	0	0	0	0	0	0
ENSRNA049463547	0	0	0	0	0	0	0	0	0	0	0	0
ENSRNA049463560	0	0	0	0	0	0	0	0	0	0	0	0
ENSRNA049463579	0	0	0	0	0	0	0	0	0	0	0	0
ENSRNA049463596	0	0	0	0	0	0	0	0	0	0	0	0
ENSRNA049463606	0	0	0	0	0	0	0	0	0	0	0	0
ENSRNA049463618	0	0	0	0	0	0	0	0	0	0	0	0
ENSRNA049463627	0	0	0	0	0	0	0	0	0	0	0	0
ENSRNA049463638	0	0	0	0	0	0	0	0	0	0	0	0
ENSRNA049463653	0	0	0	0	0	0	0	0	0	0	0	0
ENSRNA049463661	0	0	0	0	0	0	0	0	0	0	0	0
ENSRNA049463673	0	0	0	0	0	0	0	0	0	0	0	0
ENSRNA049463684	0	0	0	0	0	0	0	0	0	0	0	0
ENSRNA049463691	0	0	0	0	0	0	0	0	0	0	0	0
ENSRNA049463709	0	0	0	0	0	0	0	0	0	0	0	0
ENSRNA049463722	0	0	0	0	0	0	0	0	0	0	0	0
ENSRNA049463739	0	0	0	0	0	0	0	0	0	0	0	0
ENSRNA049463748	0	0	0	0	0	0	0	0	0	0	0	0
ENSRNA049463763	0	0	0	0	0	0	0	0	0	0	0	0
ENSRNA049463771	0	0	0	0	0	0	0	0	0	0	0	0
ENSRNA049463788	0	0	0	0	0	0	0	0	0	0	0	0
ENSRNA049463800	0	0	0	0	0	0	0	0	0	0	0	0
ENSRNA049463809	0	0	0	0	0	0	0	0	0	0	0	0
ENSRNA049463830	0	0	0	0	0	0	0	0	0	0	0	0
ENSRNA049463843	0	0	0	0	0	0	0	0	0	0	0	0
ENSRNA049463855	0	0	0	0	0	0	0	0	0	0	0	0
ENSRNA049463867	0	0	0	0	0	0	0	0	0	0	0	0
ENSRNA049463884	0	0	0	0	0	0	0	0	0	0	0	0
ENSRNA049463894	0	0	0	0	0	0	0	0	0	0	0	0
ENSRNA049463908	0	0	0	0	0	0	0	0	0	0	0	0
ENSRNA049463915	0	0	0	0	0	0	0	0	0	0	0	0
ENSRNA049463923	0	0	0	0	0	0	0	0	0	0	0	0
ENSRNA049463932	0	0	0	0	0	0	0	0	0	0	0	0
ENSRNA049463941	0	0	0	0	0	0	0	0	0	0	0	0
ENSRNA049463948	0	0	0	0	0	0	0	0	0	0	0	0
ENSRNA049463954	0	0	0	0	0	0	0	0	0	0	0	0
ENSRNA049463965	0	0	0	0	0	0	0	0	0	0	0	0
ENSRNA049463972	0	0	0	0	0	0	0	0	0	0	0	0
ENSRNA049463978	0	0	0	0	0	0	0	0	0	0	0	0
ENSRNA049463997	0	0	0	0	0	0	0	0	0	0	0	0
ENSRNA049464005	0	0	0	0	0	0	0	0	0	0	0	0
ENSRNA049464014	0	0	0	0	0	0	0	0	0	0	0	0
ENSRNA049464031	0	0	0	0	0	0	0	0	0	0	0	0
ENSRNA049464050	0	0	0	0	0	0	0	0	0	0	0	0
ENSRNA049464070	0	0	0	0	0	0	0	0	0	0	0	0
ENSRNA049464087	0	0	0	0	0	0	0	0	0	0	0	0
ENSRNA049464112	0	0	0	0	0	0	0	0	0	0	0	0
ENSRNA049464135	0	0	0	0	0	0	0	0	0	0	0	0
ENSRNA049464147	0	0	0	0	0	0	0	0	0	0	0	0
ENSRNA049464168	0	0	0	0	0	0	0	0	0	0	0	0
ENSRNA049464186	0	0	0	0	0	0	0	0	0	0	0	0
ENSRNA049464195	0	0	0	0	0	0	0	0	0	0	0	0
ENSRNA049464214	0	0	0	0	0	0	0	0	0	0	0	0
ENSRNA049464226	0	0	0	0	0	0	0	0	0	0	0	0
ENSRNA049464239	0	0	0	0	0	0	0	0	0	0	0	0
ENSRNA049464255	0	0	0	0	0	0	0	0	0	0	0	0
ENSRNA049464267	0	0	0	0	0	0	0	0	0	0	0	0
ENSRNA049464292	0	0	0	0	0	0	0	0	0	0	0	0
ENSRNA049464306	0	0	0	0	0	0	0	0	0	0	0	0
ENSRNA049464320	0	0	0	0	0	0	0	0	0	0	0	0
ENSRNA049464337	0	0	0	0	0	0	0	0	0	0	0.02	0
ENSRNA049464350	0	0	0	0	0	0	0	0	0	0	0.02	0
ENSRNA049464362	0	0	0	0	0	0	0	0	0	0	0	0
ENSRNA049464376	0	0	0	0	0	0	0	0	0	0	0	0
ENSRNA049464390	0	0	0	0	0	0	0	0	0	0	0	0
ENSRNA049464406	0	0	0	0	0	0	0	0	0	0	0	0
ENSRNA049464421	0	0	0	0	0	0	0	0	0	0	0	0
ENSRNA049464439	0	0	0	0	0	0	0	0	0	0	0	0
ENSRNA049464459	0	0	0	0	0	0	0	0	0	0	0	0
ENSRNA049464474	0	0	0	0	0	0	0	0	0	0	0	0
ENSRNA049464494	0	0	0	0	0	0	0	0	0	0	0	0
ENSRNA049464512	0	0	0	0	0	0	0	0	0	0	0	0
ENSRNA049464522	0	0	0	0	0	0	0	0	0	0	0	0
ENSRNA049464540	0	0	0	0	0	0	0	0	0	0	0	0
ENSRNA049464559	0	0	0	0	0	0	0	0	0	0	0	0
ENSRNA049464588	0	0	0	0	0	0	0	0	0	0	0	0
ENSRNA049464604	0	0	0	0	0	0	0	0	0	0	0	0
ENSRNA049464626	0	0	0	0	0	0	0	0	0	0	0	0
ENSRNA049464636	0	0	0	0	0	0	0	0	0	0	0	0
ENSRNA049464650	0	0	0	0	0	0	0	0	0	0	0	0
ENSRNA049464671	0	0	0	0	0	0	0	0	0	0	0	0
ENSRNA049464685	0	0	0	0	0	0	0	0	0	0	0	0
ENSRNA049464702	0	0	0	0	0	0	0	0	0	0	0	0
ENSRNA049464710	0	0	0	0	0	0	0	0	0	0	0	0
ENSRNA049464722	0	0	0	0	0	0	0	0	0	0	0	0
ENSRNA049464747	0	0	0	0	0	0	0	0	0	0	0	0
ENSRNA049464762	0	0	0	0	0	0	0	0	0	0	0	0
ENSRNA049464777	0	0	0	0	0	0	0	0	0	0	0	0
ENSRNA049464790	0	0	0	0	0	0	0	0	0	0	0	0
ENSRNA049464800	0	0	0	0	0	0	0	0	0	0	0	0
ENSRNA049464813	0	0	0	0	0	0	0	0	0	0	0	0
ENSRNA049464827	0	0	0	0	0	0	0	0	0	0	0	0
ENSRNA049464844	0	0	0	0	0	0	0	0	0	0	0	0
ENSRNA049464856	0	0	0	0	0	0	0	0	0	0	0	0
ENSRNA049464873	0	0	0	0	0	0	0	0	0	0	0	0
ENSRNA049464885	0	0	0	0	0	0	0	0	0	0	0	0
ENSRNA049464898	0	0	0	0	0	0	0	0	0	0	0	0
ENSRNA049464909	0	0	0	0	0	0	0	0	0	0	0	0
ENSRNA049464920	0	0	0	0	0	0	0	0	0	0	0	0
ENSRNA049464932	0	0	0	0	0	0	0	0	0	0	0	0
ENSRNA049464947	0	0	0	0	0	0	0	0	0	0	0	0
ENSRNA049464964	0	0	0	0	0	0	0	0	0	0	0	0
ENSRNA049464982	0	0	0	0	0	0	0	0	0	0	0	0
ENSRNA049464992	0	0	0	0	0	0	0	0	0	0	0	0
ENSRNA049465007	0	0	0	0	0	0	0	0	0	0	0	0
ENSRNA049465019	0	0	0	0	0	0	0	0	0	0	0	0
ENSRNA049465032	0	0	0	0	0	0	0	0	0	0	0	0
ENSRNA049465047	0	0	0	0	0	0	0	0	0	0	0	0
ENSRNA049465063	0	0	0	0	0	0	0	0	0	0	0	0
ENSRNA049465073	0	0	0	0	0	0	0	0	0	0	0	0
ENSRNA049465084	0	0	0	0	0	0	0	0	0	0	0	0
ENSRNA049465098	0	0	0	0	0	0	0	0	0	0	0	0
ENSRNA049465112	0	0	0	0	0	0	0	0	0	0	0	0
ENSRNA049465136	0	0	0	0	0	0	0	0	0	0	0	0
ENSRNA049465150	0	0	0	0	0	0	0	0	0	0	0	0
ENSRNA049465164	0	0	0	0	0	0	0	0	0	0	0	0
ENSRNA049465179	0	0	0	0	0	0	0	0	0	0	0	0
ENSRNA049465193	0	0	0	0	0	0	0	0	0	0	0	0
ENSRNA049465207	0	0	0	0	0	0	0	0	0	0	0	0
ENSRNA049465222	0	0	0	0	0	0	0	0	0	0	0	0
ENSRNA049465239	0	0	0	0	0	0	0	0	0	0	0	0
ENSRNA049465246	0	0	0	0	0	0	0	0	0	0	0	0
ENSRNA049465261	0	0	0	0	0	0	0	0	0	0	0	0
ENSRNA049465273	0	0	0	0	0	0	0	0	0	0	0	0
ENSRNA049465288	0	0	0	0	0	0	0	0	0	0	0	0
ENSRNA049465305	0	0	0	0	0	0	0	0	0	0	0	0
ENSRNA049465316	0	0	0	0	0	0	0	0	0	0	0	0
ENSRNA049465328	0	0	0	0	0	0	0	0	0	0	0	0
ENSRNA049465339	0	0	0	0	0	0	0	0	0	0	0	0
ENSRNA049465351	0	0	0	0	0	0	0	0	0	0	0	0
ENSRNA049465363	0	0	0	0	0	0	0	0	0	0	0	0
ENSRNA049465375	0	0	0	0	0	0	0	0	0	0	0	0
ENSRNA049465394	0	0	0	0	0	0	0	0	0	0	0	0
ENSRNA049465402	0	0	0	0	0	0	0	0	0	0	0	0
ENSRNA049465416	0	0	0	0	0	0	0	0	0	0	0	0
ENSRNA049465425	0	0	0	0	0	0	0	0	0	0	0	0
ENSRNA049465440	0	0	0	0	0	0	0	0	0	0	0	0
ENSRNA049465459	0	0	0	0	0	0	0	0	0	0	0	0
ENSRNA049465472	0	0	0	0	0	0	0	0	0	0	0	0
ENSRNA049465486	0	0	0	0	0	0	0	0	0	0	0	0
ENSRNA049465500	0	0	0	0	0	0	0	0	0	0	0	0
ENSRNA049465518	0	0	0	0	0	0	0	0	0	0	0	0
ENSRNA049465529	0	0	0	0	0	0	0	0	0	0	0	0
ENSRNA049465537	0	0	0	0	0	0	0	0	0	0	0	0
ENSRNA049465551	0	0	0	0	0	0	0	0	0	0	0	0
ENSRNA049465568	0	0	0	0	0	0	0	0	0	0	0	0
ENSRNA049465578	0	0	0	0	0	0	0	0	0	0	0	0
ENSRNA049465588	0	0	0	0	0	0	0	0	0	0	0	0
ENSRNA049465599	0	0	0	0	0	0	0	0	0	0	0	0
ENSRNA049465613	0	0	0	0	0	0	0	0	0	0	0	0
ENSRNA049465626	0	0	0	0	0	0	0	0	0	0	0	0
ENSRNA049465644	0	0	0	0	0	0	0	0	0	0	0	0
ENSRNA049465661	0	0	0	0	0	0	0	0	0	0	0	0
ENSRNA049465673	0	0	0	0	0	0	0	0	0	0	0	0
ENSRNA049465683	0	0	0	0	0	0	0	0	0	0	0	0
ENSRNA049465696	0	0	0	0	0	0	0	0	0	0	0	0
ENSRNA049465705	0	0	0	0	0	0	0	0	0	0	0	0
ENSRNA049465717	0	0	0	0	0	0	0	0	0	0	0	0
ENSRNA049465729	0	0	0	0	0	0	0	0	0	0	0	0
ENSRNA049465741	0	0	0	0	0	0	0	0	0	0	0	0
ENSRNA049465758	0	0	0	0	0	0	0	0	0	0	0	0
ENSRNA049465777	0	0	0	0	0	0	0	0	0	0	0	0
ENSRNA049465790	0	0	0	0	0	0	0	0	0	0	0	0
ENSRNA049465804	0	0	0	0	0	0	0	0	0	0	0	0
ENSRNA049465815	0	0	0	0	0	0	0	0	0	0	0	0
ENSRNA049465831	0	0	0	0	0	0	0	0	0	0	0	0
ENSRNA049465844	0	0	0	0	0	0	0	0	0	0	0	0
ENSRNA049465865	0	0	0	0	0	0	0	0	0	0	0	0
ENSRNA049465878	0	0	0	0	0	0	0	0	0	0	0	0
ENSRNA049465895	0	0	0	0	0	0	0	0	0	0	0	0
ENSRNA049465908	0	0	0	0	0	0	0	0	0	0	0	0
ENSRNA049465920	0	0	0	0	0	0	0	0	0	0	0	0
ENSRNA049465936	0	0	0	0	0	0	0	0	0	0	0	0
ENSRNA049465950	0	0	0	0	0	0	0	0	0	0	0	0
ENSRNA049465965	0	0	0	0	0	0	0	0	0	0	0	0
ENSRNA049465985	0	0	0	0	0	0	0	0	0	0	0	0
ENSRNA049465995	0	0	0	0	0	0	0	0	0	0	0	0
ENSRNA049466009	0	0	0	0	0	0	0	0	0	0	0	0
ENSRNA049466023	0	0	0	0	0	0	0	0	0	0	0	0
ENSRNA049466032	0	0	0	0	0	0	0	0	0	0	0	0
ENSRNA049466043	0	0	0	0	0	0	0	0	0	0	0	0
ENSRNA049466056	0	0	0	0	0	0	0	0	0	0	0	0
ENSRNA049466066	0	0	0	0	0	0	0	0	0	0	0	0
ENSRNA049466079	0	0	0	0	0	0	0	0	0	0	0	0
ENSRNA049466092	0	0	0	0	0	0	0	0	0	0	0	0
ENSRNA049466109	0	0	0	0	0	0	0	0	0	0	0	0
ENSRNA049466122	0	0	0	0	0	0	0	0	0	0	0	0
ENSRNA049466133	0	0	0	0	0	0	0	0	0	0	0	0
ENSRNA049466149	0	0	0	0	0	0	0	0	0	0	0	0
ENSRNA049466164	0	0	0	0	0	0	0	0	0	0	0	0
ENSRNA049466177	0	0	0	0	0	0	0	0	0	0	0	0
ENSRNA049466190	0	0	0	0	0	0	0	0	0	0	0	0
ENSRNA049466203	0	0	0	0	0	0	0	0	0	0	0	0
ENSRNA049466212	0	0	0	0	0	0	0	0	0	0	0	0
ENSRNA049466228	0	0	0	0	0	0	0	0	0	0	0	0
ENSRNA049466238	0	0	0	0	0	0	0	0	0	0	0	0
ENSRNA049466257	0	0	0	0	0	0	0	0	0	0	0	0
ENSRNA049466274	0	0	0	0	0	0	0	0	0	0	0	0
ENSRNA049466290	0	0	0	0	0	0	0	0	0	0	0	0
ENSRNA049466307	0	0	0	0	0	0	0	0	0	0	0	0
ENSRNA049466313	0	0	0	0	0	0	0	0	0	0	0	0
ENSRNA049466332	0	0	0	0	0	0	0	0	0	0	0	0
ENSRNA049466340	0	0	0	0	0	0	0	0	0	0	0	0
ENSRNA049466346	0	0	0	0	0	0	0	0	0	0	0	0
ENSRNA049466351	0	0	0	0	0	0	0	0	0	0	0	0
ENSRNA049466361	0	0	0	0	0	0	0	0	0	0	0	0
ENSRNA049466372	0	0	0	0	0	0	0	0	0	0	0	0
ENSRNA049466384	0	0	0	0	0	0	0	0	0	0	0	0
ENSRNA049466391	0	0	0	0	0	0	0	0	0	0	0	0
ENSRNA049466402	0	0	0	0	0	0	0	0	0	0	0	0
ENSRNA049466415	0	0	0	0	0	0	0	0	0	0	0	0
ENSRNA049466421	0	0	0	0	0	0	0	0	0	0	0	0
ENSRNA049466439	0	0	0	0	0	0	0	0	0	0	0	0
ENSRNA049466449	0	0	0	0	0	0	0	0	0	0	0	0
ENSRNA049466458	0	0	0	0	0	0	0	0	0	0	0	0
ENSRNA049466469	0	0	0	0	0	0	0	0	0	0	0	0
ENSRNA049466477	0	0	0	0	0	0	0	0	0	0	0	0
ENSRNA049466496	0	0	0	0	0	0	0	0	0	0	0	0
ENSRNA049466505	0	0	0	0	0	0	0	0	0	0	0	0
ENSRNA049466517	0	0	0	0	0	0	0	0	0	0	0	0
ENSRNA049466535	0	0	0	0	0	0	0	0	0	0	0	0
ENSRNA049466549	0	0	0	0	0	0	0	0	0	0	0	0
ENSRNA049466560	0	0	0	0	0	0	0	0	0	0	0	0
ENSRNA049466573	0	0	0	0	0	0	0	0	0	0	0	0
ENSRNA049466585	0	0	0	0	0	0	0	0	0	0	0	0
ENSRNA049466602	0	0	0	0	0	0	0	0	0	0	0	0
ENSRNA049466620	0	0	0	0	0	0	0	0	0	0	0	0
ENSRNA049466635	0	0	0	0	0	0	0	0	0	0	0	0
ENSRNA049466651	0	0	0	0	0	0	0	0	0	0	0	0
ENSRNA049466660	0	0	0	0	0	0	0	0	0	0	0	0
ENSRNA049466672	0	0	0	0	0	0	0	0	0	0	0	0
ENSRNA049466679	0	0	0	0	0	0	0	0	0	0	0	0
ENSRNA049466688	0	0	0	0	0	0	0	0	0	0	0	0
ENSRNA049466698	0	0	0	0	0	0	0	0	0	0	0	0
ENSRNA049466713	0	0	0	0	0	0	0	0	0	0	0	0
ENSRNA049466719	0	0	0	0	0	0	0	0	0	0	0	0
ENSRNA049466727	0	0	0	0	0	0	0	0	0	0	0	0
ENSRNA049466736	0	0	0	0	0	0	0	0	0	0	0	0
ENSRNA049466747	0	0	0	0	0	0	0	0	0	0	0	0
ENSRNA049466754	0	0	0	0	0	0	0	0	0	0	0	0
ENSRNA049466762	0	0	0	0	0	0	0	0	0	0	0	0
ENSRNA049466774	0	0	0	0	0	0	0	0	0	0	0	0
ENSRNA049466783	0	0	0	0	0	0	0	0	0	0	0	0
ENSRNA049466791	0	0	0	0	0	0	0	0	0	0	0	0
ENSRNA049466800	0	0	0	0	0	0	0	0	0	0	0	0
ENSRNA049466808	0	0	0	0	0	0	0	0	0	0	0	0
ENSRNA049466819	0	0	0	0	0	0	0	0	0	0	0	0
ENSRNA049466829	0	0	0	0	0	0	0	0	0	0	0	0
ENSRNA049466847	0	0	0	0	0	0	0	0	0	0	0	0
ENSRNA049466863	0	0	0	0	0	0	0	0	0	0	0	0
ENSRNA049466871	0	0	0	0	0	0	0	0	0	0	0	0
ENSRNA049466885	0	0	0	0	0	0	0	0	0	0	0	0
ENSRNA049466902	0	0	0	0	0	0	0	0	0	0	0	0
ENSRNA049466915	0	0	0	0	0	0	0	0	0	0	0	0
ENSRNA049466929	0	0	0	0	0	0	0	0	0	0	0	0
ENSRNA049466944	0	0	0	0	0	0	0	0	0	0	0	0
ENSRNA049466958	0	0	0	0	0	0	0	0	0	0	0	0
ENSRNA049466974	0	0	0	0	0	0	0	0	0	0	0	0
ENSRNA049466983	0	0	0	0	0	0	0	0	0	0	0	0
ENSRNA049466999	0	0	0	0	0	0	0	0	0	0	0	0
ENSRNA049467016	0	0	0	0	0	0	0	0	0	0	0	0
ENSRNA049467028	0	0	0	0	0	0	0	0	0	0	0	0
ENSRNA049467036	0	0	0	0	0	0	0	0	0	0	0	0
ENSRNA049467049	0	0	0	0	0	0	0	0	0	0	0	0
ENSRNA049467067	0	0	0	0	0	0	0	0	0	0	0	0
ENSRNA049467077	0	0	0	0	0	0	0	0	0	0	0	0
ENSRNA049467088	0	0	0	0	0	0	0	0	0	0	0	0
ENSRNA049467100	0	0	0	0	0	0	0	0	0	0	0	0
ENSRNA049467111	0	0	0	0	0	0	0	0	0	0	0	0
ENSRNA049467125	0	0	0	0	0	0	0	0	0	0	0	0
ENSRNA049467135	0	0	0	0	0	0	0	0	0	0	0	0
ENSRNA049467147	0	0	0	0	0	0	0	0	0	0	0	0
ENSRNA049467157	0	0	0	0	0	0	0	0	0	0	0	0
ENSRNA049467169	0	0	0	0	0	0	0	0	0	0	0	0
ENSRNA049467185	0	0	0	0	0	0	0	0	0	0	0	0
ENSRNA049467201	0	0	0	0	0	0	0	0	0	0	0	0
ENSRNA049467212	0	0	0	0	0	0	0	0	0	0	0	0
ENSRNA049467221	0	0	0	0	0	0	0	0	0	0	0	0
ENSRNA049467232	0	0	0	0	0	0	0	0	0	0	0	0
ENSRNA049467239	0	0	0	0	0	0	0	0	0	0	0	0
ENSRNA049467245	0	0	0	0	0	0	0	0	0	0	0	0
ENSRNA049467256	0	0	0	0	0	0	0	0	0	0	0	0
ENSRNA049467264	0	0	0	0	0	0	0	0	0	0	0	0
ENSRNA049467273	0	0	0	0	0	0	0	0	0	0	0	0
ENSRNA049467288	0	0	0	0	0	0	0	0	0	0	0	0
ENSRNA049467304	0	0	0	0	0	0	0	0	0	0	0	0
ENSRNA049467325	0	0	0	0	0	0	0	0	0	0	0	0
ENSRNA049467339	0	0	0	0	0	0	0	0	0	0	0	0
ENSRNA049467354	0	0	0	0	0	0	0	0	0	0	0	0
ENSRNA049467368	0	0	0	0	0	0	0	0	0	0	0	0
ENSRNA049467379	0	0	0	0	0	0	0	0	0	0	0	0
ENSRNA049467390	0	0	0	0	0	0	0	0	0	0	0	0
ENSRNA049467398	0	0	0	0	0	0	0	0	0	0	0	0
ENSRNA049467413	0	0	0	0	0	0	0	0	0	0	0	0
ENSRNA049467418	0	0	0	0	0	0	0	0	0	0	0	0
ENSRNA049467425	0	0	0	0	0	0	0	0	0	0	0	0
ENSRNA049467436	0	0	0	0	0	0	0	0	0	0	0	0
ENSRNA049467448	0	0	0	0	0	0	0	0	0	0	0	0
ENSRNA049467460	0	0	0	0	0	0	0	0	0	0	0	0
ENSRNA049467473	0	0	0	0	0	0	0	0	0	0	0	0
ENSRNA049467483	0	0	0	0	0	0	0	0	0	0	0	0
ENSRNA049467493	0	0	0	0	0	0	0	0	0	0	0	0
ENSRNA049467498	0	0	0	0	0	0	0	0	0	0	0	0
ENSRNA049467504	0	0	0	0	0	0	0	0	0	0	0	0
ENSRNA049467512	0	0	0	0	0	0	0	0	0	0	0	0
ENSRNA049467516	0	0	0	0	0	0	0	0	0	0	0	0
ENSRNA049467525	0	0	0	0	0	0	0	0	0	0	0	0
ENSRNA049467531	0	0	0	0	0	0	0	0	0	0	0	0
ENSRNA049467537	0	0	0	0	0	0	0	0	0	0	0	0
ENSRNA049467547	0	0	0	0	0	0	0	0	0	0	0	0
ENSRNA049467552	0	0	0	0	0	0	0	0	0	0	0	0
ENSRNA049467561	0	0	0	0	0	0	0	0	0	0	0	0
ENSRNA049467575	0	0	0	0	0	0	0	0	0	0	0	0
ENSRNA049467586	0	0	0	0	0	0	0	0	0	0	0	0
ENSRNA049467599	0	0	0	0	0	0	0	0	0	0	0	0
ENSRNA049467607	0	0	0	0	0	0	0	0	0	0	0	0
ENSRNA049467618	0	0	0	0	0	0	0	0	0	0	0	0
ENSRNA049467632	0	0	0	0	0	0	0	0	0	0	0	0
ENSRNA049467644	0	0	0	0	0	0	0	0	0	0	0	0
ENSRNA049467654	0	0	0	0	0	0	0	0	0	0	0	0
ENSRNA049467668	0	0	0	0	0	0	0	0	0	0	0	0
ENSRNA049467673	0	0	0	0	0	0	0	0	0	0	0	0
ENSRNA049467687	0	0	0	0	0	0	0	0	0	0	0	0
ENSRNA049467699	0	0	0	0	0	0	0	0	0	0	0	0
ENSRNA049467707	0	0	0	0	0	0	0	0	0	0	0	0
ENSRNA049467758	0	0	0	0	0	0	0	0	0	0	0	0
ENSRNA049467767	0	0	0	0	0	0	0	0	0	0	0	0
ENSRNA049467780	0	0	0	0	0	0	0	0	0	0	0	0
ENSRNA049467786	0	0	0	0	0	0	0	0	0	0	0	0
ENSRNA049467792	0	0	0	0	0	0	0	0	0	0	0	0
ENSRNA049467804	0	0	0	0	0	0	0	0	0	0	0	0
ENSRNA049467812	0	0	0	0	0	0	0	0	0	0	0	0
ENSRNA049467820	0	0	0	0	0	0	0	0	0	0	0	0
ENSRNA049467833	0	0.17	0.13	0.02	0.07	0.17	0	0	0	0	0	0.12
ENSRNA049467963	0	0	0	0	0	0	0	0	0	0	0	0
ENSRNA049467969	0	0	0	0	0	0	0	0	0	0	0	0
ENSRNA049467976	0	0	0	0	0	0	0	0	0	0	0	0
ENSRNA049467984	0	0	0	0	0	0	0	0	0	0	0	0
ENSRNA049468235	0	0	0	0	0	0	0	0	0	0	0	0
ENSRNA049468246	0	0	0	0	0	0	0	0	0	0	0	0
ENSRNA049468449	0	0	0	0	0	0	0	0	0	0	0	0
ENSRNA049468457	0	0	0	0	0	0	0	0	0	0	0	0
ENSRNA049468465	0	0	0	0	0	0	0	0	0	0	0	0
ENSRNA049468472	0	0	0	0	0	0	0	0	0	0	0	0
ENSRNA049468484	0	0	0	0	0	0	0	0	0	0	0	0
ENSRNA049468485	0	0	0	0	0	0	0	0	0	0	0	0
ENSRNA049468496	0	0	0	0	0	0	0	0	0	0	0	0
ENSRNA049468778	0	0	0	0	0	0	0	0	0	0	0	0
ENSRNA049469001	0	0	0	0	0	0	0	0	0	0	0	0
ENSRNA049469246	0	0	0	0	0	0	0	0	0	0	0	0
ENSRNA049469253	0	0	0	0	0	0	0	0	0	0	0	0
ENSRNA049469262	0	0	0	0	0	0	0	0	0	0	0	0
ENSRNA049469264	0	0	0	0	0	0	0	0	0	0	0	0
ENSRNA049469270	0	0	0	0	0	0	0	0	0	0	0	0
ENSRNA049469273	0	0	0	0	0	0	0	0	0	0	0	0
ENSRNA049469281	0	0	0	0	0	0	0	0	0	0	0	0
ENSRNA049469288	0	0	0	0	0	0	0	0	0	0	0	0
ENSRNA049469295	0	0	0	0	0	0	0	0	0	0	0	0
ENSRNA049469303	0	0	0	0	0	0	0	0	0	0	0	0
ENSRNA049469309	0	0	0	0	0	0	0	0	0	0	0	0
ENSRNA049469311	0	0	0	0	0	0	0	0	0	0	0	0
ENSRNA049469315	0	0	0	0	0	0	0	0	0	0	0	0
ENSRNA049469325	0	0	0	0	0	0	0	0	0	0	0	0
ENSRNA049469334	0	0	0	0	0	0	0	0	0	0	0	0
ENSRNA049469340	0	0	0	0	0	0	0	0	0	0	0	0
ENSRNA049469345	0	0	0	0	0	0	0	0	0	0	0	0
ENSRNA049469356	0	0	0	0	0	0	0	0	0	0	0	0
ENSRNA049469366	0	0	0	0	0	0	0	0	0	0	0	0
ENSRNA049469379	0	0	0	0	0	0	0	0	0	0	0	0
ENSRNA049469386	0	0	0	0	0	0	0	0	0	0	0	0
ENSRNA049469393	0	0	0	0	0	0	0	0	0	0	0	0
ENSRNA049469403	0	0	0	0	0	0	0	0	0	0	0	0
ENSRNA049469407	0	0	0	0	0	0	0	0	0	0	0	0
ENSRNA049469411	0	0	0	0	0	0	0	0	0	0	0	0
ENSRNA049469421	0	0	0	0	0	0	0	0	0	0	0	0
ENSRNA049469427	0	0	0	0	0	0	0	0	0	0	0	0
ENSRNA049469431	0	0	0	0	0	0	0	0	0	0	0	0
ENSRNA049469438	0	0	0	0	0	0	0	0	0	0	0	0
ENSRNA049469446	0	0	0	0	0	0	0	0	0	0	0	0
ENSRNA049469453	0	0	0	0	0	0	0	0	0	0	0	0
ENSRNA049469465	0	0	0	0	0	0	0	0	0	0	0	0
ENSRNA049469472	0	0	0	0	0	0	0	0	0	0	0	0
ENSRNA049469480	0	0	0	0	0	0	0	0	0	0	0	0
ENSRNA049469490	0	0	0	0	0	0	0	0	0	0	0	0
ENSRNA049469497	0	0	0	0	0	0	0	0	0	0	0	0
ENSRNA049469504	0	0	0	0	0	0	0	0	0	0	0	0
ENSRNA049469513	0	0	0	0	0	0	0	0	0	0	0	0
ENSRNA049469522	0	0	0	0	0	0	0	0	0	0	0	0
ENSRNA049469529	0	0	0	0	0	0	0	0	0	0	0	0
ENSRNA049469537	0	0	0	0	0	0	0	0	0	0	0	0
ENSRNA049469544	0	0	0	0	0	0	0	0	0	0	0	0
ENSRNA049469553	0	0	0	0	0	0	0	0	0	0	0	0
ENSRNA049469565	0	0	0	0	0	0	0	0	0	0	0	0
ENSRNA049469572	0	0	0	0	0	0	0	0	0	0	0	0
ENSRNA049469578	0	0	0	0	0	0	0	0	0	0	0	0
ENSRNA049469584	0	0	0	0	0	0	0	0	0	0	0	0
ENSRNA049469592	0	0	0	0	0	0	0	0	0	0	0	0
ENSRNA049469597	0	0	0	0	0	0	0	0	0	0	0	0
ENSRNA049469601	0	0	0	0	0	0	0	0	0	0	0	0
ENSRNA049469614	0	0	0	0	0	0	0	0	0	0	0	0
ENSRNA049469624	0	0	0	0	0	0	0	0	0	0	0	0
ENSRNA049469628	0	0	0	0	0	0	0	0	0	0	0	0
ENSRNA049469637	0	0	0	0	0	0	0	0	0	0	0	0
ENSRNA049469644	0	0	0	0	0	0	0	0	0	0	0	0
ENSRNA049469663	0	0	0	0	0	0	0	0	0	0	0.02	0
ENSRNA049469674	0	0	0	0	0	0	0	0	0	0	0	0
ENSRNA049469680	0	0	0	0	0	0	0	0	0	0	0	0
ENSRNA049469689	0	0	0	0	0	0	0	0	0	0	0	0
ENSRNA049469694	0	0	0	0	0	0	0	0	0	0	0	0
ENSRNA049469699	0	0	0	0	0	0	0	0	0	0	0	0
ENSRNA049469703	0	0	0	0	0	0	0	0	0	0	0	0
ENSRNA049469708	0	0	0	0	0	0	0	0	0	0	0	0
ENSRNA049469713	0	0	0	0	0	0	0	0	0	0	0	0
ENSRNA049469718	0	0	0	0	0	0	0	0	0	0	0	0
ENSRNA049469729	0	0	0	0	0	0	0	0	0	0	0	0
ENSRNA049469735	0	0	0	0	0	0	0	0	0	0	0	0
ENSRNA049469746	0	0	0	0	0	0	0	0	0	0	0	0
ENSRNA049469753	0	0	0	0	0	0	0	0	0	0	0	0
ENSRNA049469757	0	0	0	0	0	0	0	0	0	0	0	0
ENSRNA049469762	0	0	0	0	0	0	0	0	0	0	0	0
ENSRNA049469767	0	0	0	0	0	0	0	0	0	0	0	0
ENSRNA049469776	0	0	0	0	0	0	0	0	0	0	0	0
ENSRNA049469784	0	0	0	0	0	0	0	0	0	0	0	0
ENSRNA049469792	0	0	0	0	0	0	0	0	0	0	0	0
ENSRNA049469800	0	0	0	0	0	0	0	0	0	0	0	0
ENSRNA049469809	0	0	0	0	0	0	0	0	0	0	0	0
ENSRNA049469819	0	0	0	0	0	0	0	0	0	0	0	0
ENSRNA049469827	0	0	0	0	0	0	0	0	0	0	0	0
ENSRNA049469838	0	0	0	0	0	0	0	0	0	0	0	0
ENSRNA049469846	0	0	0	0	0	0	0	0	0	0	0	0
ENSRNA049469865	0	0	0	0	0	0	0	0	0	0	0	0
ENSRNA049469878	0	0	0	0	0	0	0	0	0	0	0	0
ENSRNA049469888	0	0	0	0	0	0	0	0	0	0	0	0
ENSRNA049469897	0	0	0	0	0	0	0	0	0	0	0	0
ENSRNA049469908	0	0	0	0	0	0	0	0	0	0	0	0
ENSRNA049469915	0	0	0	0	0	0	0	0	0	0	0	0
ENSRNA049469921	0	0	0	0	0	0	0	0	0	0	0	0
ENSRNA049469932	0	0	0	0	0	0	0	0	0	0	0	0
ENSRNA049469949	0	0	0	0	0	0	0	0	0	0	0	0
ENSRNA049469957	0	0	0	0	0	0	0	0	0	0	0	0
ENSRNA049469967	0	0	0	0	0	0	0	0	0	0	0	0
ENSRNA049469976	0	0	0	0	0	0	0	0	0	0	0	0
ENSRNA049469982	0	0	0	0	0	0	0	0	0	0	0	0
ENSRNA049469992	0	0	0	0	0	0	0	0	0	0	0	0
ENSRNA049469999	0	0	0	0	0	0	0	0	0	0	0	0
ENSRNA049470009	0	0	0	0	0	0	0	0	0	0	0	0
ENSRNA049470025	0	0	0	0	0	0	0	0	0	0	0	0
ENSRNA049470033	0	0	0	0	0	0	0	0	0	0	0	0
ENSRNA049470043	0	0	0	0	0	0	0	0	0	0	0	0
ENSRNA049470053	0	0	0	0	0	0	0	0	0	0	0	0
ENSRNA049470064	0	0	0	0	0	0	0	0	0	0	0	0
ENSRNA049470070	0	0	0	0	0	0	0	0	0	0	0	0
ENSRNA049470075	0	0	0	0	0	0	0	0	0	0	0	0
ENSRNA049470082	0	0	0	0	0	0	0	0	0	0	0	0
ENSRNA049470089	0	0	0	0	0	0	0	0	0	0	0	0
ENSRNA049470093	0	0	0	0	0	0	0	0	0	0	0	0
ENSRNA049470100	0	0	0	0	0	0	0	0	0	0	0	0
ENSRNA049470106	0	0	0	0	0	0	0	0	0	0	0	0
ENSRNA049470116	0	0	0	0	0	0	0	0	0	0	0	0
ENSRNA049470125	0	0	0	0	0	0	0	0	0	0	0	0
ENSRNA049470137	0	0	0	0	0	0	0	0	0	0	0	0
ENSRNA049470147	0	0	0	0	0	0	0	0	0	0	0	0
ENSRNA049470152	0	0	0	0	0	0	0	0	0	0	0	0
ENSRNA049470160	0	0	0	0	0	0	0	0	0	0	0	0
ENSRNA049470164	0	0	0	0	0	0	0	0	0	0	0	0
ENSRNA049470177	0	0	0	0	0	0	0	0	0	0	0	0
ENSRNA049470181	0	0	0	0	0	0	0	0	0	0	0	0
ENSRNA049470192	0	0	0	0	0	0	0	0	0	0	0	0
ENSRNA049470206	0	0	0	0	0	0	0	0	0	0	0	0
ENSRNA049470210	0	0	0	0	0	0	0	0	0	0	0	0
ENSRNA049470221	0	0	0	0	0	0	0	0	0	0	0	0
ENSRNA049470226	0	0	0	0	0	0	0	0	0	0	0	0
ENSRNA049470233	0	0	0	0	0	0	0	0	0	0	0	0
ENSRNA049470241	0	0	0	0	0	0	0	0	0	0	0	0
ENSRNA049470247	0	0	0	0	0	0	0	0	0	0	0	0
ENSRNA049470259	0	0	0	0	0	0	0	0	0	0	0	0
ENSRNA049470268	0	0	0	0	0	0	0	0	0	0	0	0
ENSRNA049470279	0	0	0	0	0	0	0	0	0	0	0	0
ENSRNA049470289	0	0	0	0	0	0	0	0	0	0	0	0
ENSRNA049470302	0	0	0	0	0	0	0	0	0	0	0	0
ENSRNA049470310	0	0	0	0	0	0	0	0	0	0	0	0
ENSRNA049470324	0	0	0	0	0	0	0	0	0	0	0	0
ENSRNA049470330	0	0	0	0	0	0	0	0	0	0	0	0
ENSRNA049470342	0	0	0	0	0	0	0	0	0	0	0	0
ENSRNA049470352	0	0	0	0	0	0	0	0	0	0	0	0
ENSRNA049470359	0	0	0	0	0	0	0	0	0	0	0	0
ENSRNA049470368	0	0	0	0	0	0	0	0	0	0	0	0
ENSRNA049470379	0	0	0	0	0	0	0	0	0	0	0	0
ENSRNA049470387	0	0	0	0	0	0	0	0	0	0	0	0
ENSRNA049470391	0	0	0	0	0	0	0	0	0	0	0	0
ENSRNA049470398	0	0	0	0	0	0	0	0	0	0	0	0
ENSRNA049470407	0	0	0	0	0	0	0	0	0	0	0	0
ENSRNA049470416	0	0	0	0	0	0	0	0	0	0	0	0
ENSRNA049470429	0	0	0	0	0	0	0	0	0	0	0	0
ENSRNA049470438	0	0	0	0	0	0	0	0	0	0	0	0
ENSRNA049470445	0	0	0	0	0	0	0	0	0	0	0	0
ENSRNA049470551	0	0	0	0	0	0	0	0	0	0	0	0
ENSRNA049471169	0	0	0	0	0	0	0	0	0	0	0	0
ENSRNA049471176	0	0	0	0	0	0	0	0	0	0	0	0
ENSRNA049471183	0	0	0	0	0	0	0	0	0	0	0	0
ENSRNA049471189	0	0	0	0	0	0	0	0	0	0	0	0
ENSRNA049471199	0	0	0	0	0	0	0	0	0	0	0	0
ENSRNA049471211	0	0	0	0	0	0	0	0	0	0	0	0
ENSRNA049471224	0	0	0	0	0	0	0	0	0	0	0	0
ENSRNA049471232	0	0	0	0	0	0	0	0	0	0	0	0
ENSRNA049471246	0	0	0	0	0	0	0	0	0	0	0	0
ENSRNA049471259	0	0	0	0	0	0	0	0	0	0	0	0
ENSRNA049471264	0	0	0	0	0	0	0	0	0	0	0	0
ENSRNA049471275	0	0	0	0	0	0	0	0	0	0	0	0
ENSRNA049471494	0	0	0	0	0	0	0	0	0	0	0	0
ENSRNA049471671	0	0	0	0	0	0	0	0	0	0	0	0
ENSRNA049471679	0	0	0	0	0	0	0	0	0	0	0	0
ENSRNA049471744	0	0	0	0	0	0	0	0	0	0	0	0
ENSRNA049471749	0	0	0	0	0	0	0	0	0	0	0	0
ENSRNA049471754	0	0	0	0	0	0	0	0	0	0	0	0
ENSRNA049471760	0	0	0	0	0	0	0	0	0	0	0	0
ENSRNA049471765	0	0	0	0	0	0	0	0	0	0	0	0
ENSRNA049471771	0	0	0	0	0	0	0	0	0	0	0	0
ENSRNA049471780	0	0	0	0	0	0	0	0	0	0	0	0
ENSRNA049471785	0	0	0	0	0	0	0	0	0	0	0	0
ENSRNA049471795	0	0	0	0	0	0	0	0	0	0	0	0
ENSRNA049471806	0	0	0	0	0	0	0	0	0	0	0	0
ENSRNA049471812	0	0	0	0	0	0	0	0	0	0	0	0
ENSRNA049471817	0	0	0	0	0	0	0	0	0	0	0	0
ENSRNA049471831	0	0	0	0	0	0	0	0	0	0	0	0
ENSRNA049471842	0	0	0	0	0	0	0	0	0	0	0	0
ENSRNA049471851	0	0	0	0	0	0	0	0	0	0	0	0
ENSRNA049471862	0	0	0	0	0	0	0	0	0	0	0.02	0
ENSRNA049471874	0	0	0	0	0	0	0	0	0	0	0.02	0
ENSRNA049471880	0	0	0	0	0	0	0	0	0	0	0	0
ENSRNA049471888	0	0	0	0	0	0	0	0	0	0	0	0
ENSRNA049471898	0	0	0	0	0	0	0	0	0	0	0	0
ENSRNA049472043	0	0	0	0	0	0	0	0	0	0	0	0
ENSRNA049472053	0	0	0	0	0	0	0	0	0	0	0	0
ENSRNA049472063	0	0	0	0	0	0	0	0	0	0	0	0
ENSRNA049472071	0	0	0	0	0	0	0	0	0	0	0	0
ENSRNA049472078	0	0	0	0	0	0	0	0	0	0	0	0
ENSRNA049472094	0	0	0	0	0	0	0	0	0	0	0	0
ENSRNA049472101	0	0	0	0	0	0	0	0	0	0	0	0
ENSRNA049472111	0	0	0	0	0	0	0	0	0	0	0	0
ENSRNA049472121	0	0	0	0	0	0	0	0	0	0	0	0
ENSRNA049472133	0	0	0	0	0	0	0	0	0	0	0	0
ENSRNA049472143	0	0	0	0	0	0	0	0	0	0	0	0
ENSRNA049472152	0	0	0	0	0	0	0	0	0	0	0	0
ENSRNA049472165	0	0	0	0	0	0	0	0	0	0	0	0
ENSRNA049472172	0	0	0	0	0	0	0	0	0	0	0	0
ENSRNA049472182	0	0	0	0	0	0	0	0	0	0	0	0
ENSRNA049472190	0	0	0	0	0	0	0	0	0	0	0	0
ENSRNA049472375	0	0	0	0	0	0	0	0	0	0	0	0
ENSRNA049472494	0	0	0	0	0	0	0	0	0	0	0	0
ENSRNA049472730	0	0	0	0	0	0	0	0	0	0	0	0
ENSRNA049472835	0	0	0	0	0	0	0	0	0	0	0	0
ENSRNA049472839	0	0	0	0	0	0	0	0	0	0	0	0
ENSRNA049472847	0	0	0	0	0	0	0	0	0	0	0	0
ENSRNA049472855	0	0	0	0	0	0	0	0	0	0	0	0
ENSRNA049472863	0	0	0	0	0	0	0	0	0	0	0	0
ENSRNA049472910	0	0	0	0	0	0	0	0	0	0	0	0
ENSRNA049472917	0	0	0	0	0	0	0	0	0	0	0	0
ENSRNA049472925	0	0	0	0	0	0	0	0	0	0	0	0
ENSRNA049472930	0	0	0	0	0	0	0	0	0	0	0	0
ENSRNA049472937	0	0	0	0	0	0	0	0	0	0	0	0
ENSRNA049472949	0	0	0	0	0	0	0	0	0	0	0	0
ENSRNA049472959	0	0	0	0	0	0	0	0	0	0	0	0
ENSRNA049472969	0	0	0	0	0	0	0	0	0	0	0	0
ENSRNA049472978	0	0	0	0	0	0	0	0	0	0	0.02	0
ENSRNA049473058	0	0	0	0	0	0	0	0	0	0	0	0
ENSRNA049473066	0	0	0	0	0	0	0	0	0	0	0	0
ENSRNA049473433	0	0	0	0	0	0	0	0	0	0	0	0
ENSRNA049473450	0	0	0	0	0	0	0	0	0	0	0	0
ENSRNA049473460	0	0	0	0	0	0	0	0	0	0	0	0
ENSRNA049473468	0	0	0	0	0	0	0	0	0	0	0	0
ENSRNA049473475	0	0	0	0	0	0	0	0	0	0	0	0
ENSRNA049473488	0	0	0	0	0	0	0	0	0	0	0.02	0
ENSRNA049473501	0	0	0	0	0	0	0	0	0	0	0	0
ENSRNA049473553	0	0	0	0	0	0	0	0	0	0	0	0
ENSRNA049473562	0	0	0	0	0	0	0	0	0	0	0	0
ENSRNA049473619	0	0	0	0	0	0	0	0	0	0	0	0
ENSRNA049473629	0	0	0	0	0	0	0	0	0	0	0	0
ENSRNA049473636	0	0	0	0	0	0	0	0	0	0	0	0
ENSRNA049473646	0	0	0	0	0	0	0	0	0	0	0	0
ENSRNA049473657	0	0	0	0	0	0	0	0	0	0	0	0
ENSRNA049473666	0	0	0	0	0	0	0	0	0	0	0	0
ENSRNA049473916	0	0	0	0	0	0	0	0	0	0	0	0
ENSRNA049473924	0	0	0	0	0	0	0	0	0	0	0	0
ENSRNA049473934	0	0	0	0	0	0	0	0	0	0	0	0
ENSRNA049473938	0	0	0	0	0	0	0	0	0	0	0	0
ENSRNA049474097	0	0	0	0	0	0	0	0	0	0	0	0
ENSRNA049474104	0	0	0	0	0	0	0	0	0	0	0	0
ENSRNA049474288	0	0	0	0	0	0	0	0	0	0	0	0
ENSRNA049474296	0	0	0	0	0	0	0	0	0	0	0	0
ENSRNA049474310	0	0	0	0	0	0	0	0	0	0	0	0
ENSRNA049474412	0	0	0	0	0	0	0	0	0	0	0	0
ENSRNA049474418	0	0	0	0	0	0	0	0	0	0	0	0
ENSRNA049474480	0	0	0	0	0	0	0	0	0	0	0	0
ENSRNA049475201	0	0	0	0	0	0	0	0	0	0	0	0
ENSRNA049475627	0	0	0	0	0	0	0	0	0	0	0	0
ENSRNA049476379	0	0	0	0	0	0	0	0	0	0	0	0
ENSRNA049476383	0	0	0	0	0	0	0	0	0	0	0	0
ENSRNA049476387	0	0	0	0	0	0	0	0	0	0	0	0
ENSRNA049476393	0	0	0	0	0	0	0	0	0	0	0	0
ENSRNA049476399	0	0	0	0	0	0	0	0	0	0	0	0
ENSRNA049476405	0	0	0	0	0	0	0	0	0	0	0	0
ENSRNA049476410	0	0	0	0	0	0	0	0	0	0	0	0
ENSRNA049476418	0	0	0	0	0	0	0	0	0	0	0	0
ENSRNA049476423	0	0	0	0	0	0	0	0	0	0	0	0
ENSRNA049476428	0	0	0	0	0	0	0	0	0	0	0	0
ENSRNA049476433	0	0	0	0	0	0	0	0	0	0	0	0
ENSRNA049476442	0	0	0	0	0	0	0	0	0	0	0	0
ENSRNA049476450	0	0	0	0	0	0	0	0	0	0	0	0
ENSRNA049476454	0	0	0	0	0	0	0	0	0	0	0	0
ENSRNA049476456	0	0	0	0	0	0	0	0	0	0	0	0
ENSRNA049476461	0	0	0	0	0	0	0	0	0	0	0	0
ENSRNA049476463	0	0	0	0	0	0	0	0	0	0	0	0
ENSRNA049476464	0	0	0	0	0	0	0	0	0	0	0	0
ENSRNA049476694	0	0	0	0	0	0	0	0	0	0	0	0
ENSRNA049476726	0	0	0	0	0	0	0	0	0	0	0	0
ENSRNA049476731	0	0	0	0	0	0	0	0	0	0	0	0
ENSRNA049476740	0	0	0	0	0	0	0	0	0	0	0	0
ENSRNA049476833	0	0	0	0	0	0	0	0	0	0	0	0
ENSRNA049477055	0	0	0	0	0	0	0	0	0	0	0	0
ENSRNA049477061	0	0	0	0	0	0	0	0	0	0	0	0
ENSRNA049477068	0	0	0	0	0	0	0	0	0	0	0	0
ENSRNA049477235	0	0	0	0	0	0	0	0	0	0	0	0
ENSRNA049477241	0	0	0	0	0	0	0	0	0	0	0	0
ENSRNA049477243	0	0	0	0	0	0	0	0	0	0	0	0
ENSRNA049477248	0	0	0	0	0	0	0	0	0	0	0	0
ENSRNA049477253	0	0	0	0	0	0	0	0	0	0	0	0
ENSRNA049477256	0	0	0	0	0	0	0	0	0	0	0	0
ENSRNA049477265	0	0	0	0	0	0	0	0	0	0	0	0
ENSRNA049477270	0	0	0	0	0	0	0	0	0	0	0	0
ENSRNA049477274	0	0	0	0	0	0	0	0	0	0	0	0
ENSRNA049477275	0	0	0	0	0	0	0	0	0	0	0	0
ENSRNA049477280	0	0	0	0	0	0	0	0	0	0	0	0
ENSRNA049477283	0	0	0	0	0	0	0	0	0	0	0	0
ENSRNA049477285	0	0	0	0	0	0	0	0	0	0	0	0
ENSRNA049477289	0	0	0	0	0	0	0	0	0	0	0	0
ENSRNA049477295	0	0	0	0	0	0	0	0	0	0	0	0
ENSRNA049477300	0	0	0	0	0	0	0	0	0	0	0	0
ENSRNA049477303	0	0	0	0	0	0	0	0	0	0	0	0
ENSRNA049477308	0	0	0	0	0	0	0	0	0	0	0	0
ENSRNA049477309	0	0	0	0	0	0	0	0	0	0	0	0
ENSRNA049477316	0	0	0	0	0	0	0	0	0	0	0	0
ENSRNA049477320	0	0	0	0	0	0	0	0	0	0	0	0
ENSRNA049477324	0	0	0	0	0	0	0	0	0	0	0	0
ENSRNA049477328	0	0	0	0	0	0	0	0	0	0	0	0
ENSRNA049477333	0	0	0	0	0	0	0	0	0	0	0	0
ENSRNA049477337	0	0	0	0	0	0	0	0	0	0	0	0
ENSRNA049477340	0	0	0	0	0	0	0	0	0	0	0	0
ENSRNA049477343	0	0	0	0	0	0	0	0	0	0	0	0
ENSRNA049477348	0	0	0	0	0	0	0	0	0	0	0	0
ENSRNA049477352	0	0	0	0	0	0	0	0	0	0	0	0
ENSRNA049477357	0	0	0	0	0	0	0	0	0	0	0	0
ENSRNA049477367	0	0	0	0	0	0	0	0	0	0	0	0
ENSRNA049477372	0	0	0	0	0	0	0	0	0	0	0	0
ENSRNA049477378	0	0	0	0	0	0	0	0	0	0	0	0
ENSRNA049477382	0	0	0	0	0	0	0	0	0	0	0	0
ENSRNA049477385	0	0	0	0	0	0	0	0	0	0	0	0
ENSRNA049477390	0	0	0	0	0	0	0	0	0	0	0	0
ENSRNA049477399	0	0	0	0	0	0	0	0	0	0	0	0
ENSRNA049477404	0	0	0	0	0	0	0	0	0	0	0	0
ENSRNA049477443	0	0	0	0	0	0	0	0	0	0	0	0
ENSRNA049477448	0	0	0	0	0	0	0	0	0	0	0	0
ENSRNA049477524	0	0	0	0	0	0	0	0	0	0	0	0
ENSRNA049477530	0	0	0	0	0	0	0	0	0	0	0	0
ENSRNA049477532	0	0	0	0	0	0	0	0	0	0	0	0
ENSRNA049477541	0	0	0	0	0	0	0	0	0	0	0	0
ENSRNA049477545	0	0	0	0	0	0	0	0	0	0	0	0
ENSRNA049477652	0	0	0	0	0	0	0	0	0	0	0	0
ENSRNA049477659	0	0	0	0	0	0	0	0	0	0	0	0
ENSRNA049477664	0	0	0	0	0	0	0	0	0	0	0	0
ENSRNA049477674	0	0	0	0	0	0	0	0	0	0	0	0
ENSRNA049477677	0	0	0	0	0	0	0	0	0	0	0	0
ENSRNA049477682	0	0	0	0	0	0	0	0	0	0	0	0
ENSRNA049477685	0	0	0	0	0	0	0	0	0	0	0	0
ENSRNA049477688	0	0	0	0	0	0	0	0	0	0	0	0
ENSRNA049477691	0	0	0	0	0	0	0	0	0	0	0	0
ENSRNA049477692	0	0	0	0	0	0	0	0	0	0	0	0
ENSRNA049477894	0	0	0	0	0	0	0	0	0	0	0	0
ENSRNA049477955	0	0	0	0	0	0	0	0	0	0	0	0
ENSRNA049477960	0	0	0	0	0	0	0	0	0	0	0	0
ENSRNA049477965	0	0	0	0	0	0	0	0	0	0	0	0
ENSRNA049477971	0	0	0	0	0	0	0	0	0	0	0	0
ENSRNA049477976	0	0	0	0	0	0	0	0	0	0	0	0
ENSRNA049477978	0	0	0	0	0	0	0	0	0	0	0	0
ENSRNA049477983	0	0	0	0	0	0	0	0	0	0	0	0
ENSRNA049478000	0	0	0	0	0	0	0	0	0	0	0	0
ENSRNA049478004	0	0	0	0	0	0	0	0	0	0	0	0
ENSRNA049478008	0	0	0	0	0	0	0	0	0	0	0	0
ENSRNA049478014	0	0	0	0	0	0	0	0	0	0	0	0
ENSRNA049478016	0	0	0	0	0	0	0	0	0	0	0	0
ENSRNA049478018	0	0	0	0	0	0	0	0	0	0	0	0
ENSRNA049478022	0	0	0	0	0	0	0	0	0	0	0	0
ENSRNA049478025	0	0	0	0	0	0	0	0	0	0	0	0
ENSRNA049478028	0	0	0	0	0	0	0	0	0	0	0	0
ENSRNA049478416	0	0	0	0	0	0	0	0	0	0	0	0
ENSRNA049478507	0	0	0	0	0	0	0	0	0	0	0	0
ENSRNA049478511	0	0	0	0	0	0	0	0	0	0	0	0
ENSRNA049478516	0	0	0	0.03	0	0.01	0	0	0.04	0	0	0
ENSRNA049478567	0	0	0	0	0	0	0	0	0	0	0	0
ENSRNA049478569	0	0	0	0	0	0	0	0	0	0	0	0
ENSRNA049478578	0	0	0	0	0	0	0	0	0	0	0	0
ENSRNA049478581	0	0	0	0	0	0	0	0	0	0	0	0
ENSRNA049478755	0	0	0	0	0	0	0	0	0	0	0	0
ENSRNA049478760	0	0	0	0	0	0	0	0	0	0	0	0
ENSRNA049478768	0	0	0	0	0	0	0	0	0	0	0	0
ENSRNA049478775	0	0	0	0	0	0	0	0	0	0	0	0
ENSRNA049478784	0	0	0	0	0	0	0	0	0	0	0	0
ENSRNA049478790	0	0	0.04	0	0	0	0	0	0	0	0	0
ENSRNA049478795	0	0	0	0	0	0	0	0	0	0	0	0
ENSRNA049478802	0	0	0	0	0	0.06	0	0	0.05	0	0.15	0.04
ENSRNA049478805	0	0	0	0	0	0	0	0	0	0	0	0
ENSRNA049478808	0	0	0	0	0	0	0	0	0	0	0	0
ENSRNA049478811	0	0	0	0	0	0	0	0	0	0	0	0
ENSRNA049478817	0	0	0	0	0	0	0	0	0	0	0	0
ENSRNA049478889	0	0	0	0	0	0	0	0	0	0	0	0
ENSRNA049478896	0	0	0	0	0	0	0	0	0	0	0	0
ENSRNA049478903	0	0	0	0	0	0	0	0	0	0	0	0
ENSRNA049478905	0	0	0	0	0	0	0	0	0	0	0	0
ENSRNA049478911	0	0	0	0	0	0	0	0	0	0	0	0
ENSRNA049478915	0	0	0	0	0	0	0	0	0	0	0	0
ENSRNA049478925	0	0	0	0	0	0	0	0	0	0	0	0
ENSRNA049479283	0	0	0	0	0	0	0	0	0	0	0	0
ENSRNA049479294	0	0	0	0	0	0	0	0	0	0	0	0
ENSRNA049479302	0	0	0	0	0	0.12	0	0	0	0	0	0
ENSRNA049479352	0	0	0	0	0	0	0	0	0	0	0	0
ENSRNA049479359	0	0	0	0	0	0	0	0	0	0	0	0
ENSRNA049479447	0	0	0	0	0	0	0	0	0	0	0	0
ENSRNA049479453	0	0	0	0	0	0	0	0	0	0	0	0
ENSRNA049479457	0	0	0	0	0	0	0	0	0	0	0	0
ENSRNA049479563	0	0	0	0	0	0	0	0	0	0	0	0
ENSRNA049479568	0	0	0	0	0	0.12	0	0	0	0	0	0
ENSRNA049479662	0	0	0	0	0	0	0	0	0	0	0	0
ENSRNA049479666	0	0	0	0	0	0	0	0	0	0	0	0
ENSRNA049479674	0	0	0	0	0	0	0	0	0	0	0	0
ENSRNA049479680	0	0	0	0	0	0	0	0	0	0	0	0
ENSRNA049479686	0	0	0	0	0	0	0	0	0	0	0	0
ENSRNA049479693	0	0	0	0	0	0	0	0	0	0	0	0
ENSRNA049479764	0	0	0	0	0	0	0	0	0	0	0	0
ENSRNA049479838	0	0	0	0	0	0	0	0	0	0	0	0
ENSRNA049479844	0	0	0	0	0	0	0	0	0	0	0	0
ENSRNA049479850	0	0	0	0	0	0	0	0	0	0	0	0
ENSRNA049479854	0	0	0	0	0	0	0	0	0	0	0	0
ENSRNA049479859	0	0	0	0	0	0	0	0	0	0	0	0
ENSRNA049479863	0	0	0	0	0	0	0	0	0	0	0	0
ENSRNA049479869	0	0	0	0	0	0	0	0	0	0	0	0
ENSRNA049479898	0	0	0	0	0	0	0	0	0	0	0	0
ENSRNA049479910	0	0	0	0	0	0	0	0	0	0	0	0
ENSRNA049479917	0	0	0	0	0	0	0	0	0	0	0	0
ENSRNA049479924	0	0	0	0	0	0	0	0	0	0	0	0
ENSRNA049479928	0	0	0	0	0	0	0	0	0	0	0	0
ENSRNA049479947	0	0	0	0	0	0	0	0	0	0	0	0
ENSRNA049479950	0	0	0	0	0	0	0	0	0	0	0	0
ENSRNA049480007	0	0	0	0	0	0	0	0	0	0	0	0
ENSRNA049480011	0	0	0	0	0	0	0	0	0	0	0	0
ENSRNA049480014	0	0	0	0	0	0	0	0	0	0	0	0
ENSRNA049480018	0	0	0	0	0	0	0	0	0	0	0	0
ENSRNA049480020	0	0	0	0	0	0	0	0	0	0	0	0
ENSRNA049480092	0	0	0	0	0	0	0	0	0	0	0	0
ENSRNA049480163	0	0	0	0	0	0	0	0	0	0	0	0
ENSRNA049480168	0	0	0	0	0	0	0	0	0	0	0	0
ENSRNA049480171	0	0	0	0	0	0	0	0	0	0	0	0
ENSRNA049480175	0	0	0	0	0	0	0	0	0	0	0	0
ENSRNA049480178	0	0	0	0	0	0	0	0	0	0	0	0
ENSRNA049480183	0	0	0	0	0	0	0	0	0	0	0	0
ENSRNA049480216	0	0	0	0	0	0	0	0	0	0	0	0
ENSRNA049480284	0	0	0	0	0	0	0	0	0	0	0	0
ENSRNA049480295	0	0	0	0	0	0	0	0	0	0	0	0
ENSRNA049480366	0	0	0	0	0	0	0	0	0	0	0	0
ENSRNA049480395	0	0	0	0	0	0	0	0	0	0	0	0
ENSRNA049480398	0	0	0	0	0	0	0	0	0	0	0	0
ENSRNA049480404	0	0	0	0	0	0	0	0	0	0	0	0
ENSRNA049480406	0	0	0	0	0	0	0	0	0	0	0	0
ENSRNA049480411	0	0	0	0	0	0	0	0	0	0	0	0
ENSRNA049480413	0	0	0	0	0	0	0	0	0	0	0	0
ENSRNA049480415	0	0	0	0	0	0	0	0	0	0	0	0
ENSRNA049480416	0	0	0	0	0	0	0	0	0	0	0	0
ENSRNA049480422	0	0	0	0	0	0	0	0	0	0	0	0
ENSRNA049480480	0	0	0	0	0	0	0	0	0	0	0	0
ENSRNA049480517	0	0	0	0	0	0	0	0	0	0	0	0
ENSRNA049480789	0	0	0	0	0	0	0	0	0	0	0	0
ENSRNA049480793	0	0	0	0	0	0	0	0	0	0	0	0
ENSRNA049480796	0	0	0	0	0	0	0	0	0	0	0	0
ENSRNA049480800	0	0	0	0	0	0	0	0	0	0	0	0
ENSRNA049480805	0	0	0	0	0	0	0	0	0	0	0	0
ENSRNA049480827	0	0	0	0	0	0	0	0	0	0	0	0
ENSRNA049480837	0	0	0	0	0	0	0	0	0	0	0	0
ENSRNA049480844	0	0	0	0	0	0	0	0	0	0	0	0
ENSRNA049480848	0	0	0	0	0	0	0	0	0	0	0	0
ENSRNA049480851	0	0	0	0	0	0	0	0	0	0	0	0
ENSRNA049480858	0	0	0	0	0	0	0	0	0	0	0	0
ENSRNA049480863	0	0	0	0	0	0	0	0	0	0	0	0
ENSRNA049480867	0	0	0	0	0	0	0	0	0	0	0	0
ENSRNA049480871	0	0	0	0	0	0	0	0	0	0	0	0
ENSRNA049480874	0	0	0	0	0	0	0	0	0	0	0	0
ENSRNA049480879	0	0	0	0	0	0	0	0	0	0	0	0
ENSRNA049480883	0	0	0	0	0	0	0	0	0	0	0	0
ENSRNA049480891	0	0	0	0	0	0	0	0	0	0	0	0
ENSRNA049480899	0	0	0	0	0	0	0	0	0	0	0	0
ENSRNA049480904	0	0	0	0	0	0	0	0	0	0	0	0
ENSRNA049480913	0	0	0	0	0	0	0	0	0	0	0	0
ENSRNA049480918	0	0	0	0	0	0	0	0	0	0	0	0
ENSRNA049480922	0	0	0	0	0	0	0	0	0	0	0	0
ENSRNA049480928	0	0	0	0	0	0	0	0	0	0	0	0
ENSRNA049480989	0	0	0	0	0	0	0	0	0	0	0	0
ENSRNA049481110	0	0	0	0	0	0	0	0	0	0	0	0
ENSRNA049481119	0	0	0	0	0	0	0	0	0	0	0	0
ENSRNA049481247	0	0	0	0	0	0	0	0	0	0	0	0
ENSRNA049481253	0	0	0	0	0	0	0	0	0	0	0	0
ENSRNA049481287	0	0	0	0	0	0	0	0	0	0	0	0
ENSRNA049481293	0	0	0	0	0	0	0	0	0	0	0	0
ENSRNA049481296	0	0	0	0	0	0	0	0	0	0	0	0
ENSRNA049481301	0	0	0	0	0	0	0	0	0	0	0	0
ENSRNA049481304	0	0	0	0	0	0	0	0	0	0	0	0
ENSRNA049481307	0	0	0	0	0	0	0	0	0	0	0	0
ENSRNA049481312	0	0	0	0	0	0	0	0	0	0	0	0
ENSRNA049481317	0	0	0	0	0	0	0	0	0	0	0	0
ENSRNA049481360	0	0	0	0	0	0	0	0	0	0	0	0
ENSRNA049481401	0	0	0	0	0	0	0	0	0	0	0	0
ENSRNA049481406	0	0	0	0	0	0	0	0	0	0	0	0
ENSRNA049481412	0	0	0	0	0	0	0	0	0	0	0	0
ENSRNA049481476	0	0	0	0	0	0	0	0	0	0	0	0
ENSRNA049481625	0	0	0	0	0	0	0	0	0	0	0	0
ENSRNA049481628	0	0	0	0	0	0	0	0	0	0	0	0
ENSRNA049481631	0	0	0	0	0	0	0	0	0	0	0	0
ENSRNA049481777	0	0	0	0	0	0	0	0	0	0	0	0
ENSRNA049481778	0	0	0	0	0	0	0	0	0	0	0	0
ENSRNA049481781	0	0	0	0	0	0	0	0	0	0	0	0
ENSRNA049481784	0	0	0	0	0	0	0	0	0	0	0	0
ENSRNA049481787	0	0	0	0	0	0	0	0	0	0	0	0
ENSRNA049481793	0	0	0	0	0	0	0	0	0	0	0	0
ENSRNA049481796	0	0	0	0	0	0	0	0	0	0	0	0
ENSRNA049481799	0	0	0	0	0	0	0	0	0	0	0	0
ENSRNA049481847	0	0	0	0	0	0	0	0	0	0	0	0
ENSRNA049481906	0	0	0	0	0	0	0	0	0	0	0	0
ENSRNA049481912	0	0	0	0	0	0	0	0	0	0	0	0
ENSRNA049481973	0	0	0	0	0	0	0	0	0	0	0	0
ENSRNA049481976	0	0	0	0	0	0	0	0	0	0	0	0
ENSRNA049481980	0	0	0	0	0	0	0	0	0	0	0	0
ENSRNA049482007	0	0	0	0	0	0	0	0	0	0	0	0
ENSRNA049482012	0	0	0	0	0	0	0	0	0	0	0	0
ENSRNA049482018	0	0	0	0	0	0	0	0	0	0	0	0
ENSRNA049482022	0	0	0	0	0	0	0	0	0	0	0	0
ENSRNA049482025	0	0	0	0	0	0	0	0	0	0	0	0
ENSRNA049482040	0	0	0	0	0	0	0	0	0	0	0	0
ENSRNA049482041	0	0	0	0	0	0	0	0	0	0	0	0
ENSRNA049482043	0	0	0	0	0	0	0	0	0	0	0	0
ENSRNA049482085	0	0	0	0	0	0	0	0	0	0	0	0
ENSRNA049482087	0	0	0	0	0	0	0	0	0	0	0	0
ENSRNA049482094	0	0	0	0	0	0	0	0	0	0	0	0
ENSRNA049482097	0	0	0	0	0	0	0	0	0	0	0	0
ENSRNA049482102	0	0	0	0	0	0	0	0	0	0	0	0
ENSRNA049482104	0	0	0	0	0	0	0	0	0	0	0	0
ENSRNA049482107	0	0	0	0	0	0	0	0	0	0	0	0
ENSRNA049482113	0	0	0	0	0	0	0	0	0	0	0	0
ENSRNA049482116	0	0	0	0	0	0	0	0	0	0	0	0
ENSRNA049482121	0	0	0	0	0	0	0	0	0	0	0	0
ENSRNA049482125	0	0	0	0	0	0	0	0	0	0	0	0
ENSRNA049482128	0	0	0	0	0	0	0	0	0	0	0	0
ENSRNA049482132	0	0	0	0	0	0	0	0	0	0	0	0
ENSRNA049482138	0	0	0	0	0	0	0	0	0	0	0	0
ENSRNA049482174	0	0	0	0	0	0	0	0	0	0	0	0
ENSRNA049482178	0	0	0	0	0	0	0	0	0	0	0	0
ENSRNA049482182	0	0	0	0	0	0	0	0	0	0	0	0
ENSRNA049482185	0	0	0	0	0	0	0	0	0	0	0	0
ENSRNA049482201	0	0	0	0	0	0	0	0	0	0	0	0
ENSRNA049482203	0	0	0	0	0	0	0	0	0	0	0	0
ENSRNA049482206	0	0	0	0	0	0	0	0	0	0	0	0
ENSRNA049482210	0	0	0	0	0	0	0	0	0	0	0	0
ENSRNA049482214	0	0	0	0	0	0	0	0	0	0	0	0
ENSRNA049482216	0	0	0	0	0	0	0	0	0	0	0	0
ENSRNA049482220	0	0	0	0	0	0	0	0	0	0	0	0
ENSRNA049482224	0	0	0	0	0	0	0	0	0	0	0	0
ENSRNA049482229	0	0	0	0	0	0	0	0	0	0	0	0
ENSRNA049482232	0	0	0	0	0	0	0	0	0	0	0	0
ENSRNA049482236	0	0	0	0	0	0	0	0	0	0	0	0
ENSRNA049482241	0	0	0	0	0	0	0	0	0	0	0	0
ENSRNA049482245	0	0	0	0	0	0	0	0	0	0	0	0
ENSRNA049482248	0	0	0	0	0	0	0	0	0	0	0	0
ENSRNA049482250	0	0	0	0	0	0	0	0	0	0	0	0
ENSRNA049482254	0	0	0	0	0	0	0	0	0	0	0	0
ENSRNA049482262	0	0	0	0	0	0	0	0	0	0	0	0
ENSRNA049482267	0	0	0	0	0	0	0	0	0	0	0	0
ENSRNA049482271	0	0	0	0	0	0	0	0	0	0	0	0
ENSRNA049482337	0	0	0	0	0	0	0	0	0	0	0	0
ENSRNA049482340	0	0	0	0	0	0	0	0	0	0	0	0
ENSRNA049482344	0	0	0	0	0	0	0	0	0	0	0	0
ENSRNA049482356	0	0	0	0	0	0	0	0	0	0	0	0
ENSRNA049482359	0	0	0	0	0	0	0	0	0	0	0	0
ENSRNA049482367	0	0	0	0	0	0	0	0	0	0	0	0
ENSRNA049482369	0	0	0	0	0	0	0	0	0	0	0	0
ENSRNA049482376	0	0	0	0	0	0	0	0	0	0	0	0
ENSRNA049482379	0	0	0	0	0	0	0	0	0	0	0	0
ENSRNA049482383	0	0	0	0	0	0	0	0	0	0	0	0
ENSRNA049482385	0	0	0	0	0	0	0	0	0	0	0	0
ENSRNA049482389	0	0	0	0	0	0	0	0	0	0	0	0
ENSRNA049482394	0	0	0	0	0	0	0	0	0	0	0	0
ENSRNA049482397	0	0	0	0	0	0	0	0	0	0	0	0
ENSRNA049482401	0	0	0	0	0	0	0	0	0	0	0	0
ENSRNA049482403	0	0	0	0	0	0	0	0	0	0	0	0
ENSRNA049482408	0	0	0	0	0	0	0	0	0	0	0	0
ENSRNA049482412	0	0	0	0	0.06	0	0	0	0	0	0	0
ENSRNA049482415	0	0	0	0	0	0	0	0	0	0	0	0
ENSRNA049482489	0	0	0	0	0	0	0	0	0	0	0	0
ENSRNA049482505	0	0	0	0	0	0	0	0	0	0	0	0
ENSRNA049482518	0	0	0	0	0	0	0	0	0	0	0	0
ENSRNA049482520	0	0	0	0	0	0	0	0	0	0	0	0
ENSRNA049482524	0	0	0	0	0	0	0	0	0	0	0	0
ENSRNA049482530	0	0	0	0	0	0	0	0	0	0	0	0
ENSRNA049482533	0	0	0	0	0	0	0	0	0	0	0	0
ENSRNA049482574	0	0	0	0	0	0	0	0	0	0	0	0
ENSRNA049482578	0	0	0	0	0	0	0	0	0	0	0	0
ENSRNA049482588	0	0	0	0	0	0	0	0	0	0	0	0
ENSRNA049482653	0	0	0	0	0	0	0	0	0	0	0	0
ENSRNA049482664	0	0	0	0	0	0	0	0	0	0	0	0
ENSRNA049482668	0	0	0	0	0	0	0	0	0	0	0	0
ENSRNA049482671	0	0	0	0	0	0	0	0	0	0	0	0
ENSRNA049482676	0	0	0	0	0	0	0	0	0	0	0	0
ENSRNA049482678	0	0	0	0	0	0	0	0	0	0	0	0
ENSRNA049482680	0	0	0	0	0	0	0	0	0	0	0	0
ENSRNA049482686	0	0	0	0	0	0	0	0	0	0	0	0
ENSRNA049482689	0	0	0	0	0	0	0	0	0	0	0	0
ENSRNA049482694	0	0	0	0	0	0	0	0	0	0	0	0
ENSRNA049482788	0	0	0	0	0	0	0	0	0	0	0	0
ENSRNA049482795	0	0	0	0	0	0	0	0	0	0	0	0
ENSRNA049482814	0	0	0	0	0	0	0	0	0	0	0	0
ENSRNA049482817	0	0	0	0	0	0	0	0	0	0	0	0
ENSRNA049482820	0	0	0	0	0	0	0	0	0	0	0	0
ENSRNA049482856	0	0	0	0	0	0	0	0	0	0	0	0
ENSRNA049482886	0	0	0	0	0	0	0	0	0	0	0	0
ENSRNA049482889	0	0	0	0	0	0	0	0	0	0	0	0
ENSRNA049482892	0	0	0	0	0	0	0	0	0	0	0	0
ENSRNA049482893	0	0	0	0.03	0	0.01	0	0	0.04	0	0	0
ENSRNA049482918	0	0	0	0	0	0	0	0	0	0	0	0
ENSRNA049482923	0	0	0	0	0	0	0	0	0	0	0	0
ENSRNA049483037	0	0	0	0	0	0	0	0	0	0	0	0
ENSRNA049483056	0	0	0	0	0	0	0	0	0	0	0	0
ENSRNA049483060	0	0	0	0	0	0	0	0	0	0	0	0
ENSRNA049483063	0	0	0	0	0	0	0	0	0	0	0	0
ENSRNA049483068	0	0	0	0	0	0	0	0	0	0	0	0
ENSRNA049483072	0	0	0	0	0	0	0	0	0	0	0	0
ENSRNA049483097	0	0	0	0	0	0	0	0	0	0	0	0
ENSRNA049483109	0	0	0	0	0	0	0	0	0	0	0	0
ENSRNA049483112	0	0	0	0	0	0	0	0	0	0	0	0
ENSRNA049483116	0	0	0	0	0	0	0	0	0	0	0	0
ENSRNA049483121	0	0	0	0	0	0	0	0	0	0	0	0
ENSRNA049483142	0	0	0	0	0	0	0	0	0	0	0	0
ENSRNA049483145	0	0	0	0	0	0	0	0	0	0	0	0
ENSRNA049483150	0	0	0	0	0	0	0	0	0	0	0	0
ENSRNA049483155	0	0	0	0	0	0	0	0	0	0	0	0
ENSRNA049483159	0	0	0	0	0	0	0	0	0	0	0	0
ENSRNA049483162	0	0	0	0	0	0	0	0	0	0	0	0
ENSRNA049483166	0	0	0	0	0	0	0	0	0	0	0	0
ENSRNA049483172	0	0	0	0	0	0	0	0	0	0	0	0
ENSRNA049483176	0	0	0	0	0	0	0	0	0	0	0	0
ENSRNA049483178	0	0	0	0	0	0	0	0	0	0	0	0
ENSRNA049483181	0	0	0	0	0	0	0	0	0	0	0	0
ENSRNA049483187	0	0	0	0	0	0	0	0	0	0	0	0
ENSRNA049483191	0	0	0	0	0	0	0	0	0	0	0.02	0
ENSRNA049483195	0	0	0	0	0	0	0	0	0	0	0	0
ENSRNA049483212	0	0	0	0	0	0	0	0	0	0	0	0
ENSRNA049483214	0	0	0	0	0	0	0	0	0	0	0	0
ENSRNA049483215	0	0	0	0	0	0	0	0	0	0	0	0
ENSRNA049483218	0	0	0	0	0	0	0	0	0	0	0	0
ENSRNA049483221	0	0	0	0	0	0	0	0	0	0	0	0
ENSRNA049483223	0	0	0	0	0	0	0	0	0	0	0	0
ENSRNA049483263	0	0	0	0	0	0	0	0	0	0	0	0
ENSRNA049483266	0	0	0	0	0	0	0	0	0	0	0	0
ENSRNA049483268	0	0	0	0	0	0	0	0	0	0	0	0
ENSRNA049483271	0	0	0	0	0	0	0	0	0	0	0	0
ENSRNA049483274	0	0	0	0	0	0	0	0	0	0	0	0
ENSRNA049483276	0	0	0	0	0	0	0	0	0	0	0	0
ENSRNA049483280	0	0	0	0	0	0	0	0	0	0	0	0
ENSRNA049483282	0	0	0	0	0	0	0	0	0	0	0	0
ENSRNA049483284	0	0	0	0	0	0	0	0	0	0	0	0
ENSRNA049483285	0	0	0	0	0	0	0	0	0	0	0	0
ENSRNA049483287	0	0	0	0	0	0	0	0	0	0	0	0
ENSRNA049483290	0	0	0	0	0	0	0	0	0	0	0	0
ENSRNA049483293	0	0	0	0	0	0	0	0	0	0	0	0
ENSRNA049483296	0	0	0	0	0	0	0	0	0	0	0	0
ENSRNA049483298	0	0	0	0	0	0	0	0	0	0	0	0
ENSRNA049483300	0	0	0	0	0	0	0	0	0	0	0	0
ENSRNA049483301	0	0	0	0	0	0	0	0	0	0	0	0
ENSRNA049483305	0	0	0	0	0	0	0	0	0	0	0	0
ENSRNA049483310	0	0	0	0	0	0	0	0	0	0	0	0
ENSRNA049483312	0	0	0	0	0	0	0	0	0	0	0	0
ENSRNA049483316	0	0	0	0	0	0	0	0	0	0	0	0
ENSRNA049483318	0	0	0	0	0	0	0	0	0	0	0	0
ENSRNA049483321	0	0	0	0	0	0	0	0	0	0	0	0
ENSRNA049483322	0	0	0	0	0	0	0	0	0	0	0	0
ENSRNA049483326	0	0	0	0	0	0	0	0	0	0	0	0
ENSRNA049483328	0	0	0	0	0	0	0	0	0	0	0	0
ENSRNA049483330	0	0	0	0	0	0	0	0	0	0	0	0
ENSRNA049483333	0	0	0	0	0	0	0	0	0	0	0	0
ENSRNA049483338	0	0	0	0	0	0	0	0	0	0	0	0
ENSRNA049483341	0	0	0	0	0	0	0	0	0	0	0	0
ENSRNA049483344	0	0	0	0	0	0	0	0	0	0	0	0
ENSRNA049483346	0	0	0	0	0	0	0	0	0	0	0	0
ENSRNA049483349	0	0	0	0	0	0	0	0	0	0	0	0
ENSRNA049483353	0	0	0	0	0	0	0	0	0	0	0	0
ENSRNA049483356	0	0	0	0	0	0	0	0	0	0	0	0
ENSRNA049483358	0	0	0	0	0	0	0	0	0	0	0	0
ENSRNA049483361	0	0	0	0	0	0	0	0	0	0	0	0
ENSRNA049483365	0	0	0	0	0	0	0	0	0	0	0	0
ENSRNA049483367	0	0	0	0	0	0	0	0	0	0	0	0
ENSRNA049483371	0	0	0	0	0	0	0	0	0	0	0	0
ENSRNA049483373	0	0	0	0	0	0	0	0	0	0	0	0
ENSRNA049483376	0	0	0	0	0	0	0	0	0	0	0	0
ENSRNA049483378	0	0	0	0	0	0	0	0	0	0	0	0
ENSRNA049483382	0	0	0	0	0	0	0	0	0	0	0	0
ENSRNA049483384	0	0	0	0	0	0	0	0	0	0	0	0
ENSRNA049483388	0	0	0	0	0	0	0	0	0	0	0	0
ENSRNA049483391	0	0	0	0	0	0	0	0	0	0	0	0
ENSRNA049483395	0	0	0	0	0	0	0	0	0	0	0	0
ENSRNA049483398	0	0	0	0	0	0	0	0	0	0	0	0
ENSRNA049483401	0	0	0	0	0	0	0	0	0	0	0	0
ENSRNA049483433	0	0	0	0	0	0	0	0	0	0	0	0
ENSRNA049483443	0	0	0	0	0	0	0	0	0	0	0	0
ENSRNA049483448	0	0	0	0	0	0	0	0	0	0	0	0
ENSRNA049483455	0	0	0	0	0	0	0	0	0	0	0	0
ENSRNA049483465	0	0	0	0	0	0	0	0	0	0	0	0
ENSRNA049483469	0	0	0	0	0	0	0	0	0	0	0	0
ENSRNA049483473	0	0	0	0	0	0	0	0	0	0	0	0
ENSRNA049483476	0	0	0	0	0	0	0	0	0	0	0	0
ENSRNA049483482	0	0	0	0	0	0	0	0	0	0	0	0
ENSRNA049483495	0	0	0	0	0	0	0	0	0	0	0	0
ENSRNA049483501	0	0	0	0	0	0	0	0	0	0	0	0
ENSRNA049483503	0	0	0	0	0	0	0	0	0	0	0	0
ENSRNA049483506	0	0	0	0	0	0	0	0	0	0	0	0
ENSRNA049483509	0	0	0	0	0	0	0	0	0	0	0	0
ENSRNA049483528	0	0	0	0	0	0	0	0	0	0	0	0
ENSRNA049483557	0	0	0	0	0	0	0	0	0	0	0	0
ENSRNA049483560	0	0	0	0	0	0	0	0	0	0	0	0
ENSRNA049483561	0	0	0	0	0	0	0	0	0	0	0	0
ENSRNA049483562	0	0	0	0	0	0	0	0	0	0	0	0
ENSRNA049483565	0	0	0	0	0	0	0	0	0	0	0	0
ENSRNA049483577	0	0	0	0	0	0	0	0	0	0	0	0
ENSRNA049483579	0	0	0	0	0	0	0	0	0	0	0	0
ENSRNA049483616	0	0	0	0	0	0	0	0	0	0	0	0
ENSRNA049483682	0	0	0	0	0	0	0	0	0	0	0	0
ENSRNA049483685	0	0	0	0	0	0	0	0	0	0	0	0
ENSRNA049483691	0	0	0	0	0	0	0	0	0	0	0	0
ENSRNA049483694	0	0	0	0	0	0	0	0	0	0	0	0
ENSRNA049483696	0	0	0	0	0	0	0	0	0	0	0	0
ENSRNA049483699	0	0	0	0	0	0	0	0	0	0	0	0
ENSRNA049483702	0	0	0	0	0	0	0	0	0	0	0	0
ENSRNA049483705	0	0	0	0	0	0	0	0	0	0	0	0
ENSRNA049483709	0	0	0	0	0	0	0	0	0	0	0	0
ENSRNA049483715	0	0	0	0	0	0	0	0	0	0	0	0
ENSRNA049483718	0	0	0	0	0	0	0	0	0	0	0	0
ENSRNA049483721	0	0	0	0	0	0	0	0	0	0	0	0
ENSRNA049483724	0	0	0	0	0	0	0	0	0	0	0	0
ENSRNA049483726	0	0	0	0	0	0	0	0	0	0	0	0
ENSRNA049483741	0	0	0	0	0	0	0	0	0	0	0	0
ENSRNA049483745	0	0	0	0	0	0	0	0	0	0	0	0
ENSRNA049483748	0	0	0	0	0	0	0	0	0	0	0	0
ENSRNA049483753	0	0	0	0	0	0	0	0	0	0	0	0
ENSRNA049483757	0	0	0	0	0	0	0	0	0	0	0	0
ENSRNA049483766	0	0	0	0	0	0	0	0	0	0	0	0
ENSRNA049483769	0	0	0	0	0	0	0	0	0	0	0	0
ENSRNA049483774	0	0	0	0	0	0	0	0	0	0	0	0
ENSRNA049483776	0	0	0	0	0	0	0	0	0	0	0	0
ENSRNA049483779	0	0	0	0	0	0	0	0	0	0	0	0
ENSRNA049483782	0	0	0	0	0	0	0	0	0	0	0	0
ENSRNA049483786	0	0	0	0	0	0	0	0	0	0	0	0
ENSRNA049483789	0	0	0	0	0	0	0	0	0	0	0	0
ENSRNA049483792	0	0	0	0	0	0	0	0	0	0	0	0
ENSRNA049483795	0	0	0	0	0	0	0	0	0	0	0	0
ENSRNA049483797	0	0	0	0	0	0	0	0	0	0	0	0
[truncated: 44,640 more rows]
