# Supplementary material for: Comparative Analysis of Hulless Barley Transcriptomes to Regulatory Effects of Phosphorous Deficiency
Source: Life (Basel). 2024 Jul 19;14(7):904. doi: 10.3390/life14070904 (PMC11278117; doi:10.3390/life14070904)
Supplement: Supplementary file 1 [file life-14-00904-s001.zip › Table S2.xlsx]

## Sheet: Data Filtering Statistics
	Sample	RawDatas	CleanData(%)	Adapter(%)	LowQuality(%)	polyA(%)	N(%)
	WG1	40327336	40145502 (99.55%)	2146 (0.01%)	179258 (0.44%)	0 (0.00%)	430 (0.00%)
	WG2	45393664	45182090 (99.53%)	2214 (0.00%)	208878 (0.46%)	0 (0.00%)	482 (0.00%)
	WG3	42882942	42686286 (99.54%)	1956 (0.00%)	194264 (0.45%)	0 (0.00%)	436 (0.00%)
	WL1	48370818	48121902 (99.49%)	2526 (0.01%)	246390 (0.51%)	0 (0.00%)	0 (0.00%)
	WL2	41673894	41450460 (99.46%)	2464 (0.01%)	220970 (0.53%)	0 (0.00%)	0 (0.00%)
	WL3	50222684	49967788 (99.49%)	2744 (0.01%)	252152 (0.50%)	0 (0.00%)	0 (0.00%)
	ZG1	40654684	40450560 (99.50%)	1852 (0.00%)	201840 (0.50%)	0 (0.00%)	432 (0.00%)
	ZG2	43983278	43756896 (99.49%)	2040 (0.00%)	224342 (0.51%)	0 (0.00%)	0 (0.00%)
	ZG3	42924364	42695130 (99.47%)	2124 (0.00%)	227110 (0.53%)	0 (0.00%)	0 (0.00%)
	ZL1	42227620	41984542 (99.42%)	2464 (0.01%)	240614 (0.57%)	0 (0.00%)	0 (0.00%)
	ZL2	49479652	49263160 (99.56%)	3244 (0.01%)	212692 (0.43%)	0 (0.00%)	556 (0.00%)
	ZL3	46241848	46066358 (99.62%)	2780 (0.01%)	172192 (0.37%)	0 (0.00%)	518 (0.00%)

## Sheet: Statistics of base information
	Sample	CleanData(bp)	Q20(%)	Q30(%)	N(%)	GC(%)
	WG1	6021474930	5901318610 (98.00%)	5665721674 (94.09%)	146619 (0.00%)	3044518238 (50.56%)
	WG2	6776903377	6643082435 (98.03%)	6380616349 (94.15%)	166729 (0.00%)	3414448204 (50.38%)
	WG3	6402567681	6275618721 (98.02%)	6027005818 (94.13%)	157981 (0.00%)	3254536636 (50.83%)
	WL1	7217821942	7073327551 (98.00%)	6788169570 (94.05%)	10675 (0.00%)	3935933927 (54.53%)
	WL2	6217158007	6086850420 (97.90%)	5834955449 (93.85%)	9266 (0.00%)	3400783831 (54.70%)
	WL3	7494670208	7345031508 (98.00%)	7051997735 (94.09%)	11204 (0.00%)	4128303179 (55.08%)
	ZG1	6067263152	5949488139 (98.06%)	5715560978 (94.20%)	148046 (0.00%)	3054448978 (50.34%)
	ZG2	6563173453	6424119726 (97.88%)	6152190845 (93.74%)	9712 (0.00%)	3280317625 (49.98%)
	ZG3	6403864750	6268478648 (97.89%)	6002688504 (93.74%)	9502 (0.00%)	3205338077 (50.05%)
	ZL1	6297241317	6169752262 (97.98%)	5923555371 (94.07%)	9406 (0.00%)	3421728295 (54.34%)
	ZL2	7388994986	7252200915 (98.15%)	6981791078 (94.49%)	181163 (0.00%)	4047659799 (54.78%)
	ZL3	6909457622	6783879923 (98.18%)	6531145678 (94.52%)	169288 (0.00%)	3798889882 (54.98%)
