# Supplementary material for: Comparative Analysis of Hulless Barley Transcriptomes to Regulatory Effects of Phosphorous Deficiency
Source: Life (Basel). 2024 Jul 19;14(7):904. doi: 10.3390/life14070904 (PMC11278117; doi:10.3390/life14070904)
Supplement: Supplementary file 1 [file life-14-00904-s001.zip › Table S3.xlsx]

## Sheet: Reference gene coverage
	Sample	Total	Unmapped(%)	Unique_Mapped(%)	Multiple_Mapped(%)	Total_Mapped(%)
	WG1	40034782	9065529 (22.64%)	27555094 (68.83%)	3414159 (8.53%)	30969253 (77.36%)
	WG2	45039812	10932407 (24.27%)	30311760 (67.30%)	3795645 (8.43%)	34107405 (75.73%)
	WG3	42599272	9144692 (21.47%)	29699870 (69.72%)	3754710 (8.81%)	33454580 (78.53%)
	WL1	48001774	2918140 (6.08%)	38383325 (79.96%)	6700309 (13.96%)	45083634 (93.92%)
	WL2	41341524	2490451 (6.02%)	33095212 (80.05%)	5755861 (13.92%)	38851073 (93.98%)
	WL3	49823066	2897631 (5.82%)	39717140 (79.72%)	7208295 (14.47%)	46925435 (94.18%)
	ZG1	40387804	9660196 (23.92%)	27241183 (67.45%)	3486425 (8.63%)	30727608 (76.08%)
	ZG2	43664340	11367259 (26.03%)	28614717 (65.53%)	3682364 (8.43%)	32297081 (73.97%)
	ZG3	42637450	11698134 (27.44%)	27373843 (64.20%)	3565473 (8.36%)	30939316 (72.56%)
	ZL1	41806812	2621094 (6.27%)	33649349 (80.49%)	5536369 (13.24%)	39185718 (93.73%)
	ZL2	49114432	3050287 (6.21%)	39468108 (80.36%)	6596037 (13.43%)	46064145 (93.79%)
	ZL3	45898910	2785137 (6.07%)	36936533 (80.47%)	6177240 (13.46%)	43113773 (93.93%)

## Sheet: Gene alignment region
	Sample	Exon	Intron	Intergenic
	WG1	25123193 (81.12%)	2990011 (9.65%)	2856049 (9.22%)
	WG2	27616628 (80.97%)	3268659 (9.58%)	3222118 (9.45%)
	WG3	27138313 (81.12%)	3214687 (9.61%)	3101580 (9.27%)
	WL1	37633190 (83.47%)	3586512 (7.96%)	3863932 (8.57%)
	WL2	32426362 (83.46%)	3141614 (8.09%)	3283097 (8.45%)
	WL3	39413176 (83.99%)	3675807 (7.83%)	3836452 (8.18%)
	ZG1	24920211 (81.10%)	2933407 (9.55%)	2873990 (9.35%)
	ZG2	26118664 (80.87%)	3125865 (9.68%)	3052552 (9.45%)
	ZG3	25079085 (81.06%)	2953407 (9.55%)	2906824 (9.40%)
	ZL1	32571653 (83.12%)	3217147 (8.21%)	3396918 (8.67%)
	ZL2	38387146 (83.33%)	3729283 (8.10%)	3947716 (8.57%)
	ZL3	35981561 (83.46%)	3489833 (8.09%)	3642379 (8.45%)
