# Supplementary material for: Comparative Analysis of Hulless Barley Transcriptomes to Regulatory Effects of Phosphorous Deficiency
Source: Life (Basel). 2024 Jul 19;14(7):904. doi: 10.3390/life14070904 (PMC11278117; doi:10.3390/life14070904)
Supplement: Supplementary file 1 [file life-14-00904-s001.zip › Table S4.xlsx]

## Sheet: Novel Genes
GeneID	Symbol	Description	KEGG_A_class	KEGG_B_class	Pathway	K_ID	GO Component	GO Function	GO Process
MSTRG.10008	--	Cysteine-rich receptor-like protein kinase 26 [Triticum urartu]	-	-	-	-	-	-	-
MSTRG.10014	EIF4A3B	DEAD-box ATP-dependent RNA helicase 34 isoform X1 [Aegilops tauschii subsp. tauschii] [Aegilops tauschii]	Genetic Information Processing;Genetic Information Processing;Genetic Information Processing	Transcription;Translation;Translation	ko03040//Spliceosome;ko03013//RNA transport;ko03015//mRNA surveillance pathway	K13025;K13025;K13025	GO:0005576//extracellular region;GO:0005911//cell-cell junction;GO:0016604//nuclear body;GO:0030312//external encapsulating structure;GO:0043232//intracellular non-membrane-bounded organelle;GO:0044444//cytoplasmic part	GO:0008135//translation factor activity, RNA binding;GO:0032550//purine ribonucleoside binding;GO:0042623//ATPase activity, coupled	GO:0003006//developmental process involved in reproduction;GO:0006006//glucose metabolic process;GO:0006090//pyruvate metabolic process;GO:0006396//RNA processing;GO:0006412//translation;GO:0006970//response to osmotic stress;GO:0010038//response to metal ion;GO:0016072//rRNA metabolic process
MSTRG.10027	--	40S ribosomal protein S5-1 [Hordeum vulgare]	-	-	-	-	-	-	-
MSTRG.10028	--	tRNA A64-2'-O-ribosylphosphate transferase [Oryza sativa Japonica Group]	-	-	-	-	-	GO:0016757//transferase activity, transferring glycosyl groups	GO:0010608//posttranscriptional regulation of gene expression
MSTRG.10057	ARF12	auxin response factor 12 [Aegilops tauschii subsp. tauschii] [Aegilops tauschii]	-	-	-	-	GO:0043231//intracellular membrane-bounded organelle	GO:0003676//nucleic acid binding;GO:0005515//protein binding	GO:0003002//regionalization;GO:0009755//hormone-mediated signaling pathway;GO:0009799//specification of symmetry;GO:0009933//meristem structural organization;GO:0010468//regulation of gene expression;GO:0034645//cellular macromolecule biosynthetic process;GO:0048580//regulation of post-embryonic development;GO:0090567//reproductive shoot system development
MSTRG.10058	ARF12	auxin response factor 12 [Hordeum vulgare]	-	-	-	-	GO:0043231//intracellular membrane-bounded organelle	GO:0003676//nucleic acid binding;GO:0005515//protein binding	GO:0003002//regionalization;GO:0009653//anatomical structure morphogenesis;GO:0009755//hormone-mediated signaling pathway;GO:0009799//specification of symmetry;GO:0009888//tissue development;GO:0010468//regulation of gene expression;GO:0034645//cellular macromolecule biosynthetic process;GO:0048580//regulation of post-embryonic development;GO:0090567//reproductive shoot system development
MSTRG.10071	GCP3	gamma-tubulin complex component 3-like [Aegilops tauschii subsp. tauschii] [Aegilops tauschii]	-	-	-	-	GO:0005819//spindle;GO:0005881//cytoplasmic microtubule;GO:0005886//plasma membrane;GO:0012505//endomembrane system	GO:0008092//cytoskeletal protein binding	GO:0010968//regulation of microtubule nucleation;GO:0051707//response to other organism
MSTRG.10072	--	Os08g0495200 [Oryza sativa Japonica Group]	-	-	-	-	-	-	-
MSTRG.10091	--	Os03g0157450 [Oryza sativa Japonica Group]	-	-	-	-	-	-	-
MSTRG.10095	--	OSJNBa0043A12.17 [Oryza sativa Japonica Group]	-	-	-	-	GO:0043231//intracellular membrane-bounded organelle	-	-
MSTRG.1010	--	Cytochrome P450 71D8 [Hordeum vulgare]	-	-	-	-	-	-	-
MSTRG.10154	CSA	glutathione peroxidase-like protein GPX15Hv [Hordeum vulgare subsp. vulgare] [Hordeum vulgare]	Metabolism;Metabolism;Metabolism	Global and overview maps;Metabolism of other amino acids;Lipid metabolism	ko01100//Metabolic pathways;ko00480//Glutathione metabolism;ko00590//Arachidonic acid metabolism	K00432;K00432;K00432	GO:0005576//extracellular region;GO:0009536//plastid;GO:0016020//membrane;GO:0031984//organelle subcompartment	GO:0004601//peroxidase activity	GO:0000302//response to reactive oxygen species;GO:0006325//chromatin organization;GO:0009404//toxin metabolic process;GO:0009414//response to water deprivation;GO:0009755//hormone-mediated signaling pathway;GO:0048511//rhythmic process
MSTRG.10203	--	F-box/FBD/LRR-repeat protein At1g13570 [Brachypodium distachyon]	-	-	-	-	-	-	-
MSTRG.10243	--	-	-	-	-	-	-	-	-
MSTRG.10245	--	predicted protein [Hordeum vulgare subsp. vulgare] [Hordeum vulgare]	-	-	-	-	-	-	-
MSTRG.10250	zpr1	zinc finger protein ZPR1-like [Hordeum vulgare]	-	-	-	-	-	-	-
MSTRG.10265	--	-	-	-	-	-	-	-	-
MSTRG.10271	--	-	-	-	-	-	-	-	-
MSTRG.10281	AMI1	amidase 1-like [Aegilops tauschii subsp. tauschii] [Aegilops tauschii]	Metabolism;Metabolism;Metabolism;Metabolism	Global and overview maps;Amino acid metabolism;Amino acid metabolism;Amino acid metabolism	ko01100//Metabolic pathways;ko00380//Tryptophan metabolism;ko00330//Arginine and proline metabolism;ko00360//Phenylalanine metabolism	K01426;K01426;K01426;K01426	GO:0044444//cytoplasmic part	GO:0016811//hydrolase activity, acting on carbon-nitrogen (but not peptide) bonds, in linear amides;GO:0016879//ligase activity, forming carbon-nitrogen bonds	GO:0006355//regulation of transcription, DNA-templated;GO:0009683//indoleacetic acid metabolic process;GO:0009887//animal organ morphogenesis;GO:0019758//glycosinolate biosynthetic process;GO:0048869//cellular developmental process
MSTRG.10296	--	protein Hook3-like [Hordeum vulgare]	-	-	-	-	GO:0031090//organelle membrane;GO:0031224//intrinsic component of membrane;GO:0043231//intracellular membrane-bounded organelle	GO:0017169//CDP-alcohol phosphatidyltransferase activity	GO:0006658//phosphatidylserine metabolic process;GO:0046337//phosphatidylethanolamine metabolic process
MSTRG.10301	--	uncharacterized protein LOC109754634 [Aegilops tauschii subsp. tauschii] [Aegilops tauschii]	-	-	-	-	-	-	-
MSTRG.10304	--	-	-	-	-	-	-	-	-
MSTRG.10319	NAC086	NAC domain-containing protein 78 [Hordeum vulgare]	-	-	-	-	GO:0043231//intracellular membrane-bounded organelle	-	GO:0010467//gene expression;GO:0030154//cell differentiation;GO:0034645//cellular macromolecule biosynthetic process;GO:0090601//enucleation
MSTRG.10337	CRK7	cysteine-rich receptor-like protein kinase 26 [Hordeum vulgare]	-	-	-	-	-	GO:0016772//transferase activity, transferring phosphorus-containing groups	-
MSTRG.10339	--	F-box protein At2g26160 isoform X1 [Setaria italica]	-	-	-	-	-	-	-
MSTRG.10381	Os03g0733400	Os01g0111400 [Oryza sativa Japonica Group]	-	-	-	-	-	GO:0003676//nucleic acid binding;GO:0005515//protein binding	-
MSTRG.1039	--	cytadherence high molecular weight protein 2-like [Hordeum vulgare]	-	-	-	-	-	-	-
MSTRG.1040	--	hypothetical protein D1007_59705 [Hordeum vulgare]	-	-	-	-	-	-	-
MSTRG.10400	--	branchpoint-bridging protein-like [Aegilops tauschii subsp. tauschii] [Aegilops tauschii]	-	-	-	-	-	-	-
MSTRG.10403	USP	UDP-sugar pyrophosphorylase-like [Hordeum vulgare]	Metabolism;Metabolism;Metabolism;Metabolism;Metabolism;Metabolism	Global and overview maps;Global and overview maps;Carbohydrate metabolism;Carbohydrate metabolism;Carbohydrate metabolism;Carbohydrate metabolism	ko01100//Metabolic pathways;ko01110//Biosynthesis of secondary metabolites;ko00520//Amino sugar and nucleotide sugar metabolism;ko00040//Pentose and glucuronate interconversions;ko00053//Ascorbate and aldarate metabolism;ko00052//Galactose metabolism	K12447;K12447;K12447;K12447;K12447;K12447	GO:0042995//cell projection;GO:0044444//cytoplasmic part	GO:0051748//UTP-monosaccharide-1-phosphate uridylyltransferase activity	GO:0009165//nucleotide biosynthetic process;GO:0009225//nucleotide-sugar metabolic process;GO:0010038//response to metal ion;GO:0048229//gametophyte development
MSTRG.10418	--	unnamed protein product [Triticum turgidum subsp. durum] [Triticum turgidum]	-	-	-	-	-	-	-
MSTRG.10424	--	predicted protein [Hordeum vulgare subsp. vulgare] [Hordeum vulgare]	-	-	-	-	-	-	-
MSTRG.10425	--	predicted protein [Hordeum vulgare subsp. vulgare] [Hordeum vulgare]	-	-	-	-	-	-	-
MSTRG.10426	--	predicted protein [Hordeum vulgare subsp. vulgare] [Hordeum vulgare]	-	-	-	-	-	-	-
MSTRG.10428	--	-	-	-	-	-	-	-	-
MSTRG.10429	--	Os01g0346250 [Oryza sativa Japonica Group]	-	-	-	-	-	-	-
MSTRG.10430	--	unnamed protein product [Triticum turgidum subsp. durum] [Triticum turgidum]	-	-	-	-	-	-	-
MSTRG.10431	--	unnamed protein product [Triticum turgidum subsp. durum] [Triticum turgidum]	-	-	-	-	-	-	-
MSTRG.10434	--	hypothetical protein [Triticum aestivum]	-	-	-	-	-	-	-
MSTRG.1044	--	predicted protein [Hordeum vulgare subsp. vulgare] [Hordeum vulgare]	-	-	-	-	-	-	-
MSTRG.10464	LRK10	glycerophosphodiester phosphodiesterase protein kinase domain-containing GDPDL2-like [Hordeum vulgare]	-	-	-	-	GO:0043231//intracellular membrane-bounded organelle	GO:0001871//pattern binding;GO:0004674//protein serine/threonine kinase activity;GO:0032550//purine ribonucleoside binding	GO:0006464//cellular protein modification process;GO:0006796//phosphate-containing compound metabolic process
MSTRG.10466	LRK10	rust resistance kinase Lr10-like isoform X2 [Aegilops tauschii subsp. tauschii] [Aegilops tauschii]	-	-	-	-	GO:0043231//intracellular membrane-bounded organelle	GO:0001871//pattern binding;GO:0004672//protein kinase activity;GO:0032550//purine ribonucleoside binding	GO:0006468//protein phosphorylation
MSTRG.10469	--	iron-deficiency induced receptor-like kinase [Hordeum vulgare subsp. vulgare] [Hordeum vulgare]	-	-	-	-	-	GO:0016772//transferase activity, transferring phosphorus-containing groups	-
MSTRG.1047	--	tRNA(His) guanylyltransferase 2-like [Aegilops tauschii subsp. tauschii] [Aegilops tauschii]	-	-	-	-	-	-	-
MSTRG.10470	--	iron-deficiency induced receptor-like kinase [Hordeum vulgare subsp. vulgare] [Hordeum vulgare]	-	-	-	-	-	GO:0016772//transferase activity, transferring phosphorus-containing groups	-
MSTRG.10486	--	F-box/LRR-repeat protein At2g43260-like [Aegilops tauschii subsp. tauschii] [Aegilops tauschii]	-	-	-	-	-	-	-
MSTRG.10503	DML2	PG3 [Hordeum vulgare]	-	-	-	-	-	GO:0016787//hydrolase activity	GO:0006259//DNA metabolic process;GO:0040029//regulation of gene expression, epigenetic
MSTRG.10504	--	uncharacterized protein LOC109734759 [Aegilops tauschii subsp. tauschii] [Aegilops tauschii]	-	-	-	-	-	-	-
MSTRG.10505	--	uncharacterized protein LOC109734759 [Aegilops tauschii subsp. tauschii] [Aegilops tauschii]	-	-	-	-	-	-	-
MSTRG.10510	--	PG1 [Hordeum vulgare]	-	-	-	-	-	-	-
MSTRG.10511	--	Nucleoredoxin 1-1 like [Actinidia chinensis var. chinensis] [Actinidia chinensis]	-	-	-	-	-	-	-
MSTRG.10520	--	unnamed protein product [Triticum turgidum subsp. durum] [Triticum turgidum]	-	-	-	-	-	-	-
MSTRG.10523	--	anthranilate synthase beta subunit 1, chloroplastic-like [Aegilops tauschii subsp. tauschii] [Aegilops tauschii]	Metabolism;Metabolism;Metabolism;Metabolism	Global and overview maps;Global and overview maps;Global and overview maps;Amino acid metabolism	ko01100//Metabolic pathways;ko01110//Biosynthesis of secondary metabolites;ko01230//Biosynthesis of amino acids;ko00400//Phenylalanine, tyrosine and tryptophan biosynthesis	K01658;K01658;K01658;K01658	-	-	-
MSTRG.10534	--	F-box/LRR-repeat protein At3g26922-like [Aegilops tauschii subsp. tauschii] [Aegilops tauschii]	-	-	-	-	-	-	-
MSTRG.10535	--	F-box/LRR-repeat protein 13-like [Aegilops tauschii subsp. tauschii] [Aegilops tauschii]	-	-	-	-	-	-	-
MSTRG.10541	MTP7	Metal tolerance protein 7 [Triticum urartu]	-	-	-	-	GO:0031090//organelle membrane;GO:0031224//intrinsic component of membrane	GO:0015075//ion transmembrane transporter activity	GO:0006812//cation transport
MSTRG.10545	--	Transmembrane protein 214-B [Zea mays]	-	-	-	-	GO:0005911//cell-cell junction;GO:0031090//organelle membrane;GO:0043231//intracellular membrane-bounded organelle;GO:0044444//cytoplasmic part	-	GO:0006006//glucose metabolic process;GO:0006739//NADP metabolic process;GO:0006970//response to osmotic stress;GO:0007165//signal transduction
MSTRG.10546	--	Transmembrane protein 214 [Zea mays]	-	-	-	-	-	-	-
MSTRG.1056	CSP41B	chloroplast stem-loop binding protein of 41 kDa b, chloroplastic [Aegilops tauschii subsp. tauschii] [Aegilops tauschii]	-	-	-	-	GO:0005576//extracellular region;GO:0005911//cell-cell junction;GO:0009526//plastid envelope;GO:0009532//plastid stroma;GO:0009579//thylakoid;GO:0042579//microbody;GO:0044434//chloroplast part	GO:0003723//RNA binding;GO:0030247//polysaccharide binding	GO:0005976//polysaccharide metabolic process;GO:0006090//pyruvate metabolic process;GO:0006091//generation of precursor metabolites and energy;GO:0006355//regulation of transcription, DNA-templated;GO:0006417//regulation of translation;GO:0006605//protein targeting;GO:0006633//fatty acid biosynthetic process;GO:0006739//NADP metabolic process;GO:0006779//porphyrin-containing compound biosynthetic…
MSTRG.10575	PLP1	Patatin group A-3 [Hordeum vulgare]	-	-	-	-	-	GO:0003824//catalytic activity	GO:0006629//lipid metabolic process
MSTRG.10579	--	Os03g0664300 [Oryza sativa Japonica Group]	-	-	-	-	-	-	-
MSTRG.10592	ROH1	WRKY transcription factor [Triticum aestivum]	-	-	-	-	-	GO:0003677//DNA binding	GO:0010468//regulation of gene expression;GO:0050896//response to stimulus
MSTRG.10599	--	Beta-fructofuranosidase, insoluble isoenzyme 3 [Hordeum vulgare]	-	-	-	-	-	-	-
MSTRG.10618	--	transmembrane protein [Gossypium australe]	-	-	-	-	-	-	-
MSTRG.10622	--	transmembrane protein [Gossypium australe]	-	-	-	-	-	-	-
MSTRG.10628	At3g26430	GDSL esterase/lipase At3g26430-like [Aegilops tauschii subsp. tauschii] [Aegilops tauschii]	-	-	-	-	-	GO:0052689//carboxylic ester hydrolase activity	-
MSTRG.10629	At3g26430	GDSL esterase/lipase At3g26430-like [Aegilops tauschii subsp. tauschii] [Aegilops tauschii]	-	-	-	-	-	GO:0052689//carboxylic ester hydrolase activity	-
MSTRG.10630	At3g26430	GDSL esterase/lipase At3g26430-like [Aegilops tauschii subsp. tauschii] [Aegilops tauschii]	-	-	-	-	GO:0005618//cell wall	GO:0015928//fucosidase activity;GO:0052689//carboxylic ester hydrolase activity	GO:0019758//glycosinolate biosynthetic process
MSTRG.10638	FXG1	GDSL esterase/lipase [Hordeum vulgare]	-	-	-	-	GO:0005618//cell wall;GO:0005911//cell-cell junction	GO:0015928//fucosidase activity;GO:0052689//carboxylic ester hydrolase activity	GO:0019758//glycosinolate biosynthetic process
MSTRG.10695	gloB	endoribonuclease LACTB2 isoform X2 [Oryza sativa Japonica Group]	-	-	-	-	GO:0043231//intracellular membrane-bounded organelle	GO:0003824//catalytic activity	-
MSTRG.10718	--	-	-	-	-	-	-	-	-
MSTRG.10719	LRK10L-2.6	LEAF RUST 10 DISEASE-RESISTANCE LOCUS RECEPTOR-LIKE PROTEIN KINASE-like 2.4 [Aegilops tauschii subsp. tauschii] [Aegilops tauschii]	-	-	-	-	GO:0031224//intrinsic component of membrane;GO:0043231//intracellular membrane-bounded organelle	GO:0001871//pattern binding;GO:0004713//protein tyrosine kinase activity;GO:0032550//purine ribonucleoside binding;GO:0043167//ion binding	GO:0006468//protein phosphorylation;GO:0007167//enzyme linked receptor protein signaling pathway
MSTRG.10740	--	predicted protein [Hordeum vulgare subsp. vulgare] [Hordeum vulgare]	-	-	-	-	-	-	-
MSTRG.10744	Os02g0714600	tRNA A64-2'-O-ribosylphosphate transferase isoform X1 [Brachypodium distachyon]	-	-	-	-	-	GO:0016757//transferase activity, transferring glycosyl groups	GO:0010608//posttranscriptional regulation of gene expression
MSTRG.1075	Os05g0169000	thioredoxin type h [Triticum aestivum]	-	-	-	-	-	-	-
MSTRG.10752	CBL9	Calcineurin B-like protein 9 [Hordeum vulgare]	-	-	-	-	GO:0005774//vacuolar membrane;GO:0009536//plastid	GO:0046872//metal ion binding	GO:0005976//polysaccharide metabolic process;GO:0006972//hyperosmotic response;GO:0009826//unidimensional cell growth;GO:0010959//regulation of metal ion transport;GO:0019932//second-messenger-mediated signaling;GO:0043479//pigment accumulation in tissues in response to UV light;GO:0045229//external encapsulating structure organization;GO:0048588//developmental cell growth
MSTRG.10772	RUS5	protein root UVB sensitive 5 [Aegilops tauschii subsp. tauschii] [Aegilops tauschii]	-	-	-	-	-	-	-
MSTRG.10779	DDB2	DNA damage-binding protein 2 [Aegilops tauschii subsp. tauschii] [Aegilops tauschii]	Genetic Information Processing;Genetic Information Processing	Folding, sorting and degradation;Replication and repair	ko04120//Ubiquitin mediated proteolysis;ko03420//Nucleotide excision repair	K10140;K10140	GO:0031461//cullin-RING ubiquitin ligase complex;GO:0043231//intracellular membrane-bounded organelle	GO:0003676//nucleic acid binding;GO:0046914//transition metal ion binding	GO:0006259//DNA metabolic process;GO:0032446//protein modification by small protein conjugation;GO:0033554//cellular response to stress
MSTRG.10780	DDB2	Protein DAMAGED DNA-BINDING 2 [Triticum urartu]	Genetic Information Processing;Genetic Information Processing	Folding, sorting and degradation;Replication and repair	ko04120//Ubiquitin mediated proteolysis;ko03420//Nucleotide excision repair	K10140;K10140	GO:0031461//cullin-RING ubiquitin ligase complex;GO:0043231//intracellular membrane-bounded organelle	GO:0003676//nucleic acid binding;GO:0046914//transition metal ion binding	GO:0006259//DNA metabolic process;GO:0032446//protein modification by small protein conjugation;GO:0033554//cellular response to stress
MSTRG.1082	--	40S ribosomal protein S15 [Hordeum vulgare]	Genetic Information Processing	Translation	ko03010//Ribosome	K02958	-	-	-
MSTRG.10820	--	Os07g0270800 [Oryza sativa Japonica Group]	-	-	-	-	-	-	-
MSTRG.1083	ATG18D	autophagy-related protein 18c [Hordeum vulgare]	-	-	-	-	GO:0016020//membrane;GO:0043227//membrane-bounded organelle;GO:0044444//cytoplasmic part	-	GO:0006810//transport;GO:0044248//cellular catabolic process
MSTRG.10832	--	GINS complex protein [Zea mays]	-	-	-	-	GO:0043231//intracellular membrane-bounded organelle	-	GO:0006259//DNA metabolic process
MSTRG.10845	LRK10	rust resistance kinase Lr10-like isoform X1 [Aegilops tauschii subsp. tauschii] [Aegilops tauschii]	-	-	-	-	GO:0043231//intracellular membrane-bounded organelle	GO:0001871//pattern binding;GO:0004672//protein kinase activity;GO:0032550//purine ribonucleoside binding	GO:0006468//protein phosphorylation
MSTRG.10849	--	Rec8-like meiotic cohesion protein [Triticum turgidum]	-	-	-	-	-	-	-
MSTRG.10857	--	hypothetical protein TRIUR3_01690 [Triticum urartu]	-	-	-	-	-	-	-
MSTRG.10861	--	LOW QUALITY PROTEIN: 60 kDa jasmonate-induced protein-like [Elaeis guineensis]	-	-	-	-	-	-	-
MSTRG.10887	IWS1	protein IWS1 [Hordeum vulgare]	-	-	-	-	GO:0043231//intracellular membrane-bounded organelle	GO:0008135//translation factor activity, RNA binding	GO:0006355//regulation of transcription, DNA-templated;GO:0006486//protein glycosylation;GO:0006605//protein targeting;GO:0009696//salicylic acid metabolic process;GO:0009814//defense response, incompatible interaction;GO:0016192//vesicle-mediated transport;GO:0043401//steroid hormone mediated signaling pathway;GO:0061024//membrane organization
MSTRG.10888	--	elongation factor G, mitochondrial-like, partial [Aegilops tauschii subsp. tauschii] [Aegilops tauschii]	-	-	-	-	GO:0043231//intracellular membrane-bounded organelle	GO:0008135//translation factor activity, RNA binding;GO:0017111//nucleoside-triphosphatase activity;GO:0032550//purine ribonucleoside binding	GO:0006414//translational elongation;GO:0010038//response to metal ion
MSTRG.10925	AS	asparagine synthetase [Triticum turgidum subsp. durum] [Triticum turgidum]	Metabolism;Metabolism;Metabolism;Metabolism	Global and overview maps;Global and overview maps;Global and overview maps;Amino acid metabolism	ko01100//Metabolic pathways;ko01110//Biosynthesis of secondary metabolites;ko01230//Biosynthesis of amino acids;ko00250//Alanine, aspartate and glutamate metabolism	K01953;K01953;K01953;K01953	GO:0044424//intracellular part	GO:0016884//carbon-nitrogen ligase activity, with glutamine as amido-N-donor;GO:0032550//purine ribonucleoside binding	GO:0006529//asparagine biosynthetic process;GO:0009064//glutamine family amino acid metabolic process;GO:0009267//cellular response to starvation;GO:0009642//response to light intensity;GO:0009746//response to hexose;GO:0034285//response to disaccharide
MSTRG.1093	--	carboxyl-terminal proteinase [Zea mays]	-	-	-	-	GO:0043231//intracellular membrane-bounded organelle	-	GO:0009755//hormone-mediated signaling pathway;GO:0045491//xylan metabolic process
MSTRG.10939	NCA1	MIR1 [Hordeum vulgare]	-	-	-	-	-	GO:0003824//catalytic activity;GO:0046914//transition metal ion binding	-
MSTRG.10949	--	Os10g0104700, partial [Oryza sativa Japonica Group]	-	-	-	-	-	GO:0046914//transition metal ion binding	-
MSTRG.10953	--	-	-	-	-	-	-	-	-
MSTRG.10954	--	-	-	-	-	-	-	-	-
MSTRG.10967	CSB	DNA repair and recombination protein RAD26 [Hordeum vulgare]	Genetic Information Processing	Replication and repair	ko03420//Nucleotide excision repair	K10841	-	-	-
MSTRG.10974	CSB	DNA repair and recombination protein RAD26 [Hordeum vulgare]	Genetic Information Processing	Replication and repair	ko03420//Nucleotide excision repair	K10841	-	GO:0003824//catalytic activity;GO:0032550//purine ribonucleoside binding	GO:0044260//cellular macromolecule metabolic process;GO:0050896//response to stimulus;GO:0090304//nucleic acid metabolic process
MSTRG.10983	NPC6	Phospholipase C 2 [Hordeum vulgare]	Metabolism;Metabolism;Metabolism;Metabolism;Metabolism	Global and overview maps;Global and overview maps;Lipid metabolism;Carbohydrate metabolism;Lipid metabolism	ko01100//Metabolic pathways;ko01110//Biosynthesis of secondary metabolites;ko00564//Glycerophospholipid metabolism;ko00562//Inositol phosphate metabolism;ko00565//Ether lipid metabolism	K01114;K01114;K01114;K01114;K01114	GO:0016020//membrane	GO:0016788//hydrolase activity, acting on ester bonds	-
MSTRG.10993	At4g14100	Os07g0475000, partial [Oryza sativa Japonica Group]	-	-	-	-	GO:0043231//intracellular membrane-bounded organelle	-	-
MSTRG.10996	RPS5A	40S ribosomal protein S5-1 [Hordeum vulgare]	Genetic Information Processing	Translation	ko03010//Ribosome	K02989	GO:0005911//cell-cell junction;GO:0009536//plastid;GO:0015935//small ribosomal subunit;GO:0030312//external encapsulating structure;GO:0031090//organelle membrane	GO:0003676//nucleic acid binding;GO:0005198//structural molecule activity	GO:0009725//response to hormone;GO:0010467//gene expression
MSTRG.11009	--	Os09g0300100 [Oryza sativa Japonica Group]	-	-	-	-	-	-	-
MSTRG.11013	--	predicted protein [Hordeum vulgare subsp. vulgare] [Hordeum vulgare]	-	-	-	-	-	-	-
MSTRG.11014	--	Peroxidase 12 [Hordeum vulgare]	-	-	-	-	-	-	-
MSTRG.11016	MER3	ATP-dependent DNA helicase MER3 homolog [Setaria italica]	-	-	-	-	-	GO:0004386//helicase activity;GO:0097159//organic cyclic compound binding;GO:1901363//heterocyclic compound binding	GO:0006310//DNA recombination;GO:0007059//chromosome segregation;GO:0051276//chromosome organization;GO:1903046//meiotic cell cycle process
MSTRG.11018	--	monocopper oxidase-like protein SKU5 isoform X3 [Aegilops tauschii subsp. tauschii] [Aegilops tauschii]	-	-	-	-	-	-	-
MSTRG.11038	YLS7	protein trichome birefringence-like 18 [Aegilops tauschii subsp. tauschii] [Aegilops tauschii]	-	-	-	-	GO:0009536//plastid	-	GO:0001101//response to acid chemical;GO:0006498//N-terminal protein lipidation;GO:0006972//hyperosmotic response;GO:0009606//tropism;GO:0009755//hormone-mediated signaling pathway;GO:0010260//animal organ senescence;GO:0019321//pentose metabolic process;GO:0046942//carboxylic acid transport
MSTRG.1104	--	type I inositol polyphosphate 5-phosphatase 10-like isoform X1 [Aegilops tauschii subsp. tauschii] [Aegilops tauschii]	-	-	-	-	-	-	-
MSTRG.11042	--	Aspartate carbamoyltransferase [Actinidia chinensis var. chinensis] [Actinidia chinensis]	-	-	-	-	-	-	-
MSTRG.11043	--	hypothetical protein D1007_24425 [Hordeum vulgare]	-	-	-	-	-	-	-
MSTRG.11048	NIK3	protein NSP-INTERACTING KINASE 3 isoform X1 [Aegilops tauschii subsp. tauschii] [Aegilops tauschii]	-	-	-	-	GO:0031224//intrinsic component of membrane	GO:0004713//protein tyrosine kinase activity;GO:0016628//oxidoreductase activity, acting on the CH-CH group of donors, NAD or NADP as acceptor;GO:0032550//purine ribonucleoside binding	GO:0000226//microtubule cytoskeleton organization;GO:0002252//immune effector process;GO:0003006//developmental process involved in reproduction;GO:0005976//polysaccharide metabolic process;GO:0006468//protein phosphorylation;GO:0006950//response to stress;GO:0009755//hormone-mediated signaling pathway;GO:0009826//unidimensional cell growth;GO:0016032//viral process;GO:0043479//pigment accumulati…
MSTRG.11049	--	Universal stress protein A-like protein [Carex littledalei]	-	-	-	-	-	-	-
MSTRG.11050	--	universal stress protein 5327 [Hordeum vulgare subsp. vulgare] [Hordeum vulgare]	-	-	-	-	GO:0016020//membrane	-	GO:0006605//protein targeting;GO:0006950//response to stress;GO:0010033//response to organic substance
MSTRG.11057	--	carboxyl-terminal proteinase [Zea mays]	-	-	-	-	GO:0043231//intracellular membrane-bounded organelle	-	GO:0009755//hormone-mediated signaling pathway;GO:0045491//xylan metabolic process
MSTRG.11063	--	predicted protein [Hordeum vulgare subsp. vulgare] [Hordeum vulgare]	-	-	-	-	-	-	-
MSTRG.11071	znf511	zinc finger protein 511 [Aegilops tauschii subsp. tauschii] [Aegilops tauschii]	-	-	-	-	-	-	-
MSTRG.11072	--	aspartic and glutamic acid-rich protein-like [Aegilops tauschii subsp. tauschii] [Aegilops tauschii]	-	-	-	-	-	-	-
MSTRG.1108	--	Ubiquitin carboxyl-terminal hydrolase 13 [Hordeum vulgare]	-	-	-	-	-	-	-
MSTRG.11090	--	-	-	-	-	-	-	-	-
MSTRG.11100	RPP13L3	Disease resistance protein RPM1 [Dichanthelium oligosanthes]	-	-	-	-	-	-	-
MSTRG.11107	MAIL3	serine/threonine-protein phosphatase 7 long form homolog [Aegilops tauschii subsp. tauschii] [Aegilops tauschii]	-	-	-	-	-	-	-
MSTRG.1112	UBC1	phosphoethanolamine N-methyltransferase 1-like [Hordeum vulgare]	Genetic Information Processing	Folding, sorting and degradation	ko04120//Ubiquitin mediated proteolysis	K10573	GO:0043231//intracellular membrane-bounded organelle	GO:0019787//ubiquitin-like protein transferase activity;GO:0032550//purine ribonucleoside binding	GO:0006281//DNA repair;GO:0006605//protein targeting;GO:0009887//animal organ morphogenesis;GO:0009909//regulation of flower development;GO:0016574//histone ubiquitination;GO:0019941//modification-dependent protein catabolic process;GO:0046474//glycerophospholipid biosynthetic process;GO:0061024//membrane organization
MSTRG.11122	--	ras-associated and pleckstrin-like proteiny domain-containing protein 1 [Gossypium australe]	-	-	-	-	-	-	-
MSTRG.11134	--	60S ribosomal protein L23 [Hordeum vulgare]	-	-	-	-	-	GO:0016772//transferase activity, transferring phosphorus-containing groups	GO:0008152//metabolic process
MSTRG.11141	Os01g0164600	probable protein phosphatase 2C 1 isoform X1 [Aegilops tauschii subsp. tauschii] [Aegilops tauschii]	-	-	-	-	GO:0009532//plastid stroma	GO:0016791//phosphatase activity;GO:0043169//cation binding	GO:0006468//protein phosphorylation;GO:0006470//protein dephosphorylation;GO:0009416//response to light stimulus;GO:0009668//plastid membrane organization;GO:0016072//rRNA metabolic process;GO:0043269//regulation of ion transport
MSTRG.11173	--	Ectonucleotide pyrophosphatase/phosphodiesterase family member 3 [Hordeum vulgare]	-	-	-	-	GO:0043231//intracellular membrane-bounded organelle	-	GO:0009886//post-embryonic animal morphogenesis;GO:0009888//tissue development;GO:0048437//floral organ development
MSTRG.11190	IDD7	zinc finger protein NUTCRACKER-like [Hordeum vulgare]	-	-	-	-	-	GO:0003824//catalytic activity	GO:0008152//metabolic process
MSTRG.112	--	hypothetical protein D1007_31721 [Hordeum vulgare]	-	-	-	-	-	-	-
MSTRG.11200	--	Os11g0648200 [Oryza sativa Japonica Group]	-	-	-	-	-	-	-
MSTRG.11229	--	hypothetical protein BRADI_2g05545v3 [Brachypodium distachyon]	-	-	-	-	-	-	-
MSTRG.11235	--	Survival of motor neuron-related-splicing factor 30 [Hordeum vulgare]	Genetic Information Processing	Transcription	ko03040//Spliceosome	K12839	GO:0043231//intracellular membrane-bounded organelle	-	GO:0006396//RNA processing;GO:0045491//xylan metabolic process
MSTRG.11239	--	hypothetical protein D1007_56333 [Hordeum vulgare]	-	-	-	-	-	-	-
MSTRG.11267	--	F-box protein At2g05970-like [Aegilops tauschii subsp. tauschii] [Aegilops tauschii]	-	-	-	-	-	-	-
MSTRG.11296	--	40S ribosomal protein S5-1 [Hordeum vulgare]	-	-	-	-	-	-	-
MSTRG.11298	--	Cytochrome P450 71D8 [Hordeum vulgare]	-	-	-	-	-	-	-
MSTRG.11301	MSH7	MutS7 [Hordeum vulgare]	Genetic Information Processing	Replication and repair	ko03430//Mismatch repair	K08737	GO:0043231//intracellular membrane-bounded organelle	GO:0003690//double-stranded DNA binding;GO:0032550//purine ribonucleoside binding	GO:0006260//DNA replication;GO:0006281//DNA repair;GO:0006305//DNA alkylation;GO:0010629//negative regulation of gene expression;GO:0034968//histone lysine methylation;GO:0048580//regulation of post-embryonic development;GO:0051052//regulation of DNA metabolic process;GO:0070192//chromosome organization involved in meiotic cell cycle;GO:1901990//regulation of mitotic cell cycle phase transition;G…
MSTRG.11302	MSH7	MutS7 [Hordeum vulgare]	Genetic Information Processing	Replication and repair	ko03430//Mismatch repair	K08737	-	-	-
MSTRG.11310	--	protein TRAUCO-like [Hordeum vulgare]	-	-	-	-	-	-	-
MSTRG.11318	--	hypothetical protein D1007_46503 [Hordeum vulgare]	-	-	-	-	-	-	-
MSTRG.11320	--	Calcium-dependent protein kinase 14 [Zea mays]	-	-	-	-	-	-	-
MSTRG.11328	SSG4	embryo defective 2410 [Zea mays]	-	-	-	-	-	-	-
MSTRG.11332	--	-	-	-	-	-	-	-	-
MSTRG.11367	--	-	-	-	-	-	-	-	-
MSTRG.11368	--	mitogen-activated protein kinase kinase kinase NPK1-like [Hordeum vulgare]	Cellular Processes	Transport and catabolism	ko04144//Endocytosis	K12486	-	-	-
MSTRG.11370	--	myosin-3 [Asparagus officinalis]	-	-	-	-	-	-	GO:0006342//chromatin silencing
MSTRG.1138	ARSA1	ATPase GET3 [Hordeum vulgare]	-	-	-	-	GO:0009532//plastid stroma	GO:0019829//cation-transporting ATPase activity;GO:0032550//purine ribonucleoside binding	GO:0006812//cation transport;GO:0006820//anion transport
MSTRG.11394	BOR4	boron transporter [Hordeum vulgare]	-	-	-	-	GO:0031224//intrinsic component of membrane	-	GO:0006820//anion transport
MSTRG.11395	TPP2	probable trehalose-phosphate phosphatase 2 isoform X2 [Aegilops tauschii subsp. tauschii] [Aegilops tauschii]	Metabolism;Metabolism;Metabolism	Global and overview maps;Global and overview maps;Carbohydrate metabolism	ko01100//Metabolic pathways;ko01110//Biosynthesis of secondary metabolites;ko00500//Starch and sucrose metabolism	K01087;K01087;K01087	-	GO:0019203//carbohydrate phosphatase activity	GO:0005991//trehalose metabolic process;GO:0006796//phosphate-containing compound metabolic process;GO:0050896//response to stimulus
MSTRG.11403	--	hypothetical protein D1007_58300 [Hordeum vulgare]	-	-	-	-	-	-	-
MSTRG.11404	--	-	-	-	-	-	-	-	-
MSTRG.11405	--	-	-	-	-	-	-	-	-
MSTRG.1141	CYCB1-1	OSJNBa0027O01.4 [Oryza sativa Japonica Group]	-	-	-	-	-	-	-
MSTRG.11411	KIN7D	phosphoethanolamine N-methyltransferase 1-like [Hordeum vulgare]	-	-	-	-	GO:0044464//cell part	GO:0043167//ion binding	-
MSTRG.11416	--	Zinc finger, RING/FYVE/PHD-type [Parasponia andersonii]	-	-	-	-	-	-	-
MSTRG.11424	--	hypothetical protein D1007_04439 [Hordeum vulgare]	-	-	-	-	-	-	-
MSTRG.11446	--	predicted protein [Hordeum vulgare subsp. vulgare] [Hordeum vulgare]	-	-	-	-	-	-	-
MSTRG.11455	--	PREDICTED: holotricin-3-like isoform X1 [Oryza brachyantha]	-	-	-	-	-	-	-
MSTRG.11458	--	-	-	-	-	-	-	-	-
MSTRG.11479	--	Aspartic proteinase nepenthesin-1 [Hordeum vulgare]	-	-	-	-	-	-	-
MSTRG.11488	--	Vacuolar protein sorting-associated protein 11-like protein [Hordeum vulgare]	-	-	-	-	-	GO:0005488//binding	-
MSTRG.11489	--	protein ALP1-like [Setaria italica]	-	-	-	-	-	-	-
MSTRG.11503	--	Serine/threonine-protein phosphatase 5 [Triticum urartu]	-	-	-	-	-	-	-
MSTRG.11507	--	early nodulin-93-like [Hordeum vulgare]	-	-	-	-	-	-	-
MSTRG.11517	--	-	-	-	-	-	-	-	-
MSTRG.11536	MGLL	monoglyceride lipase [Hordeum vulgare]	-	-	-	-	-	GO:0016298//lipase activity	GO:0001101//response to acid chemical;GO:0006972//hyperosmotic response;GO:0010243//response to organonitrogen compound
MSTRG.11540	PGM	phosphoglycerate mutase-like protein 1 [Aegilops tauschii subsp. tauschii] [Aegilops tauschii]	-	-	-	-	GO:0009536//plastid	-	-
MSTRG.11547	SEN1	helicase SEN1-like [Aegilops tauschii subsp. tauschii] [Aegilops tauschii]	-	-	-	-	-	-	-
MSTRG.11556	--	-	-	-	-	-	-	-	-
MSTRG.11557	--	-	-	-	-	-	-	-	-
MSTRG.1156	--	polyamine-modulated factor 1-binding protein [Parasponia andersonii]	-	-	-	-	GO:0009536//plastid	-	-
MSTRG.11563	--	Os01g0217400 [Oryza sativa Japonica Group]	-	-	-	-	-	-	-
MSTRG.11574	HI_0077	DUF455 family protein [Zea mays]	-	-	-	-	-	-	-
MSTRG.11575	GTE4	transcription factor GTE4-like [Hordeum vulgare]	-	-	-	-	-	GO:0016740//transferase activity	GO:0010467//gene expression;GO:0016570//histone modification;GO:0034645//cellular macromolecule biosynthetic process;GO:0050794//regulation of cellular process
MSTRG.11595	--	protein FAR1-RELATED SEQUENCE 11-like [Aegilops tauschii subsp. tauschii] [Aegilops tauschii]	-	-	-	-	-	-	-
MSTRG.116	--	hypothetical protein D1007_31721 [Hordeum vulgare]	-	-	-	-	-	-	-
MSTRG.11608	--	hypothetical protein D1007_48094 [Hordeum vulgare]	-	-	-	-	-	-	-
MSTRG.1162	AGDP1	DUF724 domain-containing protein 3-like isoform X2 [Aegilops tauschii subsp. tauschii] [Aegilops tauschii]	-	-	-	-	-	-	-
MSTRG.11623	--	Ectonucleotide pyrophosphatase/phosphodiesterase family member 3 [Hordeum vulgare]	-	-	-	-	GO:0043231//intracellular membrane-bounded organelle	-	GO:0009886//post-embryonic animal morphogenesis;GO:0009888//tissue development;GO:0048437//floral organ development
MSTRG.11634	--	-	-	-	-	-	-	-	-
MSTRG.11640	--	hAT dimerisation domain-containing protein -like [Oryza sativa Japonica Group]	-	-	-	-	-	GO:0005488//binding	-
MSTRG.11642	--	hypothetical protein D1007_29002 [Hordeum vulgare]	-	-	-	-	-	-	-
MSTRG.11655	--	-	-	-	-	-	-	-	-
MSTRG.11669	MSH1	DNA mismatch repair protein mutS [Hordeum vulgare]	-	-	-	-	GO:0009536//plastid	GO:0003690//double-stranded DNA binding;GO:0016620//oxidoreductase activity, acting on the aldehyde or oxo group of donors, NAD or NADP as acceptor;GO:0032550//purine ribonucleoside binding	GO:0000725//recombinational repair;GO:0006260//DNA replication;GO:0006305//DNA alkylation;GO:0006355//regulation of transcription, DNA-templated;GO:0007005//mitochondrion organization;GO:0007049//cell cycle;GO:0016458//gene silencing;GO:0034968//histone lysine methylation;GO:0048229//gametophyte development;GO:0051052//regulation of DNA metabolic process
MSTRG.11689	--	-	-	-	-	-	-	-	-
MSTRG.11691	--	centrosome-associated protein CEP250-like [Aegilops tauschii subsp. tauschii] [Aegilops tauschii]	-	-	-	-	-	-	-
MSTRG.11692	At1g56130	embryogenesis-associated protein EMB8-like [Hordeum vulgare]	-	-	-	-	GO:0005911//cell-cell junction;GO:0016020//membrane	GO:0016772//transferase activity, transferring phosphorus-containing groups	GO:0030001//metal ion transport
MSTRG.11694	--	-	-	-	-	-	-	-	-
MSTRG.11699	CCR1	Bifunctional dihydroflavonol 4-reductase/flavanone 4-reductase [Hordeum vulgare]	-	-	-	-	-	GO:0048037//cofactor binding	-
MSTRG.117	--	hypothetical protein D1007_31721 [Hordeum vulgare]	-	-	-	-	-	-	-
MSTRG.11712	--	predicted protein [Hordeum vulgare subsp. vulgare] [Hordeum vulgare]	-	-	-	-	-	-	-
MSTRG.1172	--	Os05g0182900 [Oryza sativa Japonica Group]	-	-	-	-	-	-	-
MSTRG.11724	--	phosphoethanolamine N-methyltransferase 1-like [Hordeum vulgare]	-	-	-	-	-	-	-
MSTRG.11750	--	-	-	-	-	-	-	-	-
MSTRG.11751	--	-	-	-	-	-	-	-	-
MSTRG.11771	--	-	-	-	-	-	-	-	-
MSTRG.11773	--	hypothetical protein D1007_45901 [Hordeum vulgare]	-	-	-	-	-	-	-
MSTRG.11774	RE1	PH01B001I13.11 [Phyllostachys edulis]	-	-	-	-	-	-	-
MSTRG.11775	eri2	ERI1 exoribonuclease 2-like [Aegilops tauschii subsp. tauschii] [Aegilops tauschii]	-	-	-	-	-	-	-
MSTRG.11777	--	F-box domain containing protein [Oryza sativa Japonica Group]	-	-	-	-	-	-	-
MSTRG.11781	--	DNA-directed DNA polymerase [Handroanthus impetiginosus]	-	-	-	-	-	-	-
MSTRG.11795	MGP	zinc finger protein NUTCRACKER-like [Hordeum vulgare]	-	-	-	-	GO:0043231//intracellular membrane-bounded organelle	GO:0043169//cation binding	GO:0006355//regulation of transcription, DNA-templated;GO:0006811//ion transport;GO:0007568//aging;GO:0009648//photoperiodism;GO:0048364//root development;GO:0048506//regulation of timing of meristematic phase transition
MSTRG.1181	--	-	-	-	-	-	-	-	-
MSTRG.11828	--	-	-	-	-	-	-	-	-
MSTRG.1183	cwc-26	BUD13 homolog [Aegilops tauschii subsp. tauschii] [Aegilops tauschii]	-	-	-	-	GO:0043231//intracellular membrane-bounded organelle;GO:0044444//cytoplasmic part	-	-
MSTRG.1184	FMOGS-OX5	PREDICTED: flavin-containing monooxygenase FMO GS-OX-like 5 [Prunus mume]	-	-	-	-	-	GO:0000166//nucleotide binding;GO:0016709//oxidoreductase activity, acting on paired donors, with incorporation or reduction of molecular oxygen, NAD(P)H as one donor, and incorporation of one atom of oxygen	GO:0000097//sulfur amino acid biosynthetic process;GO:0008610//lipid biosynthetic process;GO:0009683//indoleacetic acid metabolic process;GO:0019758//glycosinolate biosynthetic process;GO:0044255//cellular lipid metabolic process
MSTRG.11848	Os01g0252200	zinc finger CCCH domain-containing protein 3 [Aegilops tauschii subsp. tauschii] [Aegilops tauschii]	-	-	-	-	-	-	-
MSTRG.11851	At4g15545	40s ribosomal protein s5-1 [Hordeum vulgare]	-	-	-	-	-	GO:0005215//transporter activity	GO:0006468//protein phosphorylation;GO:0006970//response to osmotic stress;GO:0009416//response to light stimulus;GO:0009746//response to hexose;GO:0042044//fluid transport;GO:0042743//hydrogen peroxide metabolic process;GO:0043269//regulation of ion transport;GO:0048509//regulation of meristem development
MSTRG.11857	--	-	-	-	-	-	-	-	-
MSTRG.11875	--	predicted protein [Hordeum vulgare subsp. vulgare] [Hordeum vulgare]	-	-	-	-	-	-	-
MSTRG.11880	--	Leucoanthocyanidin reductase [Hordeum vulgare]	-	-	-	-	-	-	-
MSTRG.11881	--	Leucoanthocyanidin reductase [Hordeum vulgare]	-	-	-	-	-	-	-
MSTRG.11888	--	nuclear speckle splicing regulatory protein 1-like [Hordeum vulgare]	-	-	-	-	-	-	-
MSTRG.11892	--	Os11g0648200 [Oryza sativa Japonica Group]	-	-	-	-	-	-	-
MSTRG.11893	--	-	-	-	-	-	-	-	-
MSTRG.11899	--	nucleolar and coiled-body phosphoprotein 1-like [Aegilops tauschii subsp. tauschii] [Aegilops tauschii]	-	-	-	-	-	-	-
MSTRG.11905	--	hypothetical protein D1007_05548 [Hordeum vulgare]	-	-	-	-	-	-	-
MSTRG.11908	--	hypothetical protein D1007_26087 [Hordeum vulgare]	-	-	-	-	-	-	-
MSTRG.11919	--	replication protein a 32 kda subunit a-like isoform x1 [Hordeum vulgare]	-	-	-	-	-	-	-
MSTRG.11922	--	ubiquitin-like-specific protease ESD4 [Hordeum vulgare]	-	-	-	-	-	-	-
MSTRG.11923	--	hypothetical protein D1007_27999 [Hordeum vulgare]	-	-	-	-	-	-	-
MSTRG.11924	--	hypothetical protein D1007_27999 [Hordeum vulgare]	-	-	-	-	-	-	-
MSTRG.11935	--	OSJNBa0004B13.7 [Oryza sativa Japonica Group]	-	-	-	-	GO:0031984//organelle subcompartment;GO:0043231//intracellular membrane-bounded organelle	GO:0016740//transferase activity	GO:0070192//chromosome organization involved in meiotic cell cycle
MSTRG.11938	--	OSJNBa0004B13.7 [Oryza sativa Japonica Group]	-	-	-	-	GO:0031984//organelle subcompartment;GO:0043231//intracellular membrane-bounded organelle	GO:0016740//transferase activity	GO:0070192//chromosome organization involved in meiotic cell cycle
MSTRG.11942	--	trna (guanine -n)-dimethyltransferase [Hordeum vulgare]	-	-	-	-	-	-	-
MSTRG.11946	--	D-3-phosphoglycerate dehydrogenase, chloroplastic [Hordeum vulgare]	-	-	-	-	-	-	-
MSTRG.11947	--	Peptide chain release factor 1 [Hordeum vulgare]	-	-	-	-	-	-	-
MSTRG.11949	--	zinc finger MYM-type protein 1-like [Aegilops tauschii subsp. tauschii] [Aegilops tauschii]	-	-	-	-	-	-	-
MSTRG.11950	--	predicted protein [Hordeum vulgare subsp. vulgare] [Hordeum vulgare]	-	-	-	-	-	-	-
MSTRG.11951	--	Retrovirus-related Pol polyprotein from transposon TNT 1-94 [Triticum urartu]	-	-	-	-	-	-	-
MSTRG.11952	--	ubiquitin-like modifier-activating enzyme 5 isoform X1 [Oryza sativa Japonica Group]	-	-	-	-	-	-	-
MSTRG.11955	--	predicted protein [Hordeum vulgare subsp. vulgare] [Hordeum vulgare]	-	-	-	-	-	-	-
MSTRG.11975	AMI1	Zinc transporter 10 [Triticum urartu]	Metabolism;Metabolism;Metabolism;Metabolism	Global and overview maps;Amino acid metabolism;Amino acid metabolism;Amino acid metabolism	ko01100//Metabolic pathways;ko00380//Tryptophan metabolism;ko00330//Arginine and proline metabolism;ko00360//Phenylalanine metabolism	K01426;K01426;K01426;K01426	GO:0044444//cytoplasmic part	GO:0016811//hydrolase activity, acting on carbon-nitrogen (but not peptide) bonds, in linear amides;GO:0016879//ligase activity, forming carbon-nitrogen bonds	GO:0006355//regulation of transcription, DNA-templated;GO:0009683//indoleacetic acid metabolic process;GO:0009887//animal organ morphogenesis;GO:0019758//glycosinolate biosynthetic process;GO:0048869//cellular developmental process
MSTRG.11978	--	-	-	-	-	-	-	-	-
MSTRG.11987	MFP2	Disease resistance protein RPM1 [Triticum urartu]	Metabolism;Metabolism;Metabolism;Metabolism;Metabolism	Global and overview maps;Global and overview maps;Global and overview maps;Lipid metabolism;Lipid metabolism	ko01100//Metabolic pathways;ko01110//Biosynthesis of secondary metabolites;ko01212//Fatty acid metabolism;ko00592//alpha-Linolenic acid metabolism;ko00071//Fatty acid degradation	K10527;K10527;K10527;K10527;K10527	GO:0005777//peroxisome;GO:0005911//cell-cell junction;GO:0030312//external encapsulating structure;GO:0043232//intracellular non-membrane-bounded organelle	GO:0016616//oxidoreductase activity, acting on the CH-OH group of donors, NAD or NADP as acceptor;GO:0016836//hydro-lyase activity;GO:0016856//racemase and epimerase activity, acting on hydroxy acids and derivatives;GO:0016863//intramolecular oxidoreductase activity, transposing C=C bonds;GO:0048037//cofactor binding	GO:0006511//ubiquitin-dependent protein catabolic process;GO:0006996//organelle organization;GO:0009062//fatty acid catabolic process;GO:0009404//toxin metabolic process;GO:0035966//response to topologically incorrect protein;GO:0043248//proteasome assembly
MSTRG.12023	--	Alpha/Beta hydrolase fold containing protein [Trema orientale]	-	-	-	-	GO:0042579//microbody	-	-
MSTRG.1204	--	type I inositol polyphosphate 5-phosphatase 10-like isoform X1 [Aegilops tauschii subsp. tauschii] [Aegilops tauschii]	Metabolism;Metabolism	Global and overview maps;Nucleotide metabolism	ko01100//Metabolic pathways;ko00240//Pyrimidine metabolism	K01489;K01489	-	-	-
MSTRG.12043	--	Proteasome subunit beta type-6 [Hordeum vulgare]	-	-	-	-	-	-	-
MSTRG.12077	--	-	-	-	-	-	-	-	-
MSTRG.12079	--	Os01g0275950 [Oryza sativa Japonica Group]	-	-	-	-	-	-	-
MSTRG.12086	--	centromere protein O [Carex littledalei]	-	-	-	-	-	-	-
MSTRG.12087	--	hypothetical protein D1007_10235 [Hordeum vulgare]	-	-	-	-	-	-	-
MSTRG.12093	EZ3	enhancer of zeste 1 [Hordeum vulgare]	Metabolism;Metabolism	Global and overview maps;Amino acid metabolism	ko01100//Metabolic pathways;ko00310//Lysine degradation	K11430;K11430	GO:0043231//intracellular membrane-bounded organelle	-	-
MSTRG.12102	--	predicted protein [Hordeum vulgare subsp. vulgare] [Hordeum vulgare]	-	-	-	-	-	-	-
MSTRG.12104	--	CCR4-NOT transcription complex subunit 3 [Hordeum vulgare]	-	-	-	-	-	-	-
MSTRG.12112	--	plant/T10F18-100 protein [Zea mays]	-	-	-	-	-	-	-
MSTRG.12139	--	hypothetical protein D1007_61721 [Hordeum vulgare]	-	-	-	-	-	-	-
MSTRG.12142	--	hypothetical protein D1007_26364 [Hordeum vulgare]	-	-	-	-	-	-	-
MSTRG.12148	--	uncharacterized protein LOC109780774 [Aegilops tauschii subsp. tauschii] [Aegilops tauschii]	-	-	-	-	-	-	-
MSTRG.1215	--	LINE-1 retrotransposable element ORF2 protein [Zea mays]	-	-	-	-	-	-	-
MSTRG.12150	--	predicted protein [Hordeum vulgare subsp. vulgare] [Hordeum vulgare]	-	-	-	-	-	-	-
MSTRG.12154	--	UDP-sugar-dependent glycosyltransferase 52 [Hordeum vulgare]	-	-	-	-	-	-	-
MSTRG.12155	--	40S ribosomal protein S3a [Hordeum vulgare]	-	-	-	-	-	-	-
MSTRG.12161	--	protein LNK4-like [Aegilops tauschii subsp. tauschii] [Aegilops tauschii]	-	-	-	-	-	-	-
MSTRG.12168	--	-	-	-	-	-	-	-	-
MSTRG.12178	--	Polyubiquitin 4 [Hordeum vulgare]	-	-	-	-	-	-	-
MSTRG.12180	--	Calreticulin-3 [Hordeum vulgare]	-	-	-	-	-	-	-
MSTRG.12182	--	40S ribosomal protein S24-2 [Hordeum vulgare]	-	-	-	-	-	-	-
MSTRG.12190	--	Os10g0351414 [Oryza sativa Japonica Group]	-	-	-	-	-	-	-
MSTRG.12191	TY3B-G	polyprotein [Hordeum vulgare subsp. vulgare] [Hordeum vulgare]	-	-	-	-	-	-	-
MSTRG.1220	--	-	-	-	-	-	-	-	-
MSTRG.12211	--	hAT transposon superfamily protein [Zea mays]	-	-	-	-	-	-	-
MSTRG.12212	--	grf zinc finger family expressed [Hordeum vulgare]	-	-	-	-	-	-	-
MSTRG.12213	--	Transcription factor S-II domain containing protein [Hordeum vulgare]	-	-	-	-	-	-	-
MSTRG.12215	--	grf zinc finger family expressed [Hordeum vulgare]	-	-	-	-	-	-	-
MSTRG.12216	--	-	-	-	-	-	-	-	-
MSTRG.12226	--	WAS/WASL-interacting protein family member 3-like isoform X1 [Aegilops tauschii subsp. tauschii] [Aegilops tauschii]	-	-	-	-	-	-	-
MSTRG.12230	--	Retrovirus-related Pol polyprotein LINE-1 [Zea mays]	-	-	-	-	-	-	-
MSTRG.1224	--	-	-	-	-	-	-	-	-
MSTRG.12243	--	hypothetical protein D1007_08646 [Hordeum vulgare]	-	-	-	-	-	-	-
MSTRG.12247	At4g02530	thylakoid lumenal 16.5 kDa protein, chloroplastic [Aegilops tauschii subsp. tauschii] [Aegilops tauschii]	-	-	-	-	GO:0009526//plastid envelope;GO:0009532//plastid stroma;GO:0031978//plastid thylakoid lumen;GO:0044434//chloroplast part	-	GO:0006139//nucleobase-containing compound metabolic process;GO:0006796//phosphate-containing compound metabolic process;GO:0006952//defense response;GO:0008299//isoprenoid biosynthetic process;GO:0009725//response to hormone;GO:0019438//aromatic compound biosynthetic process;GO:0019637//organophosphate metabolic process;GO:0051186//cofactor metabolic process;GO:0051707//response to other organis…
MSTRG.12249	--	-	-	-	-	-	-	-	-
MSTRG.1225	--	predicted protein [Hordeum vulgare subsp. vulgare] [Hordeum vulgare]	-	-	-	-	-	-	-
MSTRG.12261	--	nodal modulator 1 [Hordeum vulgare]	-	-	-	-	GO:0005618//cell wall;GO:0031090//organelle membrane;GO:0043231//intracellular membrane-bounded organelle	GO:0005488//binding	GO:0006498//N-terminal protein lipidation
MSTRG.12267	--	hypothetical protein D1007_42739 [Hordeum vulgare]	-	-	-	-	-	-	-
MSTRG.12273	--	hypothetical protein D1007_02271 [Hordeum vulgare]	-	-	-	-	-	-	-
MSTRG.12281	--	predicted protein [Hordeum vulgare subsp. vulgare] [Hordeum vulgare]	-	-	-	-	-	-	-
MSTRG.12284	--	hAT family dimerisation domain containing protein [Oryza sativa Japonica Group]	-	-	-	-	-	-	-
MSTRG.12285	--	H0811D08.9 [Oryza sativa]	-	-	-	-	-	-	-
MSTRG.12287	--	centromere protein O [Carex littledalei]	-	-	-	-	-	-	-
MSTRG.12306	--	predicted protein [Hordeum vulgare subsp. vulgare] [Hordeum vulgare]	-	-	-	-	-	-	-
MSTRG.12308	--	predicted protein [Hordeum vulgare subsp. vulgare] [Hordeum vulgare]	-	-	-	-	-	-	-
MSTRG.12313	--	predicted protein [Hordeum vulgare subsp. vulgare] [Hordeum vulgare]	-	-	-	-	-	-	-
MSTRG.12316	pol	polyprotein [Hordeum vulgare subsp. vulgare] [Hordeum vulgare]	-	-	-	-	-	-	-
MSTRG.12319	EMB3004	Bifunctional 3-dehydroquinate dehydratase/shikimate dehydrogenase, chloroplastic [Triticum urartu]	Metabolism;Metabolism;Metabolism;Metabolism	Global and overview maps;Global and overview maps;Global and overview maps;Amino acid metabolism	ko01100//Metabolic pathways;ko01110//Biosynthesis of secondary metabolites;ko01230//Biosynthesis of amino acids;ko00400//Phenylalanine, tyrosine and tryptophan biosynthesis	K13832;K13832;K13832;K13832	GO:0009532//plastid stroma	GO:0000166//nucleotide binding;GO:0016616//oxidoreductase activity, acting on the CH-OH group of donors, NAD or NADP as acceptor;GO:0016836//hydro-lyase activity	GO:0003006//developmental process involved in reproduction;GO:0008652//cellular amino acid biosynthetic process;GO:0032787//monocarboxylic acid metabolic process;GO:0046942//carboxylic acid transport
MSTRG.12331	--	40S ribosomal protein S5-1 [Hordeum vulgare]	-	-	-	-	-	-	-
MSTRG.12332	--	-	-	-	-	-	-	-	-
MSTRG.12334	--	predicted protein [Hordeum vulgare subsp. vulgare] [Hordeum vulgare]	-	-	-	-	-	-	-
MSTRG.12335	EHD3	Methyl-CpG-binding domain-containing protein 9 [Triticum urartu]	-	-	-	-	GO:0043231//intracellular membrane-bounded organelle	-	-
MSTRG.12345	Os01g0549400	DEAD-box ATP-dependent RNA helicase [Hordeum vulgare]	Genetic Information Processing	Transcription	ko03040//Spliceosome	K12823	GO:0043231//intracellular membrane-bounded organelle	GO:0003676//nucleic acid binding;GO:0003724//RNA helicase activity;GO:0004672//protein kinase activity;GO:0032550//purine ribonucleoside binding;GO:0042623//ATPase activity, coupled	GO:0006305//DNA alkylation;GO:0006464//cellular protein modification process;GO:0006796//phosphate-containing compound metabolic process;GO:0016072//rRNA metabolic process;GO:0071555//cell wall organization
MSTRG.12346	--	translation initiation factor IF-2 [Hordeum vulgare]	-	-	-	-	GO:0043231//intracellular membrane-bounded organelle	-	GO:0006026//aminoglycan catabolic process;GO:0043207//response to external biotic stimulus;GO:0044036//cell wall macromolecule metabolic process
MSTRG.12355	--	-	-	-	-	-	-	-	-
MSTRG.12357	--	probable L-ascorbate peroxidase 6, chloroplastic [Aegilops tauschii subsp. tauschii] [Aegilops tauschii]	-	-	-	-	-	-	-
MSTRG.1236	--	Zinc finger CCCH domain-containing protein 43 [Hordeum vulgare]	-	-	-	-	-	-	-
MSTRG.12361	CIPK8	CBL-interacting protein kinase 8 [Hordeum vulgare]	-	-	-	-	-	-	-
MSTRG.12362	CIPK8	CBL-interacting serine/threonine-protein kinase 8 [Zea mays]	-	-	-	-	-	-	-
MSTRG.12368	AIP2	DEAD-box ATP-dependent RNA helicase 15-like isoform X1 [Aegilops tauschii subsp. tauschii] [Aegilops tauschii]	Genetic Information Processing;Genetic Information Processing;Genetic Information Processing	Transcription;Translation;Translation	ko03040//Spliceosome;ko03013//RNA transport;ko03015//mRNA surveillance pathway	K12812;K12812;K12812	-	GO:0017111//nucleoside-triphosphatase activity;GO:0032550//purine ribonucleoside binding	-
MSTRG.12369	--	-	-	-	-	-	-	-	-
MSTRG.12372	--	phosphoethanolamine N-methyltransferase 1-like [Hordeum vulgare]	-	-	-	-	-	-	-
MSTRG.12378	--	magnesium-dependent phosphatase 1 [Oryza sativa Japonica Group]	-	-	-	-	-	-	-
MSTRG.12379	RTNLB8	Reticulon-like protein B9 [Hordeum vulgare]	-	-	-	-	GO:0043231//intracellular membrane-bounded organelle;GO:0044425//membrane part	-	GO:0006605//protein targeting;GO:0009891//positive regulation of biosynthetic process;GO:0043067//regulation of programmed cell death
MSTRG.12381	--	magmas-like protein [Panicum miliaceum]	-	-	-	-	-	-	-
MSTRG.12388	--	-	-	-	-	-	-	-	-
MSTRG.12389	--	-	-	-	-	-	-	-	-
MSTRG.12391	--	predicted protein [Hordeum vulgare subsp. vulgare] [Hordeum vulgare]	-	-	-	-	-	-	-
MSTRG.12405	NLP3	Protein NLP3 [Hordeum vulgare]	-	-	-	-	GO:0043231//intracellular membrane-bounded organelle	-	GO:0001101//response to acid chemical;GO:0006950//response to stress;GO:0042126//nitrate metabolic process
MSTRG.12406	BAM1	beta-amylase 8 [Hordeum vulgare]	Metabolism;Metabolism;Metabolism	Global and overview maps;Global and overview maps;Carbohydrate metabolism	ko01100//Metabolic pathways;ko01110//Biosynthesis of secondary metabolites;ko00500//Starch and sucrose metabolism	K01177;K01177;K01177	GO:0009536//plastid;GO:0016020//membrane	GO:0004672//protein kinase activity;GO:0005102//signaling receptor binding;GO:0016160//amylase activity	GO:0000226//microtubule cytoskeleton organization;GO:0003006//developmental process involved in reproduction;GO:0005982//starch metabolic process;GO:0006464//cellular protein modification process;GO:0006950//response to stress;GO:0007165//signal transduction;GO:0009826//unidimensional cell growth;GO:0009933//meristem structural organization;GO:0043479//pigment accumulation in tissues in response …
MSTRG.12413	--	predicted protein [Hordeum vulgare subsp. vulgare] [Hordeum vulgare]	-	-	-	-	-	-	-
MSTRG.12415	--	predicted protein [Hordeum vulgare subsp. vulgare] [Hordeum vulgare]	-	-	-	-	-	-	-
MSTRG.12416	--	PREDICTED: LOC110410970 isoform [Prunus dulcis]	-	-	-	-	-	-	-
MSTRG.12421	At1g10910	pentatricopeptide repeat-containing protein [Hordeum vulgare]	-	-	-	-	GO:0009536//plastid	-	-
MSTRG.12428	gdh	NADP-specific glutamate dehydrogenase isoform X1 [Aegilops tauschii subsp. tauschii] [Aegilops tauschii]	Metabolism;Metabolism;Metabolism;Metabolism	Global and overview maps;Amino acid metabolism;Energy metabolism;Amino acid metabolism	ko01100//Metabolic pathways;ko00250//Alanine, aspartate and glutamate metabolism;ko00910//Nitrogen metabolism;ko00220//Arginine biosynthesis	K00262;K00262;K00262;K00262	GO:0009536//plastid	GO:0016639//oxidoreductase activity, acting on the CH-NH2 group of donors, NAD or NADP as acceptor	GO:0006596//polyamine biosynthetic process;GO:0045491//xylan metabolic process
MSTRG.1243	--	-	-	-	-	-	-	-	-
MSTRG.12433	VTI13	Vesicle transport v-SNARE 13 [Hordeum vulgare]	Genetic Information Processing	Folding, sorting and degradation	ko04130//SNARE interactions in vesicular transport	K08493	-	-	-
MSTRG.12437	--	sulfite reductase [Hordeum vulgare]	-	-	-	-	-	-	-
MSTRG.12441	--	WAS/WASL-interacting protein family member 3-like [Aegilops tauschii subsp. tauschii] [Aegilops tauschii]	-	-	-	-	-	-	-
MSTRG.12445	--	AP3-complex subunit beta-A [Panicum hallii]	Metabolism;Metabolism	Global and overview maps;Metabolism of cofactors and vitamins	ko01100//Metabolic pathways;ko00790//Folate biosynthesis	K01495;K01495	-	-	-
MSTRG.1245	--	unnamed protein product [Triticum turgidum subsp. durum] [Triticum turgidum]	Genetic Information Processing	Folding, sorting and degradation	ko04120//Ubiquitin mediated proteolysis	K10581	-	-	-
MSTRG.12450	--	-	-	-	-	-	-	-	-
MSTRG.12451	jmjd4	jmjC domain-containing protein 4 [Hordeum vulgare]	-	-	-	-	-	GO:0003824//catalytic activity	GO:0006464//cellular protein modification process;GO:0006996//organelle organization
MSTRG.12453	--	carboxyl-terminal proteinase-like protein [Oryza sativa Japonica Group]	-	-	-	-	GO:0043231//intracellular membrane-bounded organelle	-	GO:0009755//hormone-mediated signaling pathway;GO:0045491//xylan metabolic process
MSTRG.12455	--	transposon protein [Oryza sativa f. spontanea]	-	-	-	-	-	-	-
MSTRG.12456	--	nucleolar and coiled-body phosphoprotein 1-like [Aegilops tauschii subsp. tauschii] [Aegilops tauschii]	-	-	-	-	-	-	-
MSTRG.12460	ABCG53	Pleiotropic drug resistance protein 4 [Hordeum vulgare]	-	-	-	-	GO:0031224//intrinsic component of membrane;GO:0043231//intracellular membrane-bounded organelle	GO:0015604//organic phosphonate transmembrane transporter activity;GO:0017111//nucleoside-triphosphatase activity;GO:0032550//purine ribonucleoside binding	GO:0001101//response to acid chemical;GO:0006952//defense response;GO:0007165//signal transduction;GO:0009607//response to biotic stimulus;GO:0009725//response to hormone;GO:0051704//multi-organism process;GO:0071702//organic substance transport;GO:1901700//response to oxygen-containing compound
MSTRG.12477	Os01g0572100	Zinc finger CCCH domain-containing protein 7 [Hordeum vulgare]	-	-	-	-	GO:0043231//intracellular membrane-bounded organelle	GO:0003676//nucleic acid binding;GO:0016787//hydrolase activity;GO:0043169//cation binding	GO:0003006//developmental process involved in reproduction
MSTRG.12487	BHLH41	helix-loop-helix DNA-binding domain containing protein [Zea mays]	-	-	-	-	-	GO:0005488//binding	GO:0010243//response to organonitrogen compound;GO:0010468//regulation of gene expression
MSTRG.12488	--	hypothetical protein D1007_43589 [Hordeum vulgare]	-	-	-	-	-	-	-
MSTRG.12494	EAF1B	chromatin modification-related protein EAF1 B-like [Aegilops tauschii subsp. tauschii] [Aegilops tauschii]	-	-	-	-	-	-	-
MSTRG.12495	--	chromatin modification-related protein EAF1 B-like [Aegilops tauschii subsp. tauschii] [Aegilops tauschii]	-	-	-	-	-	-	-
MSTRG.12497	--	-	-	-	-	-	-	-	-
MSTRG.125	--	hypothetical protein D1007_31721 [Hordeum vulgare]	-	-	-	-	-	-	-
MSTRG.12522	--	-	-	-	-	-	-	-	-
MSTRG.12527	GLDP1	Glycine dehydrogenase [decarboxylating] B, mitochondrial [Triticum urartu]	Metabolism;Metabolism;Metabolism;Metabolism;Metabolism	Global and overview maps;Global and overview maps;Global and overview maps;Carbohydrate metabolism;Amino acid metabolism	ko01100//Metabolic pathways;ko01110//Biosynthesis of secondary metabolites;ko01200//Carbon metabolism;ko00630//Glyoxylate and dicarboxylate metabolism;ko00260//Glycine, serine and threonine metabolism	K00281;K00281;K00281;K00281;K00281	GO:0005576//extracellular region;GO:0009526//plastid envelope;GO:0009532//plastid stroma;GO:0031976//plastid thylakoid	GO:0016628//oxidoreductase activity, acting on the CH-CH group of donors, NAD or NADP as acceptor;GO:0016642//oxidoreductase activity, acting on the CH-NH2 group of donors, disulfide as acceptor;GO:0016853//isomerase activity;GO:0032550//purine ribonucleoside binding;GO:0043168//anion binding	GO:0000097//sulfur amino acid biosynthetic process;GO:0005982//starch metabolic process;GO:0005984//disaccharide metabolic process;GO:0006090//pyruvate metabolic process;GO:0006355//regulation of transcription, DNA-templated;GO:0006546//glycine catabolic process;GO:0006633//fatty acid biosynthetic process;GO:0006739//NADP metabolic process;GO:0006779//porphyrin-containing compound biosynthetic pr…
MSTRG.12539	--	Os01g0589700, partial [Oryza sativa Japonica Group]	-	-	-	-	-	-	GO:0009987//cellular process
MSTRG.1254	--	-	-	-	-	-	-	-	-
MSTRG.12542	RTEL1	regulator of telomere elongation helicase 1 [Hordeum vulgare]	-	-	-	-	GO:0043231//intracellular membrane-bounded organelle	GO:0003676//nucleic acid binding;GO:0003678//DNA helicase activity;GO:0032550//purine ribonucleoside binding;GO:0042623//ATPase activity, coupled	GO:0006342//chromatin silencing;GO:0007154//cell communication;GO:0009799//specification of symmetry;GO:0009933//meristem structural organization;GO:0030422//production of siRNA involved in RNA interference;GO:0032392//DNA geometric change;GO:0045087//innate immune response
MSTRG.12545	RTEL1	regulator of telomere elongation helicase 1 [Hordeum vulgare]	-	-	-	-	GO:0043231//intracellular membrane-bounded organelle	GO:0003676//nucleic acid binding;GO:0003678//DNA helicase activity;GO:0032550//purine ribonucleoside binding;GO:0042623//ATPase activity, coupled	GO:0006342//chromatin silencing;GO:0007154//cell communication;GO:0009799//specification of symmetry;GO:0009933//meristem structural organization;GO:0030422//production of siRNA involved in RNA interference;GO:0032392//DNA geometric change;GO:0045087//innate immune response
MSTRG.12556	--	receptor-like protein 12 [Aegilops tauschii subsp. tauschii] [Aegilops tauschii]	-	-	-	-	-	-	-
MSTRG.12558	--	helicase-like [Oryza sativa Indica Group]	-	-	-	-	-	-	-
MSTRG.12559	--	predicted protein [Hordeum vulgare subsp. vulgare] [Hordeum vulgare]	-	-	-	-	-	-	-
MSTRG.1256	--	hypothetical protein D1007_26364 [Hordeum vulgare]	-	-	-	-	-	-	-
MSTRG.12586	--	predicted protein [Hordeum vulgare subsp. vulgare] [Hordeum vulgare]	-	-	-	-	-	-	-
MSTRG.12589	--	Os01g0600300, partial [Oryza sativa Japonica Group]	-	-	-	-	-	-	-
MSTRG.12593	--	Chloroplast envelope quinone oxidoreductase [Zea mays]	Metabolism;Metabolism	Global and overview maps;Lipid metabolism	ko01110//Biosynthesis of secondary metabolites;ko00592//alpha-Linolenic acid metabolism	K00224;K00224	GO:0009536//plastid;GO:0016020//membrane	-	-
MSTRG.12595	--	acyl-coenzyme A thioesterase 13 [Hordeum vulgare]	-	-	-	-	-	-	-
MSTRG.12601	--	predicted protein [Hordeum vulgare subsp. vulgare] [Hordeum vulgare]	-	-	-	-	-	-	-
MSTRG.12605	--	hAT transposon superfamily protein [Zea mays]	-	-	-	-	-	GO:0003676//nucleic acid binding	-
MSTRG.1262	--	-	-	-	-	-	-	-	-
MSTRG.12622	--	hypothetical protein D1007_32804 [Hordeum vulgare]	-	-	-	-	-	-	-
MSTRG.12626	VHA-c''1	V-type proton ATPase subunit c''2 [Aegilops tauschii subsp. tauschii] [Aegilops tauschii]	Metabolism;Metabolism;Cellular Processes	Global and overview maps;Energy metabolism;Transport and catabolism	ko01100//Metabolic pathways;ko00190//Oxidative phosphorylation;ko04145//Phagosome	K03661;K03661;K03661	GO:0009536//plastid;GO:0031090//organelle membrane;GO:0031224//intrinsic component of membrane;GO:0033177//proton-transporting two-sector ATPase complex, proton-transporting domain	GO:0015077//monovalent inorganic cation transmembrane transporter activity;GO:0017111//nucleoside-triphosphatase activity	GO:0006970//response to osmotic stress;GO:0006996//organelle organization;GO:0010038//response to metal ion;GO:0015988//energy coupled proton transmembrane transport, against electrochemical gradient;GO:0070838//divalent metal ion transport
MSTRG.12631	CCR4-6	carbon catabolite repressor protein 4 homolog 6-like [Aegilops tauschii subsp. tauschii] [Aegilops tauschii]	-	-	-	-	GO:0044424//intracellular part	GO:0004527//exonuclease activity	GO:0005982//starch metabolic process;GO:0005984//disaccharide metabolic process;GO:0010467//gene expression;GO:0016070//RNA metabolic process;GO:0034645//cellular macromolecule biosynthetic process;GO:0090305//nucleic acid phosphodiester bond hydrolysis
MSTRG.1264	--	-	-	-	-	-	-	-	-
MSTRG.12640	DDB_G0282005	acyl-protein thioesterase 1-like [Aegilops tauschii subsp. tauschii] [Aegilops tauschii]	Metabolism	Lipid metabolism	ko00564//Glycerophospholipid metabolism	K06130	-	GO:0016788//hydrolase activity, acting on ester bonds	-
MSTRG.12641	COX5B-1	PREDICTED: cytochrome c oxidase subunit 5b-1, mitochondrial-like, partial [Oryza brachyantha]	Metabolism;Metabolism	Global and overview maps;Energy metabolism	ko01100//Metabolic pathways;ko00190//Oxidative phosphorylation	K02265;K02265	GO:0031967//organelle envelope;GO:0044434//chloroplast part	GO:0046914//transition metal ion binding	GO:0006006//glucose metabolic process
MSTRG.12642	HAT	bed zinc family dimerization isoform 1 [Hordeum vulgare]	-	-	-	-	-	-	-
MSTRG.12645	--	actin cytoskeleton-regulatory complex protein pan1-like [Aegilops tauschii subsp. tauschii] [Aegilops tauschii]	-	-	-	-	-	-	-
MSTRG.12649	LOL5	Protein LOL5 [Hordeum vulgare]	-	-	-	-	GO:0043231//intracellular membrane-bounded organelle	GO:0003676//nucleic acid binding	GO:0010363//regulation of plant-type hypersensitive response;GO:0019430//removal of superoxide radicals;GO:0040007//growth;GO:0051707//response to other organism
MSTRG.1265	--	-	-	-	-	-	-	-	-
MSTRG.12650	--	hypothetical protein D1007_43589 [Hordeum vulgare]	-	-	-	-	-	-	-
MSTRG.12659	--	casein kinase i isoform delta-like protein [Hordeum vulgare]	-	-	-	-	-	-	-
MSTRG.12665	--	hypothetical protein TRIUR3_07261 [Triticum urartu]	-	-	-	-	-	-	-
MSTRG.12666	EXPB7	expansin-B7-like [Aegilops tauschii subsp. tauschii] [Aegilops tauschii]	-	-	-	-	-	-	GO:0000003//reproduction
MSTRG.12670	--	predicted protein [Hordeum vulgare subsp. vulgare] [Hordeum vulgare]	-	-	-	-	-	-	-
MSTRG.12684	--	Core-2/I-branching beta-16-N-acetylglucosaminyltransferase family protein [Zea mays]	-	-	-	-	-	GO:0016757//transferase activity, transferring glycosyl groups	-
MSTRG.12688	--	40S ribosomal protein S5-1 [Hordeum vulgare]	-	-	-	-	-	-	-
MSTRG.12690	Os01g0618400	DEAD-box ATP-dependent RNA helicase 25 [Hordeum vulgare]	-	-	-	-	GO:0043231//intracellular membrane-bounded organelle	GO:0003676//nucleic acid binding;GO:0032550//purine ribonucleoside binding;GO:0042623//ATPase activity, coupled	GO:0006606//protein import into nucleus;GO:0006970//response to osmotic stress
MSTRG.12710	--	gag polyprotein [Triticum monococcum subsp. aegilopoides] [Triticum monococcum]	-	-	-	-	-	-	-
MSTRG.12723	--	-	-	-	-	-	-	-	-
MSTRG.12738	--	-	-	-	-	-	-	-	-
MSTRG.12740	--	Os01g0623900 [Oryza sativa Japonica Group]	-	-	-	-	-	-	-
MSTRG.12741	--	-	-	-	-	-	-	-	-
MSTRG.12745	KIN13B	Kinesin-like protein KIF2C [Hordeum vulgare]	-	-	-	-	-	-	-
MSTRG.12750	--	LTR copia-type gag polypprotein [Zea mays]	-	-	-	-	-	-	-
MSTRG.12751	WRKY28	probable WRKY transcription factor 71 [Aegilops tauschii subsp. tauschii] [Aegilops tauschii]	-	-	-	-	GO:0043231//intracellular membrane-bounded organelle	GO:0003677//DNA binding	GO:0009404//toxin metabolic process;GO:0010468//regulation of gene expression;GO:0014070//response to organic cyclic compound;GO:0034645//cellular macromolecule biosynthetic process;GO:0046942//carboxylic acid transport
MSTRG.12757	PDF1B	peptide deformylase 1B, chloroplastic [Aegilops tauschii subsp. tauschii] [Aegilops tauschii]	-	-	-	-	GO:0009536//plastid	GO:0016811//hydrolase activity, acting on carbon-nitrogen (but not peptide) bonds, in linear amides	GO:0043170//macromolecule metabolic process;GO:0044237//cellular metabolic process
MSTRG.12759	--	phosphoethanolamine N-methyltransferase 1-like [Hordeum vulgare]	-	-	-	-	-	-	-
MSTRG.12760	--	hypothetical protein D1007_61152 [Hordeum vulgare]	-	-	-	-	-	-	-
MSTRG.12779	--	predicted protein [Hordeum vulgare subsp. vulgare] [Hordeum vulgare]	-	-	-	-	-	-	-
MSTRG.12784	--	-	-	-	-	-	-	-	-
MSTRG.12795	FRS5	protein FAR1-RELATED SEQUENCE 5-like [Aegilops tauschii subsp. tauschii] [Aegilops tauschii]	-	-	-	-	-	-	-
MSTRG.12799	--	-	-	-	-	-	-	-	-
MSTRG.1280	SUS1	Sucrose synthase 1 [Triticum urartu]	Metabolism;Metabolism;Metabolism	Global and overview maps;Global and overview maps;Carbohydrate metabolism	ko01100//Metabolic pathways;ko01110//Biosynthesis of secondary metabolites;ko00500//Starch and sucrose metabolism	K00695;K00695;K00695	GO:0046930//pore complex;GO:0070461//SAGA-type complex	GO:0003712//transcription coregulator activity;GO:0035251//UDP-glucosyltransferase activity	GO:0005984//disaccharide metabolic process;GO:0006354//DNA-templated transcription, elongation;GO:0006355//regulation of transcription, DNA-templated;GO:0006405//RNA export from nucleus;GO:0008104//protein localization;GO:0016570//histone modification
MSTRG.12806	--	OSIGBa0126B18.5 [Oryza sativa]	-	-	-	-	-	-	-
MSTRG.12808	--	-	-	-	-	-	-	-	-
MSTRG.12813	--	unnamed protein product [Triticum aestivum]	-	-	-	-	-	-	-
MSTRG.12820	hddc2	HD domain-containing protein 2-like [Hordeum vulgare]	-	-	-	-	GO:0009536//plastid	GO:0042578//phosphoric ester hydrolase activity;GO:0043169//cation binding	-
MSTRG.12821	--	transmembrane protein 33 homolog [Setaria italica]	-	-	-	-	GO:0005911//cell-cell junction;GO:0043231//intracellular membrane-bounded organelle	-	-
MSTRG.12822	--	retrotransposon protein [Hordeum vulgare]	-	-	-	-	-	-	-
MSTRG.12828	HOX3	homeobox-leucine zipper protein HOX3 [Aegilops tauschii subsp. tauschii] [Aegilops tauschii]	-	-	-	-	-	-	GO:0010467//gene expression;GO:0034645//cellular macromolecule biosynthetic process
MSTRG.12836	BASS2	BASS2 [Triticum aestivum]	-	-	-	-	GO:0009526//plastid envelope;GO:0031224//intrinsic component of membrane;GO:0031976//plastid thylakoid	GO:0005343//organic acid:sodium symporter activity;GO:0008028//monocarboxylic acid transmembrane transporter activity	GO:0005982//starch metabolic process;GO:0005984//disaccharide metabolic process;GO:0006869//lipid transport;GO:0009893//positive regulation of metabolic process;GO:0019758//glycosinolate biosynthetic process;GO:0030001//metal ion transport;GO:1901475//pyruvate transmembrane transport
MSTRG.12843	AATP1	Plastidic ATP/ADP-transporter [Hordeum vulgare]	-	-	-	-	GO:0031224//intrinsic component of membrane;GO:0042170//plastid membrane	GO:0005347//ATP transmembrane transporter activity;GO:0032550//purine ribonucleoside binding	GO:0006862//nucleotide transport;GO:0015711//organic anion transport;GO:0072530//purine-containing compound transmembrane transport
MSTRG.12844	--	-	-	-	-	-	-	-	-
MSTRG.1285	--	Emb:CAB81597.1 [Theobroma cacao]	-	-	-	-	-	-	-
MSTRG.1289	--	-	-	-	-	-	-	-	-
MSTRG.12896	--	putative WRKY transcription factor 70 [Triticum urartu]	-	-	-	-	-	-	-
MSTRG.12904	--	FK506-binding protein 5 isoform X1 [Sorghum bicolor]	-	-	-	-	-	-	-
MSTRG.1294	--	-	-	-	-	-	-	-	-
MSTRG.12940	--	Os01g0152500 [Oryza sativa Japonica Group]	-	-	-	-	-	-	-
MSTRG.12941	--	Os01g0152500 [Oryza sativa Japonica Group]	-	-	-	-	-	-	-
MSTRG.12958	--	-	-	-	-	-	-	-	-
MSTRG.12959	RABA1F	ras-related protein RABA1f-like [Hordeum vulgare]	-	-	-	-	-	-	-
MSTRG.12966	At1g29970	60S ribosomal protein L18a-like protein [Aegilops tauschii subsp. tauschii] [Aegilops tauschii]	-	-	-	-	GO:0005737//cytoplasm	GO:0005488//binding	GO:0006605//protein targeting
MSTRG.12968	PER55	peroxidase 19 [Hordeum vulgare]	Metabolism;Metabolism;Metabolism	Global and overview maps;Global and overview maps;Biosynthesis of other secondary metabolites	ko01100//Metabolic pathways;ko01110//Biosynthesis of secondary metabolites;ko00940//Phenylpropanoid biosynthesis	K00430;K00430;K00430	-	GO:0003824//catalytic activity;GO:0005488//binding;GO:0016209//antioxidant activity	-
MSTRG.12991	--	protein BLISTER isoform X2 [Brachypodium distachyon]	-	-	-	-	-	-	-
MSTRG.12992	--	snRNA-activating protein complex subunit [Hordeum vulgare]	-	-	-	-	-	-	-
MSTRG.12994	--	uncharacterized ACR, COG1565 family protein [Zea mays]	-	-	-	-	GO:0043231//intracellular membrane-bounded organelle	GO:0003824//catalytic activity	GO:0008152//metabolic process
MSTRG.13000	--	LEC14B protein isoform X2 [Brachypodium distachyon]	-	-	-	-	GO:0031461//cullin-RING ubiquitin ligase complex	-	-
MSTRG.13011	SIS8	serine/threonine-protein kinase EDR1 [Hordeum vulgare]	-	-	-	-	GO:0043231//intracellular membrane-bounded organelle	GO:0004672//protein kinase activity	GO:0006468//protein phosphorylation
MSTRG.13027	--	predicted protein [Hordeum vulgare subsp. vulgare] [Hordeum vulgare]	-	-	-	-	-	-	-
MSTRG.13042	--	Metal ion binding protein [Hordeum vulgare]	-	-	-	-	-	-	-
MSTRG.13072	--	zinc finger MYM-type protein 1-like [Aegilops tauschii subsp. tauschii] [Aegilops tauschii]	-	-	-	-	GO:0005911//cell-cell junction;GO:0043231//intracellular membrane-bounded organelle	-	-
MSTRG.13084	CUV	Pre-mRNA-splicing factor ATP-dependent RNA helicase PRP16 [Hordeum vulgare]	Genetic Information Processing	Transcription	ko03040//Spliceosome	K12815	GO:0044424//intracellular part	GO:0032550//purine ribonucleoside binding;GO:0042623//ATPase activity, coupled	GO:0044238//primary metabolic process;GO:0044260//cellular macromolecule metabolic process
MSTRG.13086	MAP65-3	65-kDa microtubule-associated protein 3 [Hordeum vulgare]	-	-	-	-	GO:0005881//cytoplasmic microtubule	GO:0015631//tubulin binding	GO:0006997//nucleus organization;GO:0007015//actin filament organization;GO:0016458//gene silencing;GO:0031109//microtubule polymerization or depolymerization;GO:0034968//histone lysine methylation;GO:0044786//cell cycle DNA replication;GO:0051052//regulation of DNA metabolic process;GO:0051707//response to other organism;GO:0052093//formation of specialized structure for nutrient acquisition fro…
MSTRG.13088	ATPB	ATP synthase subunit beta, mitochondrial [Hordeum vulgare]	Metabolism;Metabolism	Global and overview maps;Energy metabolism	ko01100//Metabolic pathways;ko00190//Oxidative phosphorylation	K02133;K02133	GO:0009526//plastid envelope;GO:0019866//organelle inner membrane;GO:0033178//proton-transporting two-sector ATPase complex, catalytic domain;GO:0043232//intracellular non-membrane-bounded organelle;GO:0044455//mitochondrial membrane part	GO:0008187//poly-pyrimidine tract binding;GO:0019829//cation-transporting ATPase activity;GO:0032550//purine ribonucleoside binding;GO:0046914//transition metal ion binding	GO:0006754//ATP biosynthetic process;GO:0010038//response to metal ion;GO:0015988//energy coupled proton transmembrane transport, against electrochemical gradient
MSTRG.1309	--	40S ribosomal protein S5-1 [Hordeum vulgare]	-	-	-	-	-	-	-
MSTRG.13098	--	F-box protein At2g16365-like [Phoenix dactylifera]	-	-	-	-	-	-	-
MSTRG.1311	--	Aldehyde dehydrogenase family 3 member F1 [Hordeum vulgare]	-	-	-	-	-	-	-
MSTRG.13138	--	Stellacyanin [Hordeum vulgare]	-	-	-	-	GO:0043231//intracellular membrane-bounded organelle	-	-
MSTRG.13139	--	Stellacyanin [Hordeum vulgare]	-	-	-	-	GO:0009536//plastid	-	-
MSTRG.13149	--	zyxin-like [Aegilops tauschii subsp. tauschii] [Aegilops tauschii]	-	-	-	-	-	-	-
MSTRG.1315	--	phosphoethanolamine N-methyltransferase 1-like [Hordeum vulgare]	-	-	-	-	-	-	-
MSTRG.13154	--	hypothetical protein D1007_00716 [Hordeum vulgare]	-	-	-	-	-	-	-
MSTRG.13155	--	hypothetical protein D1007_00716 [Hordeum vulgare]	-	-	-	-	-	-	-
MSTRG.13156	--	AP-3 complex subunit mu-1 [Triticum urartu]	-	-	-	-	-	-	-
MSTRG.1316	--	CDT1-like protein a, chloroplastic [Hordeum vulgare]	-	-	-	-	GO:0009536//plastid	GO:0004674//protein serine/threonine kinase activity;GO:0019900//kinase binding	GO:0006260//DNA replication;GO:0006637//acyl-CoA metabolic process;GO:0009657//plastid organization;GO:0016458//gene silencing;GO:0034968//histone lysine methylation;GO:0048580//regulation of post-embryonic development;GO:0051052//regulation of DNA metabolic process;GO:1901990//regulation of mitotic cell cycle phase transition
MSTRG.13160	--	-	-	-	-	-	-	-	-
MSTRG.13161	NMT2	phosphoethanolamine N-methyltransferase [Hordeum vulgare]	Metabolism	Lipid metabolism	ko00564//Glycerophospholipid metabolism	K05929	-	-	-
MSTRG.13167	--	GTP-binding nuclear protein Ran-3 [Cucurbita pepo subsp. pepo] [Cucurbita pepo]	Genetic Information Processing;Genetic Information Processing	Translation;Translation	ko03013//RNA transport;ko03008//Ribosome biogenesis in eukaryotes	K07936;K07936	GO:0005911//cell-cell junction;GO:0043231//intracellular membrane-bounded organelle;GO:0044444//cytoplasmic part	GO:0032550//purine ribonucleoside binding	GO:0006405//RNA export from nucleus;GO:0006886//intracellular protein transport;GO:0007165//signal transduction
MSTRG.13168	--	-	-	-	-	-	-	-	-
MSTRG.13188	Os05g0239150	zinc finger BED domain-containing protein RICESLEEPER 2-like [Hordeum vulgare]	-	-	-	-	-	-	-
MSTRG.13189	--	-	-	-	-	-	-	-	-
MSTRG.13190	--	probable pectin methylesterase CGR2 isoform X1 [Panicum hallii]	-	-	-	-	-	-	-
MSTRG.13196	--	predicted protein [Hordeum vulgare subsp. vulgare] [Hordeum vulgare]	-	-	-	-	-	-	-
MSTRG.13210	--	Os01g0704200, partial [Oryza sativa Japonica Group]	-	-	-	-	GO:0009526//plastid envelope	-	-
MSTRG.13211	--	Os01g0704200, partial [Oryza sativa Japonica Group]	-	-	-	-	GO:0009526//plastid envelope	-	-
MSTRG.13219	--	Protease 2 [Hordeum vulgare]	-	-	-	-	-	-	-
MSTRG.1322	--	mediator of RNA polymerase II transcription subunit 15a [Hordeum vulgare]	-	-	-	-	-	-	-
MSTRG.13222	--	hypothetical protein D1007_23629 [Hordeum vulgare]	-	-	-	-	-	-	-
MSTRG.1323	--	hypothetical protein D1007_37380 [Hordeum vulgare]	-	-	-	-	-	-	-
MSTRG.13235	--	-	-	-	-	-	-	-	-
MSTRG.13240	--	predicted protein [Hordeum vulgare subsp. vulgare] [Hordeum vulgare]	-	-	-	-	-	-	-
MSTRG.13247	CKL2	casein kinase I-like [Hordeum vulgare]	-	-	-	-	GO:0016020//membrane;GO:0043231//intracellular membrane-bounded organelle	GO:0016301//kinase activity	GO:0006486//protein glycosylation;GO:0006796//phosphate-containing compound metabolic process;GO:0044085//cellular component biogenesis
MSTRG.13248	At5g11960	probable magnesium transporter NIPA9 [Aegilops tauschii subsp. tauschii] [Aegilops tauschii]	-	-	-	-	GO:0031224//intrinsic component of membrane	GO:0046873//metal ion transmembrane transporter activity	GO:0070838//divalent metal ion transport
MSTRG.13255	--	Serine/threonine-protein kinase PBS1 [Hordeum vulgare]	-	-	-	-	-	-	-
MSTRG.13259	--	-	-	-	-	-	-	-	-
MSTRG.13266	--	UDP-glycosyltransferase 91C1 [Triticum urartu]	-	-	-	-	-	-	-
MSTRG.13271	RTE1	protein REVERSION-TO-ETHYLENE SENSITIVITY1 [Hordeum vulgare]	Environmental Information Processing	Signal transduction	ko04016//MAPK signaling pathway - plant	K20726	GO:0031090//organelle membrane;GO:0031224//intrinsic component of membrane;GO:0043231//intracellular membrane-bounded organelle	-	GO:0010104//regulation of ethylene-activated signaling pathway;GO:0046474//glycerophospholipid biosynthetic process
MSTRG.13278	XI-K	Myosin-J heavy chain [Triticum urartu]	-	-	-	-	GO:0015629//actin cytoskeleton	GO:0008092//cytoskeletal protein binding;GO:0017111//nucleoside-triphosphatase activity;GO:0032550//purine ribonucleoside binding	-
MSTRG.13285	--	zinc finger CCHC domain-containing protein 9 isoform X1 [Aegilops tauschii subsp. tauschii] [Aegilops tauschii]	-	-	-	-	-	GO:0046914//transition metal ion binding	-
MSTRG.13291	--	Ubiquitin carboxyl-terminal hydrolase 13 [Hordeum vulgare]	-	-	-	-	-	-	-
MSTRG.13305	--	predicted protein [Hordeum vulgare subsp. vulgare] [Hordeum vulgare]	-	-	-	-	-	-	-
MSTRG.13307	--	trihelix transcription factor ASIL1 [Hordeum vulgare]	-	-	-	-	-	-	-
MSTRG.13308	--	predicted protein [Hordeum vulgare subsp. vulgare] [Hordeum vulgare]	-	-	-	-	-	-	-
MSTRG.13310	RZFP34	RING finger and CHY zinc finger domain-containing protein 1 [Hordeum vulgare]	Genetic Information Processing	Folding, sorting and degradation	ko04120//Ubiquitin mediated proteolysis	K10144	-	GO:0046914//transition metal ion binding	-
MSTRG.13317	At4g10930	Os12g0209700 [Oryza sativa Japonica Group]	-	-	-	-	-	-	GO:0045491//xylan metabolic process
MSTRG.13339	PAB1	proteasome subunit alpha type-2 [Zea mays]	Genetic Information Processing	Folding, sorting and degradation	ko03050//Proteasome	K02726	GO:0005840//ribosome;GO:0009536//plastid	GO:0004175//endopeptidase activity;GO:0008135//translation factor activity, RNA binding;GO:0016740//transferase activity	GO:0006511//ubiquitin-dependent protein catabolic process;GO:0009617//response to bacterium;GO:0010038//response to metal ion;GO:0010608//posttranscriptional regulation of gene expression;GO:0035966//response to topologically incorrect protein;GO:0043248//proteasome assembly
MSTRG.13352	--	-	-	-	-	-	-	-	-
MSTRG.13360	--	DNA primase small subunit [Panicum miliaceum]	-	-	-	-	-	-	-
MSTRG.13361	--	HVA22-like protein f [Dichanthelium oligosanthes]	-	-	-	-	-	-	-
MSTRG.13364	VTE6	protein VTE6, chloroplastic isoform X1 [Brachypodium distachyon]	-	-	-	-	GO:0009528//plastid inner membrane;GO:0031224//intrinsic component of membrane	GO:0004672//protein kinase activity;GO:0032550//purine ribonucleoside binding	GO:0006464//cellular protein modification process;GO:0006796//phosphate-containing compound metabolic process;GO:0048588//developmental cell growth
MSTRG.13370	At3g59000	F-box/FBD/LRR-repeat protein [Hordeum vulgare]	-	-	-	-	-	-	-
MSTRG.13388	ATR3	NADPH-dependent diflavin oxidoreductase 1 [Hordeum vulgare]	-	-	-	-	GO:0043231//intracellular membrane-bounded organelle	GO:0016653//oxidoreductase activity, acting on NAD(P)H, heme protein as acceptor;GO:0032553//ribonucleotide binding;GO:0046914//transition metal ion binding	GO:0000338//protein deneddylation;GO:0003006//developmental process involved in reproduction;GO:0006355//regulation of transcription, DNA-templated;GO:0009639//response to red or far red light;GO:0016570//histone modification;GO:0032446//protein modification by small protein conjugation
MSTRG.13389	--	chromomethylase 1 [Hordeum vulgare]	-	-	-	-	GO:0005774//vacuolar membrane;GO:0031224//intrinsic component of membrane	GO:0005254//chloride channel activity	GO:0006821//chloride transport;GO:0034765//regulation of ion transmembrane transport
MSTRG.13391	ATR3	NADPH-dependent diflavin oxidoreductase 1 [Hordeum vulgare]	-	-	-	-	GO:0043231//intracellular membrane-bounded organelle	GO:0016653//oxidoreductase activity, acting on NAD(P)H, heme protein as acceptor;GO:0032553//ribonucleotide binding;GO:0046914//transition metal ion binding	GO:0000338//protein deneddylation;GO:0003006//developmental process involved in reproduction;GO:0006355//regulation of transcription, DNA-templated;GO:0009639//response to red or far red light;GO:0016570//histone modification;GO:0032446//protein modification by small protein conjugation
MSTRG.13413	FTB	farnesyltransferase beta subunit [Hordeum vulgare]	Metabolism;Metabolism	Global and overview maps;Metabolism of terpenoids and polyketides	ko01110//Biosynthesis of secondary metabolites;ko00900//Terpenoid backbone biosynthesis	K05954;K05954	GO:0043231//intracellular membrane-bounded organelle;GO:0044444//cytoplasmic part	GO:0008318//protein prenyltransferase activity;GO:0046914//transition metal ion binding	GO:0006625//protein targeting to peroxisome;GO:0006950//response to stress;GO:0008283//cell proliferation;GO:0009062//fatty acid catabolic process;GO:0009787//regulation of abscisic acid-activated signaling pathway;GO:0009933//meristem structural organization;GO:0018342//protein prenylation
MSTRG.13419	Os03g0733400	zinc finger BED domain-containing protein RICESLEEPER 2-like isoform X1 [Aegilops tauschii subsp. tauschii] [Aegilops tauschii]	-	-	-	-	-	-	-
MSTRG.1342	--	predicted protein [Hordeum vulgare subsp. vulgare] [Hordeum vulgare]	-	-	-	-	-	-	-
MSTRG.13423	Os03g0733400	zinc finger BED domain-containing protein RICESLEEPER 2-like isoform X1 [Aegilops tauschii subsp. tauschii] [Aegilops tauschii]	-	-	-	-	-	-	-
MSTRG.13424	--	-	-	-	-	-	-	-	-
MSTRG.13427	MAIL3	serine/threonine-protein phosphatase 7 [Hordeum vulgare]	-	-	-	-	-	-	-
MSTRG.13438	--	DUF1005 domain-containing protein [Cephalotus follicularis]	-	-	-	-	GO:0005618//cell wall	-	-
MSTRG.1346	--	putative polyprotein [Hordeum vulgare]	-	-	-	-	-	-	-
MSTRG.13470	CYSC	Cysteine synthase, chloroplastic/chromoplastic [Hordeum vulgare]	Metabolism;Metabolism;Metabolism;Metabolism;Metabolism;Metabolism;Metabolism	Global and overview maps;Global and overview maps;Global and overview maps;Global and overview maps;Amino acid metabolism;Metabolism of other amino acids;Energy metabolism	ko01100//Metabolic pathways;ko01110//Biosynthesis of secondary metabolites;ko01200//Carbon metabolism;ko01230//Biosynthesis of amino acids;ko00270//Cysteine and methionine metabolism;ko00460//Cyanoamino acid metabolism;ko00920//Sulfur metabolism	K13034;K13034;K13034;K13034;K13034;K13034;K13034	-	-	-
MSTRG.13481	--	-	-	-	-	-	-	-	-
MSTRG.13490	--	phosducin-like protein 3 [Brachypodium distachyon]	-	-	-	-	GO:0044424//intracellular part	-	-
MSTRG.13507	SRF6	Protein STRUBBELIG-RECEPTOR FAMILY 7 [Hordeum vulgare]	-	-	-	-	-	-	-
MSTRG.13511	--	-	-	-	-	-	-	-	-
MSTRG.13516	PDAP1	28 kDa heat- and acid-stable phosphoprotein isoform X1 [Aegilops tauschii subsp. tauschii] [Aegilops tauschii]	-	-	-	-	GO:0043231//intracellular membrane-bounded organelle;GO:0044444//cytoplasmic part	-	-
MSTRG.13518	At1g51650	ATP synthase subunit epsilon, mitochondrial [Hordeum vulgare]	Metabolism;Metabolism	Global and overview maps;Energy metabolism	ko01100//Metabolic pathways;ko00190//Oxidative phosphorylation	K02135;K02135	GO:0019866//organelle inner membrane;GO:0033178//proton-transporting two-sector ATPase complex, catalytic domain;GO:0044455//mitochondrial membrane part	GO:0015078//proton transmembrane transporter activity;GO:0019829//cation-transporting ATPase activity	GO:0006754//ATP biosynthetic process;GO:0043094//cellular metabolic compound salvage
MSTRG.13524	NFD6	protein NUCLEAR FUSION DEFECTIVE 6, chloroplastic/mitochondrial [Hordeum vulgare]	-	-	-	-	GO:0043231//intracellular membrane-bounded organelle	-	-
MSTRG.13542	POLH	DNA polymerase eta [Hordeum vulgare]	-	-	-	-	GO:0043231//intracellular membrane-bounded organelle	GO:0003676//nucleic acid binding;GO:0034061//DNA polymerase activity;GO:0043169//cation binding	GO:0006260//DNA replication;GO:0009411//response to UV;GO:0019321//pentose metabolic process;GO:0019985//translesion synthesis
MSTRG.13550	--	P0460E08.2 [Oryza sativa Japonica Group]	-	-	-	-	-	-	-
MSTRG.13567	--	OSJNBa0014K14.2 [Oryza sativa Japonica Group]	-	-	-	-	-	GO:0016787//hydrolase activity	GO:0043170//macromolecule metabolic process;GO:0044238//primary metabolic process
MSTRG.1357	Os06g0247900	Endoglucanase 7 [Hordeum vulgare]	-	-	-	-	GO:0043231//intracellular membrane-bounded organelle	GO:0004553//hydrolase activity, hydrolyzing O-glycosyl compounds	GO:0030243//cellulose metabolic process;GO:0045229//external encapsulating structure organization
MSTRG.13596	GDPD6	glycerophosphodiester phosphodiesterase GDPD6-like [Aegilops tauschii subsp. tauschii] [Aegilops tauschii]	Metabolism	Lipid metabolism	ko00564//Glycerophospholipid metabolism	K01126	-	GO:0008081//phosphoric diester hydrolase activity	GO:0044238//primary metabolic process
MSTRG.1361	--	-	-	-	-	-	-	-	-
MSTRG.13626	--	BSD domain containing protein [Zea mays]	-	-	-	-	-	-	-
MSTRG.13628	--	hypothetical protein D1007_15769 [Hordeum vulgare]	-	-	-	-	-	-	-
MSTRG.13633	Prcp	lysosomal Pro-X carboxypeptidase [Hordeum vulgare]	-	-	-	-	GO:0009536//plastid	GO:0008238//exopeptidase activity	GO:0000097//sulfur amino acid biosynthetic process;GO:0019538//protein metabolic process
MSTRG.13645	--	uncharacterized LOC100384198 isoform X1 [Zea mays]	-	-	-	-	-	-	GO:0043170//macromolecule metabolic process;GO:0048316//seed development;GO:0048507//meristem development;GO:0050794//regulation of cellular process
MSTRG.13694	DYM	dymeclin [Aegilops tauschii subsp. tauschii] [Aegilops tauschii]	-	-	-	-	-	GO:0016772//transferase activity, transferring phosphorus-containing groups	-
MSTRG.1370	--	40S ribosomal protein S5-1 [Hordeum vulgare]	-	-	-	-	-	-	-
MSTRG.13706	--	NAD(P)H-quinone oxidoreductase subunit S, chloroplastic [Hordeum vulgare]	-	-	-	-	-	-	-
MSTRG.1374	--	-	-	-	-	-	-	-	-
MSTRG.13741	--	hypothetical protein D1007_26184 [Hordeum vulgare]	-	-	-	-	-	-	-
MSTRG.13750	DGK6	Diacylglycerol kinase iota [Hordeum vulgare]	Metabolism;Metabolism;Metabolism;Metabolism;Environmental Information Processing	Global and overview maps;Global and overview maps;Lipid metabolism;Lipid metabolism;Signal transduction	ko01100//Metabolic pathways;ko01110//Biosynthesis of secondary metabolites;ko00564//Glycerophospholipid metabolism;ko00561//Glycerolipid metabolism;ko04070//Phosphatidylinositol signaling system	K00901;K00901;K00901;K00901;K00901	-	GO:0016301//kinase activity;GO:0032550//purine ribonucleoside binding	GO:0006796//phosphate-containing compound metabolic process;GO:0007186//G protein-coupled receptor signaling pathway
MSTRG.13756	FH	frataxin, mitochondrial [Aegilops tauschii subsp. tauschii] [Aegilops tauschii]	Metabolism	Metabolism of cofactors and vitamins	ko00860//Porphyrin and chlorophyll metabolism	K19054	GO:0043231//intracellular membrane-bounded organelle	GO:0005506//iron ion binding;GO:0016491//oxidoreductase activity	GO:0009058//biosynthetic process
MSTRG.1376	At1g02270	uncharacterized calcium-binding protein At1g02270 [Aegilops tauschii subsp. tauschii] [Aegilops tauschii]	-	-	-	-	GO:0043231//intracellular membrane-bounded organelle	GO:0004518//nuclease activity;GO:0046872//metal ion binding	GO:0006950//response to stress;GO:0090304//nucleic acid metabolic process
MSTRG.13768	--	-	-	-	-	-	-	-	-
MSTRG.13769	--	-	-	-	-	-	-	-	-
MSTRG.13771	HGGT	unnamed protein product [Triticum turgidum subsp. durum] [Triticum turgidum]	-	-	-	-	-	-	-
MSTRG.13778	--	Blue copper protein [Hordeum vulgare]	-	-	-	-	GO:0016020//membrane	-	-
MSTRG.13795	--	L10-interacting MYB domain-containing protein-like [Aegilops tauschii subsp. tauschii] [Aegilops tauschii]	-	-	-	-	-	-	-
MSTRG.13796	At4g00755	F-box protein [Hordeum vulgare]	-	-	-	-	GO:0043231//intracellular membrane-bounded organelle	-	-
MSTRG.1380	--	-	-	-	-	-	-	-	-
MSTRG.13807	--	hypothetical protein BRADI_2g52342v3 [Brachypodium distachyon]	-	-	-	-	-	-	-
MSTRG.13821	--	Polyadenylate-binding protein 1-B-binding protein [Theobroma cacao]	-	-	-	-	GO:0009536//plastid;GO:0031984//organelle subcompartment	-	GO:0035556//intracellular signal transduction;GO:0045087//innate immune response;GO:0048588//developmental cell growth
MSTRG.13836	--	bifunctional endo-1,4-beta-xylanase XylA [Hordeum vulgare]	-	-	-	-	-	-	-
MSTRG.1384	--	Transcription factor bHLH84 [Hordeum vulgare]	-	-	-	-	-	-	-
MSTRG.1385	--	-	-	-	-	-	-	-	-
MSTRG.13869	TGAL1	Transcription factor HBP-1b(c1) [Hordeum vulgare]	Environmental Information Processing	Signal transduction	ko04075//Plant hormone signal transduction	K14431	GO:0043231//intracellular membrane-bounded organelle	GO:0003677//DNA binding	GO:0010468//regulation of gene expression;GO:0034645//cellular macromolecule biosynthetic process
MSTRG.13885	At2g14510	leucine-rich repeat receptor-like serine/threonine-protein kinase At2g14510 isoform X1 [Aegilops tauschii subsp. tauschii] [Aegilops tauschii]	-	-	-	-	GO:0043231//intracellular membrane-bounded organelle	GO:0004672//protein kinase activity	GO:0044237//cellular metabolic process
MSTRG.13886	SIRK	probable LRR receptor-like serine/threonine-protein kinase At1g51810 [Aegilops tauschii subsp. tauschii] [Aegilops tauschii]	-	-	-	-	GO:0043231//intracellular membrane-bounded organelle	GO:0004672//protein kinase activity;GO:0032550//purine ribonucleoside binding	GO:0006464//cellular protein modification process
MSTRG.13888	MEE39	probable LRR receptor-like serine/threonine-protein kinase At2g28960 [Aegilops tauschii subsp. tauschii] [Aegilops tauschii]	-	-	-	-	GO:0043231//intracellular membrane-bounded organelle	GO:0004672//protein kinase activity	GO:0044237//cellular metabolic process
MSTRG.13900	--	FAD+binding+protein [Oryza glaberrima]	-	-	-	-	-	-	-
MSTRG.13904	At4g18380	F-box protein At4g18380-like [Aegilops tauschii subsp. tauschii] [Aegilops tauschii]	-	-	-	-	GO:0043231//intracellular membrane-bounded organelle	-	GO:0009408//response to heat
MSTRG.13905	At5g46170	F-box protein At4g18380-like [Aegilops tauschii subsp. tauschii] [Aegilops tauschii]	-	-	-	-	GO:0043231//intracellular membrane-bounded organelle	-	GO:0009408//response to heat
MSTRG.13915	AGO11	serine/threonine-protein phosphatase 7 long form homolog [Aegilops tauschii subsp. tauschii] [Aegilops tauschii]	-	-	-	-	-	GO:0043169//cation binding	GO:0008152//metabolic process
MSTRG.13916	CS26	cysteine synthase-like [Aegilops tauschii subsp. tauschii] [Aegilops tauschii]	Metabolism;Metabolism;Metabolism	Global and overview maps;Global and overview maps;Amino acid metabolism	ko01100//Metabolic pathways;ko01230//Biosynthesis of amino acids;ko00270//Cysteine and methionine metabolism	K22846;K22846;K22846	-	-	-
MSTRG.13917	--	F-box protein SKIP24 [Aegilops tauschii subsp. tauschii] [Aegilops tauschii]	-	-	-	-	-	-	-
MSTRG.1392	GCN5	histone acetyltransferase, partial [Triticum aestivum]	-	-	-	-	GO:0031248//protein acetyltransferase complex;GO:0043231//intracellular membrane-bounded organelle	GO:0003676//nucleic acid binding;GO:0004402//histone acetyltransferase activity	GO:0000338//protein deneddylation;GO:0006355//regulation of transcription, DNA-templated;GO:0009639//response to red or far red light;GO:0009653//anatomical structure morphogenesis;GO:0016573//histone acetylation;GO:0032446//protein modification by small protein conjugation;GO:0042221//response to chemical;GO:0048518//positive regulation of biological process;GO:0090567//reproductive shoot system…
MSTRG.13929	--	hypothetical protein D1007_23179 [Hordeum vulgare]	-	-	-	-	-	-	-
MSTRG.1393	--	-	-	-	-	-	-	-	-
MSTRG.13953	At1g06840	probable LRR receptor-like serine/threonine-protein kinase At1g06840 [Aegilops tauschii subsp. tauschii] [Aegilops tauschii]	-	-	-	-	GO:0016020//membrane;GO:0043231//intracellular membrane-bounded organelle	GO:0004672//protein kinase activity;GO:0036094//small molecule binding;GO:0097159//organic cyclic compound binding;GO:1901363//heterocyclic compound binding	GO:0006464//cellular protein modification process;GO:0016310//phosphorylation
MSTRG.1398	PXN	peroxisomal nicotinamide adenine dinucleotide carrier [Aegilops tauschii subsp. tauschii] [Aegilops tauschii]	Cellular Processes	Transport and catabolism	ko04146//Peroxisome	K13354	GO:0005778//peroxisomal membrane;GO:0031224//intrinsic component of membrane	GO:0015291//secondary active transmembrane transporter activity	GO:0006862//nucleotide transport;GO:0009062//fatty acid catabolic process;GO:0010467//gene expression;GO:0032535//regulation of cellular component size
MSTRG.14009	--	-	-	-	-	-	-	-	-
MSTRG.14010	--	Os01g0878000, partial [Oryza sativa Japonica Group]	-	-	-	-	-	-	-
MSTRG.14021	ARP1	RNA-binding protein 24-B-like isoform X2 [Aegilops tauschii subsp. tauschii] [Aegilops tauschii]	-	-	-	-	-	GO:0097159//organic cyclic compound binding	GO:0000377//RNA splicing, via transesterification reactions with bulged adenosine as nucleophile
MSTRG.14025	At5g52610	F-box protein At5g62510-like [Aegilops tauschii subsp. tauschii] [Aegilops tauschii]	-	-	-	-	-	-	-
MSTRG.1403	--	Homeobox-leucine zipper protein TF1 [Zea mays]	-	-	-	-	-	-	-
MSTRG.1404	--	expressed protein [Oryza sativa Japonica Group]	-	-	-	-	-	-	GO:0009987//cellular process
MSTRG.14050	--	Os01g0314000, partial [Oryza sativa Japonica Group]	-	-	-	-	-	-	-
MSTRG.14051	--	Wall-associated receptor kinase 5 [Hordeum vulgare]	-	-	-	-	-	-	-
MSTRG.14059	--	Os01g0871350, partial [Oryza sativa Japonica Group]	-	-	-	-	-	-	-
MSTRG.14061	Os01g0871200	STOP1 [Triticum aestivum]	-	-	-	-	GO:0016020//membrane;GO:0043231//intracellular membrane-bounded organelle	GO:0016740//transferase activity;GO:0046914//transition metal ion binding;GO:0097159//organic cyclic compound binding	GO:0009268//response to pH;GO:0010038//response to metal ion;GO:0010468//regulation of gene expression;GO:0034645//cellular macromolecule biosynthetic process;GO:0044238//primary metabolic process
MSTRG.14062	--	Os01g0871350, partial [Oryza sativa Japonica Group]	-	-	-	-	-	-	-
MSTRG.14068	--	predicted protein [Hordeum vulgare subsp. vulgare] [Hordeum vulgare]	-	-	-	-	-	-	-
MSTRG.14071	--	Secologanin synthase [Hordeum vulgare]	-	-	-	-	-	-	-
MSTRG.14075	PSBS1	photosystem II 22 kDa protein, chloroplastic [Hordeum vulgare]	Metabolism	Energy metabolism	ko00195//Photosynthesis	K03542	GO:0009503//thylakoid light-harvesting complex	GO:0019840//isoprenoid binding;GO:0046906//tetrapyrrole binding	GO:0000097//sulfur amino acid biosynthetic process;GO:0005982//starch metabolic process;GO:0005984//disaccharide metabolic process;GO:0009668//plastid membrane organization;GO:0009886//post-embryonic animal morphogenesis;GO:0009893//positive regulation of metabolic process;GO:0016072//rRNA metabolic process;GO:1990066//energy quenching
MSTRG.14087	RIOK1	Serine/threonine-protein kinase RIO1 [Hordeum vulgare]	Genetic Information Processing	Translation	ko03008//Ribosome biogenesis in eukaryotes	K07178	GO:0005794//Golgi apparatus;GO:0016020//membrane	GO:0004672//protein kinase activity;GO:0005515//protein binding;GO:0032550//purine ribonucleoside binding	GO:0006464//cellular protein modification process;GO:0006796//phosphate-containing compound metabolic process;GO:0006810//transport
MSTRG.14090	RIOK1	Serine/threonine-protein kinase RIO1 [Hordeum vulgare]	Genetic Information Processing	Translation	ko03008//Ribosome biogenesis in eukaryotes	K07178	GO:0005794//Golgi apparatus;GO:0016020//membrane	GO:0004672//protein kinase activity;GO:0005515//protein binding;GO:0032550//purine ribonucleoside binding	GO:0006464//cellular protein modification process;GO:0006796//phosphate-containing compound metabolic process;GO:0006810//transport
MSTRG.1411	--	GOLD [Macleaya cordata]	-	-	-	-	GO:0031224//intrinsic component of membrane	-	GO:0006464//cellular protein modification process;GO:0051234//establishment of localization
MSTRG.14153	--	transposon protein mutator sub-class [Hordeum vulgare]	-	-	-	-	-	-	-
MSTRG.14156	--	transposon protein mutator sub-class [Hordeum vulgare]	-	-	-	-	-	-	-
MSTRG.1416	RE1	Retrovirus-related Pol polyprotein from transposon TNT 1-94 [Vitis vinifera]	-	-	-	-	GO:0043231//intracellular membrane-bounded organelle	GO:0046872//metal ion binding	GO:0044237//cellular metabolic process
MSTRG.14165	--	-	-	-	-	-	-	-	-
MSTRG.14176	ATCSA-1	DNA excision repair protein ERCC-8-like [Hordeum vulgare]	Genetic Information Processing;Genetic Information Processing	Folding, sorting and degradation;Replication and repair	ko04120//Ubiquitin mediated proteolysis;ko03420//Nucleotide excision repair	K10570;K10570	GO:0031461//cullin-RING ubiquitin ligase complex;GO:0043231//intracellular membrane-bounded organelle	GO:0016740//transferase activity	GO:0006259//DNA metabolic process;GO:0009411//response to UV
MSTRG.1418	--	hypothetical protein D1007_56424 [Hordeum vulgare]	-	-	-	-	-	-	-
MSTRG.14180	--	-	-	-	-	-	-	-	-
MSTRG.14184	--	Glucoamylase [Hordeum vulgare]	-	-	-	-	-	GO:0030246//carbohydrate binding	GO:0032958//inositol phosphate biosynthetic process;GO:0044238//primary metabolic process
MSTRG.14185	ABCB3	Os01g0533900, partial [Oryza sativa Japonica Group]	Environmental Information Processing	Membrane transport	ko02010//ABC transporters	K05658	GO:0031224//intrinsic component of membrane;GO:0043231//intracellular membrane-bounded organelle	GO:0032550//purine ribonucleoside binding;GO:0042626//ATPase activity, coupled to transmembrane movement of substances	-
MSTRG.14190	BRE1A	E3 ubiquitin-protein ligase BRE1-like 1 isoform X2 [Aegilops tauschii subsp. tauschii] [Aegilops tauschii]	-	-	-	-	GO:0043231//intracellular membrane-bounded organelle	GO:0003824//catalytic activity;GO:0046872//metal ion binding	GO:0006513//protein monoubiquitination;GO:0006950//response to stress;GO:0007346//regulation of mitotic cell cycle;GO:0007389//pattern specification process;GO:0009628//response to abiotic stimulus;GO:0009793//embryo development ending in seed dormancy;GO:0009887//animal organ morphogenesis;GO:0009933//meristem structural organization;GO:0010467//gene expression;GO:0010564//regulation of cell cyc…
MSTRG.14201	SD25	G-type lectin S-receptor-like serine/threonine-protein kinase SD2-5 [Hordeum vulgare]	-	-	-	-	-	GO:0004672//protein kinase activity;GO:0005488//binding	GO:0006464//cellular protein modification process;GO:0016310//phosphorylation
MSTRG.14208	--	simiar to ribosomal protein [Oryza sativa Japonica Group]	-	-	-	-	-	-	-
MSTRG.14209	--	glutathione S-transferase T3 isoform X2 [Oryza sativa Japonica Group]	-	-	-	-	-	-	-
MSTRG.14216	--	-	-	-	-	-	-	-	-
MSTRG.1423	--	predicted protein [Hordeum vulgare subsp. vulgare] [Hordeum vulgare]	-	-	-	-	-	-	-
MSTRG.14230	--	ulp1+protease+family [Oryza glaberrima]	-	-	-	-	-	-	-
MSTRG.14231	--	hypothetical protein D1007_27999 [Hordeum vulgare]	-	-	-	-	-	-	-
MSTRG.14232	--	ubiquitin-like-specific protease ESD4 [Hordeum vulgare]	-	-	-	-	-	-	-
MSTRG.1427	--	-	-	-	-	-	-	-	-
MSTRG.14276	HESO1	protein HESO1-like [Hordeum vulgare]	-	-	-	-	-	-	-
MSTRG.1431	--	Protein MITOFERRINLIKE 1, chloroplastic [Glycine soja]	-	-	-	-	-	-	-
MSTRG.14314	AGO11	Protein argonaute 12 [Hordeum vulgare]	-	-	-	-	-	GO:0046872//metal ion binding	GO:0016458//gene silencing
MSTRG.14318	--	-	-	-	-	-	-	-	-
MSTRG.14327	At3g55350	protein ALP1-like [Aegilops tauschii subsp. tauschii] [Aegilops tauschii]	-	-	-	-	-	-	-
MSTRG.14328	At3g55350	protein ALP1-like [Aegilops tauschii subsp. tauschii] [Aegilops tauschii]	-	-	-	-	-	-	-
MSTRG.14386	--	predicted protein [Hordeum vulgare subsp. vulgare] [Hordeum vulgare]	-	-	-	-	-	-	-
MSTRG.1439	pigl	probable N-acetylglucosaminyl-phosphatidylinositol de-N-acetylase [Aegilops tauschii subsp. tauschii] [Aegilops tauschii]	Metabolism;Metabolism	Global and overview maps;Glycan biosynthesis and metabolism	ko01100//Metabolic pathways;ko00563//Glycosylphosphatidylinositol(GPI)-anchor biosynthesis	K03434;K03434	-	-	-
MSTRG.14407	--	type I inositol polyphosphate 5-phosphatase 10-like isoform X1 [Aegilops tauschii subsp. tauschii] [Aegilops tauschii]	-	-	-	-	-	-	-
MSTRG.14410	--	Protein plant cadmium resistance 10 [Apostasia shenzhenica]	-	-	-	-	-	-	-
MSTRG.14429	FBA1	fructose-bisphosphate aldolase [Secale cereale]	Metabolism;Metabolism;Metabolism;Metabolism;Metabolism;Metabolism;Metabolism;Metabolism	Global and overview maps;Global and overview maps;Global and overview maps;Global and overview maps;Carbohydrate metabolism;Energy metabolism;Carbohydrate metabolism;Carbohydrate metabolism	ko01100//Metabolic pathways;ko01110//Biosynthesis of secondary metabolites;ko01200//Carbon metabolism;ko01230//Biosynthesis of amino acids;ko00010//Glycolysis / Gluconeogenesis;ko00710//Carbon fixation in photosynthetic organisms;ko00051//Fructose and mannose metabolism;ko00030//Pentose phosphate pathway	K01623;K01623;K01623;K01623;K01623;K01623;K01623;K01623	GO:0044424//intracellular part	GO:0016832//aldehyde-lyase activity	GO:0006090//pyruvate metabolic process
MSTRG.1443	DHNAT1	1,4-dihydroxy-2-naphthoyl-CoA thioesterase 1 [Hordeum vulgare]	Metabolism;Metabolism;Metabolism	Global and overview maps;Global and overview maps;Metabolism of cofactors and vitamins	ko01100//Metabolic pathways;ko01110//Biosynthesis of secondary metabolites;ko00130//Ubiquinone and other terpenoid-quinone biosynthesis	K19222;K19222;K19222	-	-	-
MSTRG.14431	--	Nucleotide-diphospho-sugar transferase superfamily protein [Zea mays]	-	-	-	-	-	GO:0035251//UDP-glucosyltransferase activity	-
MSTRG.14437	AIRP2	RING-finger domain containing protein [Hordeum vulgare]	-	-	-	-	-	GO:0046872//metal ion binding	-
MSTRG.14442	SMC2-1	structural maintenance of chromosomes protein 2-1 [Hordeum vulgare]	-	-	-	-	GO:0000793//condensed chromosome;GO:0043231//intracellular membrane-bounded organelle	GO:0032550//purine ribonucleoside binding	GO:0002252//immune effector process;GO:0003006//developmental process involved in reproduction;GO:0006260//DNA replication;GO:0006305//DNA alkylation;GO:0006342//chromatin silencing;GO:0030422//production of siRNA involved in RNA interference;GO:0034968//histone lysine methylation;GO:0048580//regulation of post-embryonic development;GO:0051052//regulation of DNA metabolic process;GO:1901990//regu…
MSTRG.1445	--	ATP-dependent RNA helicase [Hordeum vulgare]	-	-	-	-	-	-	-
MSTRG.14463	--	Casein kinase I isoform delta-like protein [Hordeum vulgare]	-	-	-	-	-	-	-
MSTRG.1448	NET1D	protein NETWORKED 1D [Hordeum vulgare]	-	-	-	-	-	-	-
MSTRG.14480	--	Os11g0282300, partial [Oryza sativa Japonica Group]	-	-	-	-	GO:0043231//intracellular membrane-bounded organelle	-	-
MSTRG.14481	--	rice-salt sensitive 1-like protein [Triticum turgidum subsp. durum] [Triticum turgidum]	-	-	-	-	-	-	-
MSTRG.1449	NET1D	protein NETWORKED 1D [Hordeum vulgare]	-	-	-	-	-	-	-
MSTRG.14513	FRK1	fructokinase-1-like [Aegilops tauschii subsp. tauschii] [Aegilops tauschii]	Metabolism;Metabolism;Metabolism;Metabolism;Metabolism	Global and overview maps;Global and overview maps;Carbohydrate metabolism;Carbohydrate metabolism;Carbohydrate metabolism	ko01100//Metabolic pathways;ko01110//Biosynthesis of secondary metabolites;ko00500//Starch and sucrose metabolism;ko00520//Amino sugar and nucleotide sugar metabolism;ko00051//Fructose and mannose metabolism	K00847;K00847;K00847;K00847;K00847	GO:0005911//cell-cell junction;GO:0016020//membrane;GO:0043231//intracellular membrane-bounded organelle;GO:0044444//cytoplasmic part	GO:0004396//hexokinase activity;GO:0032550//purine ribonucleoside binding	GO:0005982//starch metabolic process;GO:0009746//response to hexose;GO:0016310//phosphorylation;GO:0019321//pentose metabolic process;GO:0030001//metal ion transport;GO:0034285//response to disaccharide
MSTRG.14530	DOF5.1	Ninja-family protein AFP3 [Hordeum vulgare]	-	-	-	-	GO:0043231//intracellular membrane-bounded organelle	-	GO:0006355//regulation of transcription, DNA-templated;GO:0009639//response to red or far red light
MSTRG.14537	--	Protein STIP1-like protein [Hordeum vulgare]	-	-	-	-	-	-	-
MSTRG.14543	--	protein WVD2-like 7 [Aegilops tauschii subsp. tauschii] [Aegilops tauschii]	-	-	-	-	-	-	-
MSTRG.14562	TS2	momilactone A synthase-like [Aegilops tauschii subsp. tauschii] [Aegilops tauschii]	-	-	-	-	-	GO:0016491//oxidoreductase activity	GO:0010087//phloem or xylem histogenesis;GO:0044260//cellular macromolecule metabolic process
MSTRG.14574	PKL	chromodomain-helicase-DNA-binding protein 3-like [Aegilops tauschii subsp. tauschii] [Aegilops tauschii]	-	-	-	-	-	GO:0003824//catalytic activity;GO:0005488//binding	-
MSTRG.14577	--	Stearoyl-[acyl-carrier-protein] 9-desaturase 1, chloroplastic [Hordeum vulgare]	-	-	-	-	-	-	-
MSTRG.14584	--	-	-	-	-	-	-	-	-
MSTRG.14587	--	F-box protein At5g49610-like [Aegilops tauschii subsp. tauschii] [Aegilops tauschii]	-	-	-	-	-	-	-
MSTRG.1460	--	hypothetical protein D1007_35722 [Hordeum vulgare]	-	-	-	-	-	-	-
MSTRG.14601	BT2	BTB/POZ and TAZ domain-containing protein 2 [Hordeum vulgare]	-	-	-	-	GO:0043231//intracellular membrane-bounded organelle	GO:0005515//protein binding;GO:0046914//transition metal ion binding;GO:0090595//acetyl-CoA:L-lysine N6-acetyltransferase	GO:0000302//response to reactive oxygen species;GO:0001101//response to acid chemical;GO:0006970//response to osmotic stress;GO:0009755//hormone-mediated signaling pathway;GO:0009756//carbohydrate mediated signaling;GO:0010468//regulation of gene expression;GO:0016570//histone modification;GO:0045740//positive regulation of DNA replication;GO:0048229//gametophyte development;GO:0048511//rhythmic …
MSTRG.14603	--	hypothetical protein D1007_48779 [Hordeum vulgare]	-	-	-	-	-	-	-
MSTRG.1461	--	-	-	-	-	-	-	-	-
MSTRG.14615	--	-	-	-	-	-	-	-	-
MSTRG.14622	--	predicted protein [Hordeum vulgare subsp. vulgare] [Hordeum vulgare]	-	-	-	-	-	-	-
MSTRG.14639	--	Thioredoxin F-type chloroplastic [Zea mays]	-	-	-	-	GO:0009536//plastid	-	GO:0005982//starch metabolic process;GO:0006090//pyruvate metabolic process;GO:0009658//chloroplast organization;GO:0009668//plastid membrane organization;GO:0016070//RNA metabolic process;GO:0016109//tetraterpenoid biosynthetic process;GO:0019758//glycosinolate biosynthetic process
MSTRG.14646	--	-	-	-	-	-	-	-	-
MSTRG.1466	--	-	-	-	-	-	-	-	-
MSTRG.14683	--	cysteine-rich peptide [Hordeum vulgare]	-	-	-	-	-	GO:0016772//transferase activity, transferring phosphorus-containing groups	-
MSTRG.14684	Os01g0917400	Zinc finger CCCH domain-containing protein 12 [Hordeum vulgare]	-	-	-	-	-	GO:0005488//binding	-
MSTRG.14685	Os01g0917400	Zinc finger CCCH domain-containing protein 12 [Hordeum vulgare]	-	-	-	-	GO:0043231//intracellular membrane-bounded organelle;GO:0044444//cytoplasmic part	GO:0003729//mRNA binding;GO:0005515//protein binding;GO:0016788//hydrolase activity, acting on ester bonds;GO:0043169//cation binding	GO:0006417//regulation of translation
MSTRG.14686	--	hypothetical protein D1007_31961 [Hordeum vulgare]	-	-	-	-	-	-	-
MSTRG.14712	--	-	-	-	-	-	-	-	-
MSTRG.14734	RIOK1	Serine/threonine-protein kinase RIO1 [Hordeum vulgare]	Genetic Information Processing	Translation	ko03008//Ribosome biogenesis in eukaryotes	K07178	GO:0043231//intracellular membrane-bounded organelle	GO:0004672//protein kinase activity;GO:0032550//purine ribonucleoside binding	GO:0006464//cellular protein modification process;GO:0006796//phosphate-containing compound metabolic process
MSTRG.14740	MADS51	ODDSOC1 [Hordeum vulgare subsp. vulgare] [Hordeum vulgare]	-	-	-	-	GO:0043231//intracellular membrane-bounded organelle	GO:0003676//nucleic acid binding;GO:0005515//protein binding	GO:0009908//flower development;GO:0010468//regulation of gene expression;GO:0034645//cellular macromolecule biosynthetic process;GO:0048513//animal organ development
MSTRG.14747	--	hypothetical protein D1007_12993 [Hordeum vulgare]	-	-	-	-	-	-	-
MSTRG.14748	--	hypothetical protein D1007_12993 [Hordeum vulgare]	-	-	-	-	-	-	-
MSTRG.14752	--	protein HASTY 1-like [Aegilops tauschii subsp. tauschii] [Aegilops tauschii]	Genetic Information Processing	Translation	ko03013//RNA transport	K14289	-	-	-
MSTRG.14755	MADS51	MADS-box transcription factor TaAGL41 [Triticum aestivum]	-	-	-	-	GO:0043231//intracellular membrane-bounded organelle	GO:0005515//protein binding	GO:0010468//regulation of gene expression;GO:0034645//cellular macromolecule biosynthetic process
MSTRG.14756	--	rho-associated protein kinase 2-like [Aegilops tauschii subsp. tauschii] [Aegilops tauschii]	-	-	-	-	-	-	-
MSTRG.14757	--	hypothetical protein D1007_13000 [Hordeum vulgare]	-	-	-	-	-	-	-
MSTRG.14758	--	expressed protein [Oryza sativa Japonica Group]	-	-	-	-	-	-	-
MSTRG.1476	--	predicted protein [Hordeum vulgare subsp. vulgare] [Hordeum vulgare]	-	-	-	-	-	-	-
MSTRG.14767	FBX6	F box protein [Hordeum vulgare]	-	-	-	-	-	-	GO:0009965//leaf morphogenesis;GO:0009966//regulation of signal transduction
MSTRG.14785	--	protein ANTAGONIST OF LIKE HETEROCHROMATIN PROTEIN 1-like isoform X1 [Zea mays]	-	-	-	-	-	-	-
MSTRG.14800	--	inorganic phosphate transporter 6 [Panicum miliaceum]	-	-	-	-	-	-	-
MSTRG.14805	--	40s ribosomal protein s5-1 [Hordeum vulgare]	-	-	-	-	-	-	-
MSTRG.1483	PREY	PREDICTED: UPF0434 protein BRADO0313 [Oryza brachyantha]	-	-	-	-	GO:0043231//intracellular membrane-bounded organelle	-	-
MSTRG.14849	BGLU5	Beta-glucosidase 5 [Triticum urartu]	Metabolism;Metabolism;Metabolism;Metabolism;Metabolism	Global and overview maps;Global and overview maps;Biosynthesis of other secondary metabolites;Carbohydrate metabolism;Metabolism of other amino acids	ko01100//Metabolic pathways;ko01110//Biosynthesis of secondary metabolites;ko00940//Phenylpropanoid biosynthesis;ko00500//Starch and sucrose metabolism;ko00460//Cyanoamino acid metabolism	K01188;K01188;K01188;K01188;K01188	GO:0043231//intracellular membrane-bounded organelle	GO:0015926//glucosidase activity	GO:0044238//primary metabolic process
MSTRG.14854	--	heparan-alpha-glucosaminide N-acetyltransferase [Brachypodium distachyon]	Metabolism;Metabolism	Global and overview maps;Glycan biosynthesis and metabolism	ko01100//Metabolic pathways;ko00531//Glycosaminoglycan degradation	K10532;K10532	-	-	GO:0007017//microtubule-based process;GO:0014070//response to organic cyclic compound;GO:1902410//mitotic cytokinetic process
MSTRG.14855	HGSNAT	heparan-alpha-glucosaminide N-acetyltransferase [Hordeum vulgare]	Metabolism;Metabolism	Global and overview maps;Glycan biosynthesis and metabolism	ko01100//Metabolic pathways;ko00531//Glycosaminoglycan degradation	K10532;K10532	-	GO:0003824//catalytic activity	GO:0009451//RNA modification
MSTRG.14863	--	predicted protein [Hordeum vulgare subsp. vulgare] [Hordeum vulgare]	-	-	-	-	-	-	-
MSTRG.14864	--	-	-	-	-	-	-	-	-
MSTRG.14872	--	hypothetical protein D1007_23185 [Hordeum vulgare]	-	-	-	-	-	-	-
MSTRG.14873	--	-	-	-	-	-	-	-	-
MSTRG.14880	--	mitochondrial fission regulator 1-like [Zea mays]	-	-	-	-	-	-	-
MSTRG.14898	--	predicted protein [Hordeum vulgare subsp. vulgare] [Hordeum vulgare]	-	-	-	-	-	-	-
MSTRG.14923	--	hypothetical protein D1007_23738 [Hordeum vulgare]	-	-	-	-	-	-	-
MSTRG.14924	--	sarcoplasmic reticulum histidine-rich calcium-binding protein [Sorghum bicolor]	-	-	-	-	-	-	-
MSTRG.14948	Os03g0621600	Os03g0621600 [Oryza sativa Japonica Group]	-	-	-	-	GO:0043231//intracellular membrane-bounded organelle	-	-
MSTRG.14949	GRXC2	Os04g0313500 [Oryza sativa Japonica Group]	-	-	-	-	-	-	-
MSTRG.14954	--	protein LONG AFTER FAR-RED 3 isoform X4 [Elaeis guineensis]	-	-	-	-	GO:0043231//intracellular membrane-bounded organelle;GO:0044444//cytoplasmic part	GO:0016810//hydrolase activity, acting on carbon-nitrogen (but not peptide) bonds	GO:0000278//mitotic cell cycle;GO:0006536//glutamate metabolic process
MSTRG.14957	--	predicted protein [Hordeum vulgare subsp. vulgare] [Hordeum vulgare]	-	-	-	-	-	-	-
MSTRG.14960	--	Peroxidase 12 [Hordeum vulgare]	-	-	-	-	-	-	-
MSTRG.14969	--	G-type lectin S-receptor-like serine/threonine-protein kinase [Dichanthelium oligosanthes]	-	-	-	-	-	-	-
MSTRG.14979	RGA5	probable disease resistance RPP8-like protein 2 [Aegilops tauschii subsp. tauschii] [Aegilops tauschii]	-	-	-	-	-	-	-
MSTRG.14993	--	-	-	-	-	-	-	-	-
MSTRG.14995	--	carbonyl reductase [Hordeum vulgare]	-	-	-	-	-	-	-
MSTRG.1500	--	hypothetical protein D1007_01035 [Hordeum vulgare]	-	-	-	-	-	-	-
MSTRG.1502	DPB	transcription factor-like protein DPB [Hordeum vulgare]	-	-	-	-	-	-	-
MSTRG.15050	--	hypothetical protein D1007_20857 [Hordeum vulgare]	-	-	-	-	-	-	-
MSTRG.15054	SERK2	somatic embryogenesis receptor kinase 2-like [Aegilops tauschii subsp. tauschii] [Aegilops tauschii]	-	-	-	-	GO:0031224//intrinsic component of membrane;GO:0043231//intracellular membrane-bounded organelle	GO:0004713//protein tyrosine kinase activity;GO:0016491//oxidoreductase activity;GO:0032550//purine ribonucleoside binding	GO:0006468//protein phosphorylation
MSTRG.15055	BAK1	Somatic embryogenesis receptor kinase 2 [Hordeum vulgare]	-	-	-	-	GO:0016020//membrane;GO:0032991//protein-containing complex;GO:0043231//intracellular membrane-bounded organelle	GO:0004674//protein serine/threonine kinase activity;GO:0005102//signaling receptor binding;GO:0046983//protein dimerization activity	GO:0002239//response to oomycetes;GO:0003006//developmental process involved in reproduction;GO:0006468//protein phosphorylation;GO:0006996//organelle organization;GO:0008219//cell death;GO:0009555//pollen development;GO:0009617//response to bacterium;GO:0009620//response to fungus;GO:0009790//embryo development;GO:0022402//cell cycle process;GO:0040007//growth;GO:0043401//steroid hormone mediate…
MSTRG.15061	--	CNL-C [Triticum urartu]	-	-	-	-	-	-	-
MSTRG.15071	LFG4	BI1-like protein [Hordeum vulgare]	-	-	-	-	GO:0031224//intrinsic component of membrane	GO:0016597//amino acid binding	GO:0000902//cell morphogenesis;GO:0043401//steroid hormone mediated signaling pathway
MSTRG.15081	VIT_06s0061g00120	beta-1,3-glucanase 2a [Hordeum vulgare]	-	-	-	-	GO:0044421//extracellular region part	GO:0008422//beta-glucosidase activity	GO:0006950//response to stress;GO:0044238//primary metabolic process
MSTRG.15082	EXPB7	beta-expansin EXPB7 [Hordeum vulgare]	-	-	-	-	-	-	GO:0000003//reproduction
MSTRG.15097	BANGLUC	RecName: Full=Glucan endo-1,3-beta-glucosidase GII; AltName: Full=(1->3)-beta-glucan endohydrolase GII; AltName: Full=(1->3)-beta-glucanase isoenzyme GII; AltName: Full=Beta-1,3-endoglucanase GII; Flags: Precursor [Hordeum vulgare]	-	-	-	-	GO:0044421//extracellular region part;GO:0044424//intracellular part	GO:0008422//beta-glucosidase activity;GO:0046914//transition metal ion binding	GO:0006950//response to stress;GO:0044238//primary metabolic process
MSTRG.1511	--	40S ribosomal protein S5-1 [Hordeum vulgare]	-	-	-	-	-	-	-
MSTRG.15137	--	-	-	-	-	-	-	-	-
MSTRG.1514	--	F-box/LRR-repeat protein At4g14096 [Oryza sativa Japonica Group]	-	-	-	-	-	-	-
MSTRG.15143	--	Glucan endo-1,3-beta-glucosidase GIII [Hordeum vulgare]	-	-	-	-	-	-	-
MSTRG.1516	--	Subtilisin-like protease [Hordeum vulgare]	-	-	-	-	-	-	-
MSTRG.1517	--	unnamed protein product [Triticum turgidum subsp. durum] [Triticum turgidum]	-	-	-	-	-	-	-
MSTRG.15194	RR4	type A response regulator 4 [Hordeum vulgare]	Environmental Information Processing	Signal transduction	ko04075//Plant hormone signal transduction	K14492	GO:0043231//intracellular membrane-bounded organelle	GO:0005488//binding	GO:0009755//hormone-mediated signaling pathway;GO:0009845//seed germination;GO:0010468//regulation of gene expression;GO:0034645//cellular macromolecule biosynthetic process;GO:0035556//intracellular signal transduction;GO:0048511//rhythmic process;GO:0080090//regulation of primary metabolic process;GO:2000026//regulation of multicellular organismal development
MSTRG.15237	--	UPF0481 protein At3g47200-like [Aegilops tauschii subsp. tauschii] [Aegilops tauschii]	-	-	-	-	-	-	-
MSTRG.15245	--	predicted protein [Hordeum vulgare subsp. vulgare] [Hordeum vulgare]	-	-	-	-	-	-	-
MSTRG.15262	--	hypothetical protein D1007_37823 [Hordeum vulgare]	-	-	-	-	-	-	-
MSTRG.1528	--	hypothetical protein D1007_56424 [Hordeum vulgare]	-	-	-	-	-	-	-
MSTRG.15302	--	Peroxidase 12 [Hordeum vulgare]	-	-	-	-	-	-	-
MSTRG.15308	At2g43860	Polygalacturonase [Hordeum vulgare]	Metabolism;Metabolism	Global and overview maps;Carbohydrate metabolism	ko01100//Metabolic pathways;ko00040//Pentose and glucuronate interconversions	K01184;K01184	-	GO:0016798//hydrolase activity, acting on glycosyl bonds	GO:0008152//metabolic process
MSTRG.15310	--	predicted protein [Hordeum vulgare subsp. vulgare] [Hordeum vulgare]	-	-	-	-	-	-	-
MSTRG.15311	--	pathogenesis-related protein [Hordeum vulgare]	-	-	-	-	-	-	-
MSTRG.15312	RGA5	Disease resistance protein RPP13 [Hordeum vulgare]	-	-	-	-	-	-	-
MSTRG.15315	--	pathogenesis-related protein [Hordeum vulgare]	-	-	-	-	-	-	-
MSTRG.15318	--	-	-	-	-	-	-	-	-
MSTRG.15323	--	PREDICTED: box C/D snoRNA protein 1 [Musa acuminata subsp. malaccensis] [Musa acuminata]	-	-	-	-	GO:0043231//intracellular membrane-bounded organelle	-	-
MSTRG.15353	--	Eukaryotic translation initiation factor 4G [Zea mays]	-	-	-	-	-	-	-
MSTRG.15376	PIK-2	probable disease resistance protein RXW24L [Aegilops tauschii subsp. tauschii] [Aegilops tauschii]	-	-	-	-	-	-	-
MSTRG.15383	--	-	-	-	-	-	-	-	-
MSTRG.15384	--	-	-	-	-	-	-	-	-
MSTRG.15392	--	protein PLASTID TRANSCRIPTIONALLY ACTIVE 14 [Hordeum vulgare]	-	-	-	-	-	-	-
MSTRG.15408	--	NBS-LRR protein [Hordeum vulgare]	-	-	-	-	-	-	-
MSTRG.1541	--	glycine-rich cell wall structural protein 2-like [Aegilops tauschii subsp. tauschii] [Aegilops tauschii]	-	-	-	-	-	-	-
MSTRG.15412	--	Oxysterol-binding protein-related protein 7 [Hordeum vulgare]	-	-	-	-	GO:0009536//plastid	-	-
MSTRG.15416	--	predicted protein [Hordeum vulgare subsp. vulgare] [Hordeum vulgare]	-	-	-	-	-	-	-
MSTRG.15418	--	Subtilisin-like protease [Hordeum vulgare]	-	-	-	-	-	-	-
MSTRG.15429	DI19-5	drought induced 19 protein [Triticum aestivum]	-	-	-	-	-	-	-
MSTRG.15450	--	expressed protein [Oryza sativa Japonica Group]	-	-	-	-	-	-	-
MSTRG.1548	--	hypothetical protein D1007_61302 [Hordeum vulgare]	-	-	-	-	-	-	-
MSTRG.15510	--	BRI1-KD interacting protein 130 [Zea mays]	-	-	-	-	-	-	-
MSTRG.15545	--	Serine/threonine-protein kinase HT1 [Hordeum vulgare]	-	-	-	-	-	-	-
MSTRG.15558	--	60 kDa jasmonate-induced protein-like [Phoenix dactylifera]	-	-	-	-	-	-	-
MSTRG.15573	P58B	DnaJ homolog subfamily C member 3 [Triticum urartu]	Genetic Information Processing	Folding, sorting and degradation	ko04141//Protein processing in endoplasmic reticulum	K09523	GO:0016020//membrane;GO:0044432//endoplasmic reticulum part	GO:0005515//protein binding	GO:0000302//response to reactive oxygen species;GO:0009642//response to light intensity;GO:0033554//cellular response to stress;GO:0044267//cellular protein metabolic process;GO:0044788//modulation by host of viral process
MSTRG.15577	At3g53590	probable LRR receptor-like serine/threonine-protein kinase At1g06840 isoform X1 [Aegilops tauschii subsp. tauschii] [Aegilops tauschii]	-	-	-	-	GO:0031224//intrinsic component of membrane	GO:0004672//protein kinase activity;GO:0032550//purine ribonucleoside binding	GO:0006464//cellular protein modification process;GO:0006796//phosphate-containing compound metabolic process
MSTRG.1560	--	prolycopene isomerase, chloroplastic [Hordeum vulgare]	-	-	-	-	-	-	-
MSTRG.15651	--	-	-	-	-	-	-	-	-
MSTRG.1567	MAIL1	Serine/threonine-protein phosphatase 7 long form-like protein [Hordeum vulgare]	-	-	-	-	-	-	-
MSTRG.1568	Rv2228c	Os10g0458700 [Oryza sativa Japonica Group]	-	-	-	-	-	-	-
MSTRG.15680	--	dehydrin 13 [Hordeum vulgare subsp. vulgare] [Hordeum vulgare]	-	-	-	-	-	-	-
MSTRG.15699	At5g47430	E3 ubiquitin-protein ligase RBBP6 [Hordeum vulgare]	-	-	-	-	-	-	GO:0009987//cellular process
MSTRG.15717	FLZ8	protein MARD1 [Aegilops tauschii subsp. tauschii] [Aegilops tauschii]	-	-	-	-	-	-	-
MSTRG.15795	PCMP-H89	Os03g0441400 [Oryza sativa Japonica Group]	-	-	-	-	-	-	-
MSTRG.1584	--	DUF1338 domain-containing protein [Cinnamomum micranthum f. kanehirae]	-	-	-	-	GO:0009536//plastid	-	-
MSTRG.15844	PES	Adenylosuccinate synthetase 2, chloroplastic [Hordeum vulgare]	-	-	-	-	GO:0031981//nuclear lumen	-	GO:0006364//rRNA processing;GO:0042273//ribosomal large subunit biogenesis
MSTRG.15888	--	predicted protein [Hordeum vulgare subsp. vulgare] [Hordeum vulgare]	-	-	-	-	-	-	-
MSTRG.15893	--	protease Do-like 7 [Aegilops tauschii subsp. tauschii] [Aegilops tauschii]	-	-	-	-	-	-	-
MSTRG.15896	CALS3	callose synthase 3-like [Hordeum vulgare]	-	-	-	-	GO:0005911//cell-cell junction;GO:0031224//intrinsic component of membrane;GO:0044444//cytoplasmic part;GO:0044459//plasma membrane part	GO:0035251//UDP-glucosyltransferase activity	GO:0003006//developmental process involved in reproduction;GO:0006074//(1->3)-beta-D-glucan metabolic process;GO:0009555//pollen development;GO:0018205//peptidyl-lysine modification;GO:0022604//regulation of cell morphogenesis;GO:0042743//hydrogen peroxide metabolic process;GO:0052386//cell wall thickening;GO:0061024//membrane organization
MSTRG.15898	CALS3	glucan synthase-like 5, partial [Hordeum vulgare]	-	-	-	-	-	GO:0035251//UDP-glucosyltransferase activity	GO:0006074//(1->3)-beta-D-glucan metabolic process
MSTRG.15941	--	-	-	-	-	-	-	-	-
MSTRG.15942	--	-	-	-	-	-	-	-	-
MSTRG.15943	--	ankyrin repeat-containing protein [Hordeum vulgare]	-	-	-	-	-	-	-
MSTRG.15944	--	-	-	-	-	-	-	-	-
MSTRG.15950	--	Choline-phosphate cytidylyltransferase [Actinidia chinensis var. chinensis] [Actinidia chinensis]	-	-	-	-	GO:0009536//plastid	-	-
MSTRG.15952	At4g01570	pentatricopeptide repeat-containing protein At4g01570 [Aegilops tauschii subsp. tauschii] [Aegilops tauschii]	-	-	-	-	-	-	-
MSTRG.15962	--	Os01g0152500 [Oryza sativa Japonica Group]	-	-	-	-	-	-	-
MSTRG.15963	--	hypothetical protein D1007_29472 [Hordeum vulgare]	-	-	-	-	-	-	-
MSTRG.15964	--	unnamed protein product [Triticum turgidum subsp. durum] [Triticum turgidum]	-	-	-	-	-	-	-
MSTRG.15970	--	hypothetical protein TRIUR3_12221 [Triticum urartu]	-	-	-	-	-	-	-
MSTRG.15976	--	hypothetical protein D1007_14423 [Hordeum vulgare]	-	-	-	-	-	-	-
MSTRG.15978	--	transposon mariner sub-class [Hordeum vulgare]	-	-	-	-	-	-	-
MSTRG.15987	NPF8.3	Peptide transporter PTR2 [Hordeum vulgare]	-	-	-	-	GO:0031224//intrinsic component of membrane	-	GO:0015833//peptide transport
MSTRG.15994	--	Glyceraldehyde-3-phosphate dehydrogenase 1, cytosolic [Hordeum vulgare]	-	-	-	-	-	-	-
MSTRG.16002	--	kinesin light chain 3 [Hordeum vulgare]	-	-	-	-	-	-	-
MSTRG.16003	--	L10-interacting MYB domain-containing protein-like [Hordeum vulgare]	-	-	-	-	-	-	-
MSTRG.16022	--	Os03g0114100, partial [Oryza sativa Japonica Group]	-	-	-	-	-	-	-
MSTRG.16087	Os03g0733400	zinc finger BED domain-containing protein RICESLEEPER 2-like [Aegilops tauschii subsp. tauschii] [Aegilops tauschii]	-	-	-	-	-	GO:0003676//nucleic acid binding;GO:0005515//protein binding	-
MSTRG.16089	Os03g0733400	zinc finger BED domain-containing protein RICESLEEPER 2 [Hordeum vulgare]	-	-	-	-	-	GO:0003676//nucleic acid binding;GO:0005515//protein binding	-
MSTRG.1615	--	-	-	-	-	-	-	-	-
MSTRG.16175	--	-	-	-	-	-	-	-	-
MSTRG.16188	At1g27900	probable pre-mRNA-splicing factor ATP-dependent RNA helicase DEAH4 [Aegilops tauschii subsp. tauschii] [Aegilops tauschii]	Genetic Information Processing	Transcription	ko03040//Spliceosome	K12818	GO:0043231//intracellular membrane-bounded organelle	GO:0032550//purine ribonucleoside binding;GO:0042623//ATPase activity, coupled	GO:0000280//nuclear division;GO:0000723//telomere maintenance;GO:0007059//chromosome segregation;GO:0010212//response to ionizing radiation;GO:0022402//cell cycle process;GO:0033043//regulation of organelle organization;GO:0045491//xylan metabolic process
MSTRG.16204	RCOM_0699480	glycosyltransferase family 92 protein RCOM_0530710-like [Aegilops tauschii subsp. tauschii] [Aegilops tauschii]	-	-	-	-	-	-	-
MSTRG.16205	--	extensin-like [Aegilops tauschii subsp. tauschii] [Aegilops tauschii]	-	-	-	-	-	-	-
MSTRG.16210	--	Serine-threonine protein kinase plant-type [Zea mays]	-	-	-	-	-	-	GO:0048449//floral organ formation
MSTRG.16215	--	Os12g0581700 [Oryza sativa Japonica Group]	-	-	-	-	-	-	GO:0005982//starch metabolic process;GO:0006787//porphyrin-containing compound catabolic process
MSTRG.16217	--	-	-	-	-	-	-	-	-
MSTRG.16228	--	hypothetical protein D1007_26976 [Hordeum vulgare]	-	-	-	-	-	-	-
MSTRG.16232	tas	Protein tas [Hordeum vulgare]	-	-	-	-	GO:0009526//plastid envelope;GO:0009532//plastid stroma	GO:0004672//protein kinase activity;GO:0032550//purine ribonucleoside binding	GO:0006090//pyruvate metabolic process;GO:0006464//cellular protein modification process
MSTRG.1630	--	PH01B001I13.11 [Phyllostachys edulis]	-	-	-	-	-	-	-
MSTRG.16308	--	HBS1-like protein isoform X3 [Aegilops tauschii subsp. tauschii] [Aegilops tauschii]	Genetic Information Processing	Translation	ko03015//mRNA surveillance pathway	K14416	GO:0043231//intracellular membrane-bounded organelle	-	-
MSTRG.1631	--	hypothetical protein D1007_05542 [Hordeum vulgare]	-	-	-	-	-	-	-
MSTRG.16342	MAPKKK5	mitogen-activated protein kinase kinase kinase 5-like [Aegilops tauschii subsp. tauschii] [Aegilops tauschii]	-	-	-	-	-	GO:0004672//protein kinase activity;GO:0032550//purine ribonucleoside binding	GO:0006468//protein phosphorylation
MSTRG.16381	--	vicilin-like seed storage protein At2g18540 [Aegilops tauschii subsp. tauschii] [Aegilops tauschii]	-	-	-	-	-	-	-
MSTRG.16411	--	AP-3 complex subunit mu-1 [Triticum urartu]	Metabolism;Metabolism	Global and overview maps;Energy metabolism	ko01100//Metabolic pathways;ko00190//Oxidative phosphorylation	K02140;K02140	GO:0043231//intracellular membrane-bounded organelle	GO:0015077//monovalent inorganic cation transmembrane transporter activity	GO:0006605//protein targeting;GO:0006754//ATP biosynthetic process;GO:0010038//response to metal ion;GO:0019941//modification-dependent protein catabolic process;GO:0035556//intracellular signal transduction;GO:0035966//response to topologically incorrect protein;GO:0043094//cellular metabolic compound salvage;GO:0043248//proteasome assembly
MSTRG.16419	--	unnamed protein product [Triticum turgidum subsp. durum] [Triticum turgidum]	-	-	-	-	-	-	-
MSTRG.16437	FANCM	DEAD-box ATP-dependent RNA helicase FANCM isoform X1 [Brachypodium distachyon]	-	-	-	-	-	GO:0005488//binding	-
MSTRG.16444	--	zinc finger MYM-type protein 1-like [Zea mays]	-	-	-	-	-	-	-
MSTRG.16455	--	P10Sh148J07 [Saccharum hybrid cultivar R570]	-	-	-	-	-	GO:0046914//transition metal ion binding	-
MSTRG.16463	RPS24A	40S ribosomal protein S24, partial [Saccharum officinarum]	Genetic Information Processing	Translation	ko03010//Ribosome	K02974	-	-	-
MSTRG.16492	--	ARM REPEAT PROTEIN INTERACTING WITH ABF2 [Aegilops tauschii subsp. tauschii] [Aegilops tauschii]	-	-	-	-	-	-	-
MSTRG.16503	RPL3	60S ribosomal protein L3-like [Aegilops tauschii subsp. tauschii] [Aegilops tauschii]	Genetic Information Processing	Translation	ko03010//Ribosome	K02925	GO:0005911//cell-cell junction;GO:0009532//plastid stroma;GO:0015934//large ribosomal subunit;GO:0030312//external encapsulating structure;GO:0031090//organelle membrane	GO:0004672//protein kinase activity;GO:0005198//structural molecule activity;GO:0016791//phosphatase activity;GO:0032550//purine ribonucleoside binding	GO:0003006//developmental process involved in reproduction;GO:0005982//starch metabolic process;GO:0005984//disaccharide metabolic process;GO:0009117//nucleotide metabolic process;GO:0009451//RNA modification;GO:0009664//plant-type cell wall organization;GO:0009886//post-embryonic animal morphogenesis;GO:0010383//cell wall polysaccharide metabolic process;GO:0010467//gene expression;GO:0019758//g…
MSTRG.16516	--	protein downstream neighbor of Son-like isoform X1 [Aegilops tauschii subsp. tauschii] [Aegilops tauschii]	-	-	-	-	-	-	-
MSTRG.16520	--	-	-	-	-	-	-	-	-
MSTRG.16533	--	5'-3' exoribonuclease 2-like [Hordeum vulgare]	-	-	-	-	-	GO:0043169//cation binding	-
MSTRG.16540	--	mitochondrial import inner membrane translocase subunit TIM50-like [Hordeum vulgare]	-	-	-	-	-	-	-
MSTRG.16541	--	mitochondrial import inner membrane translocase subunit TIM50-like [Hordeum vulgare]	-	-	-	-	-	-	-
MSTRG.16542	--	MATE efflux family protein DTX1 [Hordeum vulgare]	-	-	-	-	-	-	-
MSTRG.16543	--	MATE efflux family protein DTX1 [Hordeum vulgare]	-	-	-	-	-	-	-
MSTRG.16548	ACX1.2	peroxisomal acyl-coenzyme A oxidase 1-like [Hordeum vulgare]	Metabolism;Metabolism;Metabolism;Cellular Processes;Metabolism;Metabolism;Metabolism;Metabolism;Metabolism;Metabolism	Global and overview maps;Global and overview maps;Global and overview maps;Transport and catabolism;Global and overview maps;Lipid metabolism;Lipid metabolism;Metabolism of other amino acids;Carbohydrate metabolism;Lipid metabolism	ko01100//Metabolic pathways;ko01110//Biosynthesis of secondary metabolites;ko01200//Carbon metabolism;ko04146//Peroxisome;ko01212//Fatty acid metabolism;ko00592//alpha-Linolenic acid metabolism;ko00071//Fatty acid degradation;ko00410//beta-Alanine metabolism;ko00640//Propanoate metabolism;ko01040//Biosynthesis of unsaturated fatty acids	K00232;K00232;K00232;K00232;K00232;K00232;K00232;K00232;K00232;K00232	GO:0005911//cell-cell junction;GO:0042579//microbody	GO:0000166//nucleotide binding;GO:0016634//oxidoreductase activity, acting on the CH-CH group of donors, oxygen as acceptor	GO:0001101//response to acid chemical;GO:0006605//protein targeting;GO:0006950//response to stress;GO:0007165//signal transduction;GO:0009062//fatty acid catabolic process;GO:0009620//response to fungus;GO:0009625//response to insect;GO:0009694//jasmonic acid metabolic process;GO:0010038//response to metal ion;GO:0043067//regulation of programmed cell death;GO:0048229//gametophyte development
MSTRG.16555	--	transcription factor bHLH128-like [Aegilops tauschii subsp. tauschii] [Aegilops tauschii]	-	-	-	-	-	-	-
MSTRG.16566	TULP9	phosphoethanolamine N-methyltransferase 1-like [Hordeum vulgare]	-	-	-	-	GO:0016020//membrane;GO:0043231//intracellular membrane-bounded organelle;GO:0044444//cytoplasmic part	GO:0042578//phosphoric ester hydrolase activity	GO:0010468//regulation of gene expression;GO:0048229//gametophyte development;GO:0051707//response to other organism
MSTRG.1657	--	Os10g0195100 [Oryza sativa Japonica Group]	-	-	-	-	-	-	-
MSTRG.16584	--	CCR4-NOT transcription complex subunit 3 [Hordeum vulgare]	-	-	-	-	-	-	-
MSTRG.16585	--	CCR4-NOT transcription complex subunit 3-like [Coffea arabica]	Genetic Information Processing	Folding, sorting and degradation	ko03018//RNA degradation	K12580	-	-	GO:0010468//regulation of gene expression
MSTRG.16586	PP2A2	Serine/threonine-protein phosphatase PP2A catalytic subunit [Lupinus albus]	Genetic Information Processing;Cellular Processes	Translation;Transport and catabolism	ko03015//mRNA surveillance pathway;ko04136//Autophagy - other eukaryotes	K04382;K04382	GO:0008287//protein serine/threonine phosphatase complex;GO:0016020//membrane;GO:0043231//intracellular membrane-bounded organelle;GO:0043232//intracellular non-membrane-bounded organelle;GO:0044444//cytoplasmic part	GO:0004721//phosphoprotein phosphatase activity;GO:0043169//cation binding	GO:0006464//cellular protein modification process;GO:0006796//phosphate-containing compound metabolic process
MSTRG.16590	--	fasciclin-like protein FLA20 [Hordeum vulgare]	-	-	-	-	-	-	-
MSTRG.16594	--	Holliday junction resolvase MOC1, chloroplastic isoform X1 [Brachypodium distachyon]	-	-	-	-	-	-	-
MSTRG.16603	--	uncharacterized abhydrolase domain-containing protein DDB_G0269086-like [Aegilops tauschii subsp. tauschii] [Aegilops tauschii]	-	-	-	-	-	-	-
MSTRG.16622	--	-	-	-	-	-	-	-	-
MSTRG.16628	--	-	-	-	-	-	-	-	-
MSTRG.16631	--	phosphoglycerate mutase-like protein 1 isoform X2 [Aegilops tauschii subsp. tauschii] [Aegilops tauschii]	-	-	-	-	-	-	-
MSTRG.16652	--	transposon protein Ac/Ds sub-class [Zea mays]	-	-	-	-	-	GO:0005488//binding	-
MSTRG.16654	--	Zinc finger CCCH domain-containing protein 22 [Hordeum vulgare]	-	-	-	-	-	-	-
MSTRG.16670	--	-	-	-	-	-	-	-	-
MSTRG.16695	--	zinc knuckle family protein [Hordeum vulgare]	-	-	-	-	-	-	-
MSTRG.16707	--	predicted protein [Hordeum vulgare subsp. vulgare] [Hordeum vulgare]	-	-	-	-	-	-	-
MSTRG.16719	--	Pentatricopeptide repeat-containing protein [Hordeum vulgare]	-	-	-	-	-	-	-
MSTRG.16739	SMU2	suppressor of mec-8 and unc-52 protein homolog 2 [Aegilops tauschii subsp. tauschii] [Aegilops tauschii]	-	-	-	-	GO:0043231//intracellular membrane-bounded organelle	-	GO:0006396//RNA processing
MSTRG.1674	--	predicted protein [Hordeum vulgare subsp. vulgare] [Hordeum vulgare]	-	-	-	-	-	-	-
MSTRG.16769	--	centromere protein C isoform X3 [Brachypodium distachyon]	-	-	-	-	-	-	-
MSTRG.1677	CAND1	Cullin-associated NEDD8-dissociated protein 1 [Hordeum vulgare]	-	-	-	-	-	-	-
MSTRG.16775	--	Os12g0127650 [Oryza sativa Japonica Group]	-	-	-	-	-	-	-
MSTRG.16780	--	-	-	-	-	-	-	-	-
MSTRG.1679	--	-	-	-	-	-	-	-	-
MSTRG.1680	--	predicted protein [Hordeum vulgare subsp. vulgare] [Hordeum vulgare]	-	-	-	-	-	-	-
MSTRG.1682	LOGL10	probable cytokinin riboside 5'-monophosphate phosphoribohydrolase LOGL10 isoform X1 [Aegilops tauschii subsp. tauschii] [Aegilops tauschii]	-	-	-	-	GO:0043231//intracellular membrane-bounded organelle;GO:0044444//cytoplasmic part	GO:0016798//hydrolase activity, acting on glycosyl bonds	GO:0009690//cytokinin metabolic process
MSTRG.16827	--	predicted protein [Hordeum vulgare subsp. vulgare] [Hordeum vulgare]	-	-	-	-	-	-	-
MSTRG.16833	HXK5	hexokinase, partial [Triticum aestivum]	Metabolism;Metabolism;Metabolism;Metabolism;Metabolism;Metabolism;Metabolism;Metabolism	Global and overview maps;Global and overview maps;Global and overview maps;Carbohydrate metabolism;Carbohydrate metabolism;Carbohydrate metabolism;Carbohydrate metabolism;Carbohydrate metabolism	ko01100//Metabolic pathways;ko01110//Biosynthesis of secondary metabolites;ko01200//Carbon metabolism;ko00500//Starch and sucrose metabolism;ko00520//Amino sugar and nucleotide sugar metabolism;ko00010//Glycolysis / Gluconeogenesis;ko00052//Galactose metabolism;ko00051//Fructose and mannose metabolism	K00844;K00844;K00844;K00844;K00844;K00844;K00844;K00844	GO:0009536//plastid;GO:0031306//intrinsic component of mitochondrial outer membrane	GO:0004396//hexokinase activity;GO:0032550//purine ribonucleoside binding;GO:0043167//ion binding	GO:0006090//pyruvate metabolic process;GO:0008219//cell death;GO:0009757//hexose mediated signaling;GO:0016310//phosphorylation
MSTRG.16838	At3g55350	protein ALP1-like [Aegilops tauschii subsp. tauschii] [Aegilops tauschii]	-	-	-	-	-	-	-
MSTRG.16840	AtMg01250	Os02g0636500 [Oryza sativa Japonica Group]	-	-	-	-	-	-	-
MSTRG.16841	--	transposase [Hordeum vulgare]	-	-	-	-	-	-	-
MSTRG.16845	--	methyltransferase-like protein 13 [Hordeum vulgare]	-	-	-	-	-	GO:0008168//methyltransferase activity	GO:0008152//metabolic process
MSTRG.16852	--	hypothetical protein D1007_43589 [Hordeum vulgare]	-	-	-	-	-	-	-
MSTRG.16854	--	60S ribosomal protein L7-2 [Hordeum vulgare]	-	-	-	-	-	-	-
MSTRG.16855	--	60S ribosomal protein L7-2 [Hordeum vulgare]	-	-	-	-	-	-	-
MSTRG.16862	--	Universal stress protein A-like protein [Hordeum vulgare]	-	-	-	-	-	-	-
MSTRG.16864	--	calcium-dependent protein kinase 27-like [Hordeum vulgare]	-	-	-	-	-	-	-
MSTRG.16872	TY3B-G	OSJNBa0087O24.13 [Oryza sativa Japonica Group]	-	-	-	-	-	-	-
MSTRG.16877	--	-	-	-	-	-	-	-	-
MSTRG.16883	--	-	-	-	-	-	-	-	-
MSTRG.16890	--	hypothetical protein D1007_12346 [Hordeum vulgare]	-	-	-	-	-	-	-
MSTRG.16905	--	Cysteine-rich receptor-like protein kinase 26 [Triticum urartu]	-	-	-	-	-	-	-
MSTRG.16914	--	hypothetical protein D1007_42739 [Hordeum vulgare]	-	-	-	-	-	-	-
MSTRG.16917	--	Lysine-specific demethylase 5B [Triticum urartu]	-	-	-	-	-	-	-
MSTRG.16922	--	hypothetical protein D1007_49021 [Hordeum vulgare]	-	-	-	-	-	-	-
MSTRG.16924	--	E3 ubiquitin-protein like [Actinidia chinensis var. chinensis] [Actinidia chinensis]	-	-	-	-	-	-	-
MSTRG.16929	WDL4	protein WVD2-like 4 [Aegilops tauschii subsp. tauschii] [Aegilops tauschii]	-	-	-	-	-	-	-
MSTRG.16934	--	Diacylglycerol kinase [Triticum urartu]	-	-	-	-	-	-	-
MSTRG.16935	--	Diacylglycerol kinase [Triticum urartu]	-	-	-	-	-	-	-
MSTRG.16937	--	predicted protein [Hordeum vulgare subsp. vulgare] [Hordeum vulgare]	-	-	-	-	-	-	-
MSTRG.16939	--	-	-	-	-	-	-	-	-
MSTRG.16941	--	putative transporter [Hordeum vulgare]	-	-	-	-	-	-	-
MSTRG.16942	APC4	anaphase-promoting complex subunit 4 [Hordeum vulgare]	Genetic Information Processing	Folding, sorting and degradation	ko04120//Ubiquitin mediated proteolysis	K03351	GO:0000152//nuclear ubiquitin ligase complex	GO:0016772//transferase activity, transferring phosphorus-containing groups	GO:0003006//developmental process involved in reproduction;GO:0007088//regulation of mitotic nuclear division;GO:0032446//protein modification by small protein conjugation;GO:0043161//proteasome-mediated ubiquitin-dependent protein catabolic process
MSTRG.16945	--	OSJNBb0016D16.9 [Oryza sativa Japonica Group]	-	-	-	-	-	-	-
MSTRG.16948	--	hypothetical protein D1007_55949 [Hordeum vulgare]	-	-	-	-	-	-	-
MSTRG.1695	--	-	-	-	-	-	-	-	-
MSTRG.16951	--	hypothetical protein D1007_06027 [Hordeum vulgare]	-	-	-	-	-	-	-
MSTRG.16956	VPS26A	Vacuolar protein sorting-associated protein 26 [Triticum urartu]	Cellular Processes	Transport and catabolism	ko04144//Endocytosis	K18466	-	-	-
MSTRG.16960	--	BUD13 homolog [Aegilops tauschii subsp. tauschii] [Aegilops tauschii]	-	-	-	-	GO:0043231//intracellular membrane-bounded organelle;GO:0044444//cytoplasmic part	-	-
MSTRG.16965	--	predicted protein [Hordeum vulgare subsp. vulgare] [Hordeum vulgare]	-	-	-	-	-	-	-
MSTRG.16966	--	-	-	-	-	-	-	-	-
MSTRG.16971	--	hypothetical protein D1007_42739 [Hordeum vulgare]	-	-	-	-	-	-	-
MSTRG.16972	--	-	-	-	-	-	-	-	-
MSTRG.16975	SAHH	adenosylhomocysteinase [Hordeum vulgare]	Metabolism;Metabolism	Global and overview maps;Amino acid metabolism	ko01100//Metabolic pathways;ko00270//Cysteine and methionine metabolism	K01251;K01251	-	-	-
MSTRG.16976	--	Very-long-chain (3R)-3-hydroxyacyl-CoA dehydratase PASTICCINO 2A [Hordeum vulgare]	-	-	-	-	-	-	-
MSTRG.16977	--	Very-long-chain (3R)-3-hydroxyacyl-CoA dehydratase PASTICCINO 2A [Hordeum vulgare]	-	-	-	-	-	-	-
MSTRG.16993	--	predicted protein [Hordeum vulgare subsp. vulgare] [Hordeum vulgare]	-	-	-	-	-	-	-
MSTRG.170	--	60S ribosomal protein L35a-3 [Hordeum vulgare]	-	-	-	-	-	-	-
MSTRG.17000	--	MATE efflux family protein DTX1 [Hordeum vulgare]	-	-	-	-	-	-	-
MSTRG.17001	--	AP-3 complex subunit mu-1 [Triticum urartu]	-	-	-	-	-	-	-
MSTRG.17007	RPS26	AP-3 complex subunit mu-1 [Triticum urartu]	Genetic Information Processing	Translation	ko03010//Ribosome	K02976	-	GO:0005198//structural molecule activity	GO:0010467//gene expression
MSTRG.17017	--	hypothetical protein D1007_56476 [Hordeum vulgare]	-	-	-	-	-	-	-
MSTRG.17018	--	elongin-A [Saccharum hybrid cultivar SP80-3280]	-	-	-	-	-	-	-
MSTRG.17020	--	Diacylglycerol kinase [Triticum urartu]	-	-	-	-	-	-	-
MSTRG.17022	--	uncharacterized protein LOC109744881, partial [Aegilops tauschii subsp. tauschii] [Aegilops tauschii]	-	-	-	-	-	-	-
MSTRG.17040	--	F-box protein At5g07610-like [Aegilops tauschii subsp. tauschii] [Aegilops tauschii]	-	-	-	-	GO:0016020//membrane	GO:0005216//ion channel activity	GO:0006820//anion transport;GO:0034220//ion transmembrane transport
MSTRG.17044	GIF3	GRF1-interacting factor 3-like [Aegilops tauschii subsp. tauschii] [Aegilops tauschii]	-	-	-	-	GO:0043231//intracellular membrane-bounded organelle	GO:0003712//transcription coregulator activity;GO:0005488//binding	GO:0006355//regulation of transcription, DNA-templated;GO:0006402//mRNA catabolic process;GO:0006464//cellular protein modification process;GO:0007049//cell cycle;GO:0009409//response to cold;GO:0042221//response to chemical;GO:0048518//positive regulation of biological process;GO:0048827//phyllome development
MSTRG.17049	TY3B-G	RNA-directed DNA polymerase [Hordeum vulgare]	-	-	-	-	-	-	-
MSTRG.17054	pol	DNA-directed DNA polymerase [Handroanthus impetiginosus]	-	-	-	-	-	-	-
MSTRG.17058	--	-	-	-	-	-	-	-	-
MSTRG.17060	--	predicted protein [Hordeum vulgare subsp. vulgare] [Hordeum vulgare]	-	-	-	-	-	-	-
MSTRG.17065	RE2	OSJNBa0040D17.9 [Oryza sativa Japonica Group]	Genetic Information Processing	Transcription	ko03020//RNA polymerase	K03006	-	GO:0016787//hydrolase activity	-
MSTRG.17066	UGE-2	UDP-D-glucose epimerase 2 [Hordeum vulgare]	Metabolism;Metabolism	Global and overview maps;Glycan biosynthesis and metabolism	ko01100//Metabolic pathways;ko00563//Glycosylphosphatidylinositol(GPI)-anchor biosynthesis	K03434;K03434	-	GO:0016857//racemase and epimerase activity, acting on carbohydrates and derivatives;GO:0048037//cofactor binding	GO:0019318//hexose metabolic process
MSTRG.17070	ARF11	Auxin response factor 11 [Hordeum vulgare]	Environmental Information Processing	Signal transduction	ko04075//Plant hormone signal transduction	K14486	GO:0043231//intracellular membrane-bounded organelle	GO:0005515//protein binding	GO:0000578//embryonic axis specification;GO:0000904//cell morphogenesis involved in differentiation;GO:0006342//chromatin silencing;GO:0007015//actin filament organization;GO:0009755//hormone-mediated signaling pathway;GO:0009799//specification of symmetry;GO:0009887//animal organ morphogenesis;GO:0009933//meristem structural organization;GO:0009943//adaxial/abaxial axis specification;GO:0010051/…
MSTRG.17073	--	gag-pol polyprotein [Hordeum vulgare]	-	-	-	-	-	-	-
MSTRG.17077	ATR2	NADPH-cytochrome P450 reductase [Hordeum vulgare]	-	-	-	-	GO:0009536//plastid;GO:0031090//organelle membrane	GO:0016653//oxidoreductase activity, acting on NAD(P)H, heme protein as acceptor;GO:0032553//ribonucleotide binding;GO:0046914//transition metal ion binding	GO:0001101//response to acid chemical;GO:0006725//cellular aromatic compound metabolic process;GO:0016482//cytosolic transport
MSTRG.17079	--	chromomethylase 1 [Hordeum vulgare]	Metabolism;Metabolism	Global and overview maps;Amino acid metabolism	ko01100//Metabolic pathways;ko00270//Cysteine and methionine metabolism	K00558;K00558	-	-	GO:0010467//gene expression;GO:0044260//cellular macromolecule metabolic process;GO:0090304//nucleic acid metabolic process
MSTRG.17082	--	wall-associated receptor kinase 3 [Hordeum vulgare]	-	-	-	-	-	-	-
MSTRG.17095	--	predicted protein [Hordeum vulgare subsp. vulgare] [Hordeum vulgare]	-	-	-	-	-	-	-
MSTRG.17110	--	alpha-1,2-galactosyltransferase gmh3-like [Aegilops tauschii subsp. tauschii] [Aegilops tauschii]	-	-	-	-	-	-	-
MSTRG.17111	--	hypothetical protein D1007_02271 [Hordeum vulgare]	-	-	-	-	-	-	-
MSTRG.17116	--	Basic leucine zipper and W2 domain-containing protein 2 [Triticum urartu]	-	-	-	-	GO:0043231//intracellular membrane-bounded organelle;GO:0044444//cytoplasmic part	-	GO:0006006//glucose metabolic process;GO:0006417//regulation of translation
MSTRG.17119	--	hypothetical protein D1007_14675 [Hordeum vulgare]	-	-	-	-	-	-	-
MSTRG.17121	--	predicted protein [Hordeum vulgare subsp. vulgare] [Hordeum vulgare]	-	-	-	-	-	-	-
MSTRG.17124	APP1	Xaa-Pro aminopeptidase 1 [Triticum urartu]	-	-	-	-	GO:0016020//membrane;GO:0044444//cytoplasmic part	GO:0008144//drug binding;GO:0016787//hydrolase activity;GO:0043169//cation binding	GO:0006486//protein glycosylation;GO:0006625//protein targeting to peroxisome;GO:0030001//metal ion transport;GO:0048193//Golgi vesicle transport;GO:0060918//auxin transport
MSTRG.17146	--	Zf-BED domain-containing protein/DUF659 domain-containing domain-containing protein [Hordeum vulgare]	-	-	-	-	-	-	-
MSTRG.17150	--	-	-	-	-	-	-	-	-
MSTRG.17152	--	Spastin [Hordeum vulgare]	-	-	-	-	-	GO:0032550//purine ribonucleoside binding;GO:0042623//ATPase activity, coupled	-
MSTRG.17154	--	far upstream element-binding protein 1 [Hordeum vulgare]	-	-	-	-	-	GO:0003676//nucleic acid binding;GO:0003824//catalytic activity	-
MSTRG.17155	--	Serine/threonine-protein kinase SMG1 [Hordeum vulgare]	-	-	-	-	-	-	-
MSTRG.17158	--	E3 ubiquitin-protein ligase RNF25 [Hordeum vulgare]	-	-	-	-	-	GO:0003824//catalytic activity;GO:0046914//transition metal ion binding	-
MSTRG.17160	--	-	-	-	-	-	-	-	-
MSTRG.17167	--	aminomethyltransferase [Zea mays]	-	-	-	-	-	GO:0008233//peptidase activity	-
MSTRG.17173	--	hypothetical protein D1007_56430 [Hordeum vulgare]	-	-	-	-	-	-	-
MSTRG.17174	--	Cytosolic Fe-S cluster assembly factor NUBP1-like protein [Triticum urartu]	-	-	-	-	-	-	-
MSTRG.17185	--	probable beta-1,3-galactosyltransferase 14 [Aegilops tauschii subsp. tauschii] [Aegilops tauschii]	-	-	-	-	-	-	-
MSTRG.17188	--	predicted protein [Hordeum vulgare subsp. vulgare] [Hordeum vulgare]	-	-	-	-	-	-	-
MSTRG.17200	--	XIAP-associated factor 1-like [Aegilops tauschii subsp. tauschii] [Aegilops tauschii]	-	-	-	-	-	-	GO:0006605//protein targeting
MSTRG.17206	--	hypothetical protein D1007_30496 [Hordeum vulgare]	-	-	-	-	-	-	-
MSTRG.17218	--	-	-	-	-	-	-	-	-
MSTRG.17220	--	Calcium-dependent protein kinase 5 [Triticum urartu]	-	-	-	-	-	-	-
MSTRG.17224	--	hypothetical protein D1007_22396 [Hordeum vulgare]	-	-	-	-	-	-	-
MSTRG.17225	--	hypothetical protein D1007_22392 [Hordeum vulgare]	-	-	-	-	-	-	-
MSTRG.17239	--	-	-	-	-	-	-	-	-
MSTRG.17251	--	hypothetical protein D1007_24971 [Hordeum vulgare]	-	-	-	-	-	-	-
MSTRG.17263	--	Aspartic proteinase nepenthesin-1 [Hordeum vulgare]	-	-	-	-	-	-	-
MSTRG.17265	--	hypothetical protein D1007_44036 [Hordeum vulgare]	-	-	-	-	-	-	-
MSTRG.17268	GTPBP4	Nucleolar GTP-binding protein 1 [Hordeum vulgare]	Genetic Information Processing	Translation	ko03008//Ribosome biogenesis in eukaryotes	K06943	GO:0031224//intrinsic component of membrane;GO:0043231//intracellular membrane-bounded organelle	GO:0003824//catalytic activity;GO:0005381//iron ion transmembrane transporter activity	GO:0006826//iron ion transport
MSTRG.17274	--	hypothetical protein D1007_24176 [Hordeum vulgare]	-	-	-	-	-	-	-
MSTRG.17278	pol	OSJNBb0093G06.3 [Oryza sativa Japonica Group]	-	-	-	-	-	-	-
MSTRG.17283	--	hypothetical protein D1007_43589 [Hordeum vulgare]	-	-	-	-	-	-	-
MSTRG.17287	--	aspartic and glutamic acid-rich protein-like [Aegilops tauschii subsp. tauschii] [Aegilops tauschii]	-	-	-	-	-	-	-
MSTRG.17288	--	hypothetical protein D1007_24333 [Hordeum vulgare]	-	-	-	-	-	-	-
MSTRG.1729	RGP3	UDP-arabinopyranose mutase 3 [Zea mays]	Metabolism;Metabolism	Global and overview maps;Carbohydrate metabolism	ko01100//Metabolic pathways;ko00520//Amino sugar and nucleotide sugar metabolism	K13379;K13379	GO:0005840//ribosome;GO:0005911//cell-cell junction;GO:0030312//external encapsulating structure;GO:0031090//organelle membrane;GO:0031985//Golgi cisterna	GO:0005488//binding;GO:0016759//cellulose synthase activity;GO:0016866//intramolecular transferase activity	GO:0006970//response to osmotic stress;GO:0009225//nucleotide-sugar metabolic process;GO:0030243//cellulose metabolic process;GO:0042546//cell wall biogenesis;GO:0045229//external encapsulating structure organization;GO:0048229//gametophyte development
MSTRG.17292	--	-	-	-	-	-	-	-	-
MSTRG.17293	CPK13	calcium-dependent protein kinase 3-like protein, partial [Triticum aestivum]	Organismal Systems	Environmental adaptation	ko04626//Plant-pathogen interaction	K13412	-	GO:0004672//protein kinase activity;GO:0016491//oxidoreductase activity;GO:0032550//purine ribonucleoside binding;GO:0046872//metal ion binding	GO:0006464//cellular protein modification process;GO:0006796//phosphate-containing compound metabolic process
MSTRG.17298	--	hypothetical protein D1007_30496 [Hordeum vulgare]	-	-	-	-	-	-	-
MSTRG.17308	--	Disease resistance protein RPM1 [Hordeum vulgare]	-	-	-	-	-	-	-
MSTRG.17313	--	-	-	-	-	-	-	-	-
MSTRG.17315	--	-	-	-	-	-	-	-	-
MSTRG.17318	--	Mitochondrial inner membrane protease subunit 1 [Triticum urartu]	Genetic Information Processing	Folding, sorting and degradation	ko03060//Protein export	K09648	GO:0016020//membrane	-	GO:0010467//gene expression;GO:0044238//primary metabolic process;GO:0044260//cellular macromolecule metabolic process;GO:0050896//response to stimulus
MSTRG.17319	ADF6	actin-depolymerizing factor 6 [Hordeum vulgare]	-	-	-	-	GO:0005856//cytoskeleton	-	GO:0008154//actin polymerization or depolymerization
MSTRG.17327	CSI1	Sperm-associated antigen 6 [Hordeum vulgare]	-	-	-	-	GO:0005911//cell-cell junction;GO:0016020//membrane	GO:0003824//catalytic activity	GO:0016049//cell growth;GO:0030243//cellulose metabolic process;GO:0042546//cell wall biogenesis
MSTRG.17328	--	-	-	-	-	-	-	-	-
MSTRG.1733	FRS5	protein FAR1-RELATED SEQUENCE 5-like [Hordeum vulgare]	-	-	-	-	-	GO:0003677//DNA binding;GO:0046914//transition metal ion binding	GO:0010468//regulation of gene expression
MSTRG.17335	PAP9	probable plastid-lipid-associated protein 9, chloroplastic [Aegilops tauschii subsp. tauschii] [Aegilops tauschii]	-	-	-	-	GO:0009532//plastid stroma;GO:0031976//plastid thylakoid;GO:0044434//chloroplast part	-	GO:0006090//pyruvate metabolic process;GO:0009668//plastid membrane organization
MSTRG.17339	--	hypothetical protein D1007_42739 [Hordeum vulgare]	-	-	-	-	-	-	-
MSTRG.17348	KMS1	Prolyl 4-hydroxylase subunit alpha-1 [Hordeum vulgare]	Metabolism;Metabolism	Global and overview maps;Amino acid metabolism	ko01100//Metabolic pathways;ko00330//Arginine and proline metabolism	K00472;K00472	-	-	-
MSTRG.17350	--	retrotransposon ty1-copia subclass [Hordeum vulgare]	-	-	-	-	-	-	-
MSTRG.17354	--	-	-	-	-	-	-	-	-
MSTRG.17359	--	basic proline-rich protein [Oryza sativa Japonica Group]	-	-	-	-	-	-	-
MSTRG.1736	--	-	-	-	-	-	-	-	-
MSTRG.17360	--	Nudix hydrolase 9 [Hordeum vulgare]	-	-	-	-	-	-	-
MSTRG.17363	--	Os08g0299900 [Oryza sativa Japonica Group]	-	-	-	-	-	-	-
MSTRG.17396	--	RNA polymerase sigma factor sigC [Aegilops tauschii subsp. tauschii] [Aegilops tauschii]	-	-	-	-	-	-	-
MSTRG.1740	--	-	-	-	-	-	-	-	-
MSTRG.17401	--	Os09g0301700 [Oryza sativa Japonica Group]	-	-	-	-	-	-	-
MSTRG.17405	--	uncharacterized protein LOC109738981 [Aegilops tauschii subsp. tauschii] [Aegilops tauschii]	-	-	-	-	-	-	-
MSTRG.17424	--	predicted protein [Hordeum vulgare subsp. vulgare] [Hordeum vulgare]	-	-	-	-	-	-	-
MSTRG.17434	--	acyl-coenzyme A thioesterase 13 [Setaria italica]	-	-	-	-	GO:0042579//microbody	GO:0016289//CoA hydrolase activity	-
MSTRG.1744	--	zinc finger MYM-type protein 1-like isoform X1 [Aegilops tauschii subsp. tauschii] [Aegilops tauschii]	-	-	-	-	GO:0005911//cell-cell junction	-	-
MSTRG.17444	--	OBERON-like protein [Triticum urartu]	-	-	-	-	-	-	-
MSTRG.17445	SFR2	Beta-galactosidase [Hordeum vulgare]	Metabolism	Lipid metabolism	ko00561//Glycerolipid metabolism	K21362	GO:0009527//plastid outer membrane	GO:0008422//beta-glucosidase activity;GO:0016758//transferase activity, transferring hexosyl groups	GO:0005982//starch metabolic process;GO:0005984//disaccharide metabolic process;GO:0009409//response to cold;GO:0019758//glycosinolate biosynthetic process
MSTRG.17447	--	predicted protein [Hordeum vulgare subsp. vulgare] [Hordeum vulgare]	-	-	-	-	-	-	-
MSTRG.17448	--	mutL-like protein 1 [Hordeum vulgare]	-	-	-	-	-	-	-
MSTRG.17449	--	hypothetical protein D1007_34872 [Hordeum vulgare]	-	-	-	-	-	-	-
MSTRG.17451	--	Os08g0496700 [Oryza sativa Japonica Group]	-	-	-	-	-	-	-
MSTRG.17461	--	hypothetical protein D1007_26364 [Hordeum vulgare]	-	-	-	-	-	-	-
MSTRG.17471	--	predicted protein [Hordeum vulgare subsp. vulgare] [Hordeum vulgare]	-	-	-	-	-	-	-
MSTRG.17482	--	flocculation protein FLO11-like [Aegilops tauschii subsp. tauschii] [Aegilops tauschii]	-	-	-	-	-	-	-
MSTRG.17487	--	40S ribosomal protein S5-1 [Hordeum vulgare]	-	-	-	-	-	-	-
MSTRG.17498	--	-	-	-	-	-	-	-	-
MSTRG.17502	--	mutator-like transposase [Zea mays]	-	-	-	-	-	-	-
MSTRG.17503	--	-	-	-	-	-	-	-	-
MSTRG.17506	ACBP2	Acyl-CoA-binding protein [Hordeum vulgare]	-	-	-	-	GO:0016020//membrane;GO:0044444//cytoplasmic part	GO:0005543//phospholipid binding	GO:0000097//sulfur amino acid biosynthetic process;GO:0006970//response to osmotic stress;GO:0006996//organelle organization;GO:0009409//response to cold;GO:0009642//response to light intensity;GO:0032958//inositol phosphate biosynthetic process;GO:0070838//divalent metal ion transport
MSTRG.17513	--	thioredoxin domain-containing protein 9 homolog isoform X2 [Setaria italica]	-	-	-	-	-	-	-
MSTRG.17521	--	hypothetical protein D1007_12347 [Hordeum vulgare]	-	-	-	-	-	-	-
MSTRG.17522	--	hypothetical protein D1007_12346 [Hordeum vulgare]	-	-	-	-	-	-	-
MSTRG.17523	--	DNA polymerase epsilon subunit 3 [Hordeum vulgare]	Genetic Information Processing;Genetic Information Processing;Genetic Information Processing	Replication and repair;Replication and repair;Replication and repair	ko03030//DNA replication;ko03420//Nucleotide excision repair;ko03410//Base excision repair	K02326;K02326;K02326	-	-	-
MSTRG.17526	CRK10	G-type lectin S-receptor-like serine/threonine-protein kinase B120 isoform X2 [Aegilops tauschii subsp. tauschii] [Aegilops tauschii]	-	-	-	-	-	GO:0004672//protein kinase activity	GO:0006796//phosphate-containing compound metabolic process
MSTRG.17530	SBP1	Os04g0639300, partial [Oryza sativa Japonica Group]	-	-	-	-	GO:0031976//plastid thylakoid	-	GO:0006739//NADP metabolic process
MSTRG.17531	--	-	-	-	-	-	-	-	-
MSTRG.17533	--	-	-	-	-	-	-	-	-
MSTRG.17534	COI1B	coronatine insensitive 1-like protein [Triticum aestivum]	Environmental Information Processing	Signal transduction	ko04075//Plant hormone signal transduction	K13463	GO:0031461//cullin-RING ubiquitin ligase complex	GO:0005488//binding;GO:0019787//ubiquitin-like protein transferase activity	GO:0001101//response to acid chemical;GO:0006952//defense response;GO:0009611//response to wounding;GO:0009617//response to bacterium;GO:0009620//response to fungus;GO:0009639//response to red or far red light;GO:0009755//hormone-mediated signaling pathway;GO:0009886//post-embryonic animal morphogenesis;GO:0043161//proteasome-mediated ubiquitin-dependent protein catabolic process;GO:0048437//flor…
MSTRG.17537	--	predicted protein [Hordeum vulgare subsp. vulgare] [Hordeum vulgare]	-	-	-	-	-	-	-
MSTRG.17541	Os06g0520600	L10-interacting MYB domain-containing protein-like [Aegilops tauschii subsp. tauschii] [Aegilops tauschii]	-	-	-	-	-	-	-
MSTRG.17549	TULP6	tubby-like F-box protein 6 [Hordeum vulgare]	-	-	-	-	GO:0016020//membrane;GO:0031981//nuclear lumen;GO:0044444//cytoplasmic part	GO:0042578//phosphoric ester hydrolase activity	GO:0000302//response to reactive oxygen species;GO:0006355//regulation of transcription, DNA-templated;GO:0006464//cellular protein modification process;GO:0006970//response to osmotic stress;GO:0051707//response to other organism
MSTRG.17552	--	hypothetical protein D1007_26100 [Hordeum vulgare]	-	-	-	-	-	-	-
MSTRG.17556	--	hypothetical protein D1007_43589 [Hordeum vulgare]	-	-	-	-	-	-	-
MSTRG.17566	--	hypothetical protein D1007_06027 [Hordeum vulgare]	-	-	-	-	-	-	-
MSTRG.17568	HAK8	Potassium transporter 2 [Zea mays]	-	-	-	-	GO:0031224//intrinsic component of membrane	GO:0046873//metal ion transmembrane transporter activity	GO:0000097//sulfur amino acid biosynthetic process;GO:0008380//RNA splicing;GO:0030001//metal ion transport;GO:0034220//ion transmembrane transport;GO:0048509//regulation of meristem development
MSTRG.17582	At2g30320	tRNA pseudouridine synthase family protein, expressed [Oryza sativa Japonica Group]	-	-	-	-	GO:0043231//intracellular membrane-bounded organelle	GO:0003676//nucleic acid binding;GO:0016866//intramolecular transferase activity	GO:0006399//tRNA metabolic process
MSTRG.17588	--	predicted protein [Hordeum vulgare subsp. vulgare] [Hordeum vulgare]	-	-	-	-	-	-	-
MSTRG.17589	--	predicted protein [Hordeum vulgare subsp. vulgare] [Hordeum vulgare]	-	-	-	-	-	-	-
MSTRG.17590	--	predicted protein [Hordeum vulgare subsp. vulgare] [Hordeum vulgare]	-	-	-	-	-	-	-
MSTRG.17598	--	hypothetical protein D1007_43589 [Hordeum vulgare]	-	-	-	-	-	-	-
MSTRG.17604	--	hypothetical protein D1007_10247 [Hordeum vulgare]	-	-	-	-	-	-	-
MSTRG.17609	--	probable glucuronosyltransferase Os07g0694400 [Aegilops tauschii subsp. tauschii] [Aegilops tauschii]	-	-	-	-	-	-	-
MSTRG.17610	RTNLB16	reticulon-like protein B16 isoform X1 [Aegilops tauschii subsp. tauschii] [Aegilops tauschii]	-	-	-	-	GO:0030176//integral component of endoplasmic reticulum membrane	-	GO:0007029//endoplasmic reticulum organization
MSTRG.17619	--	Pescadillo like [Actinidia chinensis var. chinensis] [Actinidia chinensis]	-	-	-	-	-	-	-
MSTRG.17625	--	-	-	-	-	-	-	-	-
MSTRG.17641	--	probable LRR receptor-like serine/threonine-protein kinase At2g16250 [Aegilops tauschii subsp. tauschii] [Aegilops tauschii]	-	-	-	-	GO:0016020//membrane	GO:0016772//transferase activity, transferring phosphorus-containing groups	GO:0006796//phosphate-containing compound metabolic process
MSTRG.17642	--	golgin subfamily A member 4 [Hordeum vulgare]	-	-	-	-	-	-	-
MSTRG.17683	MYR2	Myb family transcription factor APL [Hordeum vulgare]	-	-	-	-	-	-	-
MSTRG.17686	--	hypothetical protein D1007_02271 [Hordeum vulgare]	-	-	-	-	-	-	-
MSTRG.17697	--	serine-rich protein-like protein [Arabidopsis thaliana]	-	-	-	-	-	-	-
MSTRG.17727	RPS1	30S ribosomal protein S1, chloroplastic [Aegilops tauschii subsp. tauschii] [Aegilops tauschii]	Genetic Information Processing	Translation	ko03010//Ribosome	K02945	GO:0009532//plastid stroma;GO:0044391//ribosomal subunit	GO:0003723//RNA binding;GO:0005198//structural molecule activity	GO:0006090//pyruvate metabolic process;GO:0006739//NADP metabolic process;GO:0006779//porphyrin-containing compound biosynthetic process;GO:0009658//chloroplast organization;GO:0009668//plastid membrane organization;GO:0009725//response to hormone;GO:0009767//photosynthetic electron transport chain;GO:0010467//gene expression;GO:0016072//rRNA metabolic process
MSTRG.17731	--	hypothetical protein D1007_61103 [Hordeum vulgare]	-	-	-	-	-	-	-
MSTRG.17736	TY3B-G	retrotransposon unclassified [Hordeum vulgare]	-	-	-	-	-	-	-
MSTRG.17752	--	protein FAR1-RELATED SEQUENCE 5-like [Aegilops tauschii subsp. tauschii] [Aegilops tauschii]	-	-	-	-	-	-	-
MSTRG.17760	--	Os05g0152266 [Oryza sativa Japonica Group]	-	-	-	-	-	-	-
MSTRG.17763	--	expressed protein [Oryza sativa Japonica Group]	-	-	-	-	-	-	-
MSTRG.17783	At5g49610	Retrovirus-related Pol polyprotein from transposon TNT 1-94 [Hordeum vulgare]	-	-	-	-	-	-	-
MSTRG.17818	--	Receptor-like protein 12 [Triticum urartu]	Genetic Information Processing	Folding, sorting and degradation	ko04120//Ubiquitin mediated proteolysis	K10590	-	-	-
MSTRG.17819	--	Receptor-like protein 12 [Triticum urartu]	-	-	-	-	-	-	-
MSTRG.17826	--	Os06g0607400 [Oryza sativa Japonica Group]	-	-	-	-	-	-	-
MSTRG.17882	--	40S ribosomal protein S5-1 [Hordeum vulgare]	-	-	-	-	-	-	-
MSTRG.1789	SCPL51	serine carboxypeptidase-like 51 [Hordeum vulgare]	-	-	-	-	-	GO:0004180//carboxypeptidase activity	GO:0009814//defense response, incompatible interaction;GO:0019538//protein metabolic process;GO:0033554//cellular response to stress
MSTRG.17928	--	Os01g0314000, partial [Oryza sativa Japonica Group]	-	-	-	-	-	-	-
MSTRG.17932	--	-	-	-	-	-	-	-	-
MSTRG.17951	FRS5	protein FAR1-RELATED SEQUENCE 5-like [Aegilops tauschii subsp. tauschii] [Aegilops tauschii]	-	-	-	-	-	-	-
MSTRG.17955	--	-	-	-	-	-	-	-	-
MSTRG.17958	--	Very-long-chain (3R)-3-hydroxyacyl-CoA dehydratase PASTICCINO 2A [Hordeum vulgare]	-	-	-	-	-	-	-
MSTRG.17961	--	-	-	-	-	-	-	-	-
MSTRG.17972	--	arogenate dehydratase/prephenate dehydratase 2, chloroplastic-like [Hordeum vulgare]	Metabolism;Metabolism;Metabolism;Metabolism	Global and overview maps;Global and overview maps;Global and overview maps;Amino acid metabolism	ko01100//Metabolic pathways;ko01110//Biosynthesis of secondary metabolites;ko01230//Biosynthesis of amino acids;ko00400//Phenylalanine, tyrosine and tryptophan biosynthesis	K05359;K05359;K05359;K05359	-	-	-
MSTRG.17979	--	Isoleucine--tRNA ligase [Actinidia chinensis var. chinensis] [Actinidia chinensis]	-	-	-	-	GO:0044434//chloroplast part	-	-
MSTRG.17996	--	pentatricopeptide repeat-containing protein [Hordeum vulgare]	-	-	-	-	-	GO:0004721//phosphoprotein phosphatase activity;GO:0043169//cation binding	GO:0006464//cellular protein modification process
MSTRG.1800	--	DUF1218 domain-containing protein, partial [Cephalotus follicularis]	-	-	-	-	GO:0005911//cell-cell junction;GO:0016020//membrane	-	GO:0045491//xylan metabolic process
MSTRG.18003	--	stress-associated protein [Aeluropus littoralis]	-	-	-	-	-	-	-
MSTRG.18007	--	probable GPI-anchored adhesin-like protein PGA55 [Zea mays]	-	-	-	-	-	-	-
MSTRG.18019	--	WW domain-binding protein 11-like [Aegilops tauschii subsp. tauschii] [Aegilops tauschii]	-	-	-	-	GO:0042579//microbody	GO:0003824//catalytic activity	GO:0000741//karyogamy;GO:0010467//gene expression;GO:0090304//nucleic acid metabolic process
MSTRG.18026	--	expressed protein [Oryza sativa Japonica Group]	-	-	-	-	-	-	-
MSTRG.18031	--	predicted protein [Hordeum vulgare subsp. vulgare] [Hordeum vulgare]	-	-	-	-	-	-	-
MSTRG.18056	--	hypothetical protein D1007_24971 [Hordeum vulgare]	-	-	-	-	-	-	-
MSTRG.18059	--	-	-	-	-	-	-	-	-
MSTRG.18068	--	TNP2-like transposase protein, partial [Hordeum vulgare]	-	-	-	-	GO:0043231//intracellular membrane-bounded organelle	-	GO:0006026//aminoglycan catabolic process;GO:0043207//response to external biotic stimulus;GO:0044036//cell wall macromolecule metabolic process
MSTRG.18070	--	retrotransposon unclassified [Hordeum vulgare]	-	-	-	-	-	-	-
MSTRG.18078	--	-	-	-	-	-	-	-	-
MSTRG.18089	At5g15810	probable tRNA (guanine(26)-N(2))-dimethyltransferase 1 [Aegilops tauschii subsp. tauschii] [Aegilops tauschii]	-	-	-	-	-	GO:0008170//N-methyltransferase activity	GO:0001510//RNA methylation;GO:0006399//tRNA metabolic process
MSTRG.18091	--	hypothetical protein D1007_59787 [Hordeum vulgare]	-	-	-	-	-	-	-
MSTRG.18100	At1g76660	Os03g0270700, partial [Oryza sativa Japonica Group]	-	-	-	-	-	-	-
MSTRG.18107	AT1	3'-N-debenzoyl-2'-deoxytaxol N-benzoyltransferase-like [Hordeum vulgare]	-	-	-	-	-	-	-
MSTRG.1812	ARF11	Auxin response factor 11 [Hordeum vulgare]	Environmental Information Processing	Signal transduction	ko04075//Plant hormone signal transduction	K14486	-	GO:0005515//protein binding	GO:0000578//embryonic axis specification;GO:0000904//cell morphogenesis involved in differentiation;GO:0006342//chromatin silencing;GO:0007015//actin filament organization;GO:0009725//response to hormone;GO:0009799//specification of symmetry;GO:0009887//animal organ morphogenesis;GO:0009933//meristem structural organization;GO:0009943//adaxial/abaxial axis specification;GO:0010051//xylem and phlo…
MSTRG.18131	--	-	-	-	-	-	-	-	-
MSTRG.18168	ANKZF1	ankyrin repeat and zinc finger domain-containing protein 1 [Aegilops tauschii subsp. tauschii] [Aegilops tauschii]	-	-	-	-	-	-	GO:0009606//tropism
MSTRG.18171	--	Os07g0120500 [Oryza sativa Japonica Group]	-	-	-	-	-	-	-
MSTRG.18183	MYOB2	myosin-binding protein 2-like [Hordeum vulgare]	-	-	-	-	-	-	-
MSTRG.18190	--	-	-	-	-	-	-	-	-
MSTRG.18205	--	unnamed protein product [Triticum turgidum subsp. durum] [Triticum turgidum]	-	-	-	-	-	-	-
MSTRG.18290	--	electron transfer flavoprotein subunit alpha, mitochondrial [Hordeum vulgare]	-	-	-	-	-	-	-
MSTRG.18291	LACS3	long chain acyl-CoA synthetase 4-like [Hordeum vulgare]	Genetic Information Processing	Folding, sorting and degradation	ko03018//RNA degradation	K12580	GO:0043231//intracellular membrane-bounded organelle	GO:0003824//catalytic activity	GO:0010468//regulation of gene expression
MSTRG.18305	--	Prolyl 3-hydroxylase 1 [Hordeum vulgare]	-	-	-	-	GO:0043231//intracellular membrane-bounded organelle	GO:0016705//oxidoreductase activity, acting on paired donors, with incorporation or reduction of molecular oxygen;GO:0019842//vitamin binding	-
MSTRG.18308	--	-	-	-	-	-	-	-	-
MSTRG.18310	Os03g0237900	cyclin-J18-like [Aegilops tauschii subsp. tauschii] [Aegilops tauschii]	-	-	-	-	-	-	GO:0007049//cell cycle
MSTRG.18314	--	Os02g0478550 [Oryza sativa Japonica Group]	-	-	-	-	GO:0043231//intracellular membrane-bounded organelle	-	-
MSTRG.18319	--	zinc finger MYM-type protein 1-like [Zea mays]	-	-	-	-	-	-	-
MSTRG.18326	GID8	glucose-induced degradation protein 8 [Hordeum vulgare]	-	-	-	-	GO:0043231//intracellular membrane-bounded organelle	-	-
MSTRG.18353	At3g50860	AP-3 complex subunit sigma [Aegilops tauschii subsp. tauschii] [Aegilops tauschii]	-	-	-	-	GO:0030119//AP-type membrane coat adaptor complex;GO:0031090//organelle membrane;GO:0043231//intracellular membrane-bounded organelle	-	GO:0015031//protein transport;GO:0016192//vesicle-mediated transport
MSTRG.18361	--	predicted protein [Hordeum vulgare subsp. vulgare] [Hordeum vulgare]	-	-	-	-	-	-	-
MSTRG.18366	--	protein SHORT HYPOCOTYL IN WHITE LIGHT 1 isoform X1 [Brachypodium distachyon]	-	-	-	-	GO:0043231//intracellular membrane-bounded organelle	-	GO:0010099//regulation of photomorphogenesis
MSTRG.18369	--	Transcription factor bHLH62 [Hordeum vulgare]	-	-	-	-	-	-	-
MSTRG.18409	ZMYM1	zinc finger MYM-type protein 1-like [Glycine soja]	-	-	-	-	GO:0005911//cell-cell junction	-	-
MSTRG.18459	--	5,10-methylene-tetrahydrofolate reductase [Hordeum vulgare]	-	-	-	-	-	-	-
MSTRG.18462	--	-	-	-	-	-	-	-	-
MSTRG.18463	--	Stellacyanin [Hordeum vulgare]	-	-	-	-	GO:0009536//plastid	-	-
MSTRG.1847	--	-	-	-	-	-	-	-	-
MSTRG.18481	--	protein far1-related sequence 5 [Hordeum vulgare]	-	-	-	-	-	-	-
MSTRG.18519	--	Cyclic pyranopterin monophosphate synthase [Actinidia chinensis var. chinensis] [Actinidia chinensis]	-	-	-	-	-	-	GO:0006787//porphyrin-containing compound catabolic process
MSTRG.18520	AtMg00310	Protein argonaute 1D [Triticum urartu]	-	-	-	-	-	-	-
MSTRG.18521	QWRF2	QWRF motif-containing protein 2 [Aegilops tauschii subsp. tauschii] [Aegilops tauschii]	-	-	-	-	-	-	-
MSTRG.18528	--	Os03g0205150, partial [Oryza sativa Japonica Group]	-	-	-	-	-	-	-
MSTRG.18581	--	predicted protein [Hordeum vulgare subsp. vulgare] [Hordeum vulgare]	-	-	-	-	-	-	-
MSTRG.18605	--	pumilio homolog 12 [Brachypodium distachyon]	-	-	-	-	-	-	-
MSTRG.18612	--	hypothetical protein D1007_18614 [Hordeum vulgare]	-	-	-	-	-	-	-
MSTRG.18621	--	-	-	-	-	-	-	-	-
MSTRG.18634	--	arginine biosynthesis bifunctional protein ArgJ [Striga asiatica]	-	-	-	-	GO:0009536//plastid	-	-
MSTRG.18648	LARP1C	la-related protein 1B-like isoform X2 [Aegilops tauschii subsp. tauschii] [Aegilops tauschii]	-	-	-	-	-	-	-
MSTRG.18667	--	hypothetical protein D1007_46670 [Hordeum vulgare]	-	-	-	-	-	-	-
MSTRG.1867	--	Ankyrin repeat family protein [Prunus dulcis]	-	-	-	-	-	-	-
MSTRG.18680	--	atherin-like [Hordeum vulgare]	-	-	-	-	-	-	-
MSTRG.1869	--	Os05g0173500 [Oryza sativa Japonica Group]	-	-	-	-	-	-	-
MSTRG.18698	MTB1	Transcription factor bHLH13 [Hordeum vulgare]	-	-	-	-	GO:0043231//intracellular membrane-bounded organelle	GO:0005515//protein binding	GO:0001101//response to acid chemical;GO:0006950//response to stress;GO:0009628//response to abiotic stimulus;GO:0009755//hormone-mediated signaling pathway;GO:0010467//gene expression;GO:0044237//cellular metabolic process
MSTRG.18707	--	Protein FAR1-RELATED SEQUENCE 5 [Hordeum vulgare]	-	-	-	-	-	-	-
MSTRG.18713	--	uncharacterized protein LOC109758840 [Aegilops tauschii subsp. tauschii] [Aegilops tauschii]	-	-	-	-	-	-	-
MSTRG.18739	--	unnamed protein product [Triticum turgidum subsp. durum] [Triticum turgidum]	-	-	-	-	-	-	-
MSTRG.18750	--	Os10g0411100 [Oryza sativa Japonica Group]	-	-	-	-	GO:0043231//intracellular membrane-bounded organelle	-	GO:0048731//system development
MSTRG.18763	--	-	-	-	-	-	-	-	-
MSTRG.18764	--	F-box domain [Saccharum hybrid cultivar SP80-3280]	-	-	-	-	-	-	-
MSTRG.1877	--	OSJNBa0067G20.9 [Oryza sativa Japonica Group]	-	-	-	-	-	-	-
MSTRG.18794	--	Os03g0178900 [Oryza sativa Japonica Group]	-	-	-	-	-	-	-
MSTRG.18799	--	hepatoma-derived growth factor-related protein 2 [Oryza sativa Japonica Group]	-	-	-	-	-	-	-
MSTRG.1880	--	UPF0329 protein [Hordeum vulgare]	-	-	-	-	-	GO:0043169//cation binding	-
MSTRG.1881	--	UPF0329 protein [Hordeum vulgare]	-	-	-	-	-	GO:0043169//cation binding	GO:0006812//cation transport
MSTRG.18810	--	GATA transcription factor 13 [Hordeum vulgare]	-	-	-	-	-	-	-
MSTRG.18828	--	Os03g0176600-like protein [Zea mays]	-	-	-	-	GO:0031978//plastid thylakoid lumen;GO:0044434//chloroplast part	-	-
MSTRG.18830	--	probable glycosyltransferase At3g07620 [Aegilops tauschii subsp. tauschii] [Aegilops tauschii]	-	-	-	-	-	-	-
MSTRG.18868	--	-	-	-	-	-	-	-	-
MSTRG.18874	--	-	-	-	-	-	-	-	-
MSTRG.1888	--	vasodilator-stimulated phosphoprotein [Hordeum vulgare]	-	-	-	-	-	-	-
MSTRG.18881	--	zinc finger protein 318 [Brachypodium distachyon]	-	-	-	-	-	-	-
MSTRG.18889	--	RNA-binding (RRM/RBD/RNP motifs) family protein [Zea mays]	-	-	-	-	-	-	-
MSTRG.1889	PVA11	vesicle-associated protein 1-2-like [Aegilops tauschii subsp. tauschii] [Aegilops tauschii]	-	-	-	-	-	-	-
MSTRG.18893	At5g64816	Small GTPase superfamily [Cinnamomum micranthum f. kanehirae]	-	-	-	-	-	-	GO:0008152//metabolic process
MSTRG.18909	--	PREDICTED: myb-like protein H isoform X1 [Populus euphratica]	-	-	-	-	-	-	-
MSTRG.18910	--	myb-like protein H [Populus trichocarpa]	-	-	-	-	-	-	-
MSTRG.1897	--	-	-	-	-	-	-	-	-
MSTRG.18983	--	hypothetical protein TRIUR3_24214 [Triticum urartu]	-	-	-	-	-	-	-
MSTRG.190	YY1	uncharacterized zinc finger protein At4g06634-like [Aegilops tauschii subsp. tauschii] [Aegilops tauschii]	-	-	-	-	-	GO:0003677//DNA binding;GO:0043169//cation binding	-
MSTRG.19008	--	protein STAR1-like [Aegilops tauschii subsp. tauschii] [Aegilops tauschii]	-	-	-	-	-	-	-
MSTRG.19009	SE14	Metal regulatory transcription factor 1 [Triticum urartu]	-	-	-	-	-	GO:0016491//oxidoreductase activity	GO:0006355//regulation of transcription, DNA-templated;GO:0006464//cellular protein modification process;GO:0016043//cellular component organization;GO:0048581//negative regulation of post-embryonic development;GO:0048856//anatomical structure development;GO:0050896//response to stimulus
MSTRG.19010	SE14	Metal regulatory transcription factor 1 [Triticum urartu]	-	-	-	-	-	GO:0016491//oxidoreductase activity	GO:0006355//regulation of transcription, DNA-templated;GO:0006464//cellular protein modification process;GO:0016043//cellular component organization;GO:0048581//negative regulation of post-embryonic development;GO:0048856//anatomical structure development;GO:0050896//response to stimulus
MSTRG.19011	--	Metal regulatory transcription factor 1 [Triticum urartu]	-	-	-	-	-	-	-
MSTRG.19021	--	increased rDNA silencing protein 4-like [Hordeum vulgare]	-	-	-	-	-	-	-
MSTRG.19022	--	hypothetical protein D1007_42816 [Hordeum vulgare]	-	-	-	-	-	-	-
MSTRG.19063	--	expressed protein [Oryza sativa Japonica Group]	-	-	-	-	GO:0009532//plastid stroma	-	-
MSTRG.19064	CEBIP	Chitin elicitor-binding protein [Hordeum vulgare]	Organismal Systems	Environmental adaptation	ko04626//Plant-pathogen interaction	K13473	GO:0031224//intrinsic component of membrane;GO:0043231//intracellular membrane-bounded organelle	GO:0005515//protein binding	GO:0006950//response to stress
MSTRG.19100	CPN60	PREDICTED: chaperonin 60 subunit beta 2, chloroplastic isoform X2 [Gossypium raimondii]	Genetic Information Processing	Folding, sorting and degradation	ko03018//RNA degradation	K04077	GO:0009536//plastid	GO:0032550//purine ribonucleoside binding	GO:0006457//protein folding
MSTRG.19106	CKB4	casein kinase II beta [Hordeum vulgare]	Genetic Information Processing;Organismal Systems	Translation;Environmental adaptation	ko03008//Ribosome biogenesis in eukaryotes;ko04712//Circadian rhythm - plant	K03115;K03115	GO:0043231//intracellular membrane-bounded organelle	GO:0004672//protein kinase activity;GO:0005488//binding;GO:0019207//kinase regulator activity	GO:0009648//photoperiodism;GO:0042752//regulation of circadian rhythm;GO:0045859//regulation of protein kinase activity
MSTRG.19116	--	-	-	-	-	-	-	-	-
MSTRG.19126	--	-	-	-	-	-	-	-	-
MSTRG.1916	NERD	Zinc finger CCCH domain-containing protein 44 [Hordeum vulgare]	-	-	-	-	-	-	GO:0006351//transcription, DNA-templated;GO:0010468//regulation of gene expression
MSTRG.19170	At1g01540	probable serine/threonine-protein kinase At1g01540 [Aegilops tauschii subsp. tauschii] [Aegilops tauschii]	-	-	-	-	GO:0016020//membrane;GO:0043231//intracellular membrane-bounded organelle	GO:0004674//protein serine/threonine kinase activity;GO:0032550//purine ribonucleoside binding	GO:0006468//protein phosphorylation;GO:0009725//response to hormone;GO:0050794//regulation of cellular process
MSTRG.19172	BHLH56	helix-loop-helix DNA-binding domain containing protein [Aegilops tauschii]	-	-	-	-	GO:0043231//intracellular membrane-bounded organelle	GO:0003676//nucleic acid binding;GO:0005515//protein binding	GO:0003006//developmental process involved in reproduction;GO:0006779//porphyrin-containing compound biosynthetic process;GO:0009630//gravitropism;GO:0009685//gibberellin metabolic process;GO:0010017//red or far-red light signaling pathway;GO:0010029//regulation of seed germination;GO:0010099//regulation of photomorphogenesis;GO:0010468//regulation of gene expression;GO:0010476//gibberellin media…
MSTRG.19174	BETA-OHASE	beta-carotene hydroxylase A2 [Hordeum vulgare]	Metabolism;Metabolism;Metabolism	Global and overview maps;Global and overview maps;Metabolism of terpenoids and polyketides	ko01100//Metabolic pathways;ko01110//Biosynthesis of secondary metabolites;ko00906//Carotenoid biosynthesis	K15746;K15746;K15746	GO:0031224//intrinsic component of membrane;GO:0042170//plastid membrane	GO:0004497//monooxygenase activity;GO:0046914//transition metal ion binding	GO:0006631//fatty acid metabolic process;GO:0016117//carotenoid biosynthetic process;GO:0042214//terpene metabolic process
MSTRG.19179	SE14	lysine-specific demethylase SE14 [Aegilops tauschii subsp. tauschii] [Aegilops tauschii]	-	-	-	-	-	GO:0003824//catalytic activity	GO:0006351//transcription, DNA-templated;GO:0006464//cellular protein modification process;GO:0009791//post-embryonic development;GO:0016043//cellular component organization;GO:0031323//regulation of cellular metabolic process;GO:0048519//negative regulation of biological process;GO:0048731//system development;GO:0050896//response to stimulus;GO:0060255//regulation of macromolecule metabolic proc…
MSTRG.19194	--	Phragmoplast orienting kinesin 2 [Hordeum vulgare]	-	-	-	-	-	-	-
MSTRG.19195	--	OSIGBa0126B18.3 [Oryza sativa]	-	-	-	-	-	-	-
MSTRG.19239	MADS56	MADS-box transcription factor 50-like [Aegilops tauschii subsp. tauschii] [Aegilops tauschii]	-	-	-	-	GO:0043231//intracellular membrane-bounded organelle	GO:0005515//protein binding	GO:0001101//response to acid chemical;GO:0006355//regulation of transcription, DNA-templated;GO:0006886//intracellular protein transport;GO:0009409//response to cold;GO:0009909//regulation of flower development;GO:0010074//maintenance of meristem identity;GO:0043479//pigment accumulation in tissues in response to UV light;GO:0048437//floral organ development
MSTRG.19251	--	predicted protein [Hordeum vulgare subsp. vulgare] [Hordeum vulgare]	-	-	-	-	-	-	-
MSTRG.19256	--	-	-	-	-	-	-	-	-
MSTRG.19280	--	hypothetical protein D1007_29357 [Hordeum vulgare]	-	-	-	-	-	-	-
MSTRG.19295	--	suppressor protein SRP40 [Sorghum bicolor]	-	-	-	-	-	-	-
MSTRG.1932	PAP10	probable plastid-lipid-associated protein 10, chloroplastic isoform X1 [Brachypodium distachyon]	-	-	-	-	GO:0044434//chloroplast part	-	-
MSTRG.19332	At2g17695	UPF0548 protein [Hordeum vulgare]	-	-	-	-	GO:0009526//plastid envelope	-	-
MSTRG.19348	VSPA	Stem 28 kDa glycoprotein [Hordeum vulgare]	-	-	-	-	GO:0031090//organelle membrane;GO:0043231//intracellular membrane-bounded organelle;GO:0044444//cytoplasmic part	GO:0016787//hydrolase activity	GO:0006796//phosphate-containing compound metabolic process
MSTRG.19357	--	hypothetical protein D1007_16422 [Hordeum vulgare]	-	-	-	-	-	-	-
MSTRG.19359	--	-	-	-	-	-	-	-	-
MSTRG.19381	--	-	-	-	-	-	-	-	-
MSTRG.19386	EXPB7	expansin-B7-like [Aegilops tauschii subsp. tauschii] [Aegilops tauschii]	-	-	-	-	-	-	GO:0000003//reproduction
MSTRG.1943	--	Fringe protein [Hordeum vulgare]	-	-	-	-	-	GO:0016740//transferase activity	-
MSTRG.19433	--	hypothetical protein D1007_42046 [Hordeum vulgare]	-	-	-	-	-	-	-
MSTRG.19459	--	-	-	-	-	-	-	-	-
MSTRG.19465	--	kinase-interacting family protein [Aegilops tauschii subsp. tauschii] [Aegilops tauschii]	-	-	-	-	-	-	-
MSTRG.19473	PAB	Os03g0109700 [Oryza sativa Japonica Group]	-	-	-	-	GO:0009532//plastid stroma	-	GO:0006090//pyruvate metabolic process;GO:0006739//NADP metabolic process;GO:0009887//animal organ morphogenesis;GO:0048869//cellular developmental process
MSTRG.19488	FRS6	Protein FAR1-RELATED SEQUENCE 6 [Hordeum vulgare]	-	-	-	-	-	-	-
MSTRG.19528	At3g08990	protein yippee-like [Hordeum vulgare]	-	-	-	-	GO:0043231//intracellular membrane-bounded organelle	-	-
MSTRG.19555	--	G-type lectin S-receptor-like serine/threonine-protein kinase SD2-5 [Hordeum vulgare]	-	-	-	-	-	-	-
MSTRG.19563	--	hypothetical protein D1007_54714 [Hordeum vulgare]	-	-	-	-	-	-	-
MSTRG.19582	Itih1	cysteine-rich receptor-like protein kinase 30 [Hordeum vulgare]	-	-	-	-	-	GO:0005488//binding	GO:0006952//defense response;GO:0007165//signal transduction;GO:0044237//cellular metabolic process;GO:0071310//cellular response to organic substance
MSTRG.19589	At1g10090	CSC1-like protein RXW8 [Aegilops tauschii subsp. tauschii] [Aegilops tauschii]	-	-	-	-	-	GO:0003824//catalytic activity	-
MSTRG.19591	--	Os12g0193800, partial [Oryza sativa Japonica Group]	-	-	-	-	-	-	-
MSTRG.19595	Os01g0624000	neutral ceramidase [Hordeum vulgare]	Metabolism;Metabolism	Global and overview maps;Lipid metabolism	ko01100//Metabolic pathways;ko00600//Sphingolipid metabolism	K12349;K12349	GO:0005911//cell-cell junction;GO:0031090//organelle membrane	GO:0016811//hydrolase activity, acting on carbon-nitrogen (but not peptide) bonds, in linear amides	GO:0006643//membrane lipid metabolic process
MSTRG.196	RPP13	HV1LRR1 [Hordeum vulgare subsp. vulgare] [Hordeum vulgare]	Organismal Systems	Environmental adaptation	ko04626//Plant-pathogen interaction	K13457	-	-	-
MSTRG.19600	--	Os01g0946800 [Oryza sativa Japonica Group]	-	-	-	-	-	-	-
MSTRG.19601	--	hypothetical protein D1007_27999 [Hordeum vulgare]	-	-	-	-	-	-	-
MSTRG.19602	--	ubiquitin-like-specific protease ESD4 [Hordeum vulgare]	-	-	-	-	-	-	-
MSTRG.19608	Os12g0632700	malate dehydrogenase, glyoxysomal [Hordeum vulgare]	Metabolism;Metabolism;Metabolism;Metabolism;Metabolism;Metabolism;Metabolism;Metabolism	Global and overview maps;Global and overview maps;Global and overview maps;Amino acid metabolism;Carbohydrate metabolism;Energy metabolism;Carbohydrate metabolism;Carbohydrate metabolism	ko01100//Metabolic pathways;ko01110//Biosynthesis of secondary metabolites;ko01200//Carbon metabolism;ko00270//Cysteine and methionine metabolism;ko00620//Pyruvate metabolism;ko00710//Carbon fixation in photosynthetic organisms;ko00630//Glyoxylate and dicarboxylate metabolism;ko00020//Citrate cycle (TCA cycle)	K00026;K00026;K00026;K00026;K00026;K00026;K00026;K00026	GO:0005576//extracellular region;GO:0005777//peroxisome;GO:0009526//plastid envelope;GO:0030312//external encapsulating structure;GO:0044429//mitochondrial part	GO:0016615//malate dehydrogenase activity;GO:0046914//transition metal ion binding	GO:0006006//glucose metabolic process;GO:0006090//pyruvate metabolic process;GO:0006101//citrate metabolic process;GO:0006355//regulation of transcription, DNA-templated;GO:0006544//glycine metabolic process;GO:0006605//protein targeting;GO:0006633//fatty acid biosynthetic process;GO:0006739//NADP metabolic process;GO:0006779//porphyrin-containing compound biosynthetic process;GO:0006790//sulfur …
MSTRG.19628	--	nucleolar and coiled-body phosphoprotein 1-like [Aegilops tauschii subsp. tauschii] [Aegilops tauschii]	-	-	-	-	-	-	-
MSTRG.19629	--	nucleolar and coiled-body phosphoprotein 1-like [Aegilops tauschii subsp. tauschii] [Aegilops tauschii]	-	-	-	-	-	-	-
MSTRG.197	--	LRR19 [Triticum aestivum]	Organismal Systems	Environmental adaptation	ko04626//Plant-pathogen interaction	K13457	-	-	-
MSTRG.19705	At1g31830	probable polyamine transporter At1g31830 isoform X1 [Aegilops tauschii subsp. tauschii] [Aegilops tauschii]	-	-	-	-	GO:0031224//intrinsic component of membrane	GO:0015291//secondary active transmembrane transporter activity;GO:0046943//carboxylic acid transmembrane transporter activity	GO:0006865//amino acid transport
MSTRG.19717	At1g12760	IST1-like protein [Dichanthelium oligosanthes]	Cellular Processes	Transport and catabolism	ko04144//Endocytosis	K19476	-	-	-
MSTRG.19718	GRXS14	Monothiol glutaredoxin-S7, chloroplastic [Hordeum vulgare]	-	-	-	-	-	-	-
MSTRG.19720	--	expressed protein [Oryza sativa Japonica Group]	-	-	-	-	-	-	-
MSTRG.19721	--	Os01g0947400 [Oryza sativa Japonica Group]	-	-	-	-	-	GO:0005488//binding;GO:0016787//hydrolase activity	-
MSTRG.19727	--	Transducin/WD40 repeat-like superfamily protein [Zea mays]	-	-	-	-	-	-	-
MSTRG.19758	--	-	-	-	-	-	-	-	-
MSTRG.19759	--	Os12g0211200 [Oryza sativa Japonica Group]	-	-	-	-	-	-	-
MSTRG.19761	--	hypothetical protein D1007_21119 [Hordeum vulgare]	-	-	-	-	-	-	-
MSTRG.19763	--	hypothetical protein D1007_21121 [Hordeum vulgare]	-	-	-	-	-	-	-
MSTRG.19764	--	unnamed protein product [Triticum turgidum subsp. durum] [Triticum turgidum]	-	-	-	-	-	-	-
MSTRG.19765	--	OSIGBa0093K19.10 [Oryza sativa]	-	-	-	-	-	-	-
MSTRG.19781	RPP8L2	Disease resistance protein RPM1 [Triticum urartu]	Organismal Systems	Environmental adaptation	ko04626//Plant-pathogen interaction	K13457	-	-	-
MSTRG.19788	--	Os10g0197000 [Oryza sativa Japonica Group]	-	-	-	-	-	-	-
MSTRG.198	--	probable thionin-2.3 [Aegilops tauschii subsp. tauschii] [Aegilops tauschii]	-	-	-	-	-	-	-
MSTRG.1982	--	-	-	-	-	-	-	-	-
MSTRG.19821	At3g49140	Pentatricopeptide repeat (PPR) superfamily protein [Zea mays]	-	-	-	-	-	GO:0003824//catalytic activity	-
MSTRG.19836	--	-	-	-	-	-	-	-	-
MSTRG.19838	--	-	-	-	-	-	-	-	-
MSTRG.19839	--	DNA-binding protein HEXBP-like [Aegilops tauschii subsp. tauschii] [Aegilops tauschii]	-	-	-	-	-	-	-
MSTRG.19844	WIR1A	protein WIR1A-like [Aegilops tauschii subsp. tauschii] [Aegilops tauschii]	-	-	-	-	GO:0016020//membrane	-	-
MSTRG.19846	CCZ1	vacuolar fusion protein CCZ1 homolog isoform X1 [Aegilops tauschii subsp. tauschii] [Aegilops tauschii]	-	-	-	-	-	-	-
MSTRG.19854	ATXR7	BTB/POZ domain-containing protein [Hordeum vulgare]	-	-	-	-	-	GO:0016740//transferase activity	GO:0016571//histone methylation
MSTRG.19855	--	BTB/POZ domain-containing protein [Hordeum vulgare]	-	-	-	-	-	-	GO:0032259//methylation
MSTRG.19856	--	-	-	-	-	-	-	-	-
MSTRG.19872	HOX33	Homeobox-leucine zipper protein HOX33 [Hordeum vulgare]	-	-	-	-	GO:0043231//intracellular membrane-bounded organelle	GO:0003676//nucleic acid binding;GO:0008168//methyltransferase activity	GO:0000904//cell morphogenesis involved in differentiation;GO:0007015//actin filament organization;GO:0007059//chromosome segregation;GO:0008213//protein alkylation;GO:0009409//response to cold;GO:0009639//response to red or far red light;GO:0009756//carbohydrate mediated signaling;GO:0009793//embryo development ending in seed dormancy;GO:0009799//specification of symmetry;GO:0009887//animal orga…
MSTRG.19873	HOX32	homeobox-leucine zipper protein HOX33-like [Aegilops tauschii subsp. tauschii] [Aegilops tauschii]	-	-	-	-	GO:0043231//intracellular membrane-bounded organelle	GO:0003677//DNA binding;GO:0008168//methyltransferase activity	GO:0000904//cell morphogenesis involved in differentiation;GO:0003006//developmental process involved in reproduction;GO:0007015//actin filament organization;GO:0007059//chromosome segregation;GO:0008213//protein alkylation;GO:0009790//embryo development;GO:0009799//specification of symmetry;GO:0009933//meristem structural organization;GO:0009943//adaxial/abaxial axis specification;GO:0010053//ro…
MSTRG.199	FAR5	fatty acyl-CoA reductase [Triticum aestivum]	Cellular Processes;Metabolism	Transport and catabolism;Lipid metabolism	ko04146//Peroxisome;ko00073//Cutin, suberine and wax biosynthesis	K13356;K13356	GO:0009536//plastid	GO:0003677//DNA binding;GO:0016620//oxidoreductase activity, acting on the aldehyde or oxo group of donors, NAD or NADP as acceptor;GO:0036094//small molecule binding	GO:0006260//DNA replication;GO:0006281//DNA repair;GO:0006310//DNA recombination;GO:0006355//regulation of transcription, DNA-templated;GO:0007005//mitochondrion organization;GO:0007049//cell cycle;GO:0016458//gene silencing;GO:0016570//histone modification;GO:0043414//macromolecule methylation
MSTRG.19904	--	-	-	-	-	-	-	-	-
MSTRG.19916	--	E3 ubiquitin-protein ligase RNF5 [Hordeum vulgare]	-	-	-	-	-	-	-
MSTRG.19952	--	60S ribosomal protein L7-3 [Hordeum vulgare]	-	-	-	-	-	-	-
MSTRG.19953	--	predicted protein [Hordeum vulgare subsp. vulgare] [Hordeum vulgare]	-	-	-	-	-	-	-
MSTRG.19955	UDP-GALT1	UDP-galactose transporter 1-like [Hordeum vulgare]	-	-	-	-	GO:0031224//intrinsic component of membrane;GO:0043231//intracellular membrane-bounded organelle	GO:0008514//organic anion transmembrane transporter activity;GO:0015165//pyrimidine nucleotide-sugar transmembrane transporter activity;GO:0036080//purine nucleotide-sugar transmembrane transporter activity	GO:0015851//nucleobase transport
MSTRG.19959	At5g05200	uncharacterized aarF domain-containing protein kinase At5g05200, chloroplastic-like isoform X2 [Panicum hallii]	-	-	-	-	GO:0016020//membrane;GO:0044434//chloroplast part	GO:0016772//transferase activity, transferring phosphorus-containing groups;GO:0032550//purine ribonucleoside binding	GO:0005982//starch metabolic process;GO:0005984//disaccharide metabolic process;GO:0006787//porphyrin-containing compound catabolic process;GO:0006796//phosphate-containing compound metabolic process;GO:0009893//positive regulation of metabolic process
MSTRG.19990	--	-	-	-	-	-	-	-	-
MSTRG.19992	--	-	-	-	-	-	-	-	-
MSTRG.20001	--	Os08g0491300 [Oryza sativa Japonica Group]	-	-	-	-	-	-	-
MSTRG.20017	HSD1	11-beta-hydroxysteroid dehydrogenase 1B-like [Aegilops tauschii subsp. tauschii] [Aegilops tauschii]	-	-	-	-	GO:0009536//plastid	GO:0033764//steroid dehydrogenase activity, acting on the CH-OH group of donors, NAD or NADP as acceptor	GO:0001101//response to acid chemical;GO:0006629//lipid metabolic process;GO:0009725//response to hormone
MSTRG.20020	--	protein PAIR1 [Brachypodium distachyon]	-	-	-	-	-	-	-
MSTRG.20022	--	H0512B01.8 [Oryza sativa]	-	-	-	-	GO:0043231//intracellular membrane-bounded organelle	GO:0016787//hydrolase activity;GO:0046914//transition metal ion binding;GO:0097159//organic cyclic compound binding;GO:1901363//heterocyclic compound binding	GO:0006259//DNA metabolic process;GO:0044267//cellular protein metabolic process
MSTRG.20023	--	receptor-like protein kinase HSL1 [Hordeum vulgare]	-	-	-	-	-	-	-
MSTRG.20026	--	Os01g0712400 [Oryza sativa Japonica Group]	-	-	-	-	-	-	-
MSTRG.20028	--	predicted protein [Hordeum vulgare subsp. vulgare] [Hordeum vulgare]	-	-	-	-	-	-	-
MSTRG.20031	At5g52970	thylakoid lumenal 15.0 kDa protein 2, chloroplastic [Hordeum vulgare]	-	-	-	-	GO:0031978//plastid thylakoid lumen	-	GO:0003006//developmental process involved in reproduction;GO:0006090//pyruvate metabolic process;GO:0006779//porphyrin-containing compound biosynthetic process;GO:0009668//plastid membrane organization;GO:0016072//rRNA metabolic process
MSTRG.20037	VAB	VAN3-binding protein-like [Hordeum vulgare]	-	-	-	-	-	GO:0005543//phospholipid binding	GO:0050794//regulation of cellular process
MSTRG.20044	--	-	-	-	-	-	-	-	-
MSTRG.20045	--	-	-	-	-	-	-	-	-
MSTRG.20051	--	exocyst complex component EXO84B [Brachypodium distachyon]	-	-	-	-	-	-	-
MSTRG.20054	SCAB1	stomatal closure-related actin-binding protein 1-like isoform X3 [Aegilops tauschii subsp. tauschii] [Aegilops tauschii]	-	-	-	-	-	-	GO:0050789//regulation of biological process
MSTRG.20056	--	Os05g0434000 [Oryza sativa Japonica Group]	-	-	-	-	-	-	-
MSTRG.20060	--	hypothetical protein D1007_42739 [Hordeum vulgare]	-	-	-	-	-	-	-
MSTRG.20061	sll0103	von Willebrand factor type A domain containing protein [Hordeum vulgare]	-	-	-	-	-	-	-
MSTRG.20069	--	-	-	-	-	-	-	-	-
MSTRG.20073	FLK	Poly(rC)-binding protein 1 [Hordeum vulgare]	-	-	-	-	-	GO:0003676//nucleic acid binding	-
MSTRG.20082	pol	protein binding protein isoform X1 [Zea mays]	-	-	-	-	-	-	-
MSTRG.20084	--	Reticuline oxidase [Triticum urartu]	-	-	-	-	-	-	-
MSTRG.20086	--	-	-	-	-	-	-	-	-
MSTRG.20087	--	hypothetical protein D1007_61036 [Hordeum vulgare]	-	-	-	-	-	-	-
MSTRG.2009	--	-	-	-	-	-	-	-	-
MSTRG.20172	UBP12	Ubiquitin carboxyl-terminal hydrolase 12 [Triticum urartu]	-	-	-	-	-	GO:0070011//peptidase activity, acting on L-amino acid peptides	GO:0019941//modification-dependent protein catabolic process
MSTRG.20180	--	unnamed protein product [Triticum turgidum subsp. durum] [Triticum turgidum]	-	-	-	-	-	-	-
MSTRG.20182	SYP52	syntaxin-51-like [Aegilops tauschii subsp. tauschii] [Aegilops tauschii]	Genetic Information Processing	Folding, sorting and degradation	ko04130//SNARE interactions in vesicular transport	K08503	GO:0010008//endosome membrane;GO:0031224//intrinsic component of membrane	GO:0005515//protein binding	GO:0006605//protein targeting;GO:0032989//cellular component morphogenesis;GO:0040007//growth;GO:0048193//Golgi vesicle transport;GO:0061024//membrane organization
MSTRG.20197	Os11g0425300	protein PEP-RELATED DEVELOPMENT ARRESTED 1 homolog, chloroplastic isoform X1 [Brachypodium distachyon]	-	-	-	-	-	-	-
MSTRG.2020	--	desumoylating isopeptidase 2-like [Aegilops tauschii subsp. tauschii] [Aegilops tauschii]	-	-	-	-	-	-	-
MSTRG.20214	--	wd repeat-containing protein 43 [Hordeum vulgare]	-	-	-	-	-	-	-
MSTRG.20217	--	wd repeat-containing protein 43 [Hordeum vulgare]	-	-	-	-	-	-	-
MSTRG.20222	--	-	-	-	-	-	-	-	-
MSTRG.20224	--	elongation factor G, mitochondrial-like, partial [Aegilops tauschii subsp. tauschii] [Aegilops tauschii]	-	-	-	-	GO:0043231//intracellular membrane-bounded organelle	GO:0008135//translation factor activity, RNA binding;GO:0017111//nucleoside-triphosphatase activity;GO:0032550//purine ribonucleoside binding	GO:0006414//translational elongation
MSTRG.20236	APT1	adenine phosphoribosyltransferase 1 [Aegilops tauschii subsp. tauschii] [Aegilops tauschii]	Metabolism;Metabolism	Global and overview maps;Nucleotide metabolism	ko01100//Metabolic pathways;ko00230//Purine metabolism	K00759;K00759	GO:0005618//cell wall;GO:0009532//plastid stroma;GO:0016020//membrane	GO:0016763//transferase activity, transferring pentosyl groups	GO:0006006//glucose metabolic process;GO:0006090//pyruvate metabolic process;GO:0006166//purine ribonucleoside salvage;GO:0006970//response to osmotic stress;GO:0010038//response to metal ion;GO:0043096//purine nucleobase salvage;GO:0048511//rhythmic process
MSTRG.20238	--	transposon protein Ac/Ds sub-class [Zea mays]	-	-	-	-	-	GO:0005488//binding	-
MSTRG.20247	--	protein CHUP1, chloroplastic [Hordeum vulgare]	-	-	-	-	-	-	-
MSTRG.20268	--	-	-	-	-	-	-	-	-
MSTRG.2027	--	Auxin response factor 11 [Hordeum vulgare]	-	-	-	-	-	-	-
MSTRG.20273	--	hypothetical protein D1007_43872 [Hordeum vulgare]	-	-	-	-	-	-	-
MSTRG.20282	NPF5.10	Peptide transporter PTR5 [Hordeum vulgare]	-	-	-	-	-	-	-
MSTRG.20284	--	interleukin-1 receptor-associated kinase 1 isoform X4 [Brachypodium distachyon]	-	-	-	-	-	-	-
MSTRG.20285	--	Retrotransposon gag protein [Gossypium australe]	-	-	-	-	-	-	-
MSTRG.20295	--	PREDICTED: zinc finger protein 595-like [Oryza brachyantha]	-	-	-	-	-	-	-
MSTRG.20312	--	hypothetical protein D1007_49206 [Hordeum vulgare]	-	-	-	-	-	-	-
MSTRG.20322	--	Protein ENHANCED DISEASE RESISTANCE 2 [Carex littledalei]	-	-	-	-	GO:0016020//membrane;GO:0044464//cell part	-	-
MSTRG.20323	--	-	-	-	-	-	-	-	-
MSTRG.20337	FRS5	protein FAR1-RELATED SEQUENCE 5-like [Hordeum vulgare]	-	-	-	-	-	-	-
MSTRG.20346	--	-	-	-	-	-	-	-	-
MSTRG.20358	--	-	-	-	-	-	-	-	-
MSTRG.20364	NUP93A	nuclear pore complex protein NUP93A-like [Hordeum vulgare]	Genetic Information Processing	Translation	ko03013//RNA transport	K14309	GO:0005911//cell-cell junction;GO:0012505//endomembrane system;GO:0043232//intracellular non-membrane-bounded organelle	GO:0003824//catalytic activity;GO:0005488//binding	GO:0000280//nuclear division;GO:0000723//telomere maintenance;GO:0003006//developmental process involved in reproduction;GO:0006342//chromatin silencing;GO:0006405//RNA export from nucleus;GO:0007059//chromosome segregation;GO:0009409//response to cold;GO:0009639//response to red or far red light;GO:0009756//carbohydrate mediated signaling;GO:0010212//response to ionizing radiation;GO:0019827//st…
MSTRG.2039	rpoC2	RING/FYVE/PHD zinc finger superfamily protein [Zea mays]	-	-	-	-	-	-	-
MSTRG.20404	--	calmodulin-binding protein 60 D-like [Hordeum vulgare]	-	-	-	-	-	-	-
MSTRG.20415	--	Phosphatidylinositol-4-phosphate 5-kinase 4 [Triticum urartu]	-	-	-	-	-	-	-
MSTRG.20427	--	-	-	-	-	-	-	-	-
MSTRG.20437	--	LEAF RUST 10 DISEASE-RESISTANCE LOCUS RECEPTOR-LIKE PROTEIN KINASE-like 2.1 isoform X1 [Aegilops tauschii subsp. tauschii] [Aegilops tauschii]	-	-	-	-	-	-	-
MSTRG.20444	--	Os11g0599101 [Oryza sativa Japonica Group]	-	-	-	-	-	-	-
MSTRG.20446	--	Os06g0260000 [Oryza sativa Japonica Group]	-	-	-	-	-	-	-
MSTRG.20458	MCM7	Protein PROLIFERA [Hordeum vulgare]	Genetic Information Processing	Replication and repair	ko03030//DNA replication	K02210	GO:0043231//intracellular membrane-bounded organelle;GO:0044444//cytoplasmic part	GO:0003676//nucleic acid binding;GO:0004386//helicase activity;GO:0032550//purine ribonucleoside binding;GO:0042623//ATPase activity, coupled;GO:0043169//cation binding	GO:0006305//DNA alkylation;GO:0009756//carbohydrate mediated signaling;GO:0016458//gene silencing;GO:0032508//DNA duplex unwinding;GO:0034645//cellular macromolecule biosynthetic process;GO:0034968//histone lysine methylation
MSTRG.20468	--	-	-	-	-	-	-	-	-
MSTRG.20471	--	Retrovirus-related Pol polyprotein LINE-1 [Hordeum vulgare]	-	-	-	-	-	-	-
MSTRG.20472	--	hypothetical protein TRIUR3_17200 [Triticum urartu]	-	-	-	-	-	-	-
MSTRG.20476	--	hypothetical protein D1007_33705 [Hordeum vulgare]	-	-	-	-	-	-	-
MSTRG.20477	--	hypothetical protein D1007_33705 [Hordeum vulgare]	-	-	-	-	-	-	-
MSTRG.20478	--	calmodulin-binding protein [Hordeum vulgare]	-	-	-	-	-	-	-
MSTRG.20482	Os08g0360100	chloroplastic group IIA intron splicing facilitator CRS1, chloroplastic [Aegilops tauschii subsp. tauschii] [Aegilops tauschii]	-	-	-	-	GO:0009536//plastid	-	GO:0006396//RNA processing
MSTRG.20485	--	40S ribosomal protein S5-1 [Hordeum vulgare]	-	-	-	-	-	-	-
MSTRG.20488	--	predicted protein, partial [Hordeum vulgare subsp. vulgare] [Hordeum vulgare]	-	-	-	-	-	-	-
MSTRG.20489	CRS1	Chloroplastic group IIA intron splicing facilitator CRS1, chloroplastic [Hordeum vulgare]	-	-	-	-	GO:0009532//plastid stroma;GO:0032991//protein-containing complex	GO:0003676//nucleic acid binding	GO:0000377//RNA splicing, via transesterification reactions with bulged adenosine as nucleophile;GO:0010608//posttranscriptional regulation of gene expression
MSTRG.20502	--	hypothetical protein D1007_53569 [Hordeum vulgare]	-	-	-	-	-	-	-
MSTRG.20503	--	hypothetical protein D1007_53569 [Hordeum vulgare]	-	-	-	-	-	-	-
MSTRG.20504	--	hypothetical protein D1007_53569 [Hordeum vulgare]	-	-	-	-	-	-	-
MSTRG.20539	--	GPI ethanolamine phosphate transferase 3 [Hordeum vulgare]	Metabolism;Metabolism	Global and overview maps;Glycan biosynthesis and metabolism	ko01100//Metabolic pathways;ko00563//Glycosylphosphatidylinositol(GPI)-anchor biosynthesis	K05288;K05288	-	-	-
MSTRG.20544	--	hypothetical protein D1007_45213 [Hordeum vulgare]	-	-	-	-	-	-	-
MSTRG.20549	--	Horcolin [Hordeum vulgare]	-	-	-	-	-	-	-
MSTRG.20553	--	transposon protein [Oryza rufipogon]	-	-	-	-	-	-	-
MSTRG.20556	--	UPI0001A869FA related cluster [Saccharum officinarum]	-	-	-	-	-	-	-
MSTRG.20557	--	Inositol transporter 4 [Hordeum vulgare]	-	-	-	-	-	-	-
MSTRG.20558	--	Os10g0351100-like protein [Zea mays]	-	-	-	-	-	-	-
MSTRG.20565	--	-	-	-	-	-	-	-	-
MSTRG.20577	--	OSJNBa0009K15.17 [Oryza sativa Japonica Group]	-	-	-	-	-	-	-
MSTRG.20588	--	-	-	-	-	-	-	-	-
MSTRG.20589	--	-	-	-	-	-	-	-	-
MSTRG.20590	--	-	-	-	-	-	-	-	-
MSTRG.20597	At3g58140	phenylalanine--tRNA ligase, chloroplastic/mitochondrial-like [Aegilops tauschii subsp. tauschii] [Aegilops tauschii]	Genetic Information Processing	Translation	ko00970//Aminoacyl-tRNA biosynthesis	K01889	GO:0009532//plastid stroma;GO:0044429//mitochondrial part	GO:0004812//aminoacyl-tRNA ligase activity;GO:0032550//purine ribonucleoside binding;GO:0046872//metal ion binding	GO:0003006//developmental process involved in reproduction;GO:0006090//pyruvate metabolic process;GO:0006418//tRNA aminoacylation for protein translation;GO:0009657//plastid organization
MSTRG.20609	RPS18A	40S ribosomal protein S18 [Hordeum vulgare]	-	-	-	-	-	GO:0003676//nucleic acid binding;GO:0005198//structural molecule activity	GO:0010467//gene expression;GO:0044237//cellular metabolic process
MSTRG.20616	--	myosin-7B-like [Hordeum vulgare]	-	-	-	-	-	-	-
MSTRG.20626	RE2	polyprotein [Hordeum vulgare]	-	-	-	-	-	GO:0016772//transferase activity, transferring phosphorus-containing groups	-
MSTRG.20627	--	-	-	-	-	-	-	-	-
MSTRG.2063	--	probable polygalacturonase [Oryza sativa Japonica Group]	-	-	-	-	-	-	-
MSTRG.2064	--	probable polygalacturonase [Aegilops tauschii subsp. tauschii] [Aegilops tauschii]	-	-	-	-	-	-	-
MSTRG.20643	RE1	PH01B001I13.11 [Phyllostachys edulis]	-	-	-	-	-	-	-
MSTRG.20644	--	Far upstream element-binding protein 2 [Triticum urartu]	-	-	-	-	-	-	-
MSTRG.20645	--	-	-	-	-	-	-	-	-
MSTRG.20646	--	Serine/threonine-protein kinase SMG1 [Hordeum vulgare]	-	-	-	-	-	-	-
MSTRG.20647	--	-	-	-	-	-	-	-	-
MSTRG.20651	--	Far upstream element-binding protein 2 [Triticum urartu]	-	-	-	-	-	-	-
MSTRG.20659	DIT1	dicarboxylate transporter 1, chloroplastic [Hordeum vulgare]	-	-	-	-	GO:0009528//plastid inner membrane;GO:0031224//intrinsic component of membrane;GO:0031976//plastid thylakoid	GO:0015140//malate transmembrane transporter activity	GO:0006536//glutamate metabolic process;GO:0006694//steroid biosynthetic process;GO:0006970//response to osmotic stress;GO:0009746//response to hexose;GO:0015729//oxaloacetate transport;GO:0015743//malate transport;GO:0015813//L-glutamate transmembrane transport;GO:0030001//metal ion transport;GO:0040007//growth;GO:0042044//fluid transport;GO:0042546//cell wall biogenesis;GO:0051273//beta-glucan …
MSTRG.20663	TOP2	DNA topoisomerase 2-like [Aegilops tauschii subsp. tauschii] [Aegilops tauschii]	-	-	-	-	-	-	-
MSTRG.20667	--	predicted protein [Hordeum vulgare subsp. vulgare] [Hordeum vulgare]	-	-	-	-	-	-	-
MSTRG.20682	At3g12350	F-box protein At3g12350 [Aegilops tauschii subsp. tauschii] [Aegilops tauschii]	-	-	-	-	-	-	-
MSTRG.20683	--	hAT family dimerization domain containing protein [Hordeum vulgare]	-	-	-	-	-	-	-
MSTRG.20695	CYCB1-5	Cyclin-B1-5 [Hordeum vulgare]	-	-	-	-	GO:0044424//intracellular part	GO:0005515//protein binding	GO:0010212//response to ionizing radiation;GO:0051726//regulation of cell cycle
MSTRG.20700	--	uncharacterized protein LOC109767696 [Aegilops tauschii subsp. tauschii] [Aegilops tauschii]	-	-	-	-	-	-	-
MSTRG.20701	--	predicted protein [Hordeum vulgare subsp. vulgare] [Hordeum vulgare]	-	-	-	-	-	-	-
MSTRG.20709	GIF3	GRF1-interacting factor 3 [Hordeum vulgare]	-	-	-	-	GO:0043231//intracellular membrane-bounded organelle	GO:0003712//transcription coregulator activity;GO:0005488//binding	GO:0006355//regulation of transcription, DNA-templated;GO:0006402//mRNA catabolic process;GO:0006464//cellular protein modification process;GO:0007049//cell cycle;GO:0009409//response to cold;GO:0042221//response to chemical;GO:0048518//positive regulation of biological process;GO:0048827//phyllome development
MSTRG.20757	--	kinetochore protein NDC80 homolog [Aegilops tauschii subsp. tauschii] [Aegilops tauschii]	-	-	-	-	-	-	GO:0006259//DNA metabolic process;GO:0043414//macromolecule methylation;GO:0043933//protein-containing complex subunit organization;GO:0048449//floral organ formation;GO:0050789//regulation of biological process;GO:0051276//chromosome organization;GO:1903046//meiotic cell cycle process;GO:1903047//mitotic cell cycle process
MSTRG.2076	--	unnamed protein product [Triticum turgidum subsp. durum] [Triticum turgidum]	-	-	-	-	-	-	-
MSTRG.20762	RE2	Os08g0544300 [Oryza sativa Japonica Group]	-	-	-	-	GO:0043231//intracellular membrane-bounded organelle	-	-
MSTRG.20771	SAUR39	auxin-responsive protein SAUR36-like [Hordeum vulgare]	-	-	-	-	-	-	-
MSTRG.20789	--	predicted protein [Hordeum vulgare subsp. vulgare] [Hordeum vulgare]	-	-	-	-	-	-	-
MSTRG.20798	WDR4	tRNA (guanine-N(7)-)-methyltransferase non-catalytic subunit wdr4 [Hordeum vulgare]	-	-	-	-	GO:0043231//intracellular membrane-bounded organelle	GO:0016772//transferase activity, transferring phosphorus-containing groups	GO:0001510//RNA methylation;GO:0008033//tRNA processing;GO:1901068//guanosine-containing compound metabolic process
MSTRG.20799	--	calcium-transporting ATPase 8, plasma membrane-type-like [Hordeum vulgare]	-	-	-	-	-	-	-
MSTRG.20802	--	predicted protein [Hordeum vulgare subsp. vulgare] [Hordeum vulgare]	-	-	-	-	-	-	-
MSTRG.20806	PNC1	peroxisomal adenine nucleotide carrier 1-like [Hordeum vulgare]	-	-	-	-	GO:0005777//peroxisome;GO:0019866//organelle inner membrane;GO:0031224//intrinsic component of membrane	GO:0000295//adenine nucleotide transmembrane transporter activity	GO:0001101//response to acid chemical;GO:0006511//ubiquitin-dependent protein catabolic process;GO:0006605//protein targeting;GO:0006862//nucleotide transport;GO:0006972//hyperosmotic response;GO:0006996//organelle organization;GO:0009062//fatty acid catabolic process;GO:0009404//toxin metabolic process;GO:0009408//response to heat;GO:0009694//jasmonic acid metabolic process;GO:0009755//hormone-m…
MSTRG.20808	--	predicted protein [Hordeum vulgare subsp. vulgare] [Hordeum vulgare]	-	-	-	-	-	-	-
MSTRG.20813	--	Os11g0199800 [Oryza sativa Japonica Group]	-	-	-	-	GO:0043231//intracellular membrane-bounded organelle	GO:0046914//transition metal ion binding	GO:0006259//DNA metabolic process
MSTRG.20820	FLXL3	protein FLX-like 3 [Hordeum vulgare]	-	-	-	-	GO:0043231//intracellular membrane-bounded organelle	-	-
MSTRG.20825	--	expressed protein [Oryza sativa Japonica Group]	-	-	-	-	GO:0016020//membrane;GO:0044464//cell part	-	GO:0006073//cellular glucan metabolic process;GO:0048509//regulation of meristem development;GO:0071555//cell wall organization
MSTRG.20841	--	40S ribosomal protein S5-1 [Hordeum vulgare]	-	-	-	-	-	-	-
MSTRG.20861	--	predicted protein [Hordeum vulgare subsp. vulgare] [Hordeum vulgare]	-	-	-	-	-	-	-
MSTRG.20865	ADK-B	adenylate kinase 3 [Hordeum vulgare]	Metabolism;Metabolism;Metabolism;Metabolism	Global and overview maps;Global and overview maps;Nucleotide metabolism;Metabolism of cofactors and vitamins	ko01100//Metabolic pathways;ko01110//Biosynthesis of secondary metabolites;ko00230//Purine metabolism;ko00730//Thiamine metabolism	K00939;K00939;K00939;K00939	GO:0005576//extracellular region;GO:0005911//cell-cell junction;GO:0009536//plastid;GO:0031090//organelle membrane;GO:0044446//intracellular organelle part	GO:0004672//protein kinase activity;GO:0016776//phosphotransferase activity, phosphate group as acceptor;GO:0019206//nucleoside kinase activity;GO:0032550//purine ribonucleoside binding;GO:0046914//transition metal ion binding	GO:0000097//sulfur amino acid biosynthetic process;GO:0006006//glucose metabolic process;GO:0006090//pyruvate metabolic process;GO:0006166//purine ribonucleoside salvage;GO:0006970//response to osmotic stress;GO:0009150//purine ribonucleotide metabolic process;GO:0009746//response to hexose;GO:0010038//response to metal ion;GO:0019941//modification-dependent protein catabolic process;GO:0034285//…
MSTRG.20872	Os12g0278800	zinc finger CCCH domain-containing protein 65 [Hordeum vulgare]	-	-	-	-	GO:0043231//intracellular membrane-bounded organelle	-	GO:0010468//regulation of gene expression
MSTRG.20885	--	hypothetical protein D1007_49751 [Hordeum vulgare]	-	-	-	-	-	-	-
MSTRG.20890	ycf45	P-loop containing nucleoside triphosphate hydrolase superfamily protein [Zea mays]	-	-	-	-	GO:0009536//plastid	GO:0016462//pyrophosphatase activity;GO:0032550//purine ribonucleoside binding	-
MSTRG.2090	JMJ706	lysine-specific demethylase JMJ706-like [Aegilops tauschii subsp. tauschii] [Aegilops tauschii]	-	-	-	-	-	-	-
MSTRG.20923	--	-	-	-	-	-	-	-	-
MSTRG.20924	--	-	-	-	-	-	-	-	-
MSTRG.20925	--	Os06g0517450, partial [Oryza sativa Japonica Group]	-	-	-	-	-	-	-
MSTRG.20930	JMJ705	lysine-specific demethylase JMJ705-like [Aegilops tauschii subsp. tauschii] [Aegilops tauschii]	-	-	-	-	-	-	GO:0006807//nitrogen compound metabolic process;GO:0044238//primary metabolic process;GO:0044249//cellular biosynthetic process;GO:0044260//cellular macromolecule metabolic process;GO:0048731//system development;GO:0050789//regulation of biological process;GO:0050896//response to stimulus;GO:1901576//organic substance biosynthetic process
MSTRG.20931	--	hypothetical protein D1007_54240 [Hordeum vulgare]	-	-	-	-	-	-	-
MSTRG.20941	--	predicted protein [Hordeum vulgare subsp. vulgare] [Hordeum vulgare]	-	-	-	-	-	-	-
MSTRG.20944	DAPF	Diaminopimelate epimerase, chloroplastic [Hordeum vulgare]	Metabolism;Metabolism;Metabolism;Metabolism	Global and overview maps;Global and overview maps;Global and overview maps;Amino acid metabolism	ko01100//Metabolic pathways;ko01110//Biosynthesis of secondary metabolites;ko01230//Biosynthesis of amino acids;ko00300//Lysine biosynthesis	K01778;K01778;K01778;K01778	GO:0009532//plastid stroma	GO:0047661//amino-acid racemase activity	GO:0006743//ubiquinone metabolic process;GO:0009085//lysine biosynthetic process
MSTRG.20945	MYBAS2	Myb-related protein MYBAS2 [Hordeum vulgare]	-	-	-	-	GO:0043231//intracellular membrane-bounded organelle	GO:0003676//nucleic acid binding	GO:0001101//response to acid chemical;GO:0006970//response to osmotic stress;GO:0009725//response to hormone;GO:0010038//response to metal ion;GO:0010243//response to organonitrogen compound;GO:0010468//regulation of gene expression;GO:0034645//cellular macromolecule biosynthetic process
MSTRG.20952	--	Protein sym-1 like [Actinidia chinensis var. chinensis] [Actinidia chinensis]	-	-	-	-	GO:0009536//plastid	-	GO:0006090//pyruvate metabolic process;GO:0010038//response to metal ion;GO:0015833//peptide transport;GO:0045333//cellular respiration
MSTRG.20953	--	proline-rich receptor-like protein kinase PERK9 [Aegilops tauschii subsp. tauschii] [Aegilops tauschii]	-	-	-	-	-	-	-
MSTRG.20956	--	hypothetical protein D1007_13990 [Hordeum vulgare]	-	-	-	-	-	-	-
MSTRG.20967	CBSCBSPB3	CBS domain-containing protein CBSCBSPB3 [Hordeum vulgare]	-	-	-	-	-	-	-
MSTRG.20968	CBSCBSPB3	CBS domain-containing protein CBSCBSPB3 [Hordeum vulgare]	-	-	-	-	-	GO:0017076//purine nucleotide binding	-
MSTRG.20972	FPP	filament-like plant protein 3 [Hordeum vulgare]	-	-	-	-	-	-	-
MSTRG.20982	--	polyprotein [Hordeum vulgare subsp. vulgare] [Hordeum vulgare]	-	-	-	-	-	-	-
MSTRG.20983	COG0212	5-formyltetrahydrofolate cyclo-ligase-like protein COG0212 [Aegilops tauschii subsp. tauschii] [Aegilops tauschii]	Metabolism;Metabolism	Global and overview maps;Metabolism of cofactors and vitamins	ko01100//Metabolic pathways;ko00670//One carbon pool by folate	K01934;K01934	GO:0009536//plastid	GO:0016882//cyclo-ligase activity;GO:0032550//purine ribonucleoside binding	GO:0005982//starch metabolic process;GO:0005984//disaccharide metabolic process;GO:0006760//folic acid-containing compound metabolic process;GO:0016109//tetraterpenoid biosynthetic process
MSTRG.21008	ARC5	dynamin-like protein ARC5 [Aegilops tauschii subsp. tauschii] [Aegilops tauschii]	-	-	-	-	GO:0009527//plastid outer membrane;GO:0042579//microbody	GO:0005515//protein binding;GO:0017111//nucleoside-triphosphatase activity;GO:0032550//purine ribonucleoside binding;GO:0046872//metal ion binding	GO:0007031//peroxisome organization;GO:0009658//chloroplast organization;GO:0034645//cellular macromolecule biosynthetic process;GO:0048511//rhythmic process;GO:0050794//regulation of cellular process;GO:0060255//regulation of macromolecule metabolic process;GO:0090304//nucleic acid metabolic process
MSTRG.21011	--	hypothetical protein D1007_45901 [Hordeum vulgare]	-	-	-	-	-	-	-
MSTRG.21015	--	nucleolar and coiled-body phosphoprotein 1-like [Aegilops tauschii subsp. tauschii] [Aegilops tauschii]	-	-	-	-	-	-	-
MSTRG.21016	--	uncharacterized protein LOC109756510, partial [Aegilops tauschii subsp. tauschii] [Aegilops tauschii]	-	-	-	-	-	-	-
MSTRG.21022	--	-	-	-	-	-	-	-	-
MSTRG.21029	VPS25	vacuolar protein sorting-associated protein 25 [Aegilops tauschii subsp. tauschii] [Aegilops tauschii]	Cellular Processes	Transport and catabolism	ko04144//Endocytosis	K12189	GO:0005911//cell-cell junction;GO:0015630//microtubule cytoskeleton;GO:0016020//membrane;GO:0043231//intracellular membrane-bounded organelle;GO:0044444//cytoplasmic part	GO:0003676//nucleic acid binding;GO:0017111//nucleoside-triphosphatase activity;GO:0032550//purine ribonucleoside binding	GO:0007005//mitochondrion organization;GO:0008104//protein localization;GO:0009555//pollen development;GO:0019321//pentose metabolic process;GO:0051234//establishment of localization
MSTRG.21034	--	F-box only protein 41 [Panicum hallii]	-	-	-	-	-	-	-
MSTRG.21035	--	unnamed protein product [Triticum turgidum subsp. durum] [Triticum turgidum]	-	-	-	-	-	-	-
MSTRG.21046	--	hypothetical protein D1007_02271 [Hordeum vulgare]	-	-	-	-	-	-	-
MSTRG.21047	PAE1	Proteasome subunit alpha type-5 [Triticum urartu]	Genetic Information Processing	Folding, sorting and degradation	ko03050//Proteasome	K02729	GO:0005840//ribosome;GO:0031090//organelle membrane;GO:0043231//intracellular membrane-bounded organelle	GO:0004175//endopeptidase activity;GO:0004518//nuclease activity	GO:0000338//protein deneddylation;GO:0006006//glucose metabolic process;GO:0006090//pyruvate metabolic process;GO:0006511//ubiquitin-dependent protein catabolic process;GO:0006970//response to osmotic stress;GO:0009062//fatty acid catabolic process;GO:0009639//response to red or far red light;GO:0010038//response to metal ion;GO:0016070//RNA metabolic process;GO:0035966//response to topologically…
MSTRG.21049	--	LOW QUALITY PROTEIN: protein PECTIC ARABINOGALACTAN SYNTHESIS-RELATED-like [Pistacia vera]	-	-	-	-	-	-	-
MSTRG.21054	CAND1	Cullin-associated NEDD8-dissociated protein 1 [Hordeum vulgare]	-	-	-	-	GO:0016020//membrane;GO:0030312//external encapsulating structure;GO:0044444//cytoplasmic part	GO:0005488//binding	GO:0000904//cell morphogenesis involved in differentiation;GO:0003002//regionalization;GO:0003006//developmental process involved in reproduction;GO:0007015//actin filament organization;GO:0007049//cell cycle;GO:0009409//response to cold;GO:0009639//response to red or far red light;GO:0009725//response to hormone;GO:0009756//carbohydrate mediated signaling;GO:0010053//root epidermal cell differen…
MSTRG.21056	APUM7	maternal protein pumilio [Zea mays]	-	-	-	-	GO:0005737//cytoplasm	GO:0003676//nucleic acid binding	-
MSTRG.21058	RPS9C	40S ribosomal protein S9-2-like [Aegilops tauschii subsp. tauschii] [Aegilops tauschii]	Genetic Information Processing	Translation	ko03010//Ribosome	K02997	-	-	-
MSTRG.21059	--	-	-	-	-	-	-	-	-
MSTRG.21064	--	predicted protein [Hordeum vulgare subsp. vulgare] [Hordeum vulgare]	-	-	-	-	-	-	-
MSTRG.21068	--	-	-	-	-	-	-	-	-
MSTRG.21072	--	-	-	-	-	-	-	-	-
MSTRG.21088	--	protein FANTASTIC FOUR 3-like [Hordeum vulgare]	-	-	-	-	-	-	-
MSTRG.21093	--	C2 and GRAM domain-containing protein [Hordeum vulgare]	-	-	-	-	-	-	-
MSTRG.21094	--	predicted protein [Hordeum vulgare subsp. vulgare] [Hordeum vulgare]	-	-	-	-	-	-	-
MSTRG.21101	At1g28600	GDSL esterase/lipase [Hordeum vulgare]	-	-	-	-	GO:0030312//external encapsulating structure;GO:0043231//intracellular membrane-bounded organelle	GO:0016788//hydrolase activity, acting on ester bonds	-
MSTRG.21114	RPL5A	60S ribosomal protein L5 [Hordeum vulgare]	Genetic Information Processing	Translation	ko03010//Ribosome	K02932	GO:0009536//plastid;GO:0015934//large ribosomal subunit;GO:0031224//intrinsic component of membrane	GO:0005198//structural molecule activity;GO:0019843//rRNA binding;GO:0046914//transition metal ion binding	GO:0003002//regionalization;GO:0006221//pyrimidine nucleotide biosynthetic process;GO:0009451//RNA modification;GO:0009725//response to hormone;GO:0009887//animal organ morphogenesis;GO:0010467//gene expression;GO:0016482//cytosolic transport;GO:0022613//ribonucleoprotein complex biogenesis;GO:0032446//protein modification by small protein conjugation;GO:0065003//protein-containing complex assemb…
MSTRG.21137	--	predicted protein [Hordeum vulgare subsp. vulgare] [Hordeum vulgare]	-	-	-	-	-	-	-
MSTRG.21144	--	retrotransposon protein [Hordeum vulgare]	-	-	-	-	-	-	-
MSTRG.21153	--	predicted protein [Hordeum vulgare subsp. vulgare] [Hordeum vulgare]	-	-	-	-	-	-	-
MSTRG.21165	TDC2	tyrosine decarboxylase 1 [Aegilops tauschii subsp. tauschii] [Aegilops tauschii]	Metabolism;Metabolism;Metabolism;Metabolism;Metabolism;Metabolism;Metabolism;Metabolism	Global and overview maps;Global and overview maps;Amino acid metabolism;Amino acid metabolism;Amino acid metabolism;Biosynthesis of other secondary metabolites;Biosynthesis of other secondary metabolites;Biosynthesis of other secondary metabolites	ko01100//Metabolic pathways;ko01110//Biosynthesis of secondary metabolites;ko00380//Tryptophan metabolism;ko00350//Tyrosine metabolism;ko00360//Phenylalanine metabolism;ko00950//Isoquinoline alkaloid biosynthesis;ko00965//Betalain biosynthesis;ko00901//Indole alkaloid biosynthesis	K01593;K01593;K01593;K01593;K01593;K01593;K01593;K01593	GO:0044424//intracellular part	GO:0016831//carboxy-lyase activity;GO:0043168//anion binding	GO:0006950//response to stress;GO:0019752//carboxylic acid metabolic process;GO:0046189//phenol-containing compound biosynthetic process
MSTRG.21192	Os10g0516300	electron transfer flavoprotein-ubiquinone oxidoreductase, mitochondrial [Hordeum vulgare]	-	-	-	-	GO:0019866//organelle inner membrane;GO:0043231//intracellular membrane-bounded organelle	GO:0016649//oxidoreductase activity, acting on the CH-NH group of donors, quinone or similar compound as acceptor;GO:0043169//cation binding;GO:0051536//iron-sulfur cluster binding	GO:0006089//lactate metabolic process;GO:0006551//leucine metabolic process;GO:0009642//response to light intensity
MSTRG.21197	--	zinc finger protein [Zea mays]	-	-	-	-	GO:0043231//intracellular membrane-bounded organelle	GO:0046914//transition metal ion binding	-
MSTRG.21224	--	trithorax group protein osa-like [Hordeum vulgare]	-	-	-	-	-	GO:0043169//cation binding	-
MSTRG.21225	At2g25100	ribonuclease H2 subunit A [Hordeum vulgare]	Genetic Information Processing	Replication and repair	ko03030//DNA replication	K10743	GO:0043231//intracellular membrane-bounded organelle	GO:0003676//nucleic acid binding;GO:0016891//endoribonuclease activity, producing 5'-phosphomonoesters;GO:0043169//cation binding	GO:0090501//RNA phosphodiester bond hydrolysis
MSTRG.21232	Dtwd2	DTW domain-containing protein 2 [Hordeum vulgare]	-	-	-	-	-	-	-
MSTRG.21236	--	rac guanine nucleotide exchange factor JJ-like [Aegilops tauschii subsp. tauschii] [Aegilops tauschii]	-	-	-	-	-	-	-
MSTRG.21247	--	predicted protein [Hordeum vulgare subsp. vulgare] [Hordeum vulgare]	-	-	-	-	-	-	-
MSTRG.21289	--	Tyrosine-sulfated glycopeptide receptor 1 [Zea mays]	-	-	-	-	-	-	-
MSTRG.21291	--	predicted protein [Hordeum vulgare subsp. vulgare] [Hordeum vulgare]	-	-	-	-	-	-	-
MSTRG.21300	--	ankyrin repeat protein [Arabidopsis thaliana]	-	-	-	-	GO:0043231//intracellular membrane-bounded organelle	-	-
MSTRG.21321	--	predicted protein [Hordeum vulgare subsp. vulgare] [Hordeum vulgare]	-	-	-	-	-	-	-
MSTRG.21325	--	-	-	-	-	-	-	-	-
MSTRG.21345	--	nucleolar protein 6 [Hordeum vulgare]	Genetic Information Processing	Translation	ko03008//Ribosome biogenesis in eukaryotes	K14544	-	-	GO:0006221//pyrimidine nucleotide biosynthetic process
MSTRG.21347	--	Os11g0129800 [Oryza sativa Japonica Group]	-	-	-	-	-	-	-
MSTRG.21396	--	zinc finger BED domain-containing protein RICESLEEPER 2 [Sorghum bicolor]	-	-	-	-	-	-	-
MSTRG.21427	--	predicted protein [Hordeum vulgare subsp. vulgare] [Hordeum vulgare]	-	-	-	-	-	-	-
MSTRG.21428	--	retropepsin domain-containing protein [Hordeum vulgare subsp. vulgare] [Hordeum vulgare]	-	-	-	-	-	-	-
MSTRG.21439	--	-	-	-	-	-	-	-	-
MSTRG.21464	HIPP45	copper-binding protein-like [Hordeum vulgare]	-	-	-	-	-	-	-
MSTRG.2148	PYRP2	sugar phosphatase YfbT-like [Hordeum vulgare]	Metabolism;Metabolism;Metabolism	Global and overview maps;Global and overview maps;Metabolism of cofactors and vitamins	ko01100//Metabolic pathways;ko01110//Biosynthesis of secondary metabolites;ko00740//Riboflavin metabolism	K22912;K22912;K22912	-	GO:0003824//catalytic activity	GO:0006787//porphyrin-containing compound catabolic process
MSTRG.2149	PYRP2	sugar phosphatase YfbT-like [Hordeum vulgare]	Metabolism;Metabolism;Metabolism	Global and overview maps;Global and overview maps;Metabolism of cofactors and vitamins	ko01100//Metabolic pathways;ko01110//Biosynthesis of secondary metabolites;ko00740//Riboflavin metabolism	K22912;K22912;K22912	-	GO:0003824//catalytic activity	GO:0006787//porphyrin-containing compound catabolic process
MSTRG.21492	--	hypothetical protein D1007_37592 [Hordeum vulgare]	-	-	-	-	-	-	-
MSTRG.21526	eif2b5	translation initiation factor eIF-2B subunit epsilon-like [Aegilops tauschii subsp. tauschii] [Aegilops tauschii]	Genetic Information Processing	Translation	ko03013//RNA transport	K03240	GO:0044444//cytoplasmic part	GO:0008135//translation factor activity, RNA binding;GO:0016772//transferase activity, transferring phosphorus-containing groups	GO:0006417//regulation of translation;GO:0009117//nucleotide metabolic process
MSTRG.21527	--	translation initiation factor eIF-2B subunit epsilon-like isoform X2 [Aegilops tauschii subsp. tauschii] [Aegilops tauschii]	Genetic Information Processing	Translation	ko03013//RNA transport	K03240	GO:0044444//cytoplasmic part	GO:0016740//transferase activity	GO:0006412//translation;GO:0009117//nucleotide metabolic process
MSTRG.21535	--	-	-	-	-	-	-	-	-
MSTRG.2154	--	hypothetical protein D1007_36337 [Hordeum vulgare]	-	-	-	-	-	-	-
MSTRG.2155	--	-	-	-	-	-	-	-	-
MSTRG.21557	--	hAT transposon superfamily protein, partial [Zea mays]	-	-	-	-	-	-	-
MSTRG.21571	SECY	Os11g0663566 [Oryza sativa Japonica Group]	Genetic Information Processing;Cellular Processes;Genetic Information Processing	Folding, sorting and degradation;Transport and catabolism;Folding, sorting and degradation	ko04141//Protein processing in endoplasmic reticulum;ko04145//Phagosome;ko03060//Protein export	K10956;K10956;K10956	GO:0031224//intrinsic component of membrane;GO:0044434//chloroplast part	GO:0003824//catalytic activity;GO:0008320//protein transmembrane transporter activity;GO:0046914//transition metal ion binding;GO:0051536//iron-sulfur cluster binding	GO:0006259//DNA metabolic process;GO:0009668//plastid membrane organization;GO:0015031//protein transport;GO:0032774//RNA biosynthetic process
MSTRG.21584	--	-	-	-	-	-	-	-	-
MSTRG.21626	--	hypothetical protein D1007_28616 [Hordeum vulgare]	-	-	-	-	-	-	-
MSTRG.21632	--	vegetative cell wall protein gp1-like [Aegilops tauschii subsp. tauschii] [Aegilops tauschii]	-	-	-	-	-	-	-
MSTRG.21658	COPZ2	coatomer subunit zeta-2 [Aegilops tauschii subsp. tauschii] [Aegilops tauschii]	-	-	-	-	GO:0030118//clathrin coat;GO:0030660//Golgi-associated vesicle membrane;GO:0044423//virion part	-	GO:0000302//response to reactive oxygen species;GO:0006355//regulation of transcription, DNA-templated;GO:0006810//transport;GO:0008104//protein localization;GO:0009642//response to light intensity;GO:0033554//cellular response to stress;GO:0044267//cellular protein metabolic process
MSTRG.21662	ROS1A	5-methylcytosine DNA glycosylase [Triticum aestivum]	-	-	-	-	GO:0043076//megasporocyte nucleus	GO:0003676//nucleic acid binding;GO:0004520//endodeoxyribonuclease activity;GO:0016799//hydrolase activity, hydrolyzing N-glycosyl compounds;GO:0043169//cation binding;GO:0051536//iron-sulfur cluster binding	GO:0003006//developmental process involved in reproduction;GO:0006281//DNA repair;GO:0006305//DNA alkylation;GO:0006308//DNA catabolic process;GO:0006355//regulation of transcription, DNA-templated;GO:0016458//gene silencing;GO:0040029//regulation of gene expression, epigenetic
MSTRG.2167	ILK1	serine/threonine-protein kinase STY17-like [Aegilops tauschii subsp. tauschii] [Aegilops tauschii]	-	-	-	-	GO:0016020//membrane	GO:0004674//protein serine/threonine kinase activity;GO:0032550//purine ribonucleoside binding	GO:0006468//protein phosphorylation;GO:0007166//cell surface receptor signaling pathway;GO:0010646//regulation of cell communication
MSTRG.21688	--	DEAD-box ATP-dependent RNA helicase 27 [Hordeum vulgare]	Genetic Information Processing	Transcription	ko03040//Spliceosome	K12821	-	-	-
MSTRG.21702	--	OSIGBa0126B18.3 [Oryza sativa]	-	-	-	-	-	-	-
MSTRG.21710	--	predicted protein [Hordeum vulgare subsp. vulgare] [Hordeum vulgare]	-	-	-	-	-	-	-
MSTRG.21711	--	predicted protein [Hordeum vulgare subsp. vulgare] [Hordeum vulgare]	-	-	-	-	-	-	-
MSTRG.2172	--	retrotransposon protein [Hordeum vulgare]	-	-	-	-	-	-	-
MSTRG.21744	--	Importin subunit beta-1 [Hordeum vulgare]	-	-	-	-	-	-	-
MSTRG.21759	AGPS1	ADP-glucose pyrophosphorylase small subunit [Hordeum vulgare subsp. vulgare] [Hordeum vulgare]	Metabolism;Metabolism;Metabolism;Metabolism	Global and overview maps;Global and overview maps;Carbohydrate metabolism;Carbohydrate metabolism	ko01100//Metabolic pathways;ko01110//Biosynthesis of secondary metabolites;ko00500//Starch and sucrose metabolism;ko00520//Amino sugar and nucleotide sugar metabolism	K00975;K00975;K00975;K00975	GO:0005576//extracellular region;GO:0009532//plastid stroma;GO:0030929//ADPG pyrophosphorylase complex	GO:0032550//purine ribonucleoside binding;GO:0070566//adenylyltransferase activity	GO:0003006//developmental process involved in reproduction;GO:0005977//glycogen metabolic process;GO:0005982//starch metabolic process;GO:0005984//disaccharide metabolic process;GO:0006090//pyruvate metabolic process;GO:0006739//NADP metabolic process;GO:0009639//response to red or far red light;GO:0009642//response to light intensity;GO:0009648//photoperiodism;GO:0009668//plastid membrane organi…
MSTRG.21761	EDA40	E3 ubiquitin-protein ligase WAV3-like [Panicum hallii]	-	-	-	-	-	GO:0043169//cation binding	-
MSTRG.21763	FPA	Flowering time control protein FPA [Hordeum vulgare]	-	-	-	-	-	-	-
MSTRG.21786	--	rapid alkalinization factor 23-like [Hordeum vulgare]	-	-	-	-	-	GO:0016757//transferase activity, transferring glycosyl groups	-
MSTRG.21809	--	UPF0481 protein [Panicum miliaceum]	-	-	-	-	-	-	-
MSTRG.21811	--	-	-	-	-	-	-	-	-
MSTRG.21818	--	hypothetical protein TRIUR3_00751 [Triticum urartu]	-	-	-	-	-	-	-
MSTRG.21819	--	expressed protein [Oryza sativa Japonica Group]	-	-	-	-	-	-	-
MSTRG.21821	--	Topless-related protein 2 [Hordeum vulgare]	-	-	-	-	-	-	-
MSTRG.21845	--	DUF220 domain-containing protein [Cinnamomum micranthum f. kanehirae]	-	-	-	-	GO:0043231//intracellular membrane-bounded organelle	-	GO:0001101//response to acid chemical;GO:0032787//monocarboxylic acid metabolic process
MSTRG.21855	Os09g0345700	probable NADH kinase [Aegilops tauschii subsp. tauschii] [Aegilops tauschii]	Metabolism;Metabolism	Global and overview maps;Metabolism of cofactors and vitamins	ko01100//Metabolic pathways;ko00760//Nicotinate and nicotinamide metabolism	K00858;K00858	GO:0044444//cytoplasmic part	GO:0016301//kinase activity;GO:0032550//purine ribonucleoside binding	GO:0006739//NADP metabolic process
MSTRG.21873	--	hypothetical protein D1007_20939 [Hordeum vulgare]	-	-	-	-	-	-	-
MSTRG.21879	--	Calcium/calmodulin-dependent serine/threonine-protein kinase 1 [Hordeum vulgare]	-	-	-	-	-	-	-
MSTRG.21880	--	Calcium/calmodulin-dependent serine/threonine-protein kinase 1 [Hordeum vulgare]	-	-	-	-	-	-	-
MSTRG.21890	--	Os09g0363400 [Oryza sativa Japonica Group]	-	-	-	-	-	-	-
MSTRG.21891	--	hypothetical protein D1007_34612 [Hordeum vulgare]	-	-	-	-	-	-	-
MSTRG.21908	--	hypothetical protein D1007_34654 [Hordeum vulgare]	-	-	-	-	-	-	-
MSTRG.21911	--	uncharacterized protein LOC109776053 [Aegilops tauschii subsp. tauschii] [Aegilops tauschii]	-	-	-	-	-	-	-
MSTRG.21930	--	Mitochondrial import receptor subunit TOM34 [Zea mays]	-	-	-	-	-	-	-
MSTRG.21934	--	Mitochondrial import receptor subunit TOM34 [Zea mays]	-	-	-	-	-	-	-
MSTRG.2194	--	myosin-2-like [Aegilops tauschii subsp. tauschii] [Aegilops tauschii]	-	-	-	-	-	-	-
MSTRG.21942	--	unnamed protein product [Triticum aestivum]	-	-	-	-	-	-	-
MSTRG.21943	--	unnamed protein product [Triticum aestivum]	-	-	-	-	-	-	-
MSTRG.21946	--	CD2 antigen cytoplasmic tail-binding protein 2 [Hordeum vulgare]	-	-	-	-	-	-	-
MSTRG.21970	FRS5	protein FAR1-RELATED SEQUENCE 5-like [Hordeum vulgare]	-	-	-	-	-	-	-
MSTRG.21976	CAND1	cullin-associated NEDD8-dissociated protein 1 [Hordeum vulgare]	-	-	-	-	-	-	-
MSTRG.21978	HAK24	potassium transporter 24-like [Hordeum vulgare]	-	-	-	-	GO:0031224//intrinsic component of membrane	GO:0046873//metal ion transmembrane transporter activity	GO:0030001//metal ion transport;GO:0034220//ion transmembrane transport
MSTRG.21981	--	hypothetical protein D1007_27819 [Hordeum vulgare]	-	-	-	-	-	-	-
MSTRG.21988	--	RNA-binding protein 25 [Hordeum vulgare]	Genetic Information Processing	Transcription	ko03040//Spliceosome	K12822	-	-	-
MSTRG.21995	--	High affinity cationic amino acid transporter 1 [Hordeum vulgare]	-	-	-	-	GO:0043231//intracellular membrane-bounded organelle	-	-
MSTRG.22003	--	predicted protein [Hordeum vulgare subsp. vulgare] [Hordeum vulgare]	Cellular Processes	Transport and catabolism	ko04144//Endocytosis	K12472	-	-	-
MSTRG.22022	IP5P9	type IV inositol polyphosphate 5-phosphatase 9-like isoform X1 [Aegilops tauschii subsp. tauschii] [Aegilops tauschii]	-	-	-	-	-	GO:0016788//hydrolase activity, acting on ester bonds	GO:0043170//macromolecule metabolic process;GO:0044237//cellular metabolic process;GO:0044238//primary metabolic process
MSTRG.22023	Rv0183	monoglyceride lipase-like [Hordeum vulgare]	Metabolism;Metabolism	Global and overview maps;Lipid metabolism	ko01100//Metabolic pathways;ko00561//Glycerolipid metabolism	K01054;K01054	-	GO:0003824//catalytic activity	GO:0001101//response to acid chemical;GO:0006972//hyperosmotic response;GO:0010243//response to organonitrogen compound
MSTRG.22035	--	phosphoethanolamine N-methyltransferase 1-like [Hordeum vulgare]	-	-	-	-	-	-	-
MSTRG.22050	--	Horcolin [Hordeum vulgare]	-	-	-	-	-	-	-
MSTRG.22076	--	Disease resistance protein RPM1 [Hordeum vulgare]	-	-	-	-	-	-	-
MSTRG.22078	MED20A	mediator of RNA polymerase II transcription subunit 20a-like [Aegilops tauschii subsp. tauschii] [Aegilops tauschii]	-	-	-	-	GO:0043231//intracellular membrane-bounded organelle	-	GO:0006355//regulation of transcription, DNA-templated
MSTRG.22086	--	mitochondrial glycoprotein family protein [Striga asiatica]	-	-	-	-	-	-	-
MSTRG.22110	--	protein SCAI [Hordeum vulgare]	-	-	-	-	GO:0044444//cytoplasmic part	-	GO:0034645//cellular macromolecule biosynthetic process;GO:1902679//negative regulation of RNA biosynthetic process
MSTRG.22116	--	deeper rooting 1 [Triticum aestivum subsp. tibeticum] [Triticum aestivum]	-	-	-	-	-	-	-
MSTRG.2215	AZI1	hypothetical HPS-like protein [Triticum aestivum]	-	-	-	-	GO:0005911//cell-cell junction;GO:0043231//intracellular membrane-bounded organelle	GO:0005515//protein binding	GO:0001101//response to acid chemical;GO:0006091//generation of precursor metabolites and energy;GO:0006605//protein targeting;GO:0007165//signal transduction;GO:0009409//response to cold;GO:0009620//response to fungus;GO:0009696//salicylic acid metabolic process;GO:0009814//defense response, incompatible interaction;GO:0015698//inorganic anion transport;GO:0033554//cellular response to stress;GO…
MSTRG.22168	--	P0047B08.6 [Oryza sativa Japonica Group]	-	-	-	-	-	-	-
MSTRG.22171	--	P0047B08.6 [Oryza sativa Japonica Group]	-	-	-	-	-	-	-
MSTRG.22172	--	-	-	-	-	-	-	-	-
MSTRG.22220	--	hypothetical protein D1007_16624 [Hordeum vulgare]	-	-	-	-	-	-	-
MSTRG.22233	--	zinc finger BED domain-containing protein RICESLEEPER 4-like [Aegilops tauschii subsp. tauschii] [Aegilops tauschii]	-	-	-	-	-	-	-
MSTRG.22234	--	unnamed protein product [Triticum turgidum subsp. durum] [Triticum turgidum]	-	-	-	-	-	-	-
MSTRG.22243	--	hypothetical protein D1007_24044 [Hordeum vulgare]	-	-	-	-	-	-	-
MSTRG.22249	--	hypothetical protein D1007_24056 [Hordeum vulgare]	-	-	-	-	-	-	-
MSTRG.22255	--	hypothetical protein D1007_24062 [Hordeum vulgare]	-	-	-	-	-	-	-
MSTRG.22256	--	UBP1-associated proteins 1C-like isoform X2 [Aegilops tauschii subsp. tauschii] [Aegilops tauschii]	-	-	-	-	-	-	-
MSTRG.22263	RNF144A	probable E3 ubiquitin-protein ligase RNF144A-B [Aegilops tauschii subsp. tauschii] [Aegilops tauschii]	-	-	-	-	-	GO:0043169//cation binding	-
MSTRG.22269	--	hypothetical protein D1007_53265 [Hordeum vulgare]	-	-	-	-	-	-	-
MSTRG.22279	CAF1-7	probable CCR4-associated factor 1 homolog 7 [Aegilops tauschii subsp. tauschii] [Aegilops tauschii]	Genetic Information Processing	Folding, sorting and degradation	ko03018//RNA degradation	K12581	GO:0043231//intracellular membrane-bounded organelle	GO:0000175//3'-5'-exoribonuclease activity;GO:0003676//nucleic acid binding;GO:0043169//cation binding	GO:0006498//N-terminal protein lipidation;GO:0009648//photoperiodism;GO:0010468//regulation of gene expression;GO:0090501//RNA phosphodiester bond hydrolysis
MSTRG.22285	--	Endoribonuclease Dicer-like protein 4 [Hordeum vulgare]	-	-	-	-	-	-	-
MSTRG.22286	SRG1	iron/ascorbate-dependent oxidoreductase [Hordeum vulgare]	-	-	-	-	GO:0044444//cytoplasmic part	GO:0016705//oxidoreductase activity, acting on paired donors, with incorporation or reduction of molecular oxygen;GO:0043169//cation binding	GO:0001101//response to acid chemical;GO:0009117//nucleotide metabolic process;GO:0015698//inorganic anion transport
MSTRG.22287	SRG1	iron/ascorbate-dependent oxidoreductase [Hordeum vulgare]	-	-	-	-	GO:0044444//cytoplasmic part	GO:0016705//oxidoreductase activity, acting on paired donors, with incorporation or reduction of molecular oxygen;GO:0043169//cation binding;GO:0051213//dioxygenase activity	GO:0001101//response to acid chemical;GO:0009117//nucleotide metabolic process;GO:0015698//inorganic anion transport
MSTRG.22291	GASA12	Gibberellin-regulated protein 12 [Hordeum vulgare]	-	-	-	-	-	-	GO:0001101//response to acid chemical;GO:0009408//response to heat;GO:0010033//response to organic substance;GO:1901700//response to oxygen-containing compound
MSTRG.22296	MYB306	myb-related protein 306-like [Aegilops tauschii subsp. tauschii] [Aegilops tauschii]	-	-	-	-	GO:0043231//intracellular membrane-bounded organelle	GO:0005488//binding	GO:0000038//very long-chain fatty acid metabolic process;GO:0001101//response to acid chemical;GO:0006970//response to osmotic stress;GO:0009725//response to hormone;GO:0010038//response to metal ion;GO:0010468//regulation of gene expression;GO:0033554//cellular response to stress;GO:0044249//cellular biosynthetic process;GO:0051707//response to other organism;GO:1901576//organic substance biosyn…
MSTRG.22297	--	Alpha/beta hydrolase family [Carex littledalei]	-	-	-	-	GO:0009526//plastid envelope;GO:0044434//chloroplast part	-	GO:0006605//protein targeting;GO:0006952//defense response;GO:0009755//hormone-mediated signaling pathway;GO:0009863//salicylic acid mediated signaling pathway;GO:0010468//regulation of gene expression;GO:0031399//regulation of protein modification process;GO:0035556//intracellular signal transduction;GO:0042743//hydrogen peroxide metabolic process;GO:0043067//regulation of programmed cell death;…
MSTRG.22298	--	alpha/beta-Hydrolases superfamily protein [Zea mays]	-	-	-	-	GO:0009526//plastid envelope;GO:0044434//chloroplast part	GO:0003824//catalytic activity	GO:0006605//protein targeting;GO:0006952//defense response;GO:0009755//hormone-mediated signaling pathway;GO:0009863//salicylic acid mediated signaling pathway;GO:0010468//regulation of gene expression;GO:0031399//regulation of protein modification process;GO:0035556//intracellular signal transduction;GO:0042743//hydrogen peroxide metabolic process;GO:0043067//regulation of programmed cell death;…
MSTRG.22314	--	RING/FYVE/PHD zinc finger superfamily protein [Zea mays]	-	-	-	-	GO:0044424//intracellular part	-	-
MSTRG.22323	LHCA4	Chlorophyll a-b binding protein 1B-20, chloroplastic [Hordeum vulgare]	Metabolism;Metabolism	Global and overview maps;Energy metabolism	ko01100//Metabolic pathways;ko00196//Photosynthesis - antenna proteins	K08910;K08910	GO:0009521//photosystem;GO:0009526//plastid envelope;GO:0031224//intrinsic component of membrane;GO:0031976//plastid thylakoid;GO:0044434//chloroplast part	GO:0043169//cation binding;GO:0046906//tetrapyrrole binding	GO:0000097//sulfur amino acid biosynthetic process;GO:0006091//generation of precursor metabolites and energy;GO:0006464//cellular protein modification process;GO:0006873//cellular ion homeostasis;GO:0030001//metal ion transport
MSTRG.22325	LHC	Chlorophyll a-b binding protein 1B-20, chloroplastic [Hordeum vulgare]	Metabolism;Metabolism	Global and overview maps;Energy metabolism	ko01100//Metabolic pathways;ko00196//Photosynthesis - antenna proteins	K08910;K08910	GO:0009521//photosystem;GO:0009526//plastid envelope;GO:0031224//intrinsic component of membrane;GO:0031976//plastid thylakoid;GO:0044434//chloroplast part	GO:0043169//cation binding;GO:0046906//tetrapyrrole binding	GO:0000097//sulfur amino acid biosynthetic process;GO:0006091//generation of precursor metabolites and energy;GO:0006464//cellular protein modification process;GO:0006873//cellular ion homeostasis;GO:0030001//metal ion transport
MSTRG.22338	--	putative serine protease do-like protein [Hordeum vulgare]	-	-	-	-	-	-	-
MSTRG.22363	rnhA	RNase H family protein [Zea mays]	-	-	-	-	-	GO:0016891//endoribonuclease activity, producing 5'-phosphomonoesters	GO:0090501//RNA phosphodiester bond hydrolysis
MSTRG.22370	--	-	-	-	-	-	-	-	-
MSTRG.22376	IDD14	broad leaf 1 [Hordeum vulgare subsp. vulgare] [Hordeum vulgare]	-	-	-	-	GO:0043231//intracellular membrane-bounded organelle	GO:0046914//transition metal ion binding;GO:0046983//protein dimerization activity	GO:0005982//starch metabolic process;GO:0009581//detection of external stimulus;GO:0009630//gravitropism;GO:0010468//regulation of gene expression;GO:0034645//cellular macromolecule biosynthetic process;GO:0050879//multicellular organismal movement
MSTRG.22384	--	mRNA-capping enzyme [Brachypodium distachyon]	Genetic Information Processing	Translation	ko03015//mRNA surveillance pathway	K13917	GO:0005911//cell-cell junction;GO:0043231//intracellular membrane-bounded organelle	GO:0004721//phosphoprotein phosphatase activity;GO:0008192//RNA guanylyltransferase activity;GO:0032550//purine ribonucleoside binding;GO:0098518//polynucleotide phosphatase activity	GO:0006259//DNA metabolic process;GO:0006397//mRNA processing;GO:0006470//protein dephosphorylation;GO:0042127//regulation of cell proliferation
MSTRG.22468	APUM7	maternal protein pumilio [Zea mays]	-	-	-	-	-	-	-
MSTRG.22493	--	Cyclin-dependent kinase C-2 [Hordeum vulgare]	-	-	-	-	-	-	-
MSTRG.22527	--	Os09g0473966, partial [Oryza sativa Japonica Group]	-	-	-	-	-	-	-
MSTRG.22528	--	OSJNBb0016D16.10 [Oryza sativa Japonica Group]	-	-	-	-	-	-	-
MSTRG.22534	--	Os01g0152500 [Oryza sativa Japonica Group]	-	-	-	-	-	-	-
MSTRG.22540	--	Os09g0474600 [Oryza sativa Japonica Group]	-	-	-	-	-	-	-
MSTRG.22547	--	RNA-binding protein cabeza [Brachypodium distachyon]	Genetic Information Processing	Translation	ko03015//mRNA surveillance pathway	K14398	-	GO:0003676//nucleic acid binding	-
MSTRG.22564	--	cytoplasmic dynein 2 light intermediate chain [Gossypium australe]	-	-	-	-	GO:0043231//intracellular membrane-bounded organelle	-	-
MSTRG.22567	--	Rhamnose biosynthesis 1 [Hibiscus syriacus]	-	-	-	-	GO:0043231//intracellular membrane-bounded organelle	-	-
MSTRG.22584	GAUT4	Glycosyltransferase QUASIMODO1 [Hordeum vulgare]	Metabolism;Metabolism	Global and overview maps;Carbohydrate metabolism	ko01100//Metabolic pathways;ko00520//Amino sugar and nucleotide sugar metabolism	K13648;K13648	GO:0031090//organelle membrane;GO:0031224//intrinsic component of membrane;GO:0043231//intracellular membrane-bounded organelle	GO:0008194//UDP-glycosyltransferase activity	GO:0000271//polysaccharide biosynthetic process
MSTRG.22588	--	-	-	-	-	-	-	-	-
MSTRG.22596	ERD7	protein EARLY-RESPONSIVE TO DEHYDRATION 7, chloroplastic [Setaria italica]	Cellular Processes	Transport and catabolism	ko04144//Endocytosis	K19366	GO:0005911//cell-cell junction;GO:0016020//membrane;GO:0044464//cell part	-	GO:0001101//response to acid chemical;GO:0006970//response to osmotic stress;GO:0009408//response to heat;GO:0009642//response to light intensity
MSTRG.22598	HSP21	small heat shock protein, chloroplastic [Hordeum vulgare]	Genetic Information Processing	Folding, sorting and degradation	ko04141//Protein processing in endoplasmic reticulum	K13993	-	-	GO:0006950//response to stress;GO:0009628//response to abiotic stimulus
MSTRG.22599	--	hypothetical protein D1007_03376 [Hordeum vulgare]	-	-	-	-	-	-	-
MSTRG.22601	--	uncharacterized membrane protein At3g27390-like [Aegilops tauschii subsp. tauschii] [Aegilops tauschii]	-	-	-	-	-	-	-
MSTRG.22627	--	induced stolen tip protein TUB8-like [Aegilops tauschii subsp. tauschii] [Aegilops tauschii]	-	-	-	-	-	-	-
MSTRG.22664	--	predicted protein [Hordeum vulgare subsp. vulgare] [Hordeum vulgare]	-	-	-	-	-	-	-
MSTRG.22695	--	hypothetical protein D1007_32598 [Hordeum vulgare]	-	-	-	-	-	-	-
MSTRG.22696	--	hypothetical protein D1007_32598 [Hordeum vulgare]	-	-	-	-	-	-	-
MSTRG.22698	--	hypothetical protein D1007_32598 [Hordeum vulgare]	-	-	-	-	-	-	-
MSTRG.22712	--	Os09g0494800, partial [Oryza sativa Japonica Group]	-	-	-	-	-	-	-
MSTRG.22714	--	predicted protein [Hordeum vulgare subsp. vulgare] [Hordeum vulgare]	-	-	-	-	-	-	-
MSTRG.22715	--	predicted protein [Hordeum vulgare subsp. vulgare] [Hordeum vulgare]	-	-	-	-	-	-	-
MSTRG.22716	AMI1	Amidase 1 [Hordeum vulgare]	Metabolism;Metabolism;Metabolism;Metabolism	Global and overview maps;Amino acid metabolism;Amino acid metabolism;Amino acid metabolism	ko01100//Metabolic pathways;ko00380//Tryptophan metabolism;ko00330//Arginine and proline metabolism;ko00360//Phenylalanine metabolism	K01426;K01426;K01426;K01426	GO:0044444//cytoplasmic part	GO:0016811//hydrolase activity, acting on carbon-nitrogen (but not peptide) bonds, in linear amides;GO:0016879//ligase activity, forming carbon-nitrogen bonds	GO:0006355//regulation of transcription, DNA-templated;GO:0009683//indoleacetic acid metabolic process;GO:0009887//animal organ morphogenesis;GO:0019758//glycosinolate biosynthetic process;GO:0048869//cellular developmental process
MSTRG.22731	--	nucleoprotein TPR [Panicum hallii]	-	-	-	-	-	-	-
MSTRG.22734	--	predicted protein [Hordeum vulgare subsp. vulgare] [Hordeum vulgare]	-	-	-	-	-	-	-
MSTRG.22739	--	-	-	-	-	-	-	-	-
MSTRG.22750	--	mimitin, mitochondrial [Hordeum vulgare]	-	-	-	-	GO:0043231//intracellular membrane-bounded organelle	GO:0016491//oxidoreductase activity	-
MSTRG.22770	--	-	-	-	-	-	-	-	-
MSTRG.22784	--	predicted protein [Hordeum vulgare subsp. vulgare] [Hordeum vulgare]	-	-	-	-	-	-	-
MSTRG.22790	SKP1	SKP1-like protein 3 [Triticum urartu]	-	-	-	-	-	GO:0005488//binding	GO:0044237//cellular metabolic process
MSTRG.22791	--	hypothetical protein D1007_17962 [Hordeum vulgare]	-	-	-	-	-	-	-
MSTRG.22792	--	OSJNBb0016D16.9 [Oryza sativa Japonica Group]	-	-	-	-	-	-	-
MSTRG.228	--	-	-	-	-	-	-	-	-
MSTRG.22808	--	mini-ribonuclease 3 isoform X2 [Panicum miliaceum]	-	-	-	-	-	-	-
MSTRG.22832	--	transcription factor Sp5-like [Panicum hallii]	-	-	-	-	-	-	-
MSTRG.22834	--	hypothetical protein D1007_26786 [Hordeum vulgare]	-	-	-	-	-	-	-
MSTRG.22859	--	cysteine-rich and transmembrane domain-containing protein A-like [Aegilops tauschii subsp. tauschii] [Aegilops tauschii]	-	-	-	-	-	-	-
MSTRG.22861	At4g22758	Os02g0448600, partial [Oryza sativa Japonica Group]	-	-	-	-	-	-	-
MSTRG.22862	--	-	-	-	-	-	-	-	-
MSTRG.22872	--	Serine/threonine-protein kinase HT1 [Hordeum vulgare]	-	-	-	-	-	-	-
MSTRG.2288	Os07g0689300	Lon protease-like protein, mitochondrial [Hordeum vulgare]	-	-	-	-	-	-	-
MSTRG.22883	--	ankyrin repeat domain-containing protein 2A-like [Aegilops tauschii subsp. tauschii] [Aegilops tauschii]	-	-	-	-	GO:0031355//integral component of plastid outer membrane	-	GO:0003006//developmental process involved in reproduction;GO:0006006//glucose metabolic process;GO:0006090//pyruvate metabolic process;GO:0006605//protein targeting;GO:0006970//response to osmotic stress;GO:0010038//response to metal ion;GO:0010468//regulation of gene expression;GO:0042742//defense response to bacterium;GO:0044267//cellular protein metabolic process
MSTRG.22885	RAD52-2	DNA repair RAD52-like protein 2, chloroplastic [Aegilops tauschii subsp. tauschii] [Aegilops tauschii]	-	-	-	-	GO:0043231//intracellular membrane-bounded organelle;GO:0044444//cytoplasmic part	GO:0005488//binding	-
MSTRG.229	--	Heat shock cognate 70 kDa protein 1 [Hordeum vulgare]	-	-	-	-	-	-	-
MSTRG.22919	--	predicted protein, partial [Hordeum vulgare subsp. vulgare] [Hordeum vulgare]	-	-	-	-	-	-	-
MSTRG.22925	--	transcription factor 25 [Hordeum vulgare]	-	-	-	-	GO:0044444//cytoplasmic part	-	-
MSTRG.22942	At1g09600	probable serine/threonine-protein kinase At1g54610 [Aegilops tauschii subsp. tauschii] [Aegilops tauschii]	-	-	-	-	-	GO:0004672//protein kinase activity;GO:0032550//purine ribonucleoside binding	GO:0006464//cellular protein modification process;GO:0042743//hydrogen peroxide metabolic process
MSTRG.22947	DBR	2-alkenal reductase [Hordeum vulgare]	-	-	-	-	GO:0016020//membrane;GO:0043231//intracellular membrane-bounded organelle;GO:0044444//cytoplasmic part	GO:0016628//oxidoreductase activity, acting on the CH-CH group of donors, NAD or NADP as acceptor;GO:0046914//transition metal ion binding	GO:0000904//cell morphogenesis involved in differentiation;GO:0006812//cation transport;GO:0006928//movement of cell or subcellular component;GO:0006950//response to stress;GO:0007010//cytoskeleton organization;GO:0009404//toxin metabolic process;GO:0009664//plant-type cell wall organization;GO:0010038//response to metal ion;GO:0014070//response to organic cyclic compound;GO:0046942//carboxylic a…
MSTRG.22952	--	-	-	-	-	-	-	-	-
MSTRG.22962	--	endochitinase A-like [Hordeum vulgare]	-	-	-	-	-	-	-
MSTRG.22972	--	-	-	-	-	-	-	-	-
MSTRG.22989	Os09g0520700	DEAD-box ATP-dependent RNA helicase 7 [Aegilops tauschii subsp. tauschii] [Aegilops tauschii]	-	-	-	-	GO:0043231//intracellular membrane-bounded organelle;GO:0043232//intracellular non-membrane-bounded organelle	GO:0003676//nucleic acid binding;GO:0019899//enzyme binding;GO:0032550//purine ribonucleoside binding;GO:0042623//ATPase activity, coupled;GO:0043167//ion binding	GO:0009451//RNA modification;GO:0010467//gene expression
MSTRG.22999	--	ribosomal RNA processing protein 36 homolog isoform X1 [Aegilops tauschii subsp. tauschii] [Aegilops tauschii]	-	-	-	-	-	-	-
MSTRG.23000	RRP36	ribosomal RNA processing protein 36 [Hordeum vulgare]	-	-	-	-	-	-	-
MSTRG.23021	--	Os09g0529350 [Oryza sativa Japonica Group]	-	-	-	-	-	-	-
MSTRG.23022	VP22-1	vacuolar protein sorting-associated protein 22 homolog 1 [Aegilops tauschii subsp. tauschii] [Aegilops tauschii]	Cellular Processes	Transport and catabolism	ko04144//Endocytosis	K12188	GO:0036452//ESCRT complex	-	GO:0006810//transport;GO:0008104//protein localization
MSTRG.2303	FBX5	protein ARABIDILLO 1-like [Hordeum vulgare]	-	-	-	-	-	-	-
MSTRG.23049	--	ubiquitin-like-specific protease ESD4 [Brachypodium distachyon]	-	-	-	-	-	-	-
MSTRG.23050	--	hypothetical protein D1007_27999 [Hordeum vulgare]	-	-	-	-	-	-	-
MSTRG.23051	--	OSIGBa0145N07.11 [Oryza sativa]	-	-	-	-	-	-	-
MSTRG.23066	--	Os08g0483600, partial [Oryza sativa Japonica Group]	-	-	-	-	-	-	-
MSTRG.231	--	Os11g0596700 [Oryza sativa Japonica Group]	-	-	-	-	-	-	-
MSTRG.23107	--	F-box/kelch-repeat protein At3g06240-like [Aegilops tauschii subsp. tauschii] [Aegilops tauschii]	-	-	-	-	-	-	-
MSTRG.23115	ACX1.2	Acyl-coenzyme A oxidase [Zea mays]	Metabolism;Metabolism;Metabolism;Cellular Processes;Metabolism;Metabolism;Metabolism;Metabolism;Metabolism;Metabolism	Global and overview maps;Global and overview maps;Global and overview maps;Transport and catabolism;Global and overview maps;Lipid metabolism;Lipid metabolism;Metabolism of other amino acids;Carbohydrate metabolism;Lipid metabolism	ko01100//Metabolic pathways;ko01110//Biosynthesis of secondary metabolites;ko01200//Carbon metabolism;ko04146//Peroxisome;ko01212//Fatty acid metabolism;ko00592//alpha-Linolenic acid metabolism;ko00071//Fatty acid degradation;ko00410//beta-Alanine metabolism;ko00640//Propanoate metabolism;ko01040//Biosynthesis of unsaturated fatty acids	K00232;K00232;K00232;K00232;K00232;K00232;K00232;K00232;K00232;K00232	GO:0005911//cell-cell junction;GO:0042579//microbody	GO:0000166//nucleotide binding;GO:0016634//oxidoreductase activity, acting on the CH-CH group of donors, oxygen as acceptor	GO:0001101//response to acid chemical;GO:0006605//protein targeting;GO:0006950//response to stress;GO:0007165//signal transduction;GO:0009062//fatty acid catabolic process;GO:0009620//response to fungus;GO:0009625//response to insect;GO:0009694//jasmonic acid metabolic process;GO:0010038//response to metal ion;GO:0043067//regulation of programmed cell death;GO:0048229//gametophyte development
MSTRG.23160	AGO11	calcineurin-like phosphoesterase-like [Oryza sativa Japonica Group]	-	-	-	-	-	GO:0043169//cation binding	GO:0008152//metabolic process
MSTRG.2322	--	hypothetical protein D1007_39802 [Hordeum vulgare]	-	-	-	-	-	-	-
MSTRG.23258	--	proline-rich receptor-like protein kinase PERK8 [Hordeum vulgare]	-	-	-	-	-	-	-
MSTRG.23266	--	-	-	-	-	-	-	-	-
MSTRG.23268	--	-	-	-	-	-	-	-	-
MSTRG.23277	--	transposon protein-like [Oryza rufipogon]	-	-	-	-	-	-	-
MSTRG.2328	At1g09620	Leucyl-tRNA synthetase, cytoplasmic [Triticum urartu]	Genetic Information Processing	Translation	ko00970//Aminoacyl-tRNA biosynthesis	K01869	GO:0005911//cell-cell junction;GO:0009536//plastid	GO:0004812//aminoacyl-tRNA ligase activity;GO:0032550//purine ribonucleoside binding;GO:0052689//carboxylic ester hydrolase activity	GO:0006418//tRNA aminoacylation for protein translation;GO:0006448//regulation of translational elongation;GO:0006596//polyamine biosynthetic process
MSTRG.23297	--	ecotropic viral integration site protein [Trema orientale]	-	-	-	-	-	-	-
MSTRG.23307	IDD5	Zinc finger protein MAGPIE [Hordeum vulgare]	-	-	-	-	-	-	GO:0010468//regulation of gene expression;GO:0080090//regulation of primary metabolic process;GO:2000112//regulation of cellular macromolecule biosynthetic process
MSTRG.23308	--	mutator protein [Hordeum vulgare]	Genetic Information Processing	Translation	ko03008//Ribosome biogenesis in eukaryotes	K13288	-	-	-
MSTRG.23309	--	-	-	-	-	-	-	-	-
MSTRG.23326	--	OSJNBa0089E12.13-like protein [Zea mays]	-	-	-	-	-	-	-
MSTRG.23330	FLN2	fructokinase-like 2, chloroplastic [Aegilops tauschii subsp. tauschii] [Aegilops tauschii]	-	-	-	-	GO:0009295//nucleoid;GO:0009536//plastid	GO:0016772//transferase activity, transferring phosphorus-containing groups	GO:0006351//transcription, DNA-templated;GO:0006796//phosphate-containing compound metabolic process;GO:0009657//plastid organization;GO:0034660//ncRNA metabolic process
MSTRG.2335	--	40S ribosomal protein S6 [Hordeum vulgare]	-	-	-	-	-	-	-
MSTRG.23351	--	Bromodomain adjacent to zinc finger domain protein 1A [Hordeum vulgare]	-	-	-	-	-	-	-
MSTRG.23368	O1	Myosin-J heavy chain [Triticum urartu]	-	-	-	-	-	-	-
MSTRG.23374	SUF4	protein SUPPRESSOR OF FRI 4 isoform X2 [Aegilops tauschii subsp. tauschii] [Aegilops tauschii]	-	-	-	-	GO:0043231//intracellular membrane-bounded organelle	GO:0003676//nucleic acid binding;GO:0043169//cation binding;GO:0046983//protein dimerization activity	GO:0009909//regulation of flower development;GO:0010468//regulation of gene expression
MSTRG.23382	--	-	-	-	-	-	-	-	-
MSTRG.23399	--	leiomodin-2 [Aegilops tauschii subsp. tauschii] [Aegilops tauschii]	-	-	-	-	-	-	-
MSTRG.23411	--	protein TsetseEP-like [Aegilops tauschii subsp. tauschii] [Aegilops tauschii]	-	-	-	-	-	-	-
MSTRG.23413	--	hypothetical protein D1007_42739 [Hordeum vulgare]	-	-	-	-	-	-	-
MSTRG.23415	GB210	nuclear pore complex protein GP210 isoform X2 [Aegilops tauschii subsp. tauschii] [Aegilops tauschii]	Genetic Information Processing	Translation	ko03013//RNA transport	K14314	-	-	-
MSTRG.2344	CCR4-4	carbon catabolite repressor protein 4 homolog 4-like isoform X1 [Aegilops tauschii subsp. tauschii] [Aegilops tauschii]	Genetic Information Processing	Folding, sorting and degradation	ko03018//RNA degradation	K12603	GO:0009536//plastid	GO:0016787//hydrolase activity	GO:0010467//gene expression;GO:0016070//RNA metabolic process;GO:0034645//cellular macromolecule biosynthetic process
MSTRG.23454	--	-	-	-	-	-	-	-	-
MSTRG.23466	MED19A	mediator of RNA polymerase II transcription subunit 19a-like [Aegilops tauschii subsp. tauschii] [Aegilops tauschii]	-	-	-	-	-	-	-
MSTRG.23474	--	hypothetical protein D1007_38545 [Hordeum vulgare]	-	-	-	-	-	-	-
MSTRG.23476	--	predicted protein [Hordeum vulgare subsp. vulgare] [Hordeum vulgare]	-	-	-	-	-	-	-
MSTRG.23479	--	hypothetical protein D1007_24480 [Hordeum vulgare]	-	-	-	-	-	-	-
MSTRG.2351	OsI_19806	protein N-terminal glutamine amidohydrolase [Aegilops tauschii subsp. tauschii] [Aegilops tauschii]	-	-	-	-	-	GO:0016810//hydrolase activity, acting on carbon-nitrogen (but not peptide) bonds	-
MSTRG.23534	PP2A13	Nuclear receptor corepressor 1 [Hordeum vulgare]	-	-	-	-	GO:0043231//intracellular membrane-bounded organelle	GO:0005488//binding	GO:0006950//response to stress;GO:0009746//response to hexose;GO:0032446//protein modification by small protein conjugation;GO:0034285//response to disaccharide
MSTRG.23545	--	hypothetical protein DAI22_03g334300 [Oryza sativa Japonica Group]	-	-	-	-	-	-	-
MSTRG.2355	MGP4	UDP-galactose:fucoside alpha-3-galactosyltransferase [Triticum urartu]	-	-	-	-	GO:0009536//plastid;GO:0031224//intrinsic component of membrane	GO:0008194//UDP-glycosyltransferase activity	GO:0010396//rhamnogalacturonan II metabolic process
MSTRG.23555	HMA3	cadmium/zinc-transporting P1B-ATPase 3 isoform HMA3.1 [Hordeum vulgare subsp. vulgare] [Hordeum vulgare]	-	-	-	-	GO:0031224//intrinsic component of membrane	GO:0019829//cation-transporting ATPase activity;GO:0032550//purine ribonucleoside binding;GO:0043169//cation binding	GO:0006829//zinc ion transport
MSTRG.23568	--	Os03g0747200, partial [Oryza sativa Japonica Group]	-	-	-	-	-	-	-
MSTRG.23571	ECT2	YTH domain-containing family protein 2-like [Hordeum vulgare]	-	-	-	-	-	-	-
MSTRG.23637	--	transposon mariner sub-class [Hordeum vulgare]	-	-	-	-	-	-	-
MSTRG.23638	--	putative transposase [Hordeum vulgare]	-	-	-	-	-	-	-
MSTRG.23644	APUM3	Pumilio homolog 3 [Zea mays]	-	-	-	-	GO:0044444//cytoplasmic part	GO:0003729//mRNA binding	GO:0010608//posttranscriptional regulation of gene expression
MSTRG.23646	BC1L4	phytochelatin synthetase [Hordeum vulgare]	-	-	-	-	GO:0031224//intrinsic component of membrane;GO:0043231//intracellular membrane-bounded organelle	-	GO:0030198//extracellular matrix organization;GO:0040007//growth
MSTRG.2367	MAIN	Plant mobile domain protein family [Zea mays]	-	-	-	-	-	-	-
MSTRG.23679	--	lamin-like protein [Hordeum vulgare]	-	-	-	-	GO:0031225//anchored component of membrane;GO:0043231//intracellular membrane-bounded organelle	-	GO:0009987//cellular process;GO:0044238//primary metabolic process;GO:0071704//organic substance metabolic process
MSTRG.23691	--	protein O-linked-mannose beta-1,4-N-acetylglucosaminyltransferase 2-like [Hibiscus syriacus]	-	-	-	-	-	-	-
MSTRG.23697	--	Os03g0759000 [Oryza sativa Japonica Group]	-	-	-	-	GO:0016020//membrane;GO:0043231//intracellular membrane-bounded organelle	-	-
MSTRG.2371	SCAMP6	Secretory carrier-associated membrane protein 6 [Hordeum vulgare]	-	-	-	-	GO:0016020//membrane;GO:0044464//cell part	-	-
MSTRG.23727	PER35	peroxidase 35-like [Aegilops tauschii subsp. tauschii] [Aegilops tauschii]	Metabolism;Metabolism;Metabolism	Global and overview maps;Global and overview maps;Biosynthesis of other secondary metabolites	ko01100//Metabolic pathways;ko01110//Biosynthesis of secondary metabolites;ko00940//Phenylpropanoid biosynthesis	K00430;K00430;K00430	GO:0044424//intracellular part	GO:0003824//catalytic activity;GO:0016209//antioxidant activity;GO:0043169//cation binding;GO:0046906//tetrapyrrole binding	GO:0006970//response to osmotic stress;GO:0010053//root epidermal cell differentiation
MSTRG.23728	--	predicted protein [Hordeum vulgare subsp. vulgare] [Hordeum vulgare]	-	-	-	-	-	-	-
MSTRG.23810	PAE3	pectin acetylesterase 9-like isoform X2 [Aegilops tauschii subsp. tauschii] [Aegilops tauschii]	-	-	-	-	-	-	-
MSTRG.23815	--	predicted protein [Hordeum vulgare subsp. vulgare] [Hordeum vulgare]	-	-	-	-	-	-	-
MSTRG.23816	--	predicted protein [Hordeum vulgare subsp. vulgare] [Hordeum vulgare]	-	-	-	-	-	-	-
MSTRG.2382	--	atherin [Aegilops tauschii subsp. tauschii] [Aegilops tauschii]	-	-	-	-	-	-	-
MSTRG.23827	--	F-box domain containing protein [Oryza sativa Japonica Group]	-	-	-	-	-	-	-
MSTRG.23857	CPK16	calcium-dependent protein kinase [Hordeum vulgare]	Organismal Systems	Environmental adaptation	ko04626//Plant-pathogen interaction	K13412	-	-	-
MSTRG.2388	COG5	conserved oligomeric Golgi complex subunit 5 [Hordeum vulgare]	-	-	-	-	-	-	-
MSTRG.23888	--	F-box protein At5g03970-like [Aegilops tauschii subsp. tauschii] [Aegilops tauschii]	-	-	-	-	-	-	-
MSTRG.23889	--	F-box protein At5g03970-like [Aegilops tauschii subsp. tauschii] [Aegilops tauschii]	-	-	-	-	-	-	-
MSTRG.23894	--	Retrovirus-related Pol polyprotein from transposon TNT 1-94 [Triticum urartu]	-	-	-	-	-	-	-
MSTRG.23921	WAP	WPP domain-associated protein-like [Hordeum vulgare]	-	-	-	-	-	-	-
MSTRG.23927	--	hypothetical protein TRIUR3_01387 [Triticum urartu]	-	-	-	-	-	-	-
MSTRG.23928	--	predicted protein [Hordeum vulgare subsp. vulgare] [Hordeum vulgare]	-	-	-	-	-	-	-
MSTRG.23942	PAB	CemA-like proton extrusion protein-related [Zea mays]	-	-	-	-	GO:0009532//plastid stroma	-	GO:0006090//pyruvate metabolic process;GO:0006739//NADP metabolic process;GO:0009887//animal organ morphogenesis;GO:0048869//cellular developmental process
MSTRG.23948	--	expp1 protein precursor [Zea mays]	-	-	-	-	-	-	-
MSTRG.23949	IQD1	Protein IQ-DOMAIN 1 [Hordeum vulgare]	-	-	-	-	GO:0016020//membrane	-	-
MSTRG.23957	NUP1	nuclear pore complex protein NUP1-like [Hordeum vulgare]	-	-	-	-	-	-	-
MSTRG.23959	CPK10	nuclear pore complex protein NUP1-like [Hordeum vulgare]	Organismal Systems	Environmental adaptation	ko04626//Plant-pathogen interaction	K13412	GO:0009536//plastid;GO:0044439//peroxisomal part	GO:0004674//protein serine/threonine kinase activity;GO:0032550//purine ribonucleoside binding;GO:0046872//metal ion binding	GO:0006468//protein phosphorylation
MSTRG.2396	VPS15	serine/threonine-protein kinase VPS15 isoform X2 [Brachypodium distachyon]	Cellular Processes	Transport and catabolism	ko04136//Autophagy - other eukaryotes	K08333	GO:0031461//cullin-RING ubiquitin ligase complex	GO:0004672//protein kinase activity;GO:0032550//purine ribonucleoside binding	GO:0000160//phosphorelay signal transduction system;GO:0006464//cellular protein modification process;GO:0006625//protein targeting to peroxisome;GO:0006796//phosphate-containing compound metabolic process;GO:0009057//macromolecule catabolic process;GO:0009062//fatty acid catabolic process;GO:0009606//tropism;GO:0009648//photoperiodism;GO:0030001//metal ion transport;GO:0048193//Golgi vesicle tra…
MSTRG.23994	--	LRR receptor-like protein kinase 2 [Triticum aestivum]	-	-	-	-	-	GO:0004674//protein serine/threonine kinase activity	GO:0006468//protein phosphorylation
MSTRG.24026	BAGP1	BAG-associated GRAM protein 1 [Zea mays]	-	-	-	-	-	-	GO:0009696//salicylic acid metabolic process;GO:0009814//defense response, incompatible interaction
MSTRG.24038	--	unnamed protein product [Triticum turgidum subsp. durum] [Triticum turgidum]	-	-	-	-	-	-	-
MSTRG.24052	HSFA2B	Heat stress transcription factor A-2e [Hordeum vulgare]	-	-	-	-	GO:0043231//intracellular membrane-bounded organelle	GO:0003677//DNA binding;GO:0005515//protein binding	GO:0006950//response to stress;GO:0010468//regulation of gene expression
MSTRG.24056	Os11g0649400	CASP-like protein 1U1 [Hordeum vulgare]	-	-	-	-	-	-	-
MSTRG.24058	--	-	-	-	-	-	-	-	-
MSTRG.2408	--	Os07g0419800, partial [Oryza sativa Japonica Group]	-	-	-	-	-	-	GO:0044238//primary metabolic process;GO:0044248//cellular catabolic process;GO:1901575//organic substance catabolic process
MSTRG.24100	VTE1	tocopherol cyclase [Hordeum vulgare]	Metabolism;Metabolism;Metabolism	Global and overview maps;Global and overview maps;Metabolism of cofactors and vitamins	ko01100//Metabolic pathways;ko01110//Biosynthesis of secondary metabolites;ko00130//Ubiquinone and other terpenoid-quinone biosynthesis	K09834;K09834;K09834	GO:0009528//plastid inner membrane;GO:0031976//plastid thylakoid;GO:0044434//chloroplast part	GO:0009975//cyclase activity	GO:0006778//porphyrin-containing compound metabolic process;GO:0006952//defense response;GO:0009642//response to light intensity;GO:0010233//phloem transport;GO:0016116//carotenoid metabolic process;GO:0018130//heterocycle biosynthetic process;GO:0032787//monocarboxylic acid metabolic process;GO:0032958//inositol phosphate biosynthetic process
MSTRG.2415	--	F-box family protein [Zea mays]	-	-	-	-	-	-	-
MSTRG.24178	AAE18	probable acyl-activating enzyme 18, peroxisomal isoform X2 [Aegilops tauschii subsp. tauschii] [Aegilops tauschii]	-	-	-	-	-	GO:0016405//CoA-ligase activity	-
MSTRG.24183	--	hypothetical protein TRIUR3_16208 [Triticum urartu]	-	-	-	-	-	-	-
MSTRG.24201	--	P0650D04.6 [Oryza sativa Japonica Group]	-	-	-	-	-	-	-
MSTRG.24230	--	keratin, type I cytoskeletal 9-like [Aegilops tauschii subsp. tauschii] [Aegilops tauschii]	-	-	-	-	-	-	-
MSTRG.24232	--	Lysine-specific demethylase 3B [Hordeum vulgare]	-	-	-	-	-	-	-
MSTRG.24249	PP2A13	F-box protein PP2-A13 [Hordeum vulgare]	-	-	-	-	GO:0043231//intracellular membrane-bounded organelle	GO:0005488//binding	GO:0006950//response to stress;GO:0009746//response to hexose;GO:0034285//response to disaccharide
MSTRG.24275	ABCB21	ABC transporter B family member 5-like [Hordeum vulgare]	Environmental Information Processing	Membrane transport	ko02010//ABC transporters	K05658	GO:0016020//membrane	GO:0042626//ATPase activity, coupled to transmembrane movement of substances	-
MSTRG.24305	--	Ankyrin repeat and FYVE domain-containing protein 1 [Hordeum vulgare]	-	-	-	-	GO:0005911//cell-cell junction	-	GO:0006464//cellular protein modification process
MSTRG.24309	--	predicted protein [Hordeum vulgare subsp. vulgare] [Hordeum vulgare]	-	-	-	-	-	-	-
MSTRG.24317	NRPB1	DNA-directed RNA polymerase II subunit 1-like [Aegilops tauschii subsp. tauschii] [Aegilops tauschii]	Genetic Information Processing	Transcription	ko03020//RNA polymerase	K03006	GO:0044451//nucleoplasm part	GO:0016757//transferase activity, transferring glycosyl groups;GO:0034062//5'-3' RNA polymerase activity;GO:0043169//cation binding	GO:0006351//transcription, DNA-templated
MSTRG.24337	--	L10-interacting MYB domain-containing protein-like [Hordeum vulgare]	-	-	-	-	-	-	-
MSTRG.24370	--	unnamed protein product [Triticum turgidum subsp. durum] [Triticum turgidum]	-	-	-	-	-	-	-
MSTRG.24378	--	Fe(2+) transport protein 1 [Hordeum vulgare]	-	-	-	-	-	-	-
MSTRG.24407	--	hAT transposon superfamily [Zea mays]	-	-	-	-	GO:0005911//cell-cell junction	-	-
MSTRG.24417	NAT6	Permease I [Zea mays]	-	-	-	-	GO:0005911//cell-cell junction;GO:0030312//external encapsulating structure;GO:0031224//intrinsic component of membrane;GO:0043231//intracellular membrane-bounded organelle	GO:0005215//transporter activity	GO:0051234//establishment of localization
MSTRG.24418	CNR13	cell number regulator 13-like [Hordeum vulgare]	-	-	-	-	-	-	-
MSTRG.24427	--	phosphatidylinositol transfer protein PDR17 [Hordeum vulgare]	-	-	-	-	-	-	-
MSTRG.24448	GIL1	protein GRAVITROPIC IN THE LIGHT 1 [Setaria italica]	-	-	-	-	-	-	GO:0000226//microtubule cytoskeleton organization;GO:0003006//developmental process involved in reproduction;GO:0009416//response to light stimulus;GO:0009630//gravitropism;GO:0048509//regulation of meristem development
MSTRG.24452	--	hypothetical protein D1007_44346 [Hordeum vulgare]	-	-	-	-	-	-	-
MSTRG.24475	Os03g0827700	ATP-dependent RNA helicase [Hordeum vulgare]	-	-	-	-	GO:0009526//plastid envelope;GO:0009532//plastid stroma	GO:0003676//nucleic acid binding;GO:0032550//purine ribonucleoside binding;GO:0042623//ATPase activity, coupled;GO:0046914//transition metal ion binding	GO:0003006//developmental process involved in reproduction
MSTRG.24483	--	Os07g0122900 [Oryza sativa Japonica Group]	-	-	-	-	-	-	-
MSTRG.24484	--	Os08g0299900 [Oryza sativa Japonica Group]	-	-	-	-	-	-	-
MSTRG.24491	FAHD2	acylpyruvase FAHD1, mitochondrial [Hordeum vulgare]	Metabolism;Metabolism	Global and overview maps;Amino acid metabolism	ko01100//Metabolic pathways;ko00350//Tyrosine metabolism	K01557;K01557	GO:0043231//intracellular membrane-bounded organelle	GO:0016829//lyase activity;GO:0046914//transition metal ion binding	GO:0009062//fatty acid catabolic process
MSTRG.2450	--	polyprotein -like [Oryza rufipogon]	-	-	-	-	-	GO:0046914//transition metal ion binding	-
MSTRG.2451	SR30	Pre-mRNA-splicing factor SF2 [Triticum urartu]	Genetic Information Processing	Transcription	ko03040//Spliceosome	K12890	GO:0043231//intracellular membrane-bounded organelle	GO:0097159//organic cyclic compound binding	-
MSTRG.24569	PSB28	Photosystem II reaction center PSB28 protein, chloroplastic [Triticum urartu]	Metabolism	Energy metabolism	ko00195//Photosynthesis	K08903	GO:0009523//photosystem II;GO:0009532//plastid stroma;GO:0044434//chloroplast part	-	GO:0006090//pyruvate metabolic process;GO:0006631//fatty acid metabolic process;GO:0007275//multicellular organism development;GO:0046471//phosphatidylglycerol metabolic process
MSTRG.24580	--	DNA ligase 1 isoform X1 [Cinnamomum micranthum f. kanehirae]	-	-	-	-	-	-	-
MSTRG.24600	WAK5	wall-associated receptor kinase 5-like [Aegilops tauschii subsp. tauschii] [Aegilops tauschii]	-	-	-	-	-	GO:0001871//pattern binding;GO:0004672//protein kinase activity;GO:0032550//purine ribonucleoside binding;GO:0046872//metal ion binding	GO:0006464//cellular protein modification process
MSTRG.24610	--	-	-	-	-	-	-	-	-
MSTRG.24624	--	F-box domain containing protein, expressed [Oryza sativa Japonica Group]	-	-	-	-	-	-	-
MSTRG.24630	PHB6	PREDICTED: prohibitin-1, mitochondrial-like [Oryza brachyantha]	-	-	-	-	GO:0009536//plastid;GO:0030312//external encapsulating structure;GO:0031224//intrinsic component of membrane;GO:0044455//mitochondrial membrane part	-	GO:0003006//developmental process involved in reproduction;GO:0006997//nucleus organization;GO:0009117//nucleotide metabolic process;GO:0019941//modification-dependent protein catabolic process;GO:0035966//response to topologically incorrect protein;GO:0043094//cellular metabolic compound salvage;GO:0043248//proteasome assembly
MSTRG.24634	--	tRNA-specific adenosine deaminase 1 [Hordeum vulgare]	-	-	-	-	-	-	-
MSTRG.24641	--	LOW QUALITY PROTEIN: 5'-AMP-activated serine/threonine-protein kinase catalytic subunit alpha-like [Aegilops tauschii subsp. tauschii] [Aegilops tauschii]	-	-	-	-	-	-	-
MSTRG.24657	--	ATP-dependent RNA helicase [Hordeum vulgare]	-	-	-	-	-	-	-
MSTRG.24710	--	kinetochore protein NDC80 homolog [Aegilops tauschii subsp. tauschii] [Aegilops tauschii]	-	-	-	-	-	-	GO:0022402//cell cycle process;GO:0044238//primary metabolic process;GO:0044260//cellular macromolecule metabolic process
MSTRG.24711	--	predicted protein [Hordeum vulgare subsp. vulgare] [Hordeum vulgare]	-	-	-	-	-	-	-
MSTRG.24714	--	ankyrin repeat and SAM domain-containing protein 6-like [Hordeum vulgare]	-	-	-	-	GO:0044424//intracellular part	-	-
MSTRG.24725	--	-	-	-	-	-	-	-	-
MSTRG.24746	--	-	-	-	-	-	-	-	-
MSTRG.24756	--	Os08g0299900 [Oryza sativa Japonica Group]	-	-	-	-	-	-	-
MSTRG.24769	TUFA	Elongation factor Tu, mitochondrial [Hordeum vulgare]	Organismal Systems	Environmental adaptation	ko04626//Plant-pathogen interaction	K02358	GO:0005576//extracellular region;GO:0009526//plastid envelope;GO:0009532//plastid stroma;GO:0030312//external encapsulating structure;GO:0031976//plastid thylakoid;GO:0043232//intracellular non-membrane-bounded organelle;GO:0044434//chloroplast part	GO:0008135//translation factor activity, RNA binding;GO:0016772//transferase activity, transferring phosphorus-containing groups;GO:0017111//nucleoside-triphosphatase activity;GO:0032550//purine ribonucleoside binding;GO:0046914//transition metal ion binding	GO:0006221//pyrimidine nucleotide biosynthetic process;GO:0007275//multicellular organism development;GO:0010038//response to metal ion;GO:0010467//gene expression;GO:0034645//cellular macromolecule biosynthetic process
MSTRG.248	--	lysine ketoglutarate reductase trans-splicing 1 [Zea mays]	-	-	-	-	-	-	-
MSTRG.24835	--	Protein XRI1 [Zea mays]	-	-	-	-	-	-	-
MSTRG.24840	At5g54820	F-box/FBD/LRR-repeat protein [Hordeum vulgare]	-	-	-	-	-	-	-
MSTRG.24867	At4g34215	probable carbohydrate esterase At4g34215 [Aegilops tauschii subsp. tauschii] [Aegilops tauschii]	-	-	-	-	-	-	GO:0008152//metabolic process
MSTRG.24898	--	Phenylalanine ammonia-lyase [Hordeum vulgare]	-	-	-	-	-	-	-
MSTRG.2491	--	translation initiation factor IF-2-like [Hordeum vulgare]	-	-	-	-	-	-	-
MSTRG.24936	--	uncharacterized protein LOC109744881, partial [Aegilops tauschii subsp. tauschii] [Aegilops tauschii]	-	-	-	-	-	-	-
MSTRG.24959	--	F-box protein At5g03970-like [Aegilops tauschii subsp. tauschii] [Aegilops tauschii]	-	-	-	-	-	-	-
MSTRG.24968	--	-	-	-	-	-	-	-	-
MSTRG.2500	IDS-1	metallothionein-like protein, partial [Hordeum vulgare subsp. vulgare] [Hordeum vulgare]	-	-	-	-	-	-	-
MSTRG.25002	At1g51810	probable LRR receptor-like serine/threonine-protein kinase At1g51810 isoform X2 [Brachypodium distachyon]	-	-	-	-	GO:0043231//intracellular membrane-bounded organelle	GO:0016301//kinase activity	-
MSTRG.25003	--	Werner syndrome ATP-dependent helicase-like [Aegilops tauschii subsp. tauschii] [Aegilops tauschii]	-	-	-	-	-	-	-
MSTRG.25028	IAN9	GTPase IMAP family member 8 [Hordeum vulgare]	-	-	-	-	-	-	-
MSTRG.25037	--	uncharacterized protein LOC109785655 [Aegilops tauschii subsp. tauschii] [Aegilops tauschii]	-	-	-	-	-	-	-
MSTRG.25041	--	-	-	-	-	-	-	-	-
MSTRG.25057	--	Uncharacterized conserved protein UCP022280 [Zea mays]	-	-	-	-	GO:0043231//intracellular membrane-bounded organelle	-	-
MSTRG.25089	--	lipid droplet-associated hydrolase [Hordeum vulgare]	-	-	-	-	-	GO:0003824//catalytic activity	GO:0000097//sulfur amino acid biosynthetic process;GO:0006873//cellular ion homeostasis;GO:0008380//RNA splicing
MSTRG.2510	--	hypothetical protein D1007_55713 [Hordeum vulgare]	-	-	-	-	-	-	-
MSTRG.25147	CRK6	protein kinase and pp2c-like domain-containing protein [Hordeum vulgare]	-	-	-	-	-	GO:0016301//kinase activity	GO:0009987//cellular process
MSTRG.25163	WAVH1	Zinc finger (C3HC4-type RING finger) family protein [Zea mays]	-	-	-	-	-	GO:0046872//metal ion binding	-
MSTRG.2518	--	proline-rich protein 2-like [Aegilops tauschii subsp. tauschii] [Aegilops tauschii]	-	-	-	-	-	-	-
MSTRG.2519	--	predicted protein [Hordeum vulgare subsp. vulgare] [Hordeum vulgare]	-	-	-	-	-	-	-
MSTRG.252	--	Protein IQ-DOMAIN 1 [Hordeum vulgare]	-	-	-	-	-	-	-
MSTRG.25206	--	Os07g0447000, partial [Oryza sativa Japonica Group]	-	-	-	-	-	-	-
MSTRG.25262	--	Disease resistance RPP13-like protein 4 [Triticum urartu]	-	-	-	-	-	-	-
MSTRG.25263	RGA5	Disease resistance protein RPM1 [Triticum urartu]	-	-	-	-	-	-	-
MSTRG.25275	At5g56810	OSIGBa0158F13.2 [Oryza sativa]	-	-	-	-	-	-	-
MSTRG.25277	PER70	peroxidase 6 [Hordeum vulgare]	Metabolism;Metabolism;Metabolism	Global and overview maps;Global and overview maps;Biosynthesis of other secondary metabolites	ko01100//Metabolic pathways;ko01110//Biosynthesis of secondary metabolites;ko00940//Phenylpropanoid biosynthesis	K00430;K00430;K00430	GO:0005576//extracellular region;GO:0044444//cytoplasmic part	GO:0005488//binding	-
MSTRG.25304	--	-	-	-	-	-	-	-	-
MSTRG.25305	--	40S ribosomal protein S5-1 [Hordeum vulgare]	-	-	-	-	-	-	-
MSTRG.25330	PNC1	Cationic peroxidase 1 [Hordeum vulgare]	Metabolism;Metabolism;Metabolism	Global and overview maps;Global and overview maps;Biosynthesis of other secondary metabolites	ko01100//Metabolic pathways;ko01110//Biosynthesis of secondary metabolites;ko00940//Phenylpropanoid biosynthesis	K00430;K00430;K00430	GO:0044464//cell part	-	-
MSTRG.25353	--	Transmembrane protein [Trema orientale]	-	-	-	-	-	-	-
MSTRG.25370	--	PHD finger protein MALE MEIOCYTE DEATH 1-like [Hordeum vulgare]	-	-	-	-	-	-	-
MSTRG.2539	--	-	-	-	-	-	-	-	-
MSTRG.2541	At5g01610	DUF538 domain-containing protein [Cinnamomum micranthum f. kanehirae]	-	-	-	-	-	-	-
MSTRG.25417	HAK18	Potassium transporter 18 [Hordeum vulgare]	-	-	-	-	GO:0031224//intrinsic component of membrane	GO:0046873//metal ion transmembrane transporter activity	GO:0030001//metal ion transport;GO:0034220//ion transmembrane transport
MSTRG.25428	--	unnamed protein product [Triticum turgidum subsp. durum] [Triticum turgidum]	-	-	-	-	-	-	-
MSTRG.25429	--	hypothetical protein D1007_60462 [Hordeum vulgare]	-	-	-	-	-	-	-
MSTRG.25446	--	Os02g0272100 [Oryza sativa Japonica Group]	-	-	-	-	-	-	-
MSTRG.25453	UBC28	ubiquitin-conjugating enzyme E2 28-like [Aegilops tauschii subsp. tauschii] [Aegilops tauschii]	Genetic Information Processing;Genetic Information Processing	Folding, sorting and degradation;Folding, sorting and degradation	ko04141//Protein processing in endoplasmic reticulum;ko04120//Ubiquitin mediated proteolysis	K06689;K06689	GO:0016020//membrane;GO:0043231//intracellular membrane-bounded organelle	GO:0016879//ligase activity, forming carbon-nitrogen bonds;GO:0019787//ubiquitin-like protein transferase activity;GO:0032550//purine ribonucleoside binding;GO:0044389//ubiquitin-like protein ligase binding	GO:0001558//regulation of cell growth;GO:0003006//developmental process involved in reproduction;GO:0006281//DNA repair;GO:0006511//ubiquitin-dependent protein catabolic process;GO:0006625//protein targeting to peroxisome;GO:0009062//fatty acid catabolic process;GO:0016192//vesicle-mediated transport;GO:0018205//peptidyl-lysine modification;GO:0032446//protein modification by small protein conjug…
MSTRG.25468	--	F-box protein At5g03970-like [Aegilops tauschii subsp. tauschii] [Aegilops tauschii]	-	-	-	-	-	-	-
MSTRG.25475	--	Defensin-like protein [Hordeum vulgare]	-	-	-	-	-	-	-
MSTRG.25476	--	Defensin-like protein [Hordeum vulgare]	-	-	-	-	-	-	-
MSTRG.2549	--	hydrolase-like protein [Oryza sativa Indica Group]	-	-	-	-	-	-	-
MSTRG.25493	--	-	-	-	-	-	-	-	-
MSTRG.25496	--	Os02g0123900 [Oryza sativa Japonica Group]	-	-	-	-	-	-	-
MSTRG.25520	Os08g0288200	probable adenylate kinase 5, chloroplastic isoform X1 [Aegilops tauschii subsp. tauschii] [Aegilops tauschii]	Metabolism;Metabolism;Metabolism;Metabolism	Global and overview maps;Global and overview maps;Nucleotide metabolism;Metabolism of cofactors and vitamins	ko01100//Metabolic pathways;ko01110//Biosynthesis of secondary metabolites;ko00230//Purine metabolism;ko00730//Thiamine metabolism	K00939;K00939;K00939;K00939	GO:0009526//plastid envelope;GO:0031976//plastid thylakoid;GO:0044434//chloroplast part	GO:0016776//phosphotransferase activity, phosphate group as acceptor;GO:0019205//nucleobase-containing compound kinase activity;GO:0032550//purine ribonucleoside binding	GO:0009117//nucleotide metabolic process;GO:0032774//RNA biosynthetic process
MSTRG.2555	--	Disease resistance protein RPM1 [Hordeum vulgare]	-	-	-	-	-	-	-
MSTRG.25551	--	Os02g0128100 [Oryza sativa Japonica Group]	-	-	-	-	-	-	-
MSTRG.2556	--	-	-	-	-	-	-	-	-
MSTRG.25571	--	Sanguinarine reductase [Hordeum vulgare]	-	-	-	-	-	-	-
MSTRG.25590	--	-	-	-	-	-	-	-	-
MSTRG.25615	--	-	-	-	-	-	-	-	-
MSTRG.25640	--	-	-	-	-	-	-	-	-
MSTRG.25641	MAA3	probable helicase MAGATAMA 3 [Aegilops tauschii subsp. tauschii] [Aegilops tauschii]	-	-	-	-	GO:0043231//intracellular membrane-bounded organelle	GO:0017111//nucleoside-triphosphatase activity;GO:0032550//purine ribonucleoside binding	GO:0007154//cell communication;GO:0048229//gametophyte development;GO:0050918//positive chemotaxis
MSTRG.25665	--	-	-	-	-	-	-	-	-
MSTRG.25669	CYCT1-1	Cyclin-T1-1 [Hordeum vulgare]	-	-	-	-	-	-	GO:0000904//cell morphogenesis involved in differentiation;GO:0006351//transcription, DNA-templated;GO:0006464//cellular protein modification process;GO:0007049//cell cycle;GO:0008380//RNA splicing;GO:0009606//tropism;GO:0016032//viral process;GO:0042127//regulation of cell proliferation;GO:0048827//phyllome development;GO:0051707//response to other organism;GO:0090567//reproductive shoot system …
MSTRG.2568	--	endoplasmic reticulum metallopeptidase 1 [Hordeum vulgare]	-	-	-	-	GO:0005840//ribosome;GO:0043231//intracellular membrane-bounded organelle	GO:0016787//hydrolase activity	GO:0000723//telomere maintenance;GO:0007059//chromosome segregation;GO:0009653//anatomical structure morphogenesis;GO:0010212//response to ionizing radiation;GO:0033043//regulation of organelle organization;GO:0070192//chromosome organization involved in meiotic cell cycle
MSTRG.2569	--	endoplasmic reticulum metallopeptidase 1 [Hordeum vulgare]	-	-	-	-	GO:0043231//intracellular membrane-bounded organelle;GO:0044444//cytoplasmic part	GO:0016787//hydrolase activity	GO:0000723//telomere maintenance;GO:0007059//chromosome segregation;GO:0009653//anatomical structure morphogenesis;GO:0010212//response to ionizing radiation;GO:0033043//regulation of organelle organization;GO:0070192//chromosome organization involved in meiotic cell cycle
MSTRG.25701	--	AT5G11810-like protein, partial [Brachypodium distachyon]	-	-	-	-	GO:0044444//cytoplasmic part	-	-
MSTRG.25703	At5g22700	F-box/LRR-repeat protein At3g26922-like [Aegilops tauschii subsp. tauschii] [Aegilops tauschii]	-	-	-	-	-	-	-
MSTRG.25706	XAT2	protein O-linked-mannose beta-1,4-N-acetylglucosaminyltransferase 2-like [Hordeum vulgare]	-	-	-	-	-	GO:0016740//transferase activity	GO:0008152//metabolic process
MSTRG.2571	At4g15545	WAT1-related protein [Parasponia andersonii]	-	-	-	-	GO:0031224//intrinsic component of membrane;GO:0043231//intracellular membrane-bounded organelle	GO:0005215//transporter activity	GO:0006468//protein phosphorylation;GO:0006970//response to osmotic stress;GO:0009416//response to light stimulus;GO:0009746//response to hexose;GO:0042044//fluid transport;GO:0042743//hydrogen peroxide metabolic process;GO:0043269//regulation of ion transport;GO:0048509//regulation of meristem development
MSTRG.25718	--	predicted protein [Hordeum vulgare subsp. vulgare] [Hordeum vulgare]	-	-	-	-	-	-	-
MSTRG.25730	--	zinc finger MYM-type protein 1-like [Aegilops tauschii subsp. tauschii] [Aegilops tauschii]	-	-	-	-	-	-	-
MSTRG.25738	--	-	-	-	-	-	-	-	-
MSTRG.25754	--	-	-	-	-	-	-	-	-
MSTRG.25757	Os02g0139700	cycloartenol synthase-like [Hordeum vulgare]	Metabolism;Metabolism;Metabolism	Global and overview maps;Global and overview maps;Lipid metabolism	ko01100//Metabolic pathways;ko01110//Biosynthesis of secondary metabolites;ko00100//Steroid biosynthesis	K01853;K01853;K01853	GO:0031224//intrinsic component of membrane;GO:0043231//intracellular membrane-bounded organelle	GO:0031559//oxidosqualene cyclase activity	GO:0006090//pyruvate metabolic process;GO:0006355//regulation of transcription, DNA-templated;GO:0006633//fatty acid biosynthetic process;GO:0006694//steroid biosynthetic process;GO:0006779//porphyrin-containing compound biosynthetic process;GO:0009668//plastid membrane organization;GO:0010685//tetracyclic triterpenoid metabolic process;GO:0016104//triterpenoid biosynthetic process;GO:0016109//te…
MSTRG.2576	PPDK2	pyruvate orthophosphate dikinase1 [Zea mays]	Metabolism;Metabolism;Metabolism;Metabolism	Global and overview maps;Global and overview maps;Carbohydrate metabolism;Energy metabolism	ko01100//Metabolic pathways;ko01200//Carbon metabolism;ko00620//Pyruvate metabolism;ko00710//Carbon fixation in photosynthetic organisms	K01006;K01006;K01006;K01006	GO:0009532//plastid stroma	GO:0004672//protein kinase activity;GO:0016781//phosphotransferase activity, paired acceptors;GO:0032550//purine ribonucleoside binding;GO:0043169//cation binding	GO:0006464//cellular protein modification process;GO:0006796//phosphate-containing compound metabolic process;GO:0032787//monocarboxylic acid metabolic process
MSTRG.25773	--	F-box/FBD/LRR-repeat protein At1g13570-like [Aegilops tauschii subsp. tauschii] [Aegilops tauschii]	-	-	-	-	-	-	-
MSTRG.25776	At2g19790	AP-4 complex subunit sigma [Triticum urartu]	-	-	-	-	GO:0030118//clathrin coat;GO:0030662//coated vesicle membrane	GO:0005488//binding	GO:0006281//DNA repair;GO:0015031//protein transport;GO:0016192//vesicle-mediated transport;GO:0030243//cellulose metabolic process
MSTRG.25777	Os05g0567100	Phytepsin [Hordeum vulgare]	-	-	-	-	GO:0043231//intracellular membrane-bounded organelle	GO:0004175//endopeptidase activity	GO:0019538//protein metabolic process
MSTRG.25792	--	-	-	-	-	-	-	-	-
MSTRG.25794	Os03g0733400	zinc finger BED domain-containing protein RICESLEEPER 2 [Hordeum vulgare]	-	-	-	-	-	GO:0003676//nucleic acid binding;GO:0005515//protein binding	-
MSTRG.25803	--	Os02g0825301 [Oryza sativa Japonica Group]	-	-	-	-	-	-	-
MSTRG.25823	--	-	-	-	-	-	-	-	-
MSTRG.25826	--	-	-	-	-	-	-	-	-
MSTRG.25830	RAD5A	DNA repair protein RAD5A isoform X1 [Brachypodium distachyon]	-	-	-	-	GO:0009526//plastid envelope	GO:0003676//nucleic acid binding;GO:0017111//nucleoside-triphosphatase activity;GO:0032550//purine ribonucleoside binding;GO:0046914//transition metal ion binding	GO:0000724//double-strand break repair via homologous recombination;GO:0006260//DNA replication;GO:0006325//chromatin organization;GO:0009292//genetic transfer
MSTRG.2585	--	-	-	-	-	-	-	-	-
MSTRG.25850	--	AP3-complex subunit beta-A [Aegilops tauschii subsp. tauschii] [Aegilops tauschii]	-	-	-	-	-	-	-
MSTRG.25856	--	ATP-dependent RNA helicase [Hordeum vulgare]	-	-	-	-	-	-	-
MSTRG.2586	--	-	-	-	-	-	-	-	-
MSTRG.25873	--	Sulfotransferase 16 [Hordeum vulgare]	-	-	-	-	-	-	-
MSTRG.2588	--	Cyclin-B2-2 [Hordeum vulgare]	-	-	-	-	-	-	-
MSTRG.25881	OBAP1A	Oil body-associated protein 1A [Hordeum vulgare]	-	-	-	-	-	GO:0005488//binding	-
MSTRG.25892	--	predicted protein [Hordeum vulgare subsp. vulgare] [Hordeum vulgare]	-	-	-	-	-	-	-
MSTRG.25895	--	Subtilisin-like protease [Hordeum vulgare]	-	-	-	-	-	-	-
MSTRG.25911	--	Transcription initiation factor TFIID subunit 2 [Triticum urartu]	Genetic Information Processing	Transcription	ko03022//Basal transcription factors	K03128	-	-	-
MSTRG.25915	--	Methyl-CpG-binding domain protein 4 [Triticum urartu]	Genetic Information Processing	Replication and repair	ko03410//Base excision repair	K10801	-	-	GO:0006259//DNA metabolic process
MSTRG.25928	--	Tyrosine specific protein phosphatase-like [Zea mays]	-	-	-	-	-	-	-
MSTRG.25930	--	-	-	-	-	-	-	-	-
MSTRG.25933	--	centromere protein O [Carex littledalei]	-	-	-	-	-	-	-
MSTRG.25940	RUB1	ubiquitin, partial [Ipomoea nil]	Genetic Information Processing	Translation	ko03010//Ribosome	K02927	GO:0005911//cell-cell junction;GO:0015935//small ribosomal subunit;GO:0016020//membrane;GO:0043231//intracellular membrane-bounded organelle	GO:0005198//structural molecule activity;GO:0046914//transition metal ion binding	GO:0006801//superoxide metabolic process;GO:0009117//nucleotide metabolic process;GO:0009664//plant-type cell wall organization;GO:0010383//cell wall polysaccharide metabolic process;GO:0016458//gene silencing;GO:0016567//protein ubiquitination;GO:0019941//modification-dependent protein catabolic process;GO:0034968//histone lysine methylation
MSTRG.25945	--	predicted protein [Hordeum vulgare subsp. vulgare] [Hordeum vulgare]	-	-	-	-	-	-	-
MSTRG.25957	--	-	-	-	-	-	-	-	-
MSTRG.25961	OsI_05919	PREDICTED: translation factor GUF1 homolog, chloroplastic-like [Juglans regia]	-	-	-	-	GO:0009536//plastid;GO:0019866//organelle inner membrane;GO:0044429//mitochondrial part	GO:0008135//translation factor activity, RNA binding;GO:0017111//nucleoside-triphosphatase activity;GO:0032550//purine ribonucleoside binding;GO:0043021//ribonucleoprotein complex binding	GO:0006090//pyruvate metabolic process;GO:0006417//regulation of translation;GO:0006739//NADP metabolic process;GO:0006779//porphyrin-containing compound biosynthetic process;GO:0009639//response to red or far red light;GO:0009658//chloroplast organization;GO:0009668//plastid membrane organization;GO:0009719//response to endogenous stimulus;GO:0016072//rRNA metabolic process
MSTRG.25969	--	hypothetical protein D1007_47165 [Hordeum vulgare]	-	-	-	-	-	-	-
MSTRG.25972	surE	PREDICTED: 5'-nucleotidase SurE [Oryza brachyantha]	Metabolism;Metabolism;Metabolism;Metabolism;Metabolism	Global and overview maps;Global and overview maps;Nucleotide metabolism;Nucleotide metabolism;Metabolism of cofactors and vitamins	ko01100//Metabolic pathways;ko01110//Biosynthesis of secondary metabolites;ko00230//Purine metabolism;ko00240//Pyrimidine metabolism;ko00760//Nicotinate and nicotinamide metabolism	K03787;K03787;K03787;K03787;K03787	GO:0044444//cytoplasmic part	GO:0016787//hydrolase activity	-
MSTRG.25977	--	tetratricopeptide repeat protein 38 [Hordeum vulgare]	-	-	-	-	-	-	-
MSTRG.25979	At3g26922	FBD-associated F-box protein At5g18780-like [Aegilops tauschii subsp. tauschii] [Aegilops tauschii]	-	-	-	-	GO:0009536//plastid	-	GO:0044238//primary metabolic process;GO:0044249//cellular biosynthetic process;GO:1901576//organic substance biosynthetic process
MSTRG.25983	EO	Quinone oxidoreductase-like protein [Hordeum vulgare]	-	-	-	-	GO:0005576//extracellular region;GO:0009526//plastid envelope;GO:0009532//plastid stroma	GO:0016628//oxidoreductase activity, acting on the CH-CH group of donors, NAD or NADP as acceptor;GO:0046914//transition metal ion binding	GO:0006090//pyruvate metabolic process;GO:0006544//glycine metabolic process;GO:0006633//fatty acid biosynthetic process;GO:0006732//coenzyme metabolic process;GO:0006753//nucleoside phosphate metabolic process;GO:0006779//porphyrin-containing compound biosynthetic process;GO:0006790//sulfur compound metabolic process;GO:0009314//response to radiation;GO:0009617//response to bacterium;GO:0009694/…
MSTRG.25990	AGO1B	Protein argonaute 1B [Hordeum vulgare]	-	-	-	-	-	-	GO:0008152//metabolic process
MSTRG.25992	--	F-box domain containing protein [Zea mays]	-	-	-	-	-	-	-
MSTRG.25995	--	Taste receptor type 1 member 1 like [Actinidia chinensis var. chinensis] [Actinidia chinensis]	-	-	-	-	-	-	-
MSTRG.25996	--	F-box domain containing protein [Zea mays]	-	-	-	-	-	-	-
MSTRG.26002	--	predicted protein [Hordeum vulgare subsp. vulgare] [Hordeum vulgare]	-	-	-	-	-	-	-
MSTRG.26022	--	-	-	-	-	-	-	-	-
MSTRG.2604	HAKAI	E3 ubiquitin-protein ligase ZNF645-like [Aegilops tauschii subsp. tauschii] [Aegilops tauschii]	-	-	-	-	-	-	-
MSTRG.26065	TUBB3	beta tubulin 2 [Hordeum vulgare subsp. vulgare] [Hordeum vulgare]	Cellular Processes	Transport and catabolism	ko04145//Phagosome	K07375	GO:0005911//cell-cell junction;GO:0015630//microtubule cytoskeleton;GO:0016020//membrane;GO:0030312//external encapsulating structure;GO:0043231//intracellular membrane-bounded organelle;GO:0044444//cytoplasmic part	GO:0005198//structural molecule activity;GO:0017111//nucleoside-triphosphatase activity;GO:0032550//purine ribonucleoside binding	GO:0006006//glucose metabolic process;GO:0006970//response to osmotic stress;GO:0006996//organelle organization;GO:0007017//microtubule-based process;GO:0010038//response to metal ion;GO:0048509//regulation of meristem development;GO:0051603//proteolysis involved in cellular protein catabolic process
MSTRG.26074	--	hypothetical protein D1007_34816 [Hordeum vulgare]	-	-	-	-	-	-	-
MSTRG.26079	--	ribonuclease H2 subunit C [Hordeum vulgare]	Genetic Information Processing	Replication and repair	ko03030//DNA replication	K10745	-	GO:0016740//transferase activity	-
MSTRG.26087	--	CUE domain containing protein [Zea mays]	-	-	-	-	-	-	GO:0016043//cellular component organization
MSTRG.26090	--	transmembrane protein DDB_G0292058-like [Ananas comosus]	-	-	-	-	-	-	-
MSTRG.26092	BRIZ2	BRCA1-associated protein [Hordeum vulgare]	-	-	-	-	-	-	-
MSTRG.26112	At1g22800	Sam-dependent methyltransferase, partial [Trifolium pratense]	-	-	-	-	-	GO:0016741//transferase activity, transferring one-carbon groups	GO:0006089//lactate metabolic process
MSTRG.26122	AP1M2	AP-1 complex subunit mu-2 [Zea mays]	-	-	-	-	GO:0005769//early endosome;GO:0030118//clathrin coat;GO:0030119//AP-type membrane coat adaptor complex;GO:0030662//coated vesicle membrane	-	GO:0015031//protein transport
MSTRG.26123	--	F-box protein At5g03970-like [Aegilops tauschii subsp. tauschii] [Aegilops tauschii]	-	-	-	-	-	-	-
MSTRG.26126	--	methyltransferase [Saccharum hybrid cultivar R570]	-	-	-	-	-	-	-
MSTRG.26132	--	-	-	-	-	-	-	-	-
MSTRG.26133	RE2	PH01B001I13.11 [Phyllostachys edulis]	-	-	-	-	-	-	-
MSTRG.26138	--	-	-	-	-	-	-	-	-
MSTRG.26139	RE2	polyprotein [Oryza sativa Japonica Group]	-	-	-	-	-	GO:0016787//hydrolase activity	-
MSTRG.26140	--	Retrovirus-related Pol polyprotein LINE-1 [Hordeum vulgare]	-	-	-	-	-	-	-
MSTRG.26141	--	hypothetical protein D1007_39621 [Hordeum vulgare]	-	-	-	-	-	-	-
MSTRG.26152	--	Os12g0580500, partial [Oryza sativa Japonica Group]	-	-	-	-	GO:0005634//nucleus	-	-
MSTRG.26159	IBL1	transcription factor bHLH150-like [Aegilops tauschii subsp. tauschii] [Aegilops tauschii]	-	-	-	-	-	-	-
MSTRG.26175	--	General transcription factor 2-related zinc finger protein [Zea mays]	-	-	-	-	-	-	-
MSTRG.26184	--	OSJNBa0067G20.9 [Oryza sativa Japonica Group]	-	-	-	-	-	-	-
MSTRG.26186	SAM4	S-adenosylmethionine synthase 4 [Hordeum vulgare]	Metabolism;Metabolism;Metabolism;Metabolism	Global and overview maps;Global and overview maps;Global and overview maps;Amino acid metabolism	ko01100//Metabolic pathways;ko01110//Biosynthesis of secondary metabolites;ko01230//Biosynthesis of amino acids;ko00270//Cysteine and methionine metabolism	K00789;K00789;K00789;K00789	GO:0005911//cell-cell junction;GO:0016020//membrane;GO:0030312//external encapsulating structure;GO:0043232//intracellular non-membrane-bounded organelle	GO:0016765//transferase activity, transferring alkyl or aryl (other than methyl) groups;GO:0032550//purine ribonucleoside binding;GO:0043169//cation binding	GO:0000096//sulfur amino acid metabolic process;GO:0009108//coenzyme biosynthetic process;GO:0009699//phenylpropanoid biosynthetic process
MSTRG.2619	--	endo-1,3;1,4-beta-D-glucanase-like [Aegilops tauschii subsp. tauschii] [Aegilops tauschii]	-	-	-	-	GO:0043231//intracellular membrane-bounded organelle	GO:0016787//hydrolase activity	-
MSTRG.26191	--	-	-	-	-	-	-	-	-
MSTRG.26199	--	Mitochondrial F1F0-ATP synthase, subunit f [Carex littledalei]	-	-	-	-	GO:0044455//mitochondrial membrane part	-	GO:0006090//pyruvate metabolic process;GO:0010038//response to metal ion;GO:0019941//modification-dependent protein catabolic process;GO:0035966//response to topologically incorrect protein;GO:0043094//cellular metabolic compound salvage;GO:0043248//proteasome assembly;GO:0045333//cellular respiration
MSTRG.2622	--	-	-	-	-	-	-	-	-
MSTRG.26230	At3g02645	Os08g0167400 [Oryza sativa Japonica Group]	-	-	-	-	-	-	-
MSTRG.26231	At3g02645	Os08g0167400 [Oryza sativa Japonica Group]	-	-	-	-	-	-	-
MSTRG.26236	--	Auxilin-related protein 2 [Triticum urartu]	-	-	-	-	-	-	-
MSTRG.26246	--	predicted protein [Hordeum vulgare subsp. vulgare] [Hordeum vulgare]	-	-	-	-	-	-	-
MSTRG.26247	--	predicted protein [Hordeum vulgare subsp. vulgare] [Hordeum vulgare]	-	-	-	-	-	-	-
MSTRG.26250	--	Os01g0776800, partial [Oryza sativa Japonica Group]	-	-	-	-	-	-	-
MSTRG.26260	SEC3B	Exocyst complex component SEC3A [Hordeum vulgare]	-	-	-	-	GO:0016020//membrane;GO:0044444//cytoplasmic part	-	-
MSTRG.2627	--	type I inositol polyphosphate 5-phosphatase 10-like isoform X1 [Aegilops tauschii subsp. tauschii] [Aegilops tauschii]	-	-	-	-	-	-	-
MSTRG.26282	--	protein FAR1-RELATED SEQUENCE 5-like [Aegilops tauschii subsp. tauschii] [Aegilops tauschii]	-	-	-	-	-	-	-
MSTRG.26283	--	-	-	-	-	-	-	-	-
MSTRG.26293	Os02g0245800	Potassium channel KAT1 [Hordeum vulgare]	-	-	-	-	-	-	-
MSTRG.26294	--	-	-	-	-	-	-	-	-
MSTRG.26299	BIO3-BIO1	bifunctional dethiobiotin synthetase/7,8-diamino-pelargonic acid aminotransferase, mitochondrial [Hordeum vulgare]	Metabolism;Metabolism	Global and overview maps;Metabolism of cofactors and vitamins	ko01100//Metabolic pathways;ko00780//Biotin metabolism	K19562;K19562	GO:0043231//intracellular membrane-bounded organelle	GO:0008483//transaminase activity;GO:0016882//cyclo-ligase activity;GO:0032550//purine ribonucleoside binding;GO:0043168//anion binding;GO:0046872//metal ion binding	GO:0006305//DNA alkylation;GO:0006520//cellular amino acid metabolic process;GO:0006768//biotin metabolic process;GO:0007049//cell cycle;GO:0034968//histone lysine methylation;GO:0051052//regulation of DNA metabolic process
MSTRG.26300	--	-	-	-	-	-	-	-	-
MSTRG.26306	--	ultraviolet-B receptor UVR8 [Panicum miliaceum]	-	-	-	-	-	-	-
MSTRG.2632	--	Os10g0462300, partial [Oryza sativa Japonica Group]	-	-	-	-	-	-	-
MSTRG.26323	SAP8	Zinc finger A20 and AN1 domain-containing stress-associated protein 4 [Hordeum vulgare]	-	-	-	-	-	GO:0046914//transition metal ion binding	-
MSTRG.26347	--	mitotic spindle checkpoint protein BUBR1 [Panicum miliaceum]	-	-	-	-	-	-	-
MSTRG.26353	HSP90-6	Heat shock protein 83 [Hordeum vulgare]	Organismal Systems;Genetic Information Processing	Environmental adaptation;Folding, sorting and degradation	ko04626//Plant-pathogen interaction;ko04141//Protein processing in endoplasmic reticulum	K09487;K09487	GO:0009526//plastid envelope;GO:0009532//plastid stroma;GO:0030312//external encapsulating structure;GO:0031090//organelle membrane	GO:0005515//protein binding	GO:0001101//response to acid chemical;GO:0003006//developmental process involved in reproduction;GO:0006970//response to osmotic stress;GO:0009416//response to light stimulus;GO:0009657//plastid organization;GO:0044267//cellular protein metabolic process;GO:0044743//protein transmembrane import into intracellular organelle
MSTRG.26368	--	P20Sh249C12 [Saccharum hybrid cultivar R570]	-	-	-	-	-	-	-
MSTRG.2637	--	-	-	-	-	-	-	-	-
MSTRG.26375	--	-	-	-	-	-	-	-	-
MSTRG.26377	--	formin-like protein CG32138 [Aegilops tauschii subsp. tauschii] [Aegilops tauschii]	-	-	-	-	-	-	-
MSTRG.26392	--	Fe(2+) transport protein 1 [Hordeum vulgare]	-	-	-	-	-	-	-
MSTRG.26401	--	glycerophosphodiester phosphodiesterase GDPDL7 isoform X2 [Sorghum bicolor]	-	-	-	-	-	-	-
MSTRG.26407	FRS5	protein FAR1-RELATED SEQUENCE 5-like [Aegilops tauschii subsp. tauschii] [Aegilops tauschii]	-	-	-	-	-	-	-
MSTRG.26421	--	-	-	-	-	-	-	-	-
MSTRG.26424	RECQL5	ATP-dependent DNA helicase Q-like 5 [Hordeum vulgare]	-	-	-	-	GO:0043231//intracellular membrane-bounded organelle	GO:0032550//purine ribonucleoside binding;GO:0042623//ATPase activity, coupled	GO:0006305//DNA alkylation;GO:0034968//histone lysine methylation
MSTRG.26443	--	AP-3 complex subunit mu-1 [Triticum urartu]	-	-	-	-	-	-	-
MSTRG.26456	--	hypothetical protein D1007_00838 [Hordeum vulgare]	-	-	-	-	-	-	-
MSTRG.26469	--	phosphoethanolamine N-methyltransferase 1-like [Hordeum vulgare]	-	-	-	-	-	-	-
MSTRG.26470	--	Disease resistance protein RPM1 [Hordeum vulgare]	-	-	-	-	-	-	-
MSTRG.26476	--	-	-	-	-	-	-	-	-
MSTRG.26489	GTS1	WD repeat-containing protein 89 homolog [Aegilops tauschii subsp. tauschii] [Aegilops tauschii]	-	-	-	-	-	-	GO:0009451//RNA modification;GO:0010467//gene expression
MSTRG.26492	--	EIN3-binding F-box protein 1-like [Aegilops tauschii subsp. tauschii] [Aegilops tauschii]	Environmental Information Processing;Environmental Information Processing	Signal transduction;Signal transduction	ko04075//Plant hormone signal transduction;ko04016//MAPK signaling pathway - plant	K14515;K14515	-	-	-
MSTRG.26496	ABCA8	ABC transporter A family member 7 [Hordeum vulgare]	-	-	-	-	GO:0016020//membrane	GO:0017111//nucleoside-triphosphatase activity;GO:0036094//small molecule binding;GO:0097159//organic cyclic compound binding;GO:1901363//heterocyclic compound binding	GO:0051234//establishment of localization
MSTRG.2651	--	probable serine/threonine-protein kinase kinX isoform X2 [Oryza sativa Japonica Group]	-	-	-	-	-	-	GO:0044237//cellular metabolic process
MSTRG.26513	--	predicted protein [Hordeum vulgare subsp. vulgare] [Hordeum vulgare]	-	-	-	-	-	-	-
MSTRG.26517	--	-	-	-	-	-	-	-	-
MSTRG.26523	--	-	-	-	-	-	-	-	-
MSTRG.26527	--	DNA gyrase subunit B, chloroplastic/mitochondrial [Hordeum vulgare]	-	-	-	-	-	GO:0016853//isomerase activity;GO:0097159//organic cyclic compound binding;GO:1901363//heterocyclic compound binding	-
MSTRG.26529	--	lipid droplet-associated hydrolase [Hordeum vulgare]	-	-	-	-	-	-	-
MSTRG.2653	REL2	ras and Rab interactor 3 [Hordeum vulgare]	-	-	-	-	GO:0016020//membrane;GO:0043231//intracellular membrane-bounded organelle	-	GO:0000338//protein deneddylation;GO:0003006//developmental process involved in reproduction;GO:0006305//DNA alkylation;GO:0006342//chromatin silencing;GO:0006486//protein glycosylation;GO:0006498//N-terminal protein lipidation;GO:0009639//response to red or far red light;GO:0032446//protein modification by small protein conjugation;GO:0034968//histone lysine methylation;GO:0048580//regulation of…
MSTRG.26549	--	hypothetical protein D1007_42739 [Hordeum vulgare]	-	-	-	-	-	-	-
MSTRG.26550	--	predicted protein [Hordeum vulgare subsp. vulgare] [Hordeum vulgare]	-	-	-	-	-	-	-
MSTRG.26564	--	predicted protein [Hordeum vulgare subsp. vulgare] [Hordeum vulgare]	-	-	-	-	-	-	-
MSTRG.26565	--	-	-	-	-	-	-	-	-
MSTRG.26568	--	-	-	-	-	-	-	-	-
MSTRG.26585	--	phosphoethanolamine N-methyltransferase 1-like [Hordeum vulgare]	-	-	-	-	-	-	-
MSTRG.26593	GT2	galactosyltransferase B1 [Hordeum vulgare]	-	-	-	-	GO:0031090//organelle membrane;GO:0031224//intrinsic component of membrane;GO:0031984//organelle subcompartment;GO:0043231//intracellular membrane-bounded organelle	GO:0005488//binding;GO:0008194//UDP-glycosyltransferase activity;GO:0042285//xylosyltransferase activity	GO:0006006//glucose metabolic process;GO:0009250//glucan biosynthetic process;GO:0009605//response to external stimulus;GO:0010243//response to organonitrogen compound;GO:0048588//developmental cell growth
MSTRG.26600	MCM5	DNA replication licensing factor MCM5 [Prunus yedoensis var. nudiflora] [Prunus yedoensis]	Genetic Information Processing	Replication and repair	ko03030//DNA replication	K02209	GO:0043231//intracellular membrane-bounded organelle	GO:0004386//helicase activity;GO:0036094//small molecule binding;GO:0097159//organic cyclic compound binding;GO:1901363//heterocyclic compound binding	GO:0006305//DNA alkylation;GO:0032508//DNA duplex unwinding;GO:0034968//histone lysine methylation;GO:0048580//regulation of post-embryonic development;GO:0051052//regulation of DNA metabolic process;GO:1901990//regulation of mitotic cell cycle phase transition;GO:1902410//mitotic cytokinetic process
MSTRG.26602	XYL1	Leucine-rich repeat receptor protein kinase EXS [Hordeum vulgare]	-	-	-	-	GO:0005576//extracellular region;GO:0005618//cell wall;GO:0005911//cell-cell junction;GO:0009536//plastid	GO:0005488//binding;GO:0090599//alpha-glucosidase activity;GO:0097599//xylanase activity	GO:0000272//polysaccharide catabolic process;GO:0006073//cellular glucan metabolic process;GO:0010038//response to metal ion;GO:0042546//cell wall biogenesis;GO:0071555//cell wall organization
MSTRG.26607	--	-	-	-	-	-	-	-	-
MSTRG.2661	--	F-box/FBD/LRR-repeat protein At2g04230-like isoform X2 [Aegilops tauschii subsp. tauschii] [Aegilops tauschii]	-	-	-	-	-	-	-
MSTRG.26612	CESA3	probable cellulose synthase A catalytic subunit 3 [UDP-forming] [Aegilops tauschii subsp. tauschii] [Aegilops tauschii]	-	-	-	-	GO:0016020//membrane;GO:0043231//intracellular membrane-bounded organelle	GO:0016759//cellulose synthase activity;GO:0046872//metal ion binding	GO:0000281//mitotic cytokinesis;GO:0016049//cell growth;GO:0030243//cellulose metabolic process;GO:0030865//cortical cytoskeleton organization;GO:0042546//cell wall biogenesis;GO:0048869//cellular developmental process;GO:0060560//developmental growth involved in morphogenesis;GO:0071555//cell wall organization
MSTRG.26623	--	hypothetical protein D1007_07655 [Hordeum vulgare]	-	-	-	-	-	-	-
MSTRG.26639	HOS59	chromatin assembly factor 1 subunit FSM [Hordeum vulgare]	-	-	-	-	GO:0043231//intracellular membrane-bounded organelle	-	GO:0010468//regulation of gene expression
MSTRG.26640	--	-	-	-	-	-	-	-	-
MSTRG.26648	--	hypothetical protein D1007_27031 [Hordeum vulgare]	-	-	-	-	-	-	-
MSTRG.26663	--	predicted protein [Hordeum vulgare subsp. vulgare] [Hordeum vulgare]	-	-	-	-	-	-	-
MSTRG.26665	FRS1	protein FAR1-RELATED SEQUENCE 5-like [Hordeum vulgare]	-	-	-	-	-	-	-
MSTRG.26677	--	outer membrane usher protein faeD [Striga asiatica]	-	-	-	-	-	-	-
MSTRG.26684	--	Os10g0195100 [Oryza sativa Japonica Group]	-	-	-	-	-	-	-
MSTRG.26688	PLA2-I	phospholipase A2 precursor [Zea mays]	-	-	-	-	-	GO:0016787//hydrolase activity	GO:0006629//lipid metabolic process
MSTRG.26689	--	-	-	-	-	-	-	-	-
MSTRG.26694	--	hypothetical protein D1007_17520 [Hordeum vulgare]	-	-	-	-	-	-	-
MSTRG.26695	--	Os07g0583900 [Oryza sativa Japonica Group]	-	-	-	-	-	-	-
MSTRG.2670	--	decapping nuclease DXO homolog, chloroplastic [Aegilops tauschii subsp. tauschii] [Aegilops tauschii]	-	-	-	-	-	-	-
MSTRG.26713	AIP1-2	Leucoanthocyanidin reductase [Hordeum vulgare]	-	-	-	-	GO:0031461//cullin-RING ubiquitin ligase complex	-	GO:0006970//response to osmotic stress;GO:0006996//organelle organization;GO:0009746//response to hexose;GO:0042044//fluid transport;GO:0042546//cell wall biogenesis;GO:0048588//developmental cell growth;GO:0051273//beta-glucan metabolic process;GO:0070838//divalent metal ion transport
MSTRG.2672	At4g17620	decapping nuclease DXO homolog, chloroplastic [Aegilops tauschii subsp. tauschii] [Aegilops tauschii]	-	-	-	-	GO:0009536//plastid	GO:0003676//nucleic acid binding;GO:0016788//hydrolase activity, acting on ester bonds;GO:0043169//cation binding	GO:0006281//DNA repair;GO:0010212//response to ionizing radiation
MSTRG.26722	At1g14780	MACPF domain-containing protein [Hordeum vulgare]	-	-	-	-	-	-	-
MSTRG.26723	At1g14780	MACPF domain-containing protein [Hordeum vulgare]	-	-	-	-	-	-	-
MSTRG.26739	--	hypothetical protein D1007_24333 [Hordeum vulgare]	-	-	-	-	-	-	-
MSTRG.26751	--	C2 domain-containing protein [Hordeum vulgare]	-	-	-	-	-	-	-
MSTRG.26752	--	C2 domain-containing protein [Hordeum vulgare]	-	-	-	-	-	-	-
MSTRG.26765	--	-	-	-	-	-	-	-	-
MSTRG.26771	--	FK506-binding protein 5 isoform X1 [Sorghum bicolor]	-	-	-	-	-	-	-
MSTRG.26776	--	-	-	-	-	-	-	-	-
MSTRG.26783	--	centlein-like [Arachis ipaensis]	-	-	-	-	-	-	-
MSTRG.26789	--	inorganic phosphate transporter 6 [Panicum miliaceum]	-	-	-	-	-	GO:0005488//binding	-
MSTRG.26790	--	hAT family dimerisation domain containing protein [Oryza sativa Japonica Group]	-	-	-	-	-	GO:0005488//binding	-
MSTRG.26799	TWN2	Valyl-tRNA synthetase [Hordeum vulgare]	Genetic Information Processing	Translation	ko00970//Aminoacyl-tRNA biosynthesis	K01873	-	-	-
MSTRG.2680	--	-	-	-	-	-	-	-	-
MSTRG.26800	--	Valyl-tRNA synthetase [Hordeum vulgare]	-	-	-	-	-	-	-
MSTRG.26801	--	Valyl-tRNA synthetase [Hordeum vulgare]	Genetic Information Processing	Translation	ko00970//Aminoacyl-tRNA biosynthesis	K01873	-	-	-
MSTRG.26815	--	Wall-associated receptor kinase-like 20 [Triticum urartu]	-	-	-	-	-	-	-
MSTRG.26821	--	hypothetical protein D1007_56430 [Hordeum vulgare]	-	-	-	-	-	-	-
MSTRG.26822	pol	OSJNBa0004L19.22 [Oryza sativa Japonica Group]	-	-	-	-	-	-	-
MSTRG.26837	--	-	-	-	-	-	-	-	-
MSTRG.26845	--	ATP-dependent RNA helicase [Hordeum vulgare]	-	-	-	-	-	-	-
MSTRG.26858	pol	OSJNBa0004L19.22 [Oryza sativa Japonica Group]	-	-	-	-	-	-	-
MSTRG.26861	--	predicted protein [Hordeum vulgare subsp. vulgare] [Hordeum vulgare]	-	-	-	-	-	-	-
MSTRG.26862	--	hypothetical protein D1007_02271 [Hordeum vulgare]	-	-	-	-	-	-	-
MSTRG.26865	--	predicted protein [Hordeum vulgare subsp. vulgare] [Hordeum vulgare]	-	-	-	-	-	-	-
MSTRG.26879	--	vacuolar protein-sorting-associated protein 37 homolog 1 isoform X1 [Setaria italica]	Cellular Processes	Transport and catabolism	ko04144//Endocytosis	K12185	-	-	-
MSTRG.26929	--	-	-	-	-	-	-	-	-
MSTRG.26941	--	CCR4-NOT transcription complex subunit 3 [Hordeum vulgare]	Genetic Information Processing	Folding, sorting and degradation	ko03018//RNA degradation	K12580	-	-	GO:0006355//regulation of transcription, DNA-templated
MSTRG.26953	--	-	-	-	-	-	-	-	-
MSTRG.26954	--	Xyloglucan endotransglycosylase/hydrolase protein 8 [Triticum urartu]	-	-	-	-	-	-	-
MSTRG.26965	--	hypothetical protein D1007_62316 [Hordeum vulgare]	-	-	-	-	-	-	-
MSTRG.26973	VCS	2-oxoisovalerate dehydrogenase subunit beta 1, mitochondrial [Hordeum vulgare]	Genetic Information Processing	Folding, sorting and degradation	ko03018//RNA degradation	K12616	-	-	-
MSTRG.26978	--	OSJNBa0036B17.5 [Oryza sativa Japonica Group]	-	-	-	-	-	-	-
MSTRG.26980	--	predicted protein [Hordeum vulgare subsp. vulgare] [Hordeum vulgare]	-	-	-	-	-	-	-
MSTRG.26981	--	uncharacterized serine-rich protein C215.13 [Sorghum bicolor]	-	-	-	-	GO:0016020//membrane	-	-
MSTRG.26982	--	Desmoplakin [Gossypium australe]	-	-	-	-	-	-	-
MSTRG.26993	--	AP-3 complex subunit mu-1 [Triticum urartu]	-	-	-	-	-	-	-
MSTRG.27003	Os01g0871200	zinc finger protein STAR3-like [Aegilops tauschii subsp. tauschii] [Aegilops tauschii]	-	-	-	-	-	GO:0043169//cation binding	GO:0006811//ion transport;GO:0009987//cellular process;GO:0050896//response to stimulus
MSTRG.27005	FIM5	fimbrin-5-like [Aegilops tauschii subsp. tauschii] [Aegilops tauschii]	-	-	-	-	GO:0030312//external encapsulating structure;GO:0043232//intracellular non-membrane-bounded organelle	-	GO:0006928//movement of cell or subcellular component;GO:0051640//organelle localization
MSTRG.27010	--	hypothetical protein D1007_46250 [Hordeum vulgare]	-	-	-	-	-	-	-
MSTRG.27014	--	hypothetical protein D1007_46404 [Hordeum vulgare]	-	-	-	-	-	-	-
MSTRG.27016	--	Os06g0134466, partial [Oryza sativa Japonica Group]	-	-	-	-	-	-	-
MSTRG.27020	SRF6	Protein STRUBBELIG-RECEPTOR FAMILY 7 [Hordeum vulgare]	-	-	-	-	-	-	-
MSTRG.27027	--	hypothetical protein D1007_42739 [Hordeum vulgare]	-	-	-	-	-	-	-
MSTRG.27028	--	hypothetical protein D1007_42739 [Hordeum vulgare]	-	-	-	-	-	-	-
MSTRG.27034	VPS15	protein kinase family protein / WD-40 repeat family protein [Zea mays]	Cellular Processes	Transport and catabolism	ko04136//Autophagy - other eukaryotes	K08333	GO:0031461//cullin-RING ubiquitin ligase complex	GO:0004672//protein kinase activity;GO:0032550//purine ribonucleoside binding	GO:0000160//phosphorelay signal transduction system;GO:0006464//cellular protein modification process;GO:0006625//protein targeting to peroxisome;GO:0006796//phosphate-containing compound metabolic process;GO:0009057//macromolecule catabolic process;GO:0009062//fatty acid catabolic process;GO:0009606//tropism;GO:0009648//photoperiodism;GO:0030001//metal ion transport;GO:0048193//Golgi vesicle tra…
MSTRG.27049	--	-	-	-	-	-	-	-	-
MSTRG.27053	--	Myosin-J heavy chain [Hordeum vulgare]	-	-	-	-	-	-	-
MSTRG.27087	ABCG42	telomerase Cajal body protein 1 [Hordeum vulgare]	-	-	-	-	GO:0031224//intrinsic component of membrane	GO:0017111//nucleoside-triphosphatase activity;GO:0032550//purine ribonucleoside binding	GO:0051234//establishment of localization
MSTRG.27090	--	uncharacterized LOC100382829 isoform X2 [Zea mays]	-	-	-	-	-	-	GO:0003006//developmental process involved in reproduction;GO:0010075//regulation of meristem growth;GO:0010564//regulation of cell cycle process
MSTRG.27091	G6PDH	cytoplasmic glucose-6-phosphate dehydrogenase 5 [Hordeum vulgare]	Metabolism;Metabolism;Metabolism;Metabolism;Metabolism	Global and overview maps;Global and overview maps;Global and overview maps;Metabolism of other amino acids;Carbohydrate metabolism	ko01100//Metabolic pathways;ko01110//Biosynthesis of secondary metabolites;ko01200//Carbon metabolism;ko00480//Glutathione metabolism;ko00030//Pentose phosphate pathway	K00036;K00036;K00036;K00036;K00036	GO:0009536//plastid	GO:0000166//nucleotide binding;GO:0016616//oxidoreductase activity, acting on the CH-OH group of donors, NAD or NADP as acceptor	GO:0006325//chromatin organization;GO:0006739//NADP metabolic process;GO:0010038//response to metal ion;GO:0019318//hexose metabolic process
MSTRG.27092	SKIP30	F-box/kelch-repeat protein SKIP30 [Hordeum vulgare]	-	-	-	-	GO:0044424//intracellular part	-	GO:0006631//fatty acid metabolic process;GO:0032446//protein modification by small protein conjugation
MSTRG.27095	--	-	-	-	-	-	-	-	-
MSTRG.27096	TULP9	tubby-like F-box protein 9 [Hordeum vulgare]	-	-	-	-	GO:0016020//membrane;GO:0043231//intracellular membrane-bounded organelle;GO:0044444//cytoplasmic part	GO:0042578//phosphoric ester hydrolase activity	GO:0010468//regulation of gene expression;GO:0048229//gametophyte development;GO:0051707//response to other organism
MSTRG.27099	SNI1	negative regulator of systemic acquired resistance SNI1 [Aegilops tauschii subsp. tauschii] [Aegilops tauschii]	-	-	-	-	GO:0043231//intracellular membrane-bounded organelle	-	GO:0000723//telomere maintenance;GO:0002832//negative regulation of response to biotic stimulus;GO:0003006//developmental process involved in reproduction;GO:0006260//DNA replication;GO:0006310//DNA recombination;GO:0006355//regulation of transcription, DNA-templated;GO:0006974//cellular response to DNA damage stimulus;GO:0007059//chromosome segregation;GO:0009314//response to radiation;GO:000979…
MSTRG.27105	--	predicted protein [Hordeum vulgare subsp. vulgare] [Hordeum vulgare]	-	-	-	-	-	-	-
MSTRG.27106	--	vernalization insensitive 3 [Hordeum vulgare]	-	-	-	-	GO:0030117//membrane coat	-	GO:0015031//protein transport
MSTRG.27109	--	hypothetical protein D1007_43589 [Hordeum vulgare]	-	-	-	-	-	-	-
MSTRG.27114	--	hypothetical protein TRIUR3_12174 [Triticum urartu]	-	-	-	-	-	-	-
MSTRG.2712	At5g08430	zinc finger CCCH domain-containing protein 44-like isoform X2 [Aegilops tauschii subsp. tauschii] [Aegilops tauschii]	-	-	-	-	-	-	-
MSTRG.27127	--	predicted protein [Hordeum vulgare subsp. vulgare] [Hordeum vulgare]	-	-	-	-	-	-	-
MSTRG.27129	CCS	copper chaperone for superoxide dismutase, chloroplastic [Aegilops tauschii subsp. tauschii] [Aegilops tauschii]	-	-	-	-	-	-	-
MSTRG.27131	--	BnaC08g43090D [Brassica napus]	-	-	-	-	-	-	-
MSTRG.27142	BBX24	B-box zinc finger protein 25-like [Hordeum vulgare]	-	-	-	-	GO:0043231//intracellular membrane-bounded organelle	GO:0003676//nucleic acid binding;GO:0046914//transition metal ion binding	GO:0001101//response to acid chemical;GO:0006090//pyruvate metabolic process;GO:0006796//phosphate-containing compound metabolic process;GO:0006970//response to osmotic stress;GO:0006996//organelle organization;GO:0010033//response to organic substance;GO:0010038//response to metal ion;GO:0010099//regulation of photomorphogenesis;GO:0010467//gene expression;GO:0019637//organophosphate metabolic p…
MSTRG.27144	DJ1A	U-box domain-containing protein 3 [Hordeum vulgare]	-	-	-	-	-	-	-
MSTRG.27147	--	Os02g0606000, partial [Oryza sativa Japonica Group]	-	-	-	-	GO:0009507//chloroplast	-	GO:0050896//response to stimulus
MSTRG.2716	--	-	-	-	-	-	-	-	-
MSTRG.27168	--	MATE efflux family protein DTX1 [Hordeum vulgare]	-	-	-	-	-	-	-
MSTRG.27173	RBL3	Inactive rhomboid protein 1 [Triticum urartu]	-	-	-	-	GO:0005911//cell-cell junction;GO:0031224//intrinsic component of membrane;GO:0043231//intracellular membrane-bounded organelle	-	GO:0019538//protein metabolic process
MSTRG.27177	--	Cytokinin-O-glucosyltransferase 2 [Hordeum vulgare]	-	-	-	-	-	-	-
MSTRG.27189	IP5P3	type IV inositol polyphosphate 5-phosphatase 3 [Hordeum vulgare]	-	-	-	-	GO:0044424//intracellular part	-	GO:0043647//inositol phosphate metabolic process
MSTRG.27197	At5g18840	sugar transporter ERD6-like 16 [Hordeum vulgare]	-	-	-	-	GO:0016020//membrane	GO:0022857//transmembrane transporter activity	-
MSTRG.27200	CYCL1-1	cyclin-L1-1 [Hordeum vulgare]	-	-	-	-	GO:0005911//cell-cell junction;GO:0043231//intracellular membrane-bounded organelle	GO:0019887//protein kinase regulator activity;GO:0019900//kinase binding	GO:0006355//regulation of transcription, DNA-templated;GO:0006464//cellular protein modification process;GO:0006970//response to osmotic stress;GO:0007049//cell cycle;GO:0009648//photoperiodism;GO:0010374//stomatal complex development
MSTRG.27201	--	cyclin-L1-1 [Hordeum vulgare]	-	-	-	-	-	-	-
MSTRG.27203	--	-	-	-	-	-	-	-	-
MSTRG.27209	--	-	-	-	-	-	-	-	-
MSTRG.2721	GRP-2	CSP1 [Hordeum vulgare]	-	-	-	-	GO:0043231//intracellular membrane-bounded organelle;GO:0044444//cytoplasmic part	GO:0005488//binding	GO:0006950//response to stress;GO:0048608//reproductive structure development
MSTRG.27210	--	-	-	-	-	-	-	-	-
MSTRG.27211	--	Os08g0374900 [Oryza sativa Japonica Group]	-	-	-	-	GO:0043231//intracellular membrane-bounded organelle	-	-
MSTRG.27213	--	cell surface glycoprotein 1-like [Hordeum vulgare]	-	-	-	-	GO:0009536//plastid	-	-
MSTRG.27223	--	-	-	-	-	-	-	-	-
MSTRG.27243	--	-	-	-	-	-	-	-	-
MSTRG.27257	--	Os02g0825301 [Oryza sativa Japonica Group]	-	-	-	-	-	-	-
MSTRG.27264	--	Dihydroflavonol-4-reductase [Triticum urartu]	-	-	-	-	-	GO:0016491//oxidoreductase activity;GO:0048037//cofactor binding	GO:0008152//metabolic process
MSTRG.273	--	hypothetical protein D1007_58426 [Hordeum vulgare]	-	-	-	-	-	-	-
MSTRG.2730	--	Cysteine-rich receptor-like protein kinase 26 [Triticum urartu]	-	-	-	-	-	-	-
MSTRG.27300	AGD2	ADP-ribosylation factor GTPase-activating protein AGD2-like [Hordeum vulgare]	Cellular Processes	Transport and catabolism	ko04144//Endocytosis	K12489	GO:0009532//plastid stroma	GO:0008483//transaminase activity;GO:0046914//transition metal ion binding	GO:0003002//regionalization;GO:0003006//developmental process involved in reproduction;GO:0006342//chromatin silencing;GO:0009085//lysine biosynthetic process;GO:0009692//ethylene metabolic process;GO:0009725//response to hormone;GO:0009791//post-embryonic development;GO:0009799//specification of symmetry;GO:0009863//salicylic acid mediated signaling pathway;GO:0009887//animal organ morphogenesis…
MSTRG.27309	--	protein ALP1-like [Panicum hallii]	-	-	-	-	-	-	-
MSTRG.27318	--	predicted protein [Hordeum vulgare subsp. vulgare] [Hordeum vulgare]	-	-	-	-	-	-	-
MSTRG.27328	NIT4	bifunctional nitrilase/nitrile hydratase NIT4 [Aegilops tauschii subsp. tauschii] [Aegilops tauschii]	Metabolism;Metabolism;Metabolism	Global and overview maps;Global and overview maps;Metabolism of other amino acids	ko01100//Metabolic pathways;ko01110//Biosynthesis of secondary metabolites;ko00460//Cyanoamino acid metabolism	K13035;K13035;K13035	GO:0005576//extracellular region;GO:0005911//cell-cell junction;GO:0009536//plastid;GO:0016020//membrane	GO:0000257//nitrilase activity;GO:0018822//nitrile hydratase activity	GO:0009267//cellular response to starvation;GO:0009683//indoleacetic acid metabolic process;GO:0010038//response to metal ion;GO:0019759//glycosinolate catabolic process;GO:0051707//response to other organism
MSTRG.27332	--	tat-linked quality control protein TatD [Panicum miliaceum]	-	-	-	-	-	-	-
MSTRG.27335	--	-	-	-	-	-	-	-	-
MSTRG.27360	pol	OSIGBa0114M03.4 [Oryza sativa]	-	-	-	-	-	-	-
MSTRG.27361	--	Aspartic proteinase nepenthesin-1 [Hordeum vulgare]	-	-	-	-	-	-	-
MSTRG.27362	--	hypothetical protein D1007_27819 [Hordeum vulgare]	-	-	-	-	-	-	-
MSTRG.27363	--	uncharacterized protein LOC109765458 [Aegilops tauschii subsp. tauschii] [Aegilops tauschii]	-	-	-	-	-	-	-
MSTRG.27369	--	predicted protein [Hordeum vulgare subsp. vulgare] [Hordeum vulgare]	-	-	-	-	-	-	-
MSTRG.27388	--	predicted protein [Hordeum vulgare subsp. vulgare] [Hordeum vulgare]	-	-	-	-	-	-	-
MSTRG.27396	BBX21	B-box zinc finger protein 20-like [Hordeum vulgare]	-	-	-	-	-	-	-
MSTRG.27402	--	-	-	-	-	-	-	-	-
MSTRG.27404	--	ATP-dependent DNA helicase DDM1 [Zea mays]	-	-	-	-	-	-	-
MSTRG.27410	--	hypothetical protein [Hordeum vulgare subsp. vulgare] [Hordeum vulgare]	-	-	-	-	-	-	-
MSTRG.27412	--	hypothetical protein D1007_30665 [Hordeum vulgare]	-	-	-	-	-	-	-
MSTRG.27416	--	-	-	-	-	-	-	-	-
MSTRG.27445	--	predicted protein [Hordeum vulgare subsp. vulgare] [Hordeum vulgare]	-	-	-	-	-	-	-
MSTRG.27446	--	predicted protein [Hordeum vulgare subsp. vulgare] [Hordeum vulgare]	-	-	-	-	-	-	-
MSTRG.27449	--	Os01g0967800, partial [Oryza sativa Japonica Group]	-	-	-	-	-	-	-
MSTRG.27452	At4g17486	deSI-like protein At4g17486 [Aegilops tauschii subsp. tauschii] [Aegilops tauschii]	-	-	-	-	GO:0044424//intracellular part	-	-
MSTRG.27453	AGO11	RING-finger domain containing protein [Hordeum vulgare]	-	-	-	-	-	GO:0097159//organic cyclic compound binding	GO:0016458//gene silencing
MSTRG.27473	--	protein NUCLEAR FUSION DEFECTIVE 6, chloroplastic/mitochondrial isoform X1 [Aegilops tauschii subsp. tauschii] [Aegilops tauschii]	-	-	-	-	GO:0016020//membrane;GO:0043231//intracellular membrane-bounded organelle	-	GO:0051707//response to other organism
MSTRG.27489	--	probable UDP-N-acetylglucosamine--peptide N-acetylglucosaminyltransferase SEC [Aegilops tauschii subsp. tauschii] [Aegilops tauschii]	-	-	-	-	-	GO:0008375//acetylglucosaminyltransferase activity	GO:0006486//protein glycosylation
MSTRG.27495	--	hypothetical protein D1007_37307 [Hordeum vulgare]	-	-	-	-	-	-	-
MSTRG.27515	--	neural Wiskott-Aldrich syndrome protein-like [Aegilops tauschii subsp. tauschii] [Aegilops tauschii]	-	-	-	-	-	-	-
MSTRG.27534	--	hypothetical protein D1007_43589 [Hordeum vulgare]	-	-	-	-	-	-	-
MSTRG.27540	--	Leucoanthocyanidin reductase [Hordeum vulgare]	-	-	-	-	-	-	-
MSTRG.27561	--	-	-	-	-	-	-	-	-
MSTRG.27563	IDD5	Zinc finger protein MAGPIE [Hordeum vulgare]	-	-	-	-	-	-	GO:0009987//cellular process
MSTRG.27564	AGO1A	Protein argonaute 1A [Hordeum vulgare]	-	-	-	-	GO:0032991//protein-containing complex;GO:0043231//intracellular membrane-bounded organelle;GO:0044425//membrane part;GO:0044444//cytoplasmic part	GO:0004519//endonuclease activity;GO:0008135//translation factor activity, RNA binding;GO:0043169//cation binding	GO:0000904//cell morphogenesis involved in differentiation;GO:0003006//developmental process involved in reproduction;GO:0006305//DNA alkylation;GO:0006342//chromatin silencing;GO:0006412//translation;GO:0007015//actin filament organization;GO:0007059//chromosome segregation;GO:0007154//cell communication;GO:0009639//response to red or far red light;GO:0009725//response to hormone;GO:0009790//emb…
MSTRG.27565	--	cation/H(+) antiporter 19-like [Hordeum vulgare]	-	-	-	-	GO:0043231//intracellular membrane-bounded organelle	-	-
MSTRG.27569	GLCAT14A	beta-glucuronosyltransferase GlcAT14A-like [Aegilops tauschii subsp. tauschii] [Aegilops tauschii]	-	-	-	-	GO:0043231//intracellular membrane-bounded organelle	GO:0008194//UDP-glycosyltransferase activity	GO:0006694//steroid biosynthetic process;GO:0046165//alcohol biosynthetic process
MSTRG.27572	--	THUMP domain-containing protein 1 [Carex littledalei]	-	-	-	-	-	-	-
MSTRG.27580	--	Cysteine-rich receptor-like protein kinase 26 [Triticum urartu]	-	-	-	-	-	-	-
MSTRG.27588	--	predicted protein [Hordeum vulgare subsp. vulgare] [Hordeum vulgare]	-	-	-	-	-	-	-
MSTRG.27590	PUB25	U-box domain-containing protein 25 [Hordeum vulgare]	-	-	-	-	-	-	GO:0010243//response to organonitrogen compound
MSTRG.27593	--	hypothetical protein D1007_61534 [Hordeum vulgare]	-	-	-	-	-	-	-
MSTRG.27606	--	predicted protein [Hordeum vulgare subsp. vulgare] [Hordeum vulgare]	-	-	-	-	-	-	-
MSTRG.2761	NRG2	nitrate regulatory gene2 protein [Brachypodium distachyon]	-	-	-	-	-	-	-
MSTRG.27618	--	-	-	-	-	-	-	-	-
MSTRG.27633	--	predicted protein [Hordeum vulgare subsp. vulgare] [Hordeum vulgare]	-	-	-	-	-	-	-
MSTRG.27646	--	beta-D-glucan exohydrolase, isoenzyme ExoII [Hordeum vulgare]	-	-	-	-	-	-	-
MSTRG.27653	--	calcium-dependent protein kinase 27-like [Hordeum vulgare]	-	-	-	-	-	-	-
MSTRG.27668	--	serine/threonine-protein phosphatase 7 [Hordeum vulgare]	-	-	-	-	-	-	-
MSTRG.277	--	-	-	-	-	-	-	-	-
MSTRG.27729	--	-	-	-	-	-	-	-	-
MSTRG.2773	--	predicted protein [Hordeum vulgare subsp. vulgare] [Hordeum vulgare]	-	-	-	-	-	-	-
MSTRG.27732	--	unnamed protein product [Triticum aestivum]	-	-	-	-	-	-	-
MSTRG.27740	RNR1	Ribonucleoside-diphosphate reductase large subunit [Hordeum vulgare]	Metabolism;Metabolism;Metabolism;Metabolism	Global and overview maps;Metabolism of other amino acids;Nucleotide metabolism;Nucleotide metabolism	ko01100//Metabolic pathways;ko00480//Glutathione metabolism;ko00230//Purine metabolism;ko00240//Pyrimidine metabolism	K10807;K10807;K10807;K10807	GO:0044444//cytoplasmic part	GO:0016728//oxidoreductase activity, acting on CH or CH2 groups, disulfide as acceptor;GO:0032550//purine ribonucleoside binding	GO:0006006//glucose metabolic process;GO:0006260//DNA replication;GO:0006996//organelle organization;GO:0009142//nucleoside triphosphate biosynthetic process;GO:0009165//nucleotide biosynthetic process;GO:0010038//response to metal ion;GO:0051603//proteolysis involved in cellular protein catabolic process
MSTRG.2775	--	hypothetical protein D1007_17962 [Hordeum vulgare]	-	-	-	-	-	-	-
MSTRG.27754	RL5	protein RADIALIS-like 4 [Aegilops tauschii subsp. tauschii] [Aegilops tauschii]	-	-	-	-	GO:0043231//intracellular membrane-bounded organelle	GO:0005488//binding	-
MSTRG.27767	RBX1A	ring box protein [Hordeum vulgare]	Genetic Information Processing;Genetic Information Processing;Genetic Information Processing	Folding, sorting and degradation;Folding, sorting and degradation;Replication and repair	ko04141//Protein processing in endoplasmic reticulum;ko04120//Ubiquitin mediated proteolysis;ko03420//Nucleotide excision repair	K03868;K03868;K03868	GO:0031461//cullin-RING ubiquitin ligase complex;GO:0043231//intracellular membrane-bounded organelle	GO:0019787//ubiquitin-like protein transferase activity;GO:0046914//transition metal ion binding	GO:0001558//regulation of cell growth;GO:0006511//ubiquitin-dependent protein catabolic process;GO:0009725//response to hormone;GO:0018205//peptidyl-lysine modification;GO:0032446//protein modification by small protein conjugation;GO:0035966//response to topologically incorrect protein;GO:0043094//cellular metabolic compound salvage;GO:0043248//proteasome assembly;GO:0044786//cell cycle DNA repli…
MSTRG.27775	--	F-box protein At4g27050 [Brachypodium distachyon]	-	-	-	-	-	-	-
MSTRG.27779	--	-	-	-	-	-	-	-	-
MSTRG.27781	--	F-box protein At4g27050 [Brachypodium distachyon]	-	-	-	-	-	-	-
MSTRG.27787	RECG	ATP-dependent DNA helicase RecG [Hordeum vulgare]	Genetic Information Processing	Replication and repair	ko03440//Homologous recombination	K03655	-	GO:0004386//helicase activity;GO:0032550//purine ribonucleoside binding	GO:0006259//DNA metabolic process
MSTRG.27788	--	-	-	-	-	-	-	-	-
MSTRG.27816	--	-	-	-	-	-	-	-	-
MSTRG.2782	--	dachshund homolog 1 [Oryza sativa Japonica Group]	-	-	-	-	-	-	-
MSTRG.27821	--	-	-	-	-	-	-	-	-
MSTRG.27843	--	-	-	-	-	-	-	-	-
MSTRG.27844	--	hypothetical protein D1007_27875 [Hordeum vulgare]	-	-	-	-	-	-	-
MSTRG.27847	--	ATPase family AAA domain-containing protein 1-A-like [Populus trichocarpa]	-	-	-	-	-	GO:0032550//purine ribonucleoside binding;GO:0042623//ATPase activity, coupled	-
MSTRG.27867	PAGR	protein PECTIC ARABINOGALACTAN SYNTHESIS-RELATED [Brachypodium distachyon]	-	-	-	-	GO:0031984//organelle subcompartment;GO:0043231//intracellular membrane-bounded organelle	GO:0016740//transferase activity	GO:0006637//acyl-CoA metabolic process;GO:0016129//phytosteroid biosynthetic process
MSTRG.27882	--	OSIGBa0126B18.3 [Oryza sativa]	-	-	-	-	-	-	-
MSTRG.27883	--	-	-	-	-	-	-	-	-
MSTRG.2789	--	wali6 [Hordeum vulgare]	-	-	-	-	-	-	GO:0010466//negative regulation of peptidase activity
MSTRG.27922	--	ATP synthase subunit alpha, chloroplastic [Ananas comosus]	-	-	-	-	-	-	-
MSTRG.27958	MED23	mediator of RNA polymerase II transcription subunit 23 [Hordeum vulgare]	-	-	-	-	GO:0043231//intracellular membrane-bounded organelle	-	GO:0006486//protein glycosylation;GO:0010468//regulation of gene expression;GO:0045491//xylan metabolic process
MSTRG.27972	--	-	-	-	-	-	-	-	-
MSTRG.27977	--	-	-	-	-	-	-	-	-
MSTRG.27982	RIE1	E3 ubiquitin protein ligase RIE1 [Aegilops tauschii subsp. tauschii] [Aegilops tauschii]	-	-	-	-	GO:0031090//organelle membrane	GO:0046914//transition metal ion binding	GO:0046474//glycerophospholipid biosynthetic process
MSTRG.27985	--	-	-	-	-	-	-	-	-
MSTRG.28000	--	predicted protein [Hordeum vulgare subsp. vulgare] [Hordeum vulgare]	-	-	-	-	-	-	-
MSTRG.28001	--	predicted protein [Hordeum vulgare subsp. vulgare] [Hordeum vulgare]	-	-	-	-	-	-	-
MSTRG.28012	--	uncharacterized protein LOC109754269 [Aegilops tauschii subsp. tauschii] [Aegilops tauschii]	-	-	-	-	-	-	-
MSTRG.28015	KIN7D	phosphoethanolamine N-methyltransferase 1-like [Hordeum vulgare]	-	-	-	-	GO:0044464//cell part	-	-
MSTRG.28043	--	predicted protein [Hordeum vulgare subsp. vulgare] [Hordeum vulgare]	-	-	-	-	-	-	-
MSTRG.28094	--	Dimer_Tnp_hAT domain-containing protein [Cephalotus follicularis]	-	-	-	-	-	-	-
MSTRG.28103	TOR1L3	microtubule-associated protein TORTIFOLIA1-like [Hordeum vulgare]	-	-	-	-	-	-	-
MSTRG.28127	--	Os03g0157000 [Oryza sativa Japonica Group]	-	-	-	-	-	-	-
MSTRG.28129	--	-	-	-	-	-	-	-	-
MSTRG.28130	--	-	-	-	-	-	-	-	-
MSTRG.28173	--	predicted protein [Hordeum vulgare subsp. vulgare] [Hordeum vulgare]	-	-	-	-	-	-	-
MSTRG.28176	--	hypothetical protein D1007_56201 [Hordeum vulgare]	-	-	-	-	-	-	-
MSTRG.28190	SOV	DIS3-like exonuclease 2 [Hordeum vulgare]	-	-	-	-	-	GO:0004518//nuclease activity	GO:0006402//mRNA catabolic process;GO:0090305//nucleic acid phosphodiester bond hydrolysis
MSTRG.28200	--	probable fucosyltransferase 8 isoform X2 [Aegilops tauschii subsp. tauschii] [Aegilops tauschii]	-	-	-	-	-	-	-
MSTRG.28201	FUT1	probable fucosyltransferase 8 isoform X2 [Aegilops tauschii subsp. tauschii] [Aegilops tauschii]	-	-	-	-	GO:0016020//membrane;GO:0043231//intracellular membrane-bounded organelle	GO:0016758//transferase activity, transferring hexosyl groups	GO:0009250//glucan biosynthetic process;GO:0009746//response to hexose;GO:0034285//response to disaccharide;GO:0042546//cell wall biogenesis;GO:0045491//xylan metabolic process;GO:0070085//glycosylation
MSTRG.28230	--	hypothetical protein D1007_28084 [Hordeum vulgare]	-	-	-	-	-	-	-
MSTRG.28234	--	-	-	-	-	-	-	-	-
MSTRG.28239	--	-	-	-	-	-	-	-	-
MSTRG.28240	--	-	-	-	-	-	-	-	-
MSTRG.28242	PER56	Peroxidase 56 [Hordeum vulgare]	Metabolism;Metabolism;Metabolism	Global and overview maps;Global and overview maps;Biosynthesis of other secondary metabolites	ko01100//Metabolic pathways;ko01110//Biosynthesis of secondary metabolites;ko00940//Phenylpropanoid biosynthesis	K00430;K00430;K00430	-	GO:0005488//binding	-
MSTRG.28266	--	transmembrane protein 53 [Hordeum vulgare]	-	-	-	-	-	-	-
MSTRG.28331	--	predicted protein [Hordeum vulgare subsp. vulgare] [Hordeum vulgare]	-	-	-	-	-	-	-
MSTRG.28332	--	-	-	-	-	-	-	-	-
MSTRG.28352	RECQL3	ATP-dependent DNA helicase Q-like 3 [Aegilops tauschii subsp. tauschii] [Aegilops tauschii]	Genetic Information Processing	Replication and repair	ko03440//Homologous recombination	K10901	GO:0043231//intracellular membrane-bounded organelle	GO:0003678//DNA helicase activity;GO:0032550//purine ribonucleoside binding;GO:0042623//ATPase activity, coupled;GO:0043169//cation binding	GO:0006259//DNA metabolic process;GO:0032392//DNA geometric change
MSTRG.28355	GSVIVT00026920001	probable polygalacturonase [Brachypodium distachyon]	-	-	-	-	GO:0009536//plastid	GO:0004553//hydrolase activity, hydrolyzing O-glycosyl compounds	GO:0044238//primary metabolic process;GO:0045229//external encapsulating structure organization
MSTRG.2837	GOS2	protein translation factor SUI1 [Panicum miliaceum]	Genetic Information Processing	Translation	ko03013//RNA transport	K03113	GO:0044424//intracellular part	GO:0008135//translation factor activity, RNA binding	GO:0006412//translation;GO:0010608//posttranscriptional regulation of gene expression;GO:0016192//vesicle-mediated transport;GO:0061024//membrane organization
MSTRG.28379	At2g01600	ENTH/ANTH/VHS superfamily protein [Corchorus capsularis]	-	-	-	-	GO:0030117//membrane coat;GO:0030135//coated vesicle	GO:0005515//protein binding;GO:0016628//oxidoreductase activity, acting on the CH-CH group of donors, NAD or NADP as acceptor;GO:0035091//phosphatidylinositol binding	GO:0006464//cellular protein modification process;GO:0006605//protein targeting;GO:0006901//vesicle coating
MSTRG.28383	IPK1	Inositol-pentakisphosphate 2-kinase [Hordeum vulgare]	Metabolism;Environmental Information Processing;Metabolism	Global and overview maps;Signal transduction;Carbohydrate metabolism	ko01100//Metabolic pathways;ko04070//Phosphatidylinositol signaling system;ko00562//Inositol phosphate metabolism	K10572;K10572;K10572	-	GO:0016301//kinase activity	GO:0006796//phosphate-containing compound metabolic process
MSTRG.28385	--	-	-	-	-	-	-	-	-
MSTRG.284	--	PGR5-like protein 1A, chloroplastic [Hordeum vulgare]	-	-	-	-	GO:0009536//plastid	-	GO:0015979//photosynthesis;GO:0044238//primary metabolic process;GO:0044260//cellular macromolecule metabolic process;GO:0071840//cellular component organization or biogenesis
MSTRG.28401	--	chitin elicitor-binding protein [Panicum miliaceum]	-	-	-	-	-	-	-
MSTRG.28414	--	-	-	-	-	-	-	-	-
MSTRG.28417	--	-	-	-	-	-	-	-	-
MSTRG.28421	FLXL3	protein FLX-like 1 [Hordeum vulgare]	-	-	-	-	-	GO:0016740//transferase activity	-
MSTRG.28422	--	protein FLX-like 1 [Hordeum vulgare]	-	-	-	-	-	-	-
MSTRG.28473	--	myosin-2 heavy chain, non muscle-like [Hordeum vulgare]	-	-	-	-	-	-	-
MSTRG.28482	--	Os02g0825301 [Oryza sativa Japonica Group]	-	-	-	-	-	-	-
MSTRG.28487	--	Os02g0826675 [Oryza sativa Japonica Group]	-	-	-	-	-	-	-
MSTRG.2850	Os05g0497500	zinc finger CCCH domain-containing protein 36 [Hordeum vulgare]	-	-	-	-	GO:0043231//intracellular membrane-bounded organelle	GO:0005488//binding	GO:0007275//multicellular organism development;GO:0010048//vernalization response
MSTRG.2851	--	RecName: Full=High molecular mass early light-inducible protein HV58, chloroplastic; Short=ELIP; Flags: Precursor [Hordeum vulgare]	-	-	-	-	-	-	-
MSTRG.28514	SIRP1	probable E3 ubiquitin-protein ligase HIP1 isoform X1 [Aegilops tauschii subsp. tauschii] [Aegilops tauschii]	-	-	-	-	-	-	-
MSTRG.28515	--	-	-	-	-	-	-	-	-
MSTRG.28519	--	-	-	-	-	-	-	-	-
[truncated: 1,589 more rows]
