# Supplementary material for: Comparative Analysis of Hulless Barley Transcriptomes to Regulatory Effects of Phosphorous Deficiency
Source: Life (Basel). 2024 Jul 19;14(7):904. doi: 10.3390/life14070904 (PMC11278117; doi:10.3390/life14070904)
Supplement: Supplementary file 1 [file life-14-00904-s001.zip › Table S5.xlsx]

## Sheet: 2 times DEGs in WL-vs-ZL
id	ZL1_fpkm	ZL2_fpkm	ZL3_fpkm	WL1_fpkm	WL2_fpkm	WL3_fpkm	ZL_mean	WL_mean	log2(fc)
MSTRG.1112	3.26	2.8	2.21	0	0	0	2.75667	0.001	-11.4287
HORVU3Hr1G000590	2.11	1.47	2.6	0	0	0	2.06	0.001	-11.0084
HORVU3Hr1G049450	2.08	2.02	0.65	0	0	0	1.58333	0.001	-10.6287
HORVU1Hr1G022190	1.59	1.11	1.03	0	0	0	1.24333	0.001	-10.28
HORVU2Hr1G110870	1.11	1.22	1.23	0	0	0	1.18667	0.001	-10.2127
HORVU4Hr1G087970	1	0.99	1.53	0	0	0	1.17333	0.001	-10.1964
MSTRG.7023	1.09	1.18	0.99	0	0	0	1.08667	0.001	-10.0857
HORVU5Hr1G103880	0.95	0.78	1.21	0	0	0	0.98	0.001	-9.93664
HORVU2Hr1G123850	1.53	0.76	0.61	0	0	0	0.966667	0.001	-9.91687
MSTRG.18091	1.5	0.66	0.6	0	0	0	0.92	0.001	-9.84549
HORVU5Hr1G099390	1.21	0.96	0.51	0	0	0	0.893333	0.001	-9.80305
MSTRG.5801	0.51	0.77	0.62	0	0	0	0.633333	0.001	-9.30682
HORVU2Hr1G036690	0.73	0.73	0.3	0	0	0	0.586667	0.001	-9.1964
HORVU1Hr1G009490	0.64	0.44	0.63	0	0	0	0.57	0.001	-9.15482
HORVU4Hr1G070120	0.27	0.85	0.23	0	0	0	0.45	0.001	-8.81378
HORVU7Hr1G115880	0.57	0.44	0.29	0	0	0	0.433333	0.001	-8.75933
HORVU2Hr1G017440	0.46	0.46	0.17	0	0	0	0.363333	0.001	-8.50515
HORVU3Hr1G031020	0.54	0.17	0.23	0	0	0	0.313333	0.001	-8.29155
HORVU7Hr1G002740	0.43	0.21	0.21	0	0	0	0.283333	0.001	-8.14636
HORVU2Hr1G082480	0.15	0.39	0.24	0	0	0	0.26	0.001	-8.02237
HORVU3Hr1G004480	0.18	0.28	0.22	0	0	0	0.226667	0.001	-7.82443
HORVU2Hr1G123590	0.15	0.35	0.13	0	0	0	0.21	0.001	-7.71425
MSTRG.32644	3.76	2.17	2.77	0	0.14	0	2.9	0.0466667	-5.95752
HORVU2Hr1G113160	2.22	3.35	1.73	0.13	0	0	2.43333	0.0433333	-5.81131
HORVU0Hr1G017690	5.53	5.61	4.7	0.26	0.03	0.08	5.28	0.123333	-5.4199
HORVU7Hr1G104830	0.47	0.88	0.81	0	0.08	0	0.72	0.0266667	-4.75489
HORVU2Hr1G034840	1.06	1.88	1.95	0.15	0	0.07	1.63	0.0733333	-4.47426
HORVU3Hr1G108670	160	161.46	157.81	14.61	3	4.06	159.757	7.22333	-4.46707
HORVU7Hr1G068560	0.59	0.52	0.51	0.01	0.02	0.05	0.54	0.0266667	-4.33985
HORVU1Hr1G000440	9.78	14.31	10.12	0.95	0.27	0.55	11.4033	0.59	-4.2726
MSTRG.19174	1.49	2.12	1.41	0.06	0.14	0.06	1.67333	0.0866667	-4.2711
HORVU1Hr1G081410	79.58	77	78.48	8.89	3.98	1.66	78.3533	4.84333	-4.01592
HORVU5Hr1G106640	1.92	0.96	1.45	0.09	0.18	0	1.44333	0.09	-4.00334
HORVU7Hr1G090410	14.21	14.12	14.48	1.02	0.73	0.92	14.27	0.89	-4.00304
HORVU4Hr1G052140	0.76	0.64	0.65	0	0.13	0	0.683333	0.0433333	-3.97904
HORVU4Hr1G072260	2.72	2.36	3.19	0.29	0.25	0	2.75667	0.18	-3.93686
HORVU6Hr1G055000	0.59	1.41	0.89	0	0.19	0	0.963333	0.0633333	-3.927
MSTRG.34648	1.54	1.72	1.63	0	0	0.33	1.63	0.11	-3.8893
HORVU5Hr1G115240	1.36	1.63	0.71	0.31	0	0	1.23333	0.103333	-3.57719
HORVU1Hr1G092680	0.98	1	0.85	0.17	0	0.08	0.943333	0.0833333	-3.5008
HORVU7Hr1G010850	0.81	0.59	0.74	0.14	0.05	0	0.713333	0.0633333	-3.49354
HORVU1Hr1G093670	2.35	1.82	1.44	0	0.18	0.33	1.87	0.17	-3.45943
HORVU2Hr1G119500	1.14	1.88	1.32	0.3	0.1	0	1.44667	0.133333	-3.43962
HORVU1Hr1G093660	18.78	21.08	21.28	2.76	1.73	1.32	20.38	1.93667	-3.39551
HORVU5Hr1G115900	1.42	0.73	0.89	0.11	0.19	0	1.01333	0.1	-3.34104
HORVU2Hr1G108400	1.68	0.81	1.26	0.16	0.11	0.12	1.25	0.13	-3.26534
MSTRG.10857	8.9	8.23	8.45	1.47	0.64	0.66	8.52667	0.923333	-3.20706
HORVU3Hr1G011850	0.49	0.81	0.44	0.09	0.1	0	0.58	0.0633333	-3.19502
HORVU4Hr1G083400	5.74	6.4	7.04	1.1	0.52	0.48	6.39333	0.7	-3.19114
HORVU3Hr1G108680	317.02	314.39	318.07	60.47	24.53	23.21	316.493	36.07	-3.1333
HORVU3Hr1G098340	2.09	3.72	2.89	0.22	0.49	0.3	2.9	0.336667	-3.10666
HORVU6Hr1G012090	13.84	13.98	13.36	2.82	1.37	0.61	13.7267	1.6	-3.10084
MSTRG.15318	7.83	7.46	8.07	1.86	0.76	0.18	7.78667	0.933333	-3.06054
HORVU6Hr1G081270	0.45	0.66	0.47	0	0.09	0.1	0.526667	0.0633333	-3.05585
HORVU1Hr1G093780	36.14	32.35	31.53	7.08	2.09	3.57	33.34	4.24667	-2.97285
HORVU2Hr1G016300	2.26	1.69	1.02	0.49	0.28	0	1.65667	0.256667	-2.69032
HORVU1Hr1G029220	1.71	0.93	0.84	0.25	0.29	0	1.16	0.18	-2.68806
HORVU4Hr1G071300	10.54	9.33	8.17	2.41	1.84	0.13	9.34667	1.46	-2.67848
HORVU3Hr1G032370	0.68	0.62	1.38	0.05	0.12	0.25	0.893333	0.14	-2.67377
MSTRG.19348	16.96	20.4	18.68	3.72	1.78	3.48	18.68	2.99333	-2.64167
HORVU1Hr1G004150	8.51	9.44	10.37	3.65	0.66	0.34	9.44	1.55	-2.60652
HORVU3Hr1G077790	1.02	1.18	1.01	0.39	0.14	0	1.07	0.176667	-2.59851
HORVU1Hr1G076120	72.24	83.37	85.15	9.81	20.48	11.35	80.2533	13.88	-2.53155
HORVU1Hr1G092310	1.95	2.25	2.27	0.87	0.18	0.07	2.15667	0.373333	-2.53027
HORVU2Hr1G115960	175.75	178.93	186.1	30.48	33.15	30.25	180.26	31.2933	-2.52615
HORVU1Hr1G010120	2.16	1.88	1.98	0.78	0.15	0.15	2.00667	0.36	-2.47873
HORVU4Hr1G087250	1.74	2.03	1.41	0.21	0.12	0.6	1.72667	0.31	-2.47765
HORVU3Hr1G058220	29.72	25.84	23.88	4.61	2.93	6.85	26.48	4.79667	-2.4648
HORVU2Hr1G013450	20.97	20.49	21.13	2.51	7.02	2.45	20.8633	3.99333	-2.3853
HORVU4Hr1G087580	19.73	25.31	23.64	4.01	6.41	3.18	22.8933	4.53333	-2.33628
HORVU3Hr1G111600	12.19	14.34	10.95	4.98	1.58	0.9	12.4933	2.48667	-2.32887
HORVU3Hr1G078390	28.06	31.96	27.05	4.3	8.98	4.29	29.0233	5.85667	-2.30906
HORVU6Hr1G009180	2.17	4.88	6.14	0.78	0.96	0.95	4.39667	0.896667	-2.29377
HORVU7Hr1G050510	1.6	2.05	2.94	0.44	0.31	0.6	2.19667	0.45	-2.28732
HORVU7Hr1G017640	13.8	13.46	11.37	5.02	2.16	0.9	12.8767	2.69333	-2.25729
HORVU5Hr1G057740	1.46	1.35	1.33	0.49	0.13	0.25	1.38	0.29	-2.25054
HORVU3Hr1G110330	78.55	81.34	86.46	22.95	16.52	12.31	82.1167	17.26	-2.25024
HORVU0Hr1G036360	15.75	9.67	3.92	2.6	0.27	3.44	9.78	2.10333	-2.21716
HORVU7Hr1G107670	1.89	1.26	1.21	0.55	0.2	0.19	1.45333	0.313333	-2.2136
HORVU7Hr1G008390	2.42	2.72	2.27	0.7	0.38	0.55	2.47	0.543333	-2.1846
HORVU2Hr1G003470	23.43	24.47	25.19	4.13	4.68	7.52	24.3633	5.44333	-2.16215
HORVU2Hr1G079180	32.27	29.88	23.35	10.13	4.28	4.7	28.5	6.37	-2.1616
HORVU3Hr1G037170	2.34	1.52	2.02	0.67	0.44	0.23	1.96	0.446667	-2.13358
HORVU3Hr1G082460	33.34	34.51	34.93	7.61	10.58	5.3	34.26	7.83	-2.12944
HORVU2Hr1G042370	21.82	20.93	19.6	9.08	2.76	2.78	20.7833	4.87333	-2.09245
HORVU2Hr1G122580	1.31	1.13	1.69	0.32	0.45	0.22	1.37667	0.33	-2.06064
HORVU6Hr1G077960	3.11	3.28	2.65	1.15	0.55	0.47	3.01333	0.723333	-2.05863
HORVU1Hr1G000450	3.22	4.66	4.37	1.7	0.73	0.52	4.08333	0.983333	-2.05399
HORVU4Hr1G009380	54.76	64.28	58.24	10.22	24.93	8.29	59.0933	14.48	-2.02893
MSTRG.35718	0.94	1.9	2.17	0.5	0.31	0.42	1.67	0.41	-2.02615
HORVU1Hr1G047000	4.95	4	5.02	0.94	1.83	0.71	4.65667	1.16	-2.00517
HORVU7Hr1G072670	16.01	17.53	16.53	5.56	4.04	3.06	16.69	4.22	-1.98367
HORVU2Hr1G046550	17.29	19.66	14.99	4.61	4.91	4.53	17.3133	4.68333	-1.88628
HORVU5Hr1G066250	9.43	9.48	9.96	4.61	1.89	1.36	9.62333	2.62	-1.87697
HORVU3Hr1G085480	3.21	3.54	3.52	1.49	0.32	1	3.42333	0.936667	-1.86979
HORVU3Hr1G059130	394.37	386.06	379.89	104.59	152.71	61.7	386.773	106.333	-1.86289
HORVU1Hr1G063740	1.1	0.79	1.17	0.13	0.74	0	1.02	0.29	-1.81444
HORVU3Hr1G092520	228.84	253.58	236.02	101.05	55.62	51.53	239.48	69.4	-1.7869
MSTRG.10425	5.07	4.76	3.63	1.66	1.07	1.26	4.48667	1.33	-1.75422
HORVU1Hr1G000350	8.41	7.85	8.66	4.29	1.9	1.22	8.30667	2.47	-1.74976
HORVU3Hr1G068750	1.05	0.53	0.37	0.45	0.04	0.09	0.65	0.193333	-1.74935
HORVU2Hr1G120850	4.28	3.77	4.43	1.46	1.48	0.78	4.16	1.24	-1.74624
HORVU5Hr1G001180	322.64	333.17	349.91	144.36	85.13	71.13	335.24	100.207	-1.74222
HORVU6Hr1G077930	1.46	2.57	1.95	0.91	0.61	0.27	1.99333	0.596667	-1.74019
HORVU1Hr1G065150	27.21	24.41	27.09	12.71	7.48	3.66	26.2367	7.95	-1.72256
HORVU5Hr1G033980	2.89	2.97	3.57	1.48	0.74	0.64	3.14333	0.953333	-1.72124
HORVU5Hr1G087250	1.77	2.71	2.13	0.41	0.9	0.73	2.20333	0.68	-1.69608
HORVU4Hr1G087230	361.25	367.91	370.56	171.59	63.53	105.23	366.573	113.45	-1.69205
HORVU5Hr1G077120	2.07	1.67	1.87	0.93	0.54	0.28	1.87	0.583333	-1.68065
HORVU4Hr1G056500	2.24	2.37	2.2	0.99	0.92	0.22	2.27	0.71	-1.6768
MSTRG.21059	2.77	1.81	2.13	0.74	0.75	0.71	2.23667	0.733333	-1.60881
HORVU5Hr1G111480	4.21	3.47	3.65	1.22	1.4	1.13	3.77667	1.25	-1.59519
HORVU5Hr1G063960	4.17	5.49	3.71	1.66	1.28	1.5	4.45667	1.48	-1.59037
HORVU3Hr1G085930	1.52	1.44	1.29	0.54	0.45	0.43	1.41667	0.473333	-1.58157
MSTRG.3168	5.44	6.54	7.81	2.47	2.21	1.96	6.59667	2.21333	-1.57552
HORVU7Hr1G010690	833.61	867.36	899.13	293.15	292.07	289.24	866.7	291.487	-1.5721
HORVU3Hr1G011560	13.94	20.18	19.04	6.01	5.45	6.48	17.72	5.98	-1.56716
HORVU1Hr1G090780	12.12	10.42	12.68	5.68	2.83	3.46	11.74	3.99	-1.55697
HORVU3Hr1G082580	46.61	51.34	55.78	20.73	22.17	9.47	51.2433	17.4567	-1.55359
HORVU4Hr1G018180	58.42	60.13	60.85	5.77	28.55	28.73	59.8	21.0167	-1.50861
MSTRG.22627	13.4	18.51	15.67	4.11	5.16	7.54	15.86	5.60333	-1.50104
HORVU1Hr1G093460	6.4	6.63	13.69	5.02	2.06	2.38	8.90667	3.15333	-1.49801
HORVU7Hr1G028710	15.51	16.95	17.12	11.98	3.09	2.55	16.5267	5.87333	-1.49254
HORVU2Hr1G006830	17.58	21.18	18.78	2.69	12.53	5.67	19.18	6.96333	-1.46175
HORVU6Hr1G077860	4.39	3.72	4.27	2.01	1.16	1.33	4.12667	1.5	-1.46001
HORVU6Hr1G092010	3.43	3.3	2.76	1.23	1.58	0.76	3.16333	1.19	-1.41048
HORVU3Hr1G064080	124.78	123.48	122.35	43.28	61.84	34.76	123.537	46.6267	-1.40571
HORVU7Hr1G119060	85.89	93.18	101.14	19.8	51.57	34.63	93.4033	35.3333	-1.40244
MSTRG.26123	2.29	2.22	1.56	0.98	0.64	0.68	2.02333	0.766667	-1.40006
MSTRG.34828	39.75	36.86	37.93	12.32	19.16	12.21	38.18	14.5633	-1.39048
HORVU3Hr1G026920	393.34	416.06	420.27	112.78	143.57	216.71	409.89	157.687	-1.37818
HORVU5Hr1G005180	91.15	94.47	96.65	50.94	36.59	21.23	94.09	36.2533	-1.37593
HORVU1Hr1G016080	7.08	7.52	8.39	3.51	3.26	2.15	7.66333	2.97333	-1.36589
HORVU1Hr1G028200	6.3	6.47	4.63	3.24	1.98	1.67	5.8	2.29667	-1.33651
HORVU4Hr1G002350	19.31	17.42	17.26	9.47	3.18	8.98	17.9967	7.21	-1.31966
HORVU7Hr1G047910	26.22	25.7	27.03	9.4	14.36	7.96	26.3167	10.5733	-1.31555
MSTRG.23571	11.6	16.29	13.44	5.47	3.76	7.41	13.7767	5.54667	-1.31253
HORVU0Hr1G018830	2.55	2.62	1.83	1.11	0.88	0.85	2.33333	0.946667	-1.30146
HORVU5Hr1G010950	17.48	18.87	16.52	10.55	7.71	3.21	17.6233	7.15667	-1.30013
HORVU3Hr1G065390	2.39	1.37	1.47	0.77	0.89	0.47	1.74333	0.71	-1.29596
HORVU4Hr1G085050	776.85	787.67	835.55	291.78	314.22	372.87	800.023	326.29	-1.29389
HORVU6Hr1G068720	142.35	135.58	142.14	60.35	58.01	53.57	140.023	57.31	-1.28881
HORVU2Hr1G118010	4.6	4.61	4.28	2.92	1.86	0.79	4.49667	1.85667	-1.27614
HORVU4Hr1G018150	147.21	156.06	151.48	40.37	70.35	78.56	151.583	63.0933	-1.26455
HORVU5Hr1G028290	8.05	5.18	7.49	3.4	1.82	3.54	6.90667	2.92	-1.24202
HORVU6Hr1G010290	17.81	17.56	18.38	9.27	6.27	7.28	17.9167	7.60667	-1.23597
HORVU6Hr1G087420	12.57	10.82	11.74	6.12	3.1	5.74	11.71	4.98667	-1.23159
HORVU3Hr1G117600	25.13	24.97	24.38	13.86	5.34	12.86	24.8267	10.6867	-1.21608
HORVU5Hr1G123970	10.84	12.1	11.2	2.91	7.26	4.59	11.38	4.92	-1.20977
HORVU4Hr1G056740	12.62	14.4	17.68	9.06	5.53	4.77	14.9	6.45333	-1.2072
HORVU5Hr1G106850	6.36	6.25	5.95	3.84	3.3	0.91	6.18667	2.68333	-1.20514
HORVU3Hr1G079620	14.05	10.62	10.02	6.46	4.65	4.01	11.5633	5.04	-1.19806
HORVU5Hr1G061710	60.1	57.25	58.92	23.48	31.15	22.22	58.7567	25.6167	-1.19767
MSTRG.14062	6.54	5.63	4.55	2.64	2.71	1.97	5.57333	2.44	-1.19166
HORVU4Hr1G059340	5.1	6.13	4.54	2.43	2.28	2.2	5.25667	2.30333	-1.19043
HORVU5Hr1G071280	5.61	5.94	6.8	2.2	3.17	2.68	6.11667	2.68333	-1.18872
HORVU7Hr1G060130	435.93	433.88	417.87	126.95	284.5	154.07	429.227	188.507	-1.18712
HORVU1Hr1G017720	4.19	5.32	6.41	1.85	2.93	2.26	5.30667	2.34667	-1.17719
HORVU2Hr1G027680	12.7	12.22	10.23	5.65	5.27	4.7	11.7167	5.20667	-1.17013
HORVU7Hr1G020590	8.95	7.64	8.04	5.19	2.58	3.2	8.21	3.65667	-1.16685
HORVU2Hr1G002600	17.51	14.9	18.11	11.67	5.21	5.68	16.84	7.52	-1.16309
HORVU3Hr1G015640	14.94	14.98	16.25	8.99	6.95	4.79	15.39	6.91	-1.15524
HORVU5Hr1G010870	14.37	17.26	16.81	9.38	8.45	4.04	16.1467	7.29	-1.14725
HORVU3Hr1G088970	5.7	4.68	5.08	2.76	2.06	2.17	5.15333	2.33	-1.14518
HORVU7Hr1G006630	17.1	17.01	13.92	7.55	9.28	4.89	16.01	7.24	-1.14491
HORVU2Hr1G098390	35.56	46.85	35.51	22.22	18.58	12.86	39.3067	17.8867	-1.13589
HORVU7Hr1G079430	112.58	105.42	116.09	48.38	65.48	38.24	111.363	50.7	-1.13522
HORVU5Hr1G104390	14.81	18.99	11.87	6.83	7.48	6.53	15.2233	6.94667	-1.13189
HORVU2Hr1G045200	6.64	9.44	7.44	5.1	3.62	2.06	7.84	3.59333	-1.12553
MSTRG.15315	781.98	803.22	765.86	601.87	276.96	202.83	783.687	360.553	-1.12006
HORVU5Hr1G093270	3.29	3.55	2.46	1.64	1.46	1.18	3.1	1.42667	-1.11962
MSTRG.20197	10.36	9.27	9.46	4.62	3.47	5.37	9.69667	4.48667	-1.11184
HORVU5Hr1G050320	5.92	5.44	6.69	3.6	2.01	2.78	6.01667	2.79667	-1.10526
HORVU2Hr1G002260	9.68	6.4	6.15	3.09	3.49	3.77	7.41	3.45	-1.10288
HORVU2Hr1G015720	19.07	19.48	19.37	11.33	10.77	4.95	19.3067	9.01667	-1.09843
HORVU0Hr1G013800	4.89	6.78	7.17	2.93	2.88	3.04	6.28	2.95	-1.09005
HORVU5Hr1G057460	16.41	15.72	15.62	7.54	6.66	8.42	15.9167	7.54	-1.0779
HORVU3Hr1G108180	1.37	1.64	1.42	0.87	0.57	0.68	1.47667	0.706667	-1.06324
HORVU4Hr1G009360	4.76	5.15	4.36	2.89	2.52	1.42	4.75667	2.27667	-1.06303
HORVU3Hr1G026080	14.63	17.44	11.66	9.42	5.69	5.87	14.5767	6.99333	-1.05961
HORVU5Hr1G072470	28.56	24.02	21.58	11.97	11.22	12.4	24.72	11.8633	-1.05917
HORVU6Hr1G070740	5.81	7.81	6.92	3.88	2.54	3.47	6.84667	3.29667	-1.05439
HORVU4Hr1G083800	8.36	8.75	8.59	4.3	3.17	5	8.56667	4.15667	-1.04331
HORVU4Hr1G064790	10.43	9.05	10.25	4.86	5.36	4.22	9.91	4.81333	-1.04185
HORVU7Hr1G008720	6.08	5.51	5	3.15	2.46	2.49	5.53	2.7	-1.03432
HORVU6Hr1G026030	11.52	10.74	9.73	4.39	5.83	5.42	10.6633	5.21333	-1.03238
HORVU3Hr1G050080	537.62	543.93	528.93	225.75	304.22	258.83	536.827	262.933	-1.02976
HORVU5Hr1G095460	19.84	20.24	19.32	10.9	10.81	7.51	19.8	9.74	-1.02351
HORVU6Hr1G087960	3.48	3.9	3.32	1.91	1.58	1.8	3.56667	1.76333	-1.01627
MSTRG.10424	160.21	157.44	159.41	128.52	61.25	47.34	159.02	79.0367	-1.00861
HORVU3Hr1G070610	2.88	2.42	3.38	1.81	1	1.51	2.89333	1.44	-1.00666
HORVU6Hr1G065360	6.24	4.04	8	2.79	3.62	2.69	6.09333	3.03333	-1.00633
HORVU1Hr1G077860	7.24	7.55	6.86	4.43	2.97	3.4	7.21667	3.6	-1.00334
HORVU3Hr1G085770	0.54	0.59	1.05	1.83	1.33	1.21	0.726667	1.45667	1.00331
HORVU4Hr1G057170	13.89	16.41	15.98	32.96	27.63	32.21	15.4267	30.9333	1.00374
HORVU4Hr1G080460	4.5	3.13	4.31	7.41	6.7	10	3.98	8.03667	1.01383
MSTRG.19063	12.73	13.67	12.89	20	33.97	25.68	13.0967	26.55	1.01951
HORVU2Hr1G010630	911.02	1003.48	1034.18	1868.88	1858.77	2269.87	982.893	1999.17	1.0243
HORVU4Hr1G043650	104.55	89.31	86.07	185.34	169.11	215.69	93.31	190.047	1.02625
HORVU2Hr1G112230	7.78	6.24	6.39	15.19	15.83	10.63	6.80333	13.8833	1.02904
HORVU2Hr1G092810	1.5	1.71	1.3	3.5	2.59	3.14	1.50333	3.07667	1.0332
HORVU3Hr1G057680	0.43	0.5	0.65	0.89	0.93	1.44	0.526667	1.08667	1.04495
HORVU6Hr1G028660	1.29	1.21	1.48	3.11	2.33	2.8	1.32667	2.74667	1.04988
HORVU7Hr1G083550	20.9	19.82	22.26	40.76	41.85	47.85	20.9933	43.4867	1.05064
HORVU7Hr1G096970	6.17	5.81	6.33	11.98	11.6	14.44	6.10333	12.6733	1.05413
HORVU4Hr1G069100	9.35	8.47	8.97	26.99	17.12	11.57	8.93	18.56	1.05546
HORVU6Hr1G009360	49.18	51.86	51.51	67.95	114.56	134.91	50.85	105.807	1.05711
HORVU2Hr1G041770	1.09	2.55	1.18	1.99	4.7	3.36	1.60667	3.35	1.06009
HORVU1Hr1G072810	6.87	6.36	7.45	15.97	12.82	14.38	6.89333	14.39	1.06179
MSTRG.4766	8.64	7.67	7.55	11.91	17.14	20.79	7.95333	16.6133	1.06271
HORVU6Hr1G025460	4.61	5	5.85	19.37	6.56	6.73	5.15333	10.8867	1.07898
HORVU5Hr1G094270	3.57	4.24	3.99	5.49	9.61	9.89	3.93333	8.33	1.08256
HORVU4Hr1G087760	9.28	10.25	12	17.49	22.96	26.42	10.51	22.29	1.08463
HORVU3Hr1G027970	2.35	3.91	5.18	6.13	6.91	11.4	3.81333	8.14667	1.09516
HORVU2Hr1G095080	9.94	10.46	9.23	22.83	19.7	20.84	9.87667	21.1233	1.09674
HORVU1Hr1G051440	12.51	10.5	11.74	27.83	23.61	23.43	11.5833	24.9567	1.10737
HORVU6Hr1G018520	11.48	11.46	12.26	30.22	22.94	23.67	11.7333	25.61	1.12609
MSTRG.14686	10.29	6.46	4.9	12.42	14.68	20.25	7.21667	15.7833	1.129
HORVU6Hr1G048660	2.45	2.46	1.9	5.34	4.73	4.87	2.27	4.98	1.13345
HORVU7Hr1G026300	16.05	17.84	17.88	31.34	42.41	41.32	17.2567	38.3567	1.15232
HORVU3Hr1G038290	0.96	1.2	1.13	3.72	1.57	2.06	1.09667	2.45	1.15966
MSTRG.284	2.58	3.24	1.91	6.03	4.9	6.42	2.57667	5.78333	1.1664
HORVU2Hr1G010670	2316.66	2399.86	2448.16	5145.15	5168.22	5870.51	2388.23	5394.63	1.17558
HORVU6Hr1G011990	40.9	40.91	46.47	84.82	81.83	123.36	42.76	96.67	1.17681
HORVU6Hr1G063950	2.52	2	1.4	3.61	4.05	5.78	1.97333	4.48	1.18286
HORVU4Hr1G063010	1.82	2.07	2.64	3.66	6.17	5.09	2.17667	4.97333	1.19209
HORVU3Hr1G082280	32.52	34.42	35.47	74.71	78.94	82.06	34.1367	78.57	1.20266
HORVU7Hr1G070010	3.02	3.6	3.49	7.27	6.28	9.84	3.37	7.79667	1.21011
HORVU5Hr1G101820	6.78	6.85	6.9	10.39	15.33	21.83	6.84333	15.85	1.21171
HORVU3Hr1G075210	2.03	1.93	2.19	6.41	3.27	4.61	2.05	4.76333	1.21635
MSTRG.6701	5.01	4.62	5.07	10.21	10.5	13.93	4.9	11.5467	1.23662
HORVU4Hr1G083020	0.96	0.64	0.58	1.76	1.61	1.79	0.726667	1.72	1.24304
HORVU1Hr1G020690	28.18	29.52	29.68	70.01	59.29	79.52	29.1267	69.6067	1.25688
HORVU5Hr1G011090	1.25	1.37	1.38	3.04	2.77	3.88	1.33333	3.23	1.2765
HORVU2Hr1G003400	1.09	0.7	0.81	2.44	1.34	2.53	0.866667	2.10333	1.27913
HORVU3Hr1G069650	3.41	2.97	4	11.35	6.07	7.91	3.46	8.44333	1.28704
HORVU5Hr1G096390	12.71	12.25	10.87	50.08	15.81	21.59	11.9433	29.16	1.28779
HORVU4Hr1G054420	0.8	0.89	0.89	2.47	1.48	2.44	0.86	2.13	1.30844
HORVU3Hr1G090970	0.49	0.76	0.5	1.55	1.46	1.36	0.583333	1.45667	1.32028
HORVU6Hr1G016850	15.56	18.41	16.64	23.88	50.18	55.05	16.87	43.0367	1.35111
HORVU7Hr1G098110	0.65	0.69	0.45	1.86	0.99	1.72	0.596667	1.52333	1.35223
HORVU3Hr1G013380	2.71	3.25	3.66	12.35	5.58	6.88	3.20667	8.27	1.36681
HORVU1Hr1G087570	4.04	4.03	5.37	10.76	8.11	15.87	4.48	11.58	1.37006
HORVU7Hr1G020780	2.46	1.22	1.2	4.43	4.54	3.85	1.62667	4.27333	1.39344
HORVU2Hr1G119220	1.2	1.37	2.02	4.24	3.59	4.33	1.53	4.05333	1.40558
HORVU1Hr1G057640	10.29	9.93	9.65	20.49	29.69	29.3	9.95667	26.4933	1.41189
HORVU5Hr1G082160	1.89	1.2	1.01	2.72	2.57	5.65	1.36667	3.64667	1.41592
HORVU7Hr1G033430	0.57	0.66	0.4	1.88	1.53	1.04	0.543333	1.48333	1.44893
HORVU6Hr1G082710	7.42	6.14	8.7	19.1	20.69	21.22	7.42	20.3367	1.45459
HORVU0Hr1G002410	0.85	1.44	0.62	4.3	1.98	1.81	0.97	2.69667	1.47512
HORVU6Hr1G016890	39.93	41.01	35.16	52.66	107.73	165.1	38.7	108.497	1.48725
HORVU5Hr1G110440	2.76	2.62	2.47	6.82	7.17	8.07	2.61667	7.35333	1.49067
MSTRG.20627	0.68	0.69	0.67	2.29	2.25	1.29	0.68	1.94333	1.51493
HORVU1Hr1G028920	2.71	4.84	6.16	10.01	12.05	17.32	4.57	13.1267	1.52223
HORVU3Hr1G022260	1.74	1.62	1.7	7.67	4.65	2.22	1.68667	4.84667	1.52282
HORVU1Hr1G045590	187.73	182.97	184.94	370.87	569.66	700.07	185.213	546.867	1.562
HORVU4Hr1G001450	0.68	1.18	0.81	3.6	2.02	2.36	0.89	2.66	1.57955
HORVU4Hr1G079260	2.06	2.91	5.68	12.2	8.52	11.12	3.55	10.6133	1.57999
HORVU7Hr1G034450	0.86	0.27	0.58	1.75	2.34	1.17	0.57	1.75333	1.62107
HORVU5Hr1G010860	1.04	0.51	0.93	2.7	1.95	2.98	0.826667	2.54333	1.62134
HORVU1Hr1G087530	0.5	0.3	0.43	1.12	1.01	1.67	0.41	1.26667	1.62734
HORVU6Hr1G062820	0.29	0.33	0.58	1.49	0.82	1.43	0.4	1.24667	1.64
HORVU7Hr1G040380	27.41	26.05	28.86	51.42	80.35	126.38	27.44	86.05	1.64889
HORVU6Hr1G077770	4.59	4.34	3.86	21.84	11.01	7.94	4.26333	13.5967	1.6732
HORVU2Hr1G000480	0.29	0.35	0.43	0.85	1.25	1.32	0.356667	1.14	1.67639
HORVU1Hr1G052930	0.86	0.63	0.27	1.64	2.17	2.04	0.586667	1.95	1.73286
HORVU7Hr1G100230	49.46	50.8	58.51	240.77	95.23	194.79	52.9233	176.93	1.7412
HORVU7Hr1G086690	0.49	0.58	0.29	1.6	1.37	1.67	0.453333	1.54667	1.77052
HORVU0Hr1G030810	0.28	0.91	0.63	2.13	2.01	2.57	0.606667	2.23667	1.88237
HORVU2Hr1G113270	13.25	14.88	16.66	35.32	61.66	75.39	14.93	57.4567	1.94426
HORVU5Hr1G078960	26.12	28.72	27.92	107.78	76.94	136.05	27.5867	106.923	1.95453
HORVU4Hr1G033670	2.93	3.13	2.97	10.86	9.3	16.94	3.01	12.3667	2.03862
HORVU3Hr1G116770	0.34	0.57	0.37	1.86	0.81	2.73	0.426667	1.8	2.07682
HORVU4Hr1G063430	0.21	0.28	0.15	0.62	0.97	1.18	0.213333	0.923333	2.11374
HORVU5Hr1G110940	2.43	2.9	3.83	9.5	12.18	18.41	3.05333	13.3633	2.12982
HORVU6Hr1G055440	0.76	0.46	0.74	0.52	2.49	5.6	0.653333	2.87	2.13516
HORVU3Hr1G108660	1.02	0.71	0.93	0.57	2.85	8.51	0.886667	3.97667	2.1651
HORVU1Hr1G089570	0.31	0.62	0.26	2.19	2.3	1.02	0.396667	1.83667	2.21109
HORVU4Hr1G090820	0.47	0.44	0.46	1.62	1.25	3.5	0.456667	2.12333	2.21712
HORVU3Hr1G061130	0.44	0.36	0.41	2.61	1.72	1.41	0.403333	1.91333	2.24604
HORVU1Hr1G066030	0.72	0.44	1.85	5.44	6.25	2.59	1.00333	4.76	2.24616
HORVU7Hr1G007800	0.22	0.75	0.27	0.86	2.12	2.98	0.413333	1.98667	2.26497
HORVU7Hr1G098320	1.73	0.83	0.28	6.04	4.12	3.53	0.946667	4.56333	2.26916
HORVU2Hr1G124930	0.63	0.48	0.83	3.97	3.3	2.29	0.646667	3.18667	2.30095
HORVU2Hr1G104580	0.77	0.11	0.67	5.96	1.07	0.77	0.516667	2.6	2.33121
HORVU2Hr1G097150	0.17	0.77	0.4	1.11	2	3.65	0.446667	2.25333	2.33479
HORVU7Hr1G021660	0.25	0.24	0.38	2.97	1.33	0.52	0.29	1.60667	2.46995
HORVU6Hr1G076760	0.64	0.12	0.35	1.45	2.48	3.16	0.37	2.36333	2.67523
HORVU3Hr1G002980	6.83	7.71	6.92	63.41	18.72	55.19	7.15333	45.7733	2.67782
HORVU2Hr1G004710	0.29	0.17	0.11	1.67	0.32	1.77	0.19	1.25333	2.7217
HORVU5Hr1G117630	0.77	0.89	1.08	1.94	8.69	8.63	0.913333	6.42	2.81336
HORVU2Hr1G125110	0.9	0.27	0.2	1.34	4.21	4.1	0.456667	3.21667	2.81635
HORVU7Hr1G098280	1.89	1.39	1.94	19.67	8.25	9.35	1.74	12.4233	2.83589
MSTRG.28242	0.69	0.39	0.46	4.21	3.98	2.82	0.513333	3.67	2.83781
HORVU1Hr1G089500	0.06	0.33	0.26	1.17	1.76	1.72	0.216667	1.55	2.83872
HORVU2Hr1G108460	0.29	0.12	0.13	0.57	2.59	0.79	0.18	1.31667	2.87082
HORVU1Hr1G005920	0.38	0.29	0.73	5.18	0.79	4.56	0.466667	3.51	2.91101
HORVU1Hr1G070460	1.14	1.44	1.37	3.36	9.84	17.15	1.31667	10.1167	2.94177
HORVU2Hr1G099830	1.39	1.94	1.19	13.62	6.21	17.91	1.50667	12.58	3.0617
HORVU2Hr1G071480	0	0.23	0.31	0.9	1.27	2.38	0.18	1.51667	3.07484
HORVU2Hr1G035020	0.45	0.86	0	7.77	1.19	2.24	0.436667	3.73333	3.09586
HORVU5Hr1G125000	0.12	0.03	0.08	0.81	0.4	0.91	0.0766667	0.706667	3.20436
MSTRG.10510	0.45	0.67	0	4.98	1.5	5.13	0.373333	3.87	3.3738
HORVU7Hr1G098260	0.35	0.22	0.45	5.99	3.74	1.48	0.34	3.73667	3.45815
HORVU3Hr1G086200	0	0.15	0.04	0.91	0.27	1.19	0.0633333	0.79	3.64082
HORVU7Hr1G098330	1.01	0.39	0.52	15.53	7.16	4.91	0.64	9.2	3.84549
HORVU1Hr1G089460	0.42	0	0	2.64	1.95	2.28	0.14	2.29	4.03185
HORVU1Hr1G089470	0	0.22	0	1	2.03	1.1	0.0733333	1.37667	4.23057
MSTRG.19126	2.54	2.22	1.7	46.75	24.56	56.96	2.15333	42.7567	4.31151
HORVU4Hr1G028720	0.06	0.11	0	1.04	1.27	1.42	0.0566667	1.24333	4.45557
HORVU5Hr1G048100	1.14	0.8	1.31	60.1	0.52	19.18	1.08333	26.6	4.61788
AGP50751	0.27	0	0	1.17	2.33	3.63	0.09	2.37667	4.72287
HORVU2Hr1G099820	0	0	0.32	2.29	2.04	4.94	0.106667	3.09	4.85643
HORVU1Hr1G089490	0.12	0.06	0.06	1.68	3.05	2.3	0.08	2.34333	4.87242
HORVU7Hr1G032740	0	0	0.06	0.18	1.34	0.64	0.02	0.72	5.16993
MSTRG.33383	0.69	0.31	0.1	24.65	4.98	13.47	0.366667	14.3667	5.29211
MSTRG.3577	0.02	0	0	0.06	0.28	2.21	0.00666667	0.85	6.99435
HORVU1Hr1G063780	0	0	0	0.14	0.6	0.25	0.001	0.33	8.36632
HORVU0Hr1G004960	0.01	0	0	1.42	0.54	1.55	0.00333333	1.17	8.45533
HORVU0Hr1G038980	0	0	0	0.06	0.61	0.42	0.001	0.363333	8.50515
HORVU2Hr1G081920	0	0	0	0.58	0.72	0.24	0.001	0.513333	9.00375
HORVU7Hr1G098440	0	0	0	1.95	0.48	0.15	0.001	0.86	9.74819
MSTRG.33842	0	0	0	0.06	0.51	3.17	0.001	1.24667	10.2839
MSTRG.11405	0	0	0	1.96	2.08	0.29	0.001	1.44333	10.4952
HORVU5Hr1G123300	0	0	0	4.56	0.34	0.28	0.001	1.72667	10.7538

## Sheet: 2 times DEGs in WG-vs-ZG
id	ZG1_fpkm	ZG2_fpkm	ZG3_fpkm	WG1_fpkm	WG2_fpkm	WG3_fpkm	ZG_mean	WG_mean	log2(fc)
HORVU4Hr1G089750	490.61	592.87	475.03	204.39	194.24	192.73	519.503	197.12	-1.39806
MSTRG.35656	290.95	356.47	279.16	84.24	82.19	110.7	308.86	92.3767	-1.74135
HORVU2Hr1G089020	13.78	11.33	11.58	30.59	31.62	33.48	12.23	31.8967	1.38298
HORVU5Hr1G114000	9.9	10.8	3.28	66.34	71.31	39.59	7.99333	59.08	2.8858
HORVU4Hr1G087390	1606.63	1885.87	1605.46	768.81	661.39	649.34	1699.32	693.18	-1.29366
HORVU4Hr1G090080	92.27	101.32	88.09	29.55	21.15	17.21	93.8933	22.6367	-2.05236
HORVU4Hr1G089870	487.83	593.47	471.41	208.76	173.33	193.33	517.57	191.807	-1.4321
HORVU3Hr1G050080	28.96	41.73	29.23	6.89	7.66	8.01	33.3067	7.52	-2.14701
HORVU2Hr1G108400	199.45	226.83	173.71	64.81	56.77	79.14	199.997	66.9067	-1.57975
HORVU7Hr1G089910	1.99	2.15	1.67	11.13	12.94	15.18	1.93667	13.0833	2.75608
HORVU5Hr1G074980	29.99	26.08	39.26	100.96	89.61	114.83	31.7767	101.8	1.6797
HORVU6Hr1G090040	1139.57	1528.84	1121.07	516.31	458.67	459.69	1263.16	478.223	-1.40128
HORVU2Hr1G031400	0.36	0.28	0.06	6.67	11.78	23.4	0.233333	13.95	5.90173
HORVU3Hr1G086500	6.06	6.48	6.15	0.74	0.45	1.1	6.23	0.763333	-3.02885
HORVU5Hr1G067880	538.66	609.68	434.61	224.43	186.53	200.18	527.65	203.713	-1.37304
HORVU3Hr1G022770	157.73	197.47	156.06	76.93	68.91	68.24	170.42	71.36	-1.25591
HORVU3Hr1G079900	22.25	20.31	21.52	46.91	61.49	61.42	21.36	56.6067	1.40606
HORVU6Hr1G032290	409.14	477.38	357.97	173.27	127.76	165.33	414.83	155.453	-1.41604
HORVU6Hr1G080260	3.94	5.29	3.88	21.17	21.8	14.99	4.37	19.32	2.14439
HORVU5Hr1G046880	27.59	26.94	24.7	58	60.8	53.49	26.41	57.43	1.12072
HORVU7Hr1G086250	7.32	9.67	9.09	38.73	34.26	28.71	8.69333	33.9	1.9633
HORVU2Hr1G092190	26.42	21.44	25.24	6.44	6.04	9.8	24.3667	7.42667	-1.71412
HORVU4Hr1G053790	1338.08	1804.67	1271.68	643.96	592	590.36	1471.48	608.773	-1.27329
HORVU2Hr1G105190	1.6	1.77	1.49	8.58	8.64	6.25	1.62	7.82333	2.27179
HORVU5Hr1G117080	23.29	25.49	20.6	54.45	58.21	80.71	23.1267	64.4567	1.47877
HORVU0Hr1G021640	94.54	94.03	94.64	326	372.04	196.7	94.4033	298.247	1.6596
HORVU5Hr1G012290	28.18	26.23	25.35	74.33	79.59	59.59	26.5867	71.17	1.42057
HORVU6Hr1G028790	11.8	10.74	13.08	30.28	28.7	34.97	11.8733	31.3167	1.39921
HORVU7Hr1G051730	3.31	4.45	2.11	0.15	0.09	0.11	3.29	0.116667	-4.81762
HORVU4Hr1G060940	236.62	260.54	197.9	97.02	87.23	118.04	231.687	100.763	-1.2012
HORVU1Hr1G035720	9.76	11.41	10.29	4.54	3.78	5.11	10.4867	4.47667	-1.22806
HORVU2Hr1G122370	164.09	203.29	154.88	69.52	68.07	85.28	174.087	74.29	-1.22857
HORVU5Hr1G051160	0.5	0.47	0.75	3.92	4.4	4.58	0.573333	4.3	2.90689
HORVU4Hr1G089090	6.38	7.3	6.72	1.79	1.89	1.83	6.8	1.83667	-1.88844
HORVU0Hr1G011480	0.17	0.02	0	4.04	5.99	2.26	0.0633333	4.09667	6.01534
HORVU5Hr1G096000	168.55	200.16	185.39	43.95	39.86	81.16	184.7	54.99	-1.74794
HORVU1Hr1G073900	1.33	0.6	1.51	10.04	7.44	9.42	1.14667	8.96667	2.96713
HORVU4Hr1G064070	1.95	1.57	2.25	8.01	7.9	11.09	1.92333	9	2.22632
HORVU3Hr1G108680	253.2	286.95	275.66	110.36	118.54	147.8	271.937	125.567	-1.11482
HORVU5Hr1G077700	4.14	5.87	6.01	15.79	18.89	30.51	5.34	21.73	2.02478
HORVU1Hr1G072210	86.44	94.57	56.48	2.14	3.34	6.87	79.1633	4.11667	-4.26528
HORVU0Hr1G007360	15.41	17.44	19.2	7.12	8.06	6.98	17.35	7.38667	-1.23194
HORVU3Hr1G049640	11.16	9.31	10.97	24.8	30.42	25.17	10.48	26.7967	1.35441
HORVU1Hr1G088620	5.55	6.53	2.63	20.03	27.92	24.65	4.90333	24.2	2.30317
HORVU3Hr1G117550	59.38	60.02	51.01	133.84	114.79	107.91	56.8033	118.847	1.06505
HORVU3Hr1G022260	17.34	18.22	16.61	37.77	31.74	38.23	17.39	35.9133	1.04626
HORVU3Hr1G035470	89.62	101.09	79.84	251.04	256.97	173.73	90.1833	227.247	1.33333
HORVU2Hr1G099890	8.93	9.04	8.73	20.5	22.97	22.74	8.9	22.07	1.31021
HORVU4Hr1G054770	9.43	8.82	9.43	24.34	20.28	35.02	9.22667	26.5467	1.52465
HORVU7Hr1G005270	22.86	22.11	22.39	45.66	40.25	53.25	22.4533	46.3867	1.04678
HORVU6Hr1G082360	6.12	7.55	3.78	0.14	0.13	0.38	5.81667	0.216667	-4.74664
HORVU0Hr1G017010	85.68	64.72	76.44	26.56	18.45	32.9	75.6133	25.97	-1.54179
HORVU1Hr1G070450	10.01	8.61	11.07	20.44	28.83	25.48	9.89667	24.9167	1.3321
HORVU5Hr1G021390	6.79	5.54	2.71	19.16	26.62	40.05	5.01333	28.61	2.51268
HORVU1Hr1G017700	43.18	50.11	40.2	114.09	87.87	103.17	44.4967	101.71	1.19269
HORVU3Hr1G087050	32.69	28.56	26.3	71.93	66.4	54.03	29.1833	64.12	1.13563
HORVU5Hr1G059280	0.52	0.54	0.19	3.87	3.14	2.89	0.416667	3.3	2.9855
HORVU2Hr1G067750	10.8	10.65	8.25	1.52	1.08	3.35	9.9	1.98333	-2.3195
HORVU6Hr1G077610	0.42	0.54	0.58	2.61	3.33	3.88	0.513333	3.27333	2.67279
HORVU3Hr1G117580	32.76	37.5	30.19	78.84	70.31	64.6	33.4833	71.25	1.08945
HORVU2Hr1G066100	2.42	1.47	1.8	8.94	5.76	9.17	1.89667	7.95667	2.0687
HORVU4Hr1G090130	294.1	329.37	323.48	135.45	136.27	188.49	315.65	153.403	-1.041
HORVU3Hr1G020390	9.15	7.08	6.96	1.41	1.79	1.82	7.73	1.67333	-2.20774
HORVU2Hr1G019400	1.67	3.31	2.14	12.33	21.87	8.43	2.37333	14.21	2.58192
HORVU5Hr1G020400	4.44	4.99	5.92	11.97	12.34	16.32	5.11667	13.5433	1.40431
HORVU2Hr1G005170	4.56	5.4	2.37	0	0.06	0	4.11	0.02	-7.68299
HORVU5Hr1G072700	0.81	2.05	0.59	8.07	16.6	11.01	1.15	11.8933	3.37045
HORVU2Hr1G066480	146.05	174.96	118.37	74.07	65.44	61.65	146.46	67.0533	-1.12713
HORVU5Hr1G094380	15.54	16.41	12.62	3.51	1.79	4.25	14.8567	3.18333	-2.2225
HORVU3Hr1G083560	59.9	59.51	60.64	121.9	146.68	101.59	60.0167	123.39	1.03979
MSTRG.34371	19.97	19.56	19.26	10.3	9.75	7.43	19.5967	9.16	-1.09719
HORVU1Hr1G092640	0.85	0.62	0.9	6.68	4.35	3.3	0.79	4.77667	2.59608
HORVU4Hr1G021000	17.52	15.69	17.88	46.61	49.61	32.01	17.03	42.7433	1.32762
HORVU5Hr1G094300	423.54	538.82	332.57	153.71	153.18	217	431.643	174.63	-1.30554
HORVU5Hr1G026730	304.34	315.83	287.33	145.5	114.5	179.14	302.5	146.38	-1.04722
HORVU4Hr1G053850	80.95	79.07	50.51	28.31	20.4	24.22	70.1767	24.31	-1.52944
HORVU1Hr1G088060	0.3	0.51	0.53	3.68	3.15	2.49	0.446667	3.10667	2.7981
HORVU7Hr1G043800	3.62	6.01	5.65	14.4	14.46	14.42	5.09333	14.4267	1.50206
MSTRG.33693	9.84	11.52	8.98	4.1	3.81	3.19	10.1133	3.7	-1.45066
HORVU5Hr1G085800	12.67	10.83	12.77	35.12	23.62	31.93	12.09	30.2233	1.32185
HORVU7Hr1G113370	1.64	2.44	3.17	8.24	7.76	8.39	2.41667	8.13	1.75024
MSTRG.33832	0.8	0.72	0.73	2.78	3.01	2.14	0.75	2.64333	1.8174
HORVU1Hr1G082250	9.82	13.44	9.43	51.61	142.28	71.4	10.8967	88.43	3.02065
HORVU2Hr1G011970	7.91	4.1	5.89	20.15	20.56	16.33	5.96667	19.0133	1.67201
HORVU2Hr1G027470	7.85	5.41	7.03	22.09	19.7	14.55	6.76333	18.78	1.47339
HORVU3Hr1G076060	8.61	8.7	7.65	16.24	18.52	24.77	8.32	19.8433	1.254
HORVU3Hr1G007420	1.91	1.99	2.62	7.92	6.73	7.34	2.17333	7.33	1.7539
HORVU4Hr1G090660	1.51	1.58	1.18	0.29	0.25	0.32	1.42333	0.286667	-2.31183
HORVU6Hr1G063570	483.47	523.87	429.48	206.96	160.81	275.73	478.94	214.5	-1.15887
HORVU5Hr1G018100	17.49	25.83	18.07	6.95	5.21	7.27	20.4633	6.47667	-1.65972
HORVU6Hr1G077010	9.13	9.34	9.22	18.09	17.44	21.3	9.23	18.9433	1.03729
HORVU3Hr1G117630	32.26	42.42	33.71	80.88	70.38	75.1	36.13	75.4533	1.06239
HORVU2Hr1G030660	2.44	2.03	2.44	13.33	13.72	6.03	2.30333	11.0267	2.2592
HORVU4Hr1G081670	24.37	20.76	23.42	50.88	48.76	43.79	22.85	47.81	1.06512
HORVU4Hr1G064790	28.37	46.02	29.62	81.14	108.9	72.49	34.67	87.51	1.33576
HORVU2Hr1G038120	9.89	8.72	7.45	20.12	16	19.38	8.68667	18.5	1.09065
HORVU5Hr1G034830	9.01	8.12	8.59	22.77	17.59	33.2	8.57333	24.52	1.51603
HORVU5Hr1G019030	126.46	162.11	113.84	328.89	413.45	233.02	134.137	325.12	1.27727
HORVU3Hr1G072810	14.15	14.94	12.81	32.07	45.31	25.72	13.9667	34.3667	1.29902
HORVU5Hr1G014060	7.44	8.48	7.22	18.51	18.77	30.36	7.71333	22.5467	1.54749
HORVU4Hr1G010650	57.11	64.34	62.86	116.23	149.57	103.4	61.4367	123.067	1.00227
HORVU4Hr1G081520	46.84	58.22	53.35	28.68	27.78	22.7	52.8033	26.3867	-1.00082
MSTRG.33833	1	1.08	1.4	6.49	5.74	5.27	1.16	5.83333	2.3302
HORVU1Hr1G081410	21.11	30.14	23.6	7.53	11.68	7.9	24.95	9.03667	-1.46518
HORVU7Hr1G086340	4.75	3.77	5.28	14.85	13.48	14.04	4.6	14.1233	1.61837
HORVU5Hr1G042030	0.11	0.11	0.24	1.7	1.83	2.04	0.153333	1.85667	3.59797
HORVU7Hr1G097270	5.03	6.68	6.15	16.38	15.82	12.63	5.95333	14.9433	1.32773
HORVU5Hr1G095060	4.48	3.6	5.03	9.29	13.46	12.65	4.37	11.8	1.43308
MSTRG.12161	17	15.7	16.26	6.81	8.89	8.06	16.32	7.92	-1.04307
HORVU4Hr1G025180	1.03	0.8	0.94	4.22	4.91	3.17	0.923333	4.1	2.1507
HORVU5Hr1G047730	3.38	3.77	2.83	9.57	13.38	11.77	3.32667	11.5733	1.79866
HORVU4Hr1G076820	1.11	0.93	1.04	5.17	4.9	6.7	1.02667	5.59	2.44488
HORVU7Hr1G027560	43.5	42.77	35.98	13.53	17.67	22.39	40.75	17.8633	-1.1898
HORVU7Hr1G092510	19.39	18.44	16.64	38.56	35.84	35.48	18.1567	36.6267	1.0124
HORVU2Hr1G019250	149.81	172.38	148.95	316.3	366.66	261.56	157.047	314.84	1.00343
HORVU7Hr1G109850	4.89	5.63	3.49	21.98	16.92	12.83	4.67	17.2433	1.88454
HORVU4Hr1G039300	0.87	2.09	0.91	7.25	8.51	3.85	1.29	6.53667	2.34118
HORVU5Hr1G103680	237.97	238.48	169.51	90.49	62.43	122.38	215.32	91.7667	-1.23044
HORVU7Hr1G085130	5.15	4.53	5.03	1.37	1.3	1.23	4.90333	1.3	-1.91525
HORVU7Hr1G041230	0.81	0.53	0.18	5.28	2.74	5.13	0.506667	4.38333	3.11292
HORVU6Hr1G015500	37.73	35.6	45.85	80.63	134.31	75.05	39.7267	96.6633	1.28286
HORVU0Hr1G009470	25.19	30.16	28.66	10.8	8.87	13.77	28.0033	11.1467	-1.32899
HORVU7Hr1G006580	3.53	4.99	8.76	1.13	0.8	0.59	5.76	0.84	-2.77761
HORVU6Hr1G063540	640.99	757.36	580.63	308.95	241.86	402	659.66	317.603	-1.0545
HORVU3Hr1G098160	8.37	8.12	8.32	15.44	15.05	19.39	8.27	16.6267	1.00754
HORVU0Hr1G038320	10.39	11.13	14.41	22.58	22.21	31.41	11.9767	25.4	1.0846
HORVU4Hr1G056070	15.5	17.91	16.96	5.68	7.21	9.94	16.79	7.61	-1.14163
HORVU7Hr1G100230	54.76	61.16	78.07	26.81	22.84	36.62	64.6633	28.7567	-1.16905
HORVU4Hr1G016770	154.23	141.96	142.43	269.1	409.5	226.16	146.207	301.587	1.04456
MSTRG.30700	3.23	3.38	4.47	11.78	15.83	7.73	3.69333	11.78	1.67334
HORVU5Hr1G080790	42.27	45.23	45.64	111.66	143.1	72.21	44.38	108.99	1.29621
HORVU1Hr1G026840	55.65	56.3	46.12	21.92	21.41	33.16	52.69	25.4967	-1.04722
HORVU6Hr1G077710	7.88	10.4	5.72	0.95	0.36	1.65	8	0.986667	-3.01937
HORVU7Hr1G089160	14.22	16.35	12.19	5.61	5.86	7.66	14.2533	6.37667	-1.16042
HORVU6Hr1G065240	1.66	1.14	0.94	13.35	11.78	3.6	1.24667	9.57667	2.94145
HORVU4Hr1G080350	231.18	284.19	271.1	474.74	455.73	760.82	262.157	563.763	1.10466
MSTRG.13098	2.01	2.14	2.56	10.75	9.49	4.23	2.23667	8.15667	1.86663
HORVU4Hr1G075070	42.99	42.1	33.89	100.36	118.5	64.24	39.66	94.3667	1.25059
MSTRG.9610	8.82	8.18	10.8	3.47	3.63	3.33	9.26667	3.47667	-1.41435
HORVU1Hr1G088870	19.6	16	20.99	8.2	2.93	4.47	18.8633	5.2	-1.859
HORVU3Hr1G100350	28.05	28.96	17.78	51.21	94.94	56.32	24.93	67.49	1.43679
HORVU2Hr1G098330	12.98	11.19	13.01	28.98	23.75	27.65	12.3933	26.7933	1.11231
HORVU7Hr1G027810	3.29	2.99	3.69	11.08	13.11	7.16	3.32333	10.45	1.6528
HORVU2Hr1G122580	14.07	17.71	18.03	41.3	29.54	31.9	16.6033	34.2467	1.04449
HORVU0Hr1G017720	27.15	43.38	27.1	13.8	14.17	11.81	32.5433	13.26	-1.29528
HORVU2Hr1G028150	4.06	3.77	5.23	12.6	8.27	15.68	4.35333	12.1833	1.48472
HORVU3Hr1G007500	14.89	16.18	9.35	1.92	0.78	2.2	13.4733	1.63333	-3.04422
HORVU5Hr1G072650	77.58	96.49	55.09	162.42	237.66	149.34	76.3867	183.14	1.26155
HORVU4Hr1G058220	7.28	10.38	8.55	17.64	15.4	20.68	8.73667	17.9067	1.03534
HORVU0Hr1G017570	38.25	36.93	25.47	15.23	15.41	6.63	33.55	12.4233	-1.43326
HORVU6Hr1G089560	4.37	5.88	3.13	13.14	17.23	10.26	4.46	13.5433	1.60247
HORVU3Hr1G082460	23.68	35.72	22.04	7.62	13.96	9.71	27.1467	10.43	-1.38004
HORVU2Hr1G116800	91.06	84.42	66.7	41.8	40.55	28.65	80.7267	37	-1.12552
HORVU2Hr1G033090	267.76	298.31	246.57	724.26	768.64	386.05	270.88	626.317	1.20924
HORVU4Hr1G075090	0.56	1	1.06	3.12	2.68	4.48	0.873333	3.42667	1.9722
HORVU2Hr1G070700	9.44	10.32	7.39	23.11	17.09	15.72	9.05	18.64	1.04241
HORVU2Hr1G097150	1.85	3.04	1.38	6.22	8.19	8.7	2.09	7.70333	1.88198
HORVU1Hr1G049070	5.8	7.26	5.14	15.93	26.81	13.74	6.06667	18.8267	1.6338
HORVU5Hr1G022790	8.28	3.73	7.28	16.37	13.82	30.09	6.43	20.0933	1.64383
HORVU1Hr1G029850	4.98	4.94	4.41	12.22	9.53	14.48	4.77667	12.0767	1.33815
HORVU2Hr1G068140	6.18	12.69	8	24.13	23.23	20.04	8.95667	22.4667	1.32675
HORVU7Hr1G038160	12.49	12.77	12.65	26.46	30.93	21.12	12.6367	26.17	1.0503
MSTRG.20217	24.92	26.02	31.58	79.46	95.5	44.07	27.5067	73.01	1.40831
HORVU3Hr1G074230	3.66	4.28	3.82	8.41	8.07	7.57	3.92	8.01667	1.03215
HORVU1Hr1G053230	6.79	6.26	6.44	12.36	15.1	16.17	6.49667	14.5433	1.16259
HORVU1Hr1G063390	7.62	11.34	7.12	19.2	23.99	17.66	8.69333	20.2833	1.22231
HORVU2Hr1G019720	1.93	2.72	2.24	22.67	17.91	8.7	2.29667	16.4267	2.83843
HORVU3Hr1G021750	0.68	0.5	0.59	3.59	2.32	2.12	0.59	2.67667	2.18165
HORVU5Hr1G012990	3.44	5.84	3.2	12.17	15.9	7.84	4.16	11.97	1.52477
HORVU2Hr1G027480	0.56	0.56	0.37	2.78	2.11	2.49	0.496667	2.46	2.30831
HORVU3Hr1G035880	0.74	1.35	1.19	0	0	0.02	1.09333	0.00666667	-7.35755
HORVU1Hr1G070460	3.37	3.69	3.08	7.7	7.79	8.44	3.38	7.97667	1.23876
HORVU0Hr1G020200	0.05	0	0	1.95	1.16	5.06	0.0166667	2.72333	7.35226
HORVU7Hr1G029580	0	0	0	0.73	1.62	0.82	0.001	1.05667	10.0453
HORVU2Hr1G016720	3.9	4.12	4.27	10.3	8.57	9.36	4.09667	9.41	1.19974
HORVU2Hr1G125120	23.47	15.92	27.21	60.76	60.27	38.86	22.2	53.2967	1.26349
HORVU4Hr1G066200	296.81	339	257.37	689.02	822.65	420.21	297.727	643.96	1.11298
HORVU5Hr1G063940	127.68	107.5	113.35	58.76	38.67	75.27	116.177	57.5667	-1.01301
HORVU1Hr1G019770	1.09	1.18	0.78	4.36	3.67	9.35	1.01667	5.79333	2.51055
HORVU2Hr1G103930	13.27	12.54	11.52	4.24	6.83	7.03	12.4433	6.03333	-1.04435
HORVU2Hr1G045200	1.92	2.55	1.5	5.42	9.26	6.25	1.99	6.97667	1.80977
HORVU3Hr1G098580	10.93	8.45	10.47	29.6	37.52	15	9.95	27.3733	1.46
HORVU2Hr1G020140	3.98	2.51	7.53	13.64	14.98	13.54	4.67333	14.0533	1.58839
MSTRG.15318	7.23	5.57	11.07	30.6	29.18	16.99	7.95667	25.59	1.68534
HORVU7Hr1G048620	3.09	5.33	3.24	7.32	16.38	10.13	3.88667	11.2767	1.53674
HORVU7Hr1G113850	3.09	2.46	2.05	7.53	5.94	6.72	2.53333	6.73	1.40957
HORVU6Hr1G077770	4.71	4.58	4.6	11.97	11.49	9.25	4.63	10.9033	1.23569
HORVU0Hr1G001430	4.9	4.81	4.68	10.37	9.49	9.9	4.79667	9.92	1.04831
MSTRG.10095	9.12	9.42	8.92	20.94	17.8	16.61	9.15333	18.45	1.01125
HORVU1Hr1G092360	2.43	4.54	3.7	9.72	9.47	11.71	3.55667	10.3	1.53405
HORVU3Hr1G078390	4.77	9.18	4.5	0.16	1.34	1.06	6.15	0.853333	-2.84941
HORVU3Hr1G083680	9.56	6.62	8.17	19.89	14.86	23.02	8.11667	19.2567	1.2464
HORVU2Hr1G039070	40.06	41.19	39.28	64.01	108.52	72.05	40.1767	81.5267	1.02091
HORVU2Hr1G112170	0.81	0.64	0.78	3.47	3.14	1.95	0.743333	2.85333	1.94057
HORVU4Hr1G089560	0.33	0.26	0.36	3.86	3.46	1.19	0.316667	2.83667	3.16316
HORVU3Hr1G108670	1.18	2.66	2.03	0.08	0.12	0.19	1.95667	0.13	-3.91181
HORVU0Hr1G007260	117.32	140.78	101.48	357.46	234.96	177.48	119.86	256.633	1.09836
HORVU7Hr1G041470	2.65	2.88	3.84	12.09	10.36	6.57	3.12333	9.67333	1.63093
HORVU0Hr1G007240	73.75	80.35	50.9	226.87	145.42	109.69	68.3333	160.66	1.23335
HORVU7Hr1G035440	0.88	0.95	1.45	4.64	3.17	5.32	1.09333	4.37667	2.0011
HORVU2Hr1G040780	11.84	9.89	17.54	5.43	5.36	4.72	13.09	5.17	-1.34023
HORVU1Hr1G080300	0.88	0.56	0.41	3.53	2.41	3.48	0.616667	3.14	2.3482
HORVU7Hr1G117400	0.86	0.77	0.93	2.23	2.62	2.81	0.853333	2.55333	1.5812
HORVU1Hr1G047030	11.3	7.76	8.4	18.27	21.87	17.76	9.15333	19.3	1.07623
HORVU1Hr1G044560	3.45	3.48	3.43	8.08	8.47	6.22	3.45333	7.59	1.13611
HORVU0Hr1G009460	39.87	35.66	39.76	16.5	11.88	25.39	38.43	17.9233	-1.10039
HORVU3Hr1G069010	0	0	0	2.04	0.7	1.02	0.001	1.25333	10.2916
HORVU3Hr1G086230	3.23	3.79	3.81	10.84	7.92	7.83	3.61	8.86333	1.29585
HORVU3Hr1G114700	22.44	24.83	30.76	7.66	10.9	15.04	26.01	11.2	-1.21557
HORVU3Hr1G018840	7.9	7.29	7.55	18.04	17.54	12.56	7.58	16.0467	1.082
HORVU5Hr1G082310	1.54	2.21	2.21	4.89	4.71	7.22	1.98667	5.60667	1.49679
HORVU6Hr1G055440	0.28	0.47	0.42	1.96	2.56	4.06	0.39	2.86	2.87447
HORVU4Hr1G050790	3.54	3.89	4.13	8.32	9.84	8.87	3.85333	9.01	1.22542
HORVU3Hr1G077400	6.26	7.18	5.93	2.44	1.82	3.59	6.45667	2.61667	-1.30306
HORVU3Hr1G092020	12.83	12.47	11.9	31.02	29.79	16.58	12.4	25.7967	1.05684
HORVU5Hr1G073950	8.61	5.5	7.18	2.69	3.14	3.27	7.09667	3.03333	-1.22624
HORVU7Hr1G036570	18.39	17.14	12.29	7.63	8.29	6.94	15.94	7.62	-1.06479
HORVU6Hr1G058620	1.99	1.77	1.85	6.43	3.78	7.74	1.87	5.98333	1.67791
HORVU2Hr1G019520	5.95	7.24	5.4	17.47	24.35	11.91	6.19667	17.91	1.5312
HORVU5Hr1G115750	60.87	50.09	52.1	118.64	182.34	72.05	54.3533	124.343	1.19389
HORVU5Hr1G093960	9.66	4.7	4.9	14.15	13.59	16.45	6.42	14.73	1.19811
HORVU2Hr1G123350	6.21	7.27	6.43	12.96	15.05	12.25	6.63667	13.42	1.01585
HORVU1Hr1G069140	0	0	0.15	1.09	2.14	2.05	0.05	1.76	5.1375
HORVU7Hr1G107210	1.56	1.52	1.85	3.91	4.43	3.94	1.64333	4.09333	1.31665
HORVU3Hr1G056430	3.66	3.21	1.97	7.61	19.32	6.99	2.94667	11.3067	1.94002
HORVU5Hr1G072770	8.52	7.68	8.9	17.45	12.66	28.6	8.36667	19.57	1.22592
HORVU2Hr1G028430	28.13	17.31	33.44	52.43	43.18	101.28	26.2933	65.63	1.31966
HORVU6Hr1G067470	4.83	4.19	5.19	10.39	12.16	14.32	4.73667	12.29	1.37554
HORVU7Hr1G029460	7.26	5.94	6.49	2.17	2.23	3.52	6.56333	2.64	-1.31389
HORVU7Hr1G002200	0.57	0.46	0.59	1.92	1.72	1.2	0.54	1.61333	1.57901
HORVU3Hr1G114970	0.53	0.18	0.53	2.46	3.49	0.95	0.413333	2.3	2.47626
HORVU6Hr1G019460	2.29	3.13	2.55	6.71	11.38	5.91	2.65667	8	1.59038
HORVU2Hr1G065060	4.09	4.15	4.57	1.36	1.67	1.5	4.27	1.51	-1.49969
HORVU5Hr1G098410	3.2	3.53	2.47	1.68	1.36	1.46	3.06667	1.5	-1.03171
HORVU3Hr1G086240	9.79	8.33	10.31	21.82	14.43	21.41	9.47667	19.22	1.02016
HORVU4Hr1G076160	19.63	16.84	18.95	37.35	47.6	26.95	18.4733	37.3	1.01373
HORVU1Hr1G084190	10.57	12.94	8.28	24.08	24.23	15.53	10.5967	21.28	1.00589
MSTRG.29336	8.6	6.74	8.38	3.14	2.78	3.33	7.90667	3.08333	-1.35858
HORVU7Hr1G041300	0.14	0.04	0	0.57	0.68	0.71	0.06	0.653333	3.44478
HORVU0Hr1G021280	3.35	5.03	4.92	11.74	10.17	8.96	4.43333	10.29	1.21478
MSTRG.22022	4.36	5.59	2.63	10.25	8.15	8.11	4.19333	8.83667	1.0754
MSTRG.7576	3.95	3.63	1.57	11.74	17.56	8.5	3.05	12.6	2.04654
HORVU6Hr1G037140	2.12	1.6	1.93	4.24	4.09	6.37	1.88333	4.9	1.37949
HORVU3Hr1G065630	0.51	0.42	0.59	2.06	2.46	1.84	0.506667	2.12	2.06496
MSTRG.5106	3.81	2.69	3.22	1.42	1.88	1.21	3.24	1.50333	-1.10783
HORVU0Hr1G021400	2.16	1.13	1.15	6.73	6.41	2.66	1.48	5.26667	1.83129
HORVU1Hr1G057410	1.67	1.93	1.18	3.88	4.33	4.12	1.59333	4.11	1.36709
HORVU6Hr1G029750	0.17	0.05	0.14	0.99	1.27	1.71	0.12	1.32333	3.46307
HORVU7Hr1G049370	406.97	421.99	274.19	50.43	37.31	124.23	367.717	70.6567	-2.3797
HORVU3Hr1G000150	2.11	2.5	1.74	6.81	4.84	4.25	2.11667	5.3	1.3242
HORVU6Hr1G000830	0	0.33	0.1	2.51	3.09	6.78	0.143333	4.12667	4.84753
HORVU7Hr1G079870	2.03	2.16	2.47	13.56	7.36	4.88	2.22	8.6	1.95378
MSTRG.22834	32.24	32.89	24.51	126.07	176.88	58.38	29.88	120.443	2.0111
MSTRG.35757	0.9	0.35	1.35	0	0	0	0.866667	0.001	-9.75933
MSTRG.3191	6.65	7.07	4.47	13.4	10.76	12.32	6.06333	12.16	1.00396
MSTRG.11479	2.33	3.03	2.8	1.3	1.32	1.38	2.72	1.33333	-1.02857
HORVU7Hr1G121440	2.11	2.94	3.64	6.83	13.2	6.89	2.89667	8.97333	1.63125
HORVU6Hr1G001960	1.51	1	1.25	3.17	2.75	4.68	1.25333	3.53333	1.49526
HORVU3Hr1G051820	1.6	1.54	0.86	4.39	5.73	3.53	1.33333	4.55	1.77083
HORVU2Hr1G112580	0.22	0.51	0.21	0.93	3.74	1.64	0.313333	2.10333	2.74691
MSTRG.7577	1.13	1.04	3.23	9.89	12.24	4.82	1.8	8.98333	2.31925
HORVU7Hr1G049340	279.68	315.71	198.87	38.25	28.83	96.44	264.753	54.5067	-2.28014
HORVU3Hr1G094370	3.26	2.92	1.62	7.74	6.51	5.48	2.6	6.57667	1.33884
HORVU7Hr1G030870	1.19	0.59	0.62	2.43	3.11	1.46	0.8	2.33333	1.54432
MSTRG.23413	4.49	4.4	3.63	0.9	1.74	1.85	4.17333	1.49667	-1.47945
HORVU4Hr1G090190	38.27	45.02	51.89	7.69	16.21	29.65	45.06	17.85	-1.33592
HORVU4Hr1G007420	1.12	1.21	1.3	0.33	0.2	0.1	1.21	0.21	-2.52655
HORVU4Hr1G079600	0.09	0.27	0	1.21	1.87	3.72	0.12	2.26667	4.23947
HORVU5Hr1G046230	3.15	3.25	2.22	1.05	0.62	1.56	2.87333	1.07667	-1.41615
HORVU5Hr1G082420	14.34	9.42	17.17	6.84	4.69	7.39	13.6433	6.30667	-1.11325
MSTRG.33691	19.03	25.76	11.89	7.9	5.48	10.1	18.8933	7.82667	-1.27141
HORVU0Hr1G021850	9.91	10.68	11.79	21.84	29.52	14.73	10.7933	22.03	1.02933
HORVU1Hr1G027700	2.36	2.09	2.78	6.42	4.07	9.41	2.41	6.63333	1.4607
HORVU3Hr1G030890	1.09	1.23	1.57	2.8	3.66	2.92	1.29667	3.12667	1.26982
HORVU2Hr1G070880	1.43	1.52	1.24	3.13	2.63	3.59	1.39667	3.11667	1.15802
HORVU2Hr1G122760	0.67	1.2	1.13	0	0.2	0.09	1	0.0966667	-3.37084
HORVU5Hr1G109710	2.04	2.19	3.05	0.66	0.46	0.8	2.42667	0.64	-1.92283
HORVU4Hr1G080250	3.6	2.69	2.42	6.56	6.03	5.99	2.90333	6.19333	1.09301
HORVU5Hr1G061150	1.04	0.6	0.94	2.97	2.02	3.42	0.86	2.80333	1.70473
HORVU4Hr1G085250	0.38	0.41	1.01	3.54	3.44	1.4	0.6	2.79333	2.21895
HORVU4Hr1G016780	1.06	0.35	0.37	2.71	5.04	2.68	0.593333	3.47667	2.55079
HORVU5Hr1G109290	0.47	0.34	0.12	2.46	3.1	0.98	0.31	2.18	2.81399
HORVU2Hr1G012830	0.62	0.5	0.85	2.99	5.36	1.48	0.656667	3.27667	2.319
MSTRG.15082	8.05	13.02	7.81	20.16	28.39	15.42	9.62667	21.3233	1.14732
HORVU3Hr1G079540	0.45	0.37	0.16	1.71	1.99	1.11	0.326667	1.60333	2.29518
HORVU4Hr1G019570	7.06	4.96	8.69	3.54	2.72	3.65	6.90333	3.30333	-1.06337
HORVU6Hr1G031920	3.25	3.38	2.92	0.66	1.13	0.77	3.18333	0.853333	-1.89936
HORVU5Hr1G096420	3.57	5.17	6.9	11.77	11.84	10.01	5.21333	11.2067	1.10408
HORVU3Hr1G105630	5.33	4.5	9.56	17.08	18.32	10.65	6.46333	15.35	1.24789
HORVU4Hr1G056950	17.88	23.35	22	7.96	8.92	12.78	21.0767	9.88667	-1.09209
HORVU7Hr1G002740	0.72	0.98	0.63	3.5	8.92	0.7	0.776667	4.37333	2.49337
HORVU6Hr1G025230	5.69	6.87	4.98	3.25	2.6	2.63	5.84667	2.82667	-1.04851
HORVU3Hr1G069210	0.79	1.27	1.18	2.28	4.68	2.64	1.08	3.2	1.56704
HORVU5Hr1G109640	5.7	5.44	4.12	12.78	14.92	7.75	5.08667	11.8167	1.21603
HORVU2Hr1G118060	3.76	2.25	2.21	7.11	6.04	6.03	2.74	6.39333	1.22239
HORVU2Hr1G113340	4.64	5.51	3.72	1.97	2.4	2.35	4.62333	2.24	-1.04543
HORVU2Hr1G126130	116.32	69.73	51.15	21.81	8.15	4.26	79.0667	11.4067	-2.79319
HORVU4Hr1G021010	1.46	1.93	0.88	5.31	5.17	3.58	1.42333	4.68667	1.71929
HORVU3Hr1G082370	3.27	4.71	3.69	6.98	7.54	13.05	3.89	9.19	1.24029
HORVU6Hr1G074560	5.97	7.37	5.91	1.35	1.6	3.28	6.41667	2.07667	-1.62755
HORVU3Hr1G071400	1.84	0.9	2.82	4.91	4.23	5.12	1.85333	4.75333	1.35882
HORVU2Hr1G123480	6.14	3.67	5.7	9.99	8	19.31	5.17	12.4333	1.26598
HORVU3Hr1G095200	2.63	2.13	2.35	7.06	4.85	6.9	2.37	6.27	1.40358
MSTRG.4865	2.54	3.76	1.53	7.16	14.21	5.29	2.61	8.88667	1.76759
HORVU1Hr1G045870	5.57	4	3.8	7.71	11.59	9.81	4.45667	9.70333	1.12252
HORVU6Hr1G085170	6.32	5.83	7.18	2.43	3.15	3.12	6.44333	2.9	-1.15175
HORVU2Hr1G040830	3.08	1.95	2.83	4.87	5.92	5.65	2.62	5.48	1.06461
HORVU5Hr1G051570	0.93	0.84	0.47	1.74	3.1	2.69	0.746667	2.51	1.74915
HORVU2Hr1G010690	14.45	20.31	27.01	8.43	9.42	12.73	20.59	10.1933	-1.01432
HORVU1Hr1G062130	2	0.72	0.96	4.58	6.67	1.99	1.22667	4.41333	1.84713
HORVU4Hr1G013410	0.3	0.61	0.3	2.06	1.57	1.64	0.403333	1.75667	2.1228
HORVU7Hr1G002210	0.63	1.16	1.21	0	0	0	1	0.001	-9.96578
HORVU4Hr1G013210	23.11	6.92	22.21	2.31	2.92	3.24	17.4133	2.82333	-2.62472
HORVU2Hr1G093660	3.57	3.19	3.22	8.62	6.05	5.99	3.32667	6.88667	1.04973
MSTRG.29033	5.65	7.04	6.1	2.42	2.69	3.72	6.26333	2.94333	-1.08948
HORVU7Hr1G115410	3	1.93	1.61	4.74	5.79	7.29	2.18	5.94	1.44613
HORVU3Hr1G020140	2.22	1.34	1.98	4.41	4.39	4.57	1.84667	4.45667	1.27104
HORVU7Hr1G006400	2	2.67	2.94	4.99	4.28	6.88	2.53667	5.38333	1.08557
HORVU5Hr1G067720	2.41	2.1	1.81	5.69	5.44	3.38	2.10667	4.83667	1.19905
HORVU5Hr1G112160	1.33	2.02	0.9	3.01	3.25	3.86	1.41667	3.37333	1.25167
HORVU2Hr1G072930	0.73	1.15	1.02	2.73	4.05	1.42	0.966667	2.73333	1.49957
HORVU1Hr1G025910	3.17	2.54	1.94	0.97	1.02	1.37	2.55	1.12	-1.187
HORVU4Hr1G090420	0	0	0	0.26	0.95	0.79	0.001	0.666667	9.38082
HORVU7Hr1G120930	1.09	0.81	1.39	2.83	3.24	3.46	1.09667	3.17667	1.53439
HORVU4Hr1G054970	2.6	2.37	1.84	4.22	4.67	4.75	2.27	4.54667	1.00212
HORVU4Hr1G073790	0.2	0.58	0.33	1.65	2.78	0.65	0.37	1.69333	2.19427
HORVU2Hr1G008740	0.44	0.24	0.13	2.06	0.85	2.37	0.27	1.76	2.70454
HORVU4Hr1G012000	0.16	0.06	0	0.77	0.82	0.91	0.0733333	0.833333	3.50635
HORVU2Hr1G044650	11.51	9.68	11.41	4.15	3.77	6.83	10.8667	4.91667	-1.14416
HORVU4Hr1G060720	8.28	12.1	7.54	3.92	2.51	3.94	9.30667	3.45667	-1.42888
MSTRG.6377	2.34	2.42	2.07	0.77	0.89	1.3	2.27667	0.986667	-1.20629
HORVU1Hr1G017080	4.84	5.6	5.84	1.89	1	2.97	5.42667	1.95333	-1.47413
HORVU4Hr1G078400	4.59	2.77	5.12	8.44	6.73	11.33	4.16	8.83333	1.08637
HORVU0Hr1G004830	4.16	4.85	5.7	2.75	1.79	2.72	4.90333	2.42	-1.01876
HORVU1Hr1G069180	8.18	10.44	6.65	2.57	2.92	5.56	8.42333	3.68333	-1.19338
HORVU7Hr1G085200	4.35	4.03	3.3	1.44	1.69	2.28	3.89333	1.80333	-1.11034
HORVU2Hr1G116200	1.6	1.93	1.71	3.43	3.54	4.02	1.74667	3.66333	1.06855
HORVU3Hr1G004960	47.19	65.94	30.44	145.91	138.81	89.11	47.8567	124.61	1.38063
HORVU7Hr1G055440	19.84	18.07	15.66	8.73	6.49	9.6	17.8567	8.27333	-1.10992
HORVU2Hr1G026840	2.27	1.74	1.24	3.74	4.66	3.67	1.75	4.02333	1.20104
HORVU2Hr1G117670	3.28	2.55	0.9	0.57	0.49	0.59	2.24333	0.55	-2.02814
HORVU3Hr1G031680	7.1	6.2	5.48	9.23	10.72	18.73	6.26	12.8933	1.04239
HORVU4Hr1G053940	4.9	2.59	7.01	2.44	1.19	1.05	4.83333	1.56	-1.63147
HORVU4Hr1G078230	0.84	1.68	0.31	1.58	3.59	3.89	0.943333	3.02	1.67871
HORVU0Hr1G000490	0.53	0.36	0.38	0	0	0	0.423333	0.001	-8.72565
MSTRG.20478	0.55	0.19	0	1.81	1.09	1.69	0.246667	1.53	2.6329
HORVU7Hr1G093080	4.06	2.52	2.89	7.78	8.79	4.74	3.15667	7.10333	1.17009
HORVU5Hr1G090000	3.47	2.82	1.85	0.36	1.16	0.43	2.71333	0.65	-2.06155
HORVU6Hr1G022660	5.67	2.99	2.81	1.39	1.31	1.64	3.82333	1.44667	-1.4021
HORVU0Hr1G011610	1.2	0.97	0.89	0	0	0.11	1.02	0.0366667	-4.79796
MSTRG.4415	7.12	4.66	8.17	2.97	2.12	4.41	6.65	3.16667	-1.07039
HORVU0Hr1G009030	0.91	0.97	0.78	4.62	4.26	2.33	0.886667	3.73667	2.07529
HORVU7Hr1G084390	1.66	2.92	1.57	6.99	4.45	3.99	2.05	5.14333	1.32708
HORVU5Hr1G084140	10.77	12.64	6.42	4.48	4.49	4.98	9.94333	4.65	-1.0965
HORVU2Hr1G040680	0.42	0.27	0.15	1.36	1.08	0.85	0.28	1.09667	1.96963
MSTRG.112	1.17	1.79	1.12	3.85	4.11	6.8	1.36	4.92	1.85505
HORVU1Hr1G058390	1.79	3.03	2.77	0.33	0.78	0.91	2.53	0.673333	-1.90974
MSTRG.3278	8.79	23.38	14.66	6.94	3.95	8.89	15.61	6.59333	-1.24339
HORVU7Hr1G122470	5.18	3.31	6.03	11.09	16.17	6.33	4.84	11.1967	1.20999
HORVU7Hr1G121570	0.87	1.22	0.8	3.6	4.08	1.92	0.963333	3.2	1.73196
HORVU3Hr1G083740	0.4	0.61	0.44	2.26	1.4	1.19	0.483333	1.61667	1.74193
HORVU0Hr1G003270	9	7	12.58	4.96	4.44	4.19	9.52667	4.53	-1.07246
HORVU6Hr1G024050	4.37	5.78	5.08	10.7	13.34	7.8	5.07667	10.6133	1.06392
HORVU7Hr1G046320	6.98	6.14	9.3	2.94	3.3	3.97	7.47333	3.40333	-1.1348
HORVU0Hr1G010640	1.21	2.92	2.59	5.67	4.29	7.01	2.24	5.65667	1.33645
HORVU6Hr1G036920	1.09	0.98	1.55	2.84	2.26	3.2	1.20667	2.76667	1.19712
MSTRG.5505	0.72	0.68	0.32	3.39	2.88	1.46	0.573333	2.57667	2.16806
HORVU3Hr1G011850	0	0.08	0	1.49	1.47	0.11	0.0266667	1.02333	5.26209
HORVU3Hr1G109460	2.54	2.01	3.84	1.31	0.99	1.01	2.79667	1.10333	-1.34184
HORVU3Hr1G068140	0.65	1.1	1.63	2.22	2.48	2.67	1.12667	2.45667	1.12464
HORVU1Hr1G013820	32.82	28.92	32.52	76.34	123.26	46.85	31.42	82.15	1.38658
HORVU7Hr1G020800	7.5	4.46	6.02	11.22	12.8	13.12	5.99333	12.38	1.04658
HORVU0Hr1G021480	0.26	0.08	0.3	0.45	1.17	0.47	0.213333	0.696667	1.70736
HORVU3Hr1G066390	0.23	0.32	0.38	1.24	0.84	0.83	0.31	0.97	1.64572
HORVU0Hr1G002390	1.65	1.79	1.88	3.09	3.4	5.95	1.77333	4.14667	1.22549
HORVU6Hr1G071100	2.16	2.38	1.09	0.31	0.49	0.29	1.87667	0.363333	-2.36881
MSTRG.31511	0.83	1.82	1.46	0.68	0.46	0.64	1.37	0.593333	-1.20726
HORVU3Hr1G065640	0.3	0.67	0.4	2.65	1.23	1.62	0.456667	1.83333	2.00526
HORVU7Hr1G087800	0.11	0.57	0.05	1.62	0.59	1.63	0.243333	1.28	2.39514
HORVU5Hr1G073570	0.15	0.35	0	1.45	0.79	2.41	0.166667	1.55	3.21723
HORVU3Hr1G092680	4.32	3.73	4.38	7.02	6.78	11.5	4.14333	8.43333	1.02531
MSTRG.1541	6.26	9.43	4.84	2.68	1.33	3.69	6.84333	2.56667	-1.4148
HORVU3Hr1G016700	2.35	2.16	3.97	1	1.28	1.26	2.82667	1.18	-1.26031
HORVU5Hr1G046830	2.13	0.47	1.05	2.12	5.5	5.79	1.21667	4.47	1.87734
MSTRG.35889	17.25	15.26	7.62	7.89	3.61	7.81	13.3767	6.43667	-1.05533
HORVU2Hr1G104580	0.96	1.64	1.4	4.43	5.41	1.69	1.33333	3.84333	1.52732
HORVU3Hr1G080330	0.72	1.39	1.31	0.46	0.31	0.29	1.14	0.353333	-1.68993
HORVU6Hr1G075900	3.02	3.17	5.47	1.75	1.53	2.21	3.88667	1.83	-1.08669
HORVU3Hr1G071120	1.27	1.3	0.43	0.11	0.07	0.19	1	0.123333	-3.01937
HORVU0Hr1G020770	0.34	0.39	0.4	0.04	0	0	0.376667	0.0133333	-4.82018
HORVU2Hr1G026820	1.24	1.64	0.84	3.28	4.18	2.7	1.24	3.38667	1.44953
HORVU5Hr1G124160	4.12	3.47	6.24	2.37	0.64	1.81	4.61	1.60667	-1.5207
HORVU7Hr1G080190	9.52	6.18	7.77	3.36	4.76	3.47	7.82333	3.86333	-1.01794
HORVU3Hr1G110460	1.09	0.92	1.05	2.13	2.63	2.08	1.02	2.28	1.16046
HORVU7Hr1G041260	0.62	0	0.39	2.86	1.17	2.47	0.336667	2.16667	2.68608
MSTRG.32464	0.43	0.2	0.64	3.82	2.9	1.08	0.423333	2.6	2.61865
HORVU5Hr1G078820	1.59	2.85	1.27	0.5	0.62	0.56	1.90333	0.56	-1.76503
HORVU3Hr1G095480	2.39	2.73	1.88	0.53	1.33	0.9	2.33333	0.92	-1.34269
HORVU4Hr1G078950	0.25	0.71	0.16	2.04	2.38	1.59	0.373333	2.00333	2.42387
HORVU0Hr1G016480	0.84	1.05	0.63	2.82	1.95	2.37	0.84	2.38	1.5025
HORVU2Hr1G105670	0.82	0.91	1.13	0.34	0.29	0.3	0.953333	0.31	-1.62071
HORVU5Hr1G112110	5.35	2.66	2.18	6.8	10.57	6.59	3.39667	7.98667	1.23347
HORVU4Hr1G059390	543.21	556.55	402.11	142.36	97.51	277.56	500.623	172.477	-1.53732
MSTRG.34412	4.39	5.96	4.92	11.66	12.95	6.11	5.09	10.24	1.00848
HORVU5Hr1G045650	7.48	6.5	5.47	12.23	22.84	7.65	6.48333	14.24	1.13514
HORVU7Hr1G013470	9.78	11.27	6.82	3.6	3.24	6.91	9.29	4.58333	-1.01928
HORVU3Hr1G004050	1.09	0.93	0.9	2.91	4.45	1.24	0.973333	2.86667	1.55837
HORVU2Hr1G106040	2.05	5.55	4.65	10.15	10.53	7.75	4.08333	9.47667	1.21463
HORVU4Hr1G024050	1.5	1.33	1.04	0.08	0.09	0.15	1.29	0.106667	-3.59619
HORVU3Hr1G100190	1.71	0.76	0.8	3.46	6.12	1.68	1.09	3.75333	1.78384
HORVU3Hr1G110440	0	0	0	0.47	0.35	0.2	0.001	0.34	8.40939
HORVU5Hr1G107000	2.38	1.99	1.98	0.53	0.57	0.82	2.11667	0.64	-1.72565
HORVU3Hr1G000220	3.16	2.61	4.08	1.35	2.42	0.89	3.28333	1.55333	-1.07979
HORVU5Hr1G112610	1.58	0.95	1.55	3.09	7.1	2.42	1.36	4.20333	1.62793
HORVU2Hr1G029270	0.67	0.54	0.34	2.81	2.89	0.72	0.516667	2.14	2.05031
HORVU5Hr1G012450	1.82	1.91	1.47	3.91	6.52	2.1	1.73333	4.17667	1.2688
HORVU6Hr1G016900	17.81	17.2	17.7	5.23	7.43	13.67	17.57	8.77667	-1.00137
HORVU5Hr1G109260	3.58	3.21	6.47	1.98	2.26	1.76	4.42	2	-1.14405
HORVU3Hr1G022800	1.41	1.42	0.73	0.29	0.29	0.63	1.18667	0.403333	-1.55687
HORVU2Hr1G088760	1.13	2.03	1.68	8.44	4.6	6.29	1.61333	6.44333	1.99776
MSTRG.3789	7.16	5.04	7.6	1.01	1.59	3.56	6.6	2.05333	-1.6845
HORVU5Hr1G013400	4.97	2.42	3.37	10	11.96	5.27	3.58667	9.07667	1.33952
HORVU1Hr1G082310	0	0	0	0.36	0.12	0.3	0.001	0.26	8.02237
MSTRG.7967	0	0	0	1.35	1.12	0.46	0.001	0.976667	9.93172
HORVU4Hr1G022270	1	1.46	1.16	3.43	3.15	2.33	1.20667	2.97	1.29944
MSTRG.574	4.51	3.99	6.52	2.67	2.39	2.12	5.00667	2.39333	-1.06483
HORVU4Hr1G016250	1.59	1.16	0.75	0	0	0.34	1.16667	0.113333	-3.36375
HORVU7Hr1G020860	8.72	11.08	2.51	10.54	28.83	17.3	7.43667	18.89	1.34489
MSTRG.20031	0.89	1.14	2.27	0	0.09	0.27	1.43333	0.12	-3.57827
HORVU1Hr1G013840	0.28	0.19	0.23	0.88	0.9	0.46	0.233333	0.746667	1.67807
HORVU7Hr1G091860	1.23	0.57	0.41	3.73	3.16	0.92	0.736667	2.60333	1.82128
HORVU2Hr1G017220	1.04	0.85	1.43	1.97	2.82	2.84	1.10667	2.54333	1.2005
HORVU7Hr1G100250	1.39	1.11	0.95	0.48	0.48	0.43	1.15	0.463333	-1.31151
HORVU1Hr1G037760	0.44	0.31	0.87	1.98	1.18	1.6	0.54	1.58667	1.55497
MSTRG.325	1.83	1.9	1.08	4.7	3.31	4.51	1.60333	4.17333	1.38013
HORVU7Hr1G010370	0.29	0.24	0.12	1.15	0.54	1.06	0.216667	0.916667	2.08092
MSTRG.20364	2.05	3.47	0.87	5.49	6.85	3.41	2.13	5.25	1.30146
HORVU7Hr1G040850	2.18	2.56	2.67	6.69	7	4.1	2.47	5.93	1.26352
HORVU3Hr1G083670	1.41	1.28	1.03	4.72	2.99	2.42	1.24	3.37667	1.44526
HORVU6Hr1G052950	2.05	2.51	1.71	1.02	0.63	1.31	2.09	0.986667	-1.08287
HORVU3Hr1G056980	0.78	0.8	1.75	3.26	2.05	3.86	1.11	3.05667	1.4614
HORVU4Hr1G050230	1.28	1.23	1.56	0.53	0.42	0.56	1.35667	0.503333	-1.43048
HORVU7Hr1G098830	1.62	2.1	1.69	3.44	4.95	2.86	1.80333	3.75	1.05622
HORVU5Hr1G051560	5.85	4.98	6.42	8.71	8.51	21.49	5.75	12.9033	1.16611
HORVU0Hr1G003890	85.16	112.46	55.93	26.31	28.72	49.15	84.5167	34.7267	-1.28319
HORVU1Hr1G070690	1	0.44	0.7	2.95	3.41	1.34	0.713333	2.56667	1.84725
HORVU7Hr1G047740	0.58	1.48	0.99	2.36	1.95	2.99	1.01667	2.43333	1.25909
HORVU2Hr1G126950	0.47	0.65	0.24	3.02	0.4	3.05	0.453333	2.15667	2.25016
HORVU4Hr1G004170	3.07	7.59	3.57	11.7	10.22	8.44	4.74333	10.12	1.09324
HORVU5Hr1G072780	5.57	3.97	4.69	8.38	15.38	9.33	4.74333	11.03	1.21746
HORVU6Hr1G011640	1.61	1.6	2.18	3.77	4.01	3.06	1.79667	3.61333	1.00801
HORVU5Hr1G068110	0	0	0.12	0.21	0.29	1.08	0.04	0.526667	3.71882
HORVU2Hr1G035320	0.42	2.61	1.16	0	0	0	1.39667	0.001	-10.4478
