# Supplementary material for: Comparative Analysis of Hulless Barley Transcriptomes to Regulatory Effects of Phosphorous Deficiency
Source: Life (Basel). 2024 Jul 19;14(7):904. doi: 10.3390/life14070904 (PMC11278117; doi:10.3390/life14070904)
Supplement: Supplementary file 1 [file life-14-00904-s001.zip › Table S6.xlsx]

## Sheet: TFs in whole genes
gene_id	TF_family	WG1_fpkm	WG2_fpkm	WG3_fpkm	WL1_fpkm	WL2_fpkm	WL3_fpkm	ZG1_fpkm	ZG2_fpkm	ZG3_fpkm	ZL1_fpkm	ZL2_fpkm	ZL3_fpkm
HORVU0Hr1G000630	NAC	73.75	62.4	61.22	35.14	29.89	24.49	85.37	64.83	60.8	31.93	27.7	23.13
HORVU0Hr1G000950	bZIP	7.48	6.07	6.05	1.88	1.5	1.81	5.37	7.04	6.05	1.68	2.36	2.26
HORVU0Hr1G001110	ABI3VP1	0	0	0	0	0	0	0	0	0	0	0	0
HORVU0Hr1G001230	ARR-B	1.91	1.01	1.98	0.58	0.69	0.43	1.18	1.24	1.47	1.2	0.6	0.79
HORVU0Hr1G001350	TUB	1.95	13.7	5.02	4.99	3.18	7.73	6.17	11.67	8.9	10.59	4.5	3.27
HORVU0Hr1G001370	TUB	0	0	0	0	0	0	0	0	0	0	0	0
HORVU0Hr1G001430	WRKY	10.37	9.49	9.9	22.44	8.65	9.64	4.9	4.81	4.68	21.3	20.33	20.82
HORVU0Hr1G001610	ARR-B	0	0	0	0	0	0	0	0	0	0	0	0
HORVU0Hr1G001750	ARR-B	9.35	12.79	9.51	1.77	1.9	1.23	7.25	7.58	12.91	2.8	0.96	1.26
HORVU0Hr1G003230	GRAS	0.24	0.74	0.75	6.96	11.25	10.11	1.07	0.6	1.02	8.24	10.04	11.39
HORVU0Hr1G003340	WRKY	1.36	1.53	2.99	0.63	1.01	0.74	1.44	1.16	2.61	0.23	0.95	0.5
HORVU0Hr1G004640	GRAS	2.09	1.66	3.02	0.23	0.03	0.12	2.45	1.09	1.48	0.5	0.25	0.32
HORVU0Hr1G004890	WRKY	0.17	0.09	0.48	0	0	0.09	0.15	0.24	0.5	0	0	0
HORVU0Hr1G005100	ARR-B	0.12	0.02	0.18	0.16	0.44	0	0	0	0.63	0	0	0
HORVU0Hr1G005130	NAC	0	0.12	0.06	0	0	0	0	0	0.06	0	0	0
HORVU0Hr1G005410	FAR1	0	0	0	0	0	0	0	0	0	0	0	0
HORVU0Hr1G005970	AP2-EREBP	0.28	0.32	0.13	0.14	0.06	0	0	0	0	0	0.05	0
HORVU0Hr1G006810	ARR-B	0	0	0	0	0	0	0.09	0	0	0	0	0
HORVU0Hr1G007030	ULT	0	0	0	0	0	0	0	0	0	0	0	0
HORVU0Hr1G007050	AP2-EREBP	0	0	0	0	0	0	0	0	0	0	0	0
HORVU0Hr1G007720	ABI3VP1	0.26	0.06	0.04	0.37	0.54	0.47	0.12	0.1	0	0.5	0.51	0.43
HORVU0Hr1G007730	ABI3VP1	0	0	0	0	0	0	0	0	0	0	0	0
HORVU0Hr1G007740	ABI3VP1	0.97	1.43	0.28	0.95	0.65	0.29	0.47	0.5	0.45	1.05	1.14	1.17
HORVU0Hr1G007770	ARR-B	0.02	0.02	0	6.86	8.84	12.31	0	0	0	9.36	9.49	8.13
HORVU0Hr1G010350	FAR1	0	0.67	0	0	0	0.23	0	0	0.19	0	0	0
HORVU0Hr1G010360	C3H	1.34	2.17	2.56	0.28	0.24	0.41	0.85	1.91	2.44	0.08	0	0.18
HORVU0Hr1G010370	AP2-EREBP	0	0	0	0	0	0	0	0	0	0	0	0
HORVU0Hr1G010940	ARR-B	0.02	0.02	0	6.86	8.84	12.31	0	0	0	9.36	9.49	8.13
HORVU0Hr1G011330	NAC	0	0	0	0	0	0	0	0	0	0	0	0
HORVU0Hr1G011440	EIL	0	0	0	0	0	0	0	0	0	0	0	0
HORVU0Hr1G011630	FAR1	0	0	0	0	0	0	0	0	0	0	0	0
HORVU0Hr1G012740	WRKY	0.22	0.2	1.66	2.48	0.88	0.62	0.64	1.53	1.72	0.81	0.91	0.41
HORVU0Hr1G012750	WRKY	0	0	0	0	0.14	0	0	0	0	0	0	0
HORVU0Hr1G012790	bHLH	0	0	0	0	0	0	0	0	0	0	0	0
HORVU0Hr1G013080	Alfin-like	0	0	0	0	0	0	0	0	0	0	0	0
HORVU0Hr1G013490	AP2-EREBP	0.44	0.58	0.36	0	0	0	0.3	0.61	0.49	0	0	0
HORVU0Hr1G013680	mTERF	0	0	0	0	0	0	0	0	0	0	0	0
HORVU0Hr1G013950	bZIP	0.52	0.17	0.2	0	0	0	0.53	0.57	0.33	0.19	0.21	0.09
HORVU0Hr1G014300	bHLH	0.39	0.27	0.5	0.2	0	0.23	0	0.18	0.1	0	0.11	0.04
HORVU0Hr1G014660	FAR1	0	0	0	0	0	0	0	0	0	0	0	0
HORVU0Hr1G014900	Trihelix	1.2	1.45	1.57	0	0.21	0.2	1.01	0.72	1.13	0.17	0.06	0.15
HORVU0Hr1G015360	AP2-EREBP	0.09	0	0	0	0	0	0	0	0	0	0	0
HORVU0Hr1G015710	bZIP	28.99	29.65	28.53	0.83	0.66	0.48	30.99	27.08	29.8	0.69	1.31	0.69
HORVU0Hr1G016370	AP2-EREBP	0.27	0.09	0.08	0.18	0.13	0.17	0	0.18	0.13	0.07	0.06	0.19
HORVU0Hr1G016420	ARR-B	0	0	0	0	0	0	0	0	0	0	0	0
HORVU0Hr1G016540	AP2-EREBP	0.67	1.32	1.86	0.53	0.79	0.14	0.11	0	0.67	0	0.07	0
HORVU0Hr1G016610	GRF	0	0	0	0.38	0.16	0.09	0	0	0	0	0	0
HORVU0Hr1G017090	mTERF	4.93	4.93	4.07	1.02	1.4	0.94	4.63	4.21	4.59	0.95	1.24	1.06
HORVU0Hr1G017490	NAC	11.12	13.66	9.32	0.07	0	0.16	8.51	10.36	10.48	0.33	0.19	0.07
HORVU0Hr1G017670	LOB	1.83	3	0.49	0	0	0	1.86	1.11	0.99	0	0	0
HORVU0Hr1G018240	AP2-EREBP	0.54	0.4	0.59	0	0.16	0.04	0.48	0.36	0.41	0	0.02	0.02
HORVU0Hr1G018280	AP2-EREBP	0.19	0.17	0.69	0.08	0	0	0.06	0.3	0.37	0	0	0
HORVU0Hr1G018290	AP2-EREBP	0	0.18	0.29	0	0.05	0.04	0.1	0	0.24	0	0.2	0.04
HORVU0Hr1G019640	bHLH	0	0	0	0	0	0	0	0.08	0.08	0	0	0.11
HORVU0Hr1G020200	bHLH	1.95	1.16	5.06	1.25	0	0.15	0.05	0	0	0.03	1.63	0.57
HORVU0Hr1G020290	LOB	0	0	0	0	0	0	0	0	0	0	0	0
HORVU0Hr1G021050	C2C2-CO-like	7.33	5.84	6.77	0.82	0.23	0.36	7.94	5.86	5.09	0.25	0.15	0.2
HORVU0Hr1G021220	bHLH	0	0	0	0	0	0	0	0	0	0	0	0
HORVU0Hr1G021820	AP2-EREBP	0	0	0	0	0	0	0	0	0	0	0	0
HORVU0Hr1G022200	ABI3VP1	3.44	2.62	2.87	0	0	0	2.77	4.63	4.03	0	0	0
HORVU0Hr1G022820	NAC	0	0	0.18	0.52	0.15	0.25	0	0	0	0.15	0.25	0.68
HORVU0Hr1G023050	bHLH	0	0	0	0	0	0	0	0	0	0	0	0
HORVU0Hr1G023420	WRKY	0.08	0.21	1.07	0	0	0	0.38	0.36	0.53	0	0	0
HORVU0Hr1G023640	bZIP	13.3	13.79	10.13	1.94	2.23	2.12	11.55	11.78	10.86	3.42	2.62	3.17
HORVU0Hr1G025420	bHLH	0	0	0	0	0	0	0	0	0	0	0	0
HORVU0Hr1G025540	ARR-B	2	0.85	0.7	0.25	0.95	0.71	0.54	1.17	1.38	1.09	0.47	1.1
HORVU0Hr1G026330	NAC	0.43	0.31	0.44	3.02	2.74	0.7	0.54	0.1	0.1	1	1.18	1.88
HORVU0Hr1G026590	NAC	0	0	0.49	0.23	0.51	0.8	0.07	0	0.32	1.63	1.36	1.03
HORVU0Hr1G027670	SAP	9.94	11.82	9.13	9.92	6.98	7.61	5.48	3.98	7.43	9.44	5.69	6.03
HORVU0Hr1G028970	NAC	0	0	0	0	0.04	0	0	0	0	0	0	0
HORVU0Hr1G030500	AP2-EREBP	0.54	0.4	0.59	0	0.16	0.04	0.48	0.36	0.41	0	0.02	0.02
HORVU0Hr1G030830	WRKY	4.1	7.96	7.68	17.53	3.5	1.93	14.93	7.05	12.51	5.83	4.72	8
HORVU0Hr1G031850	ARR-B	25.35	25.16	23.05	91.91	141.58	141.82	30.63	28.29	27.36	150.09	142.19	147.54
HORVU0Hr1G032230	bZIP	0	0	0	0	0	0	0	0	0	0	0	0
HORVU0Hr1G032300	MADS	0	0	0	0	0	0	0	0	0.19	0	0	0
HORVU0Hr1G035570	FAR1	0	0	0	0	0	0	0	0	0	0	0	0
HORVU0Hr1G037790	GeBP	0.49	2.03	0.51	3.03	3.76	3.57	0.78	0.17	0.68	2.35	2.64	3.82
HORVU0Hr1G038150	NAC	0	0.12	0.13	0.06	0	0.02	0	0.09	0	0	0.07	0.07
HORVU0Hr1G038470	E2F-DP	22.12	18.3	21	4.78	4.46	3.7	29.67	27.55	24.81	5.56	6.55	5.66
HORVU0Hr1G039170	SBP	1.44	3	2.16	0	0.14	0.16	2.72	4.47	3.77	0	0	0
HORVU0Hr1G039600	FAR1	11.46	12.33	9.46	7.96	9.58	7.86	8.99	9.68	11.5	9.77	8.98	8.54
HORVU0Hr1G040070	BES1	7.3	8.89	5.55	3.13	1.75	1.7	3.54	6.16	4.41	2.36	1.71	2.36
HORVU1Hr1G000200	Trihelix	0	0	0	0	0	0	0	0	0	0	0	0
HORVU1Hr1G002510	FHA	12.15	13.34	10.49	5.22	3.49	4.03	10	9.97	10.64	5.36	5.28	5.35
HORVU1Hr1G004440	GRAS	0.29	0.48	0.4	0.55	0.57	0.66	0.23	0.34	0.3	1.74	1.04	0.82
HORVU1Hr1G005390	C2C2-Dof	1.16	1.14	1.39	1.39	1.62	1.58	2.15	2.11	1.99	1.34	0.98	0.98
HORVU1Hr1G006970	ARR-B	0	0	0	0	0	0	0	0	0	0	0	0
HORVU1Hr1G007010	ABI3VP1	6.5	5.28	7.29	0.53	0.58	0.27	5.45	7.34	6.17	0.86	0.73	1.52
HORVU1Hr1G008290	MADS	19.99	25.93	22.02	0	0	0	23.14	20.22	22.19	0	0	0
HORVU1Hr1G008300	MADS	12.11	7.99	11.37	0	0	0	9.89	9.13	16.97	0	0	0
HORVU1Hr1G008810	ARR-B	338.39	335.25	267.5	20.12	30.43	23.24	268.51	232	245.71	26.07	30.03	32.67
HORVU1Hr1G009040	MADS	0	0.11	0	0	0	0.03	0	0.03	0	0	0.02	0.02
HORVU1Hr1G011800	AP2-EREBP	103.96	98.34	126.13	78.2	90.64	71.08	114.84	121.1	115.09	122.97	124.17	121.82
HORVU1Hr1G012720	LOB	0	0	0	0	0	0	0	0.06	0	0.05	0.08	0.09
HORVU1Hr1G013140	zf-HD	0.01	0	0.02	0.01	0	0.01	0.01	0.04	0	0.03	0	0
HORVU1Hr1G013620	bZIP	0	0	0	0	0	0	0	0	0	0	0	0
HORVU1Hr1G014120	ARR-B	83	92.72	68.28	25.9	24.46	22.83	84.6	94.28	81.31	25.81	25.12	24.84
HORVU1Hr1G014730	C3H	48.73	48.3	53.8	38.22	36.54	28.93	30.41	34.81	37.03	36.05	40.64	40.58
HORVU1Hr1G014950	Trihelix	1.99	1.21	1.75	0.33	0.15	0	0.41	1.32	0.57	0.11	0	0.31
HORVU1Hr1G015660	bZIP	295.4	287.93	224.61	68.61	49.85	46.26	206.59	223.58	200.17	59.18	56.07	59.16
HORVU1Hr1G015720	HB	3.76	6.59	7.57	0	0	0	7	8.21	5.94	0	0.01	0
HORVU1Hr1G016420	ARR-B	1.94	1.86	1.75	0	0	0	0.77	0.74	0.82	0	0	0
HORVU1Hr1G016640	DBP	12.84	14.52	12.23	9.55	7.19	6.7	14.67	12.43	14.36	7.26	8.16	8.55
HORVU1Hr1G017900	bHLH	0.24	0.25	0.58	0.27	0.19	0.06	0.14	0.11	0.11	0	0.03	0.05
HORVU1Hr1G017970	ARR-B	8.55	6.66	15.71	0.64	0.16	0.16	11.97	8.44	16.42	0.04	0.07	0.11
HORVU1Hr1G018930	mTERF	1.58	2.34	1.89	2.11	2.18	1.9	2.63	2.9	2.37	2.27	1.93	2.56
HORVU1Hr1G020370	bHLH	0	0	0.04	0	0	0	0	0.05	0	0	0	0
HORVU1Hr1G020380	NAC	0	0	0.09	0	0	0	0.07	0	0	0	0	0
HORVU1Hr1G021800	NAC	0	0	0	0	0	0	0	0	0	0	0	0
HORVU1Hr1G021920	ARR-B	0	0	0	0	0	0	0	0	0	0	0	0
HORVU1Hr1G022710	C2C2-GATA	27.35	30.57	36.37	21.14	25.42	27.94	28.69	25.89	34.24	16.41	17.45	18.24
HORVU1Hr1G023620	MADS	0	0	0	0	0	0	0	0	0	0	0	0
HORVU1Hr1G024210	Alfin-like	40.61	39.67	39.77	11.59	10.31	7.26	34.45	37.96	31.24	10.08	11.24	13.44
HORVU1Hr1G024280	bHLH	0	0	0	0	0	0	0.1	0.16	0.1	0	0	0
HORVU1Hr1G024490	LOB	2.19	2.82	3.55	0	0	0	2.21	1.58	4.31	0	0	0
HORVU1Hr1G025010	NAC	0.14	0	0.09	0.06	0.11	0.15	0	0.09	0.05	0.15	0.13	0.1
HORVU1Hr1G025380	Trihelix	4.54	5.23	5.35	5.92	6.52	5.58	5.14	5.27	4.16	7.35	8.56	6.85
HORVU1Hr1G027700	WRKY	6.42	4.07	9.41	7.99	2.85	1.77	2.36	2.09	2.78	4.56	4.42	3.54
HORVU1Hr1G028010	ABI3VP1	0	0	0	0	0	0	0	0	0	0	0	0
HORVU1Hr1G029220	MADS	0	0	0	0.25	0.29	0	0	0	0	1.71	0.93	0.84
HORVU1Hr1G029540	ARR-B	4.86	3.89	8.55	1.04	0.84	0.89	5.46	3.83	5.54	0.94	0.75	0.57
HORVU1Hr1G037530	AP2-EREBP	0	0	0	0	0	0	0	0	0	0	0	0
HORVU1Hr1G040810	bHLH	0	0	0	0	0	0	0	0	0	0	0	0
HORVU1Hr1G041770	ARF	5.85	5.57	7.73	3.22	3.54	3.74	6.08	6.86	6.2	5.16	4.35	3.82
HORVU1Hr1G043110	FHA	13.29	12.91	13.05	12.68	12.59	8.45	15.14	14.55	12.02	16	15.75	15.09
HORVU1Hr1G043470	Trihelix	0	0	0	0.12	0	0	0	0	0	0	0	0
HORVU1Hr1G043780	bHLH	0	0	0	0	0	0	0	0	0	0	0	0
HORVU1Hr1G044560	C2C2-Dof	8.08	8.47	6.22	0.08	0.13	0	3.45	3.48	3.43	0.26	0.05	0.14
HORVU1Hr1G045090	ARR-B	0.08	0.06	0.1	0.63	0.77	1.25	0.08	0.08	0.13	1.29	1.08	1.23
HORVU1Hr1G045120	NAC	0	0	0	0	0	0	0	0	0	0	0	0
HORVU1Hr1G046740	C2C2-YABBY	0	0	0	0.05	0	0	0	0	0	0	0	0
HORVU1Hr1G046940	Trihelix	24.26	25.28	26.44	2.24	1.76	2.14	22.74	21.74	26.6	2.77	2.66	2.89
HORVU1Hr1G048870	AP2-EREBP	0	0.06	0	0	0	0	0	0	0	0.05	0	0
HORVU1Hr1G049440	OFP	3.15	3.23	2.34	0.04	0	0.15	3.57	1.57	3.1	0	0	0
HORVU1Hr1G049840	NAC	3	1.89	2.19	0.84	0.54	0.95	2.05	1.03	2.4	1.34	0.94	0.98
HORVU1Hr1G050480	PLATZ	9.45	9	10.93	5.38	5.13	4.32	9.26	10.3	10.1	6.15	6.22	6.58
HORVU1Hr1G050560	bHLH	32	36.4	35.12	14.67	10.74	10.83	27.71	29.47	26.37	13.98	15.39	16.03
HORVU1Hr1G051260	WRKY	0.1	0	0.09	0	0	0	0.1	0	0	0	0.03	0
HORVU1Hr1G051660	MADS	0.48	0.66	1.41	0	0	0	1.01	0.38	0.37	0	0.23	0
HORVU1Hr1G051780	ABI3VP1	0.21	0.15	0.35	0.13	0	0.06	0	0.21	0.14	0.11	0.16	0.13
HORVU1Hr1G051980	ARR-B	0	0	0	0.13	0	0.04	0.1	0	0	0	0	0
HORVU1Hr1G052170	ARR-B	0	0	0	0	0	0	0	0	0	0	0	0
HORVU1Hr1G053510	GRAS	5	4.51	5.77	4.07	4.79	4.93	4.09	3.54	5.08	6.46	4.57	4.97
HORVU1Hr1G053780	FAR1	24.55	21.17	25.26	10	6.55	8.9	29.31	28.14	25.12	12.71	12.5	12.62
HORVU1Hr1G054260	bHLH	0	0	0.3	28.91	25.82	29.73	0.04	0	0	27.26	30.32	28.77
HORVU1Hr1G055420	Trihelix	17.75	17.56	15.42	3.97	6.4	5.2	15.6	14.82	12.12	5.85	5.75	5.33
HORVU1Hr1G055710	AP2-EREBP	2.68	1.65	2.23	17.54	15.24	11.03	0.88	0.5	0.97	9.76	11.13	10.77
HORVU1Hr1G055900	ARR-B	96	91.78	98.08	56.61	55.29	65.17	91.42	80.64	91.88	65.13	67.97	66.47
HORVU1Hr1G056020	ARR-B	34.01	40.7	29.43	36.5	36.04	37.49	29.04	23.94	26.09	29.36	31.52	28.36
HORVU1Hr1G056090	AP2-EREBP	1.02	1.26	1.24	0.36	0.59	0.29	0.67	0.98	1.3	0.03	0.29	0.25
HORVU1Hr1G056280	C2C2-GATA	0.82	0.24	0.96	0.03	0.06	0.1	0.72	0.98	1.26	0.2	0.26	0.19
HORVU1Hr1G056500	AP2-EREBP	2.54	2	4.69	5.08	4.16	5.55	4.4	3.46	3.5	5.88	5.99	5.54
HORVU1Hr1G056760	SRS	3.94	7.37	3.64	0	0	0	3.45	3.79	4.96	0.04	0	0
HORVU1Hr1G058250	Alfin-like	9.48	9.46	10.03	6.42	4.73	4.9	8.29	9.1	8.64	6.06	5.35	5.49
HORVU1Hr1G058940	AP2-EREBP	51.75	55.98	36.49	0.03	0	0	51.08	48.92	50.36	0	0	0.1
HORVU1Hr1G060030	ARR-B	0.04	0	0.07	0	0	0	0.11	0.07	0.11	0	0	0
HORVU1Hr1G060060	AP2-EREBP	0	0	0	0	0	0	0	0	0	0	0	0
HORVU1Hr1G060290	LOB	1.98	1.08	2.01	0	0	0	2	1.14	2.96	0	0	0
HORVU1Hr1G060490	AP2-EREBP	38.46	36.38	30.88	13.53	10.31	8.02	33.79	34.41	28.98	9.64	9.48	11.22
HORVU1Hr1G061210	mTERF	16.09	14.59	11.87	59.5	60.18	61.83	9.98	9.91	17.43	64.8	68.69	55.34
HORVU1Hr1G061220	ARR-B	0.48	0.23	0.63	0	0	0	0.42	0.24	1.32	0	0	0
HORVU1Hr1G061360	mTERF	5.69	5.22	3.48	0.33	0.6	0.32	3.63	4.01	3.62	0.5	0.6	0.7
HORVU1Hr1G063100	AP2-EREBP	0	0.04	0	0	0	0	0	0	0	0	0	0
HORVU1Hr1G063620	MADS	0.45	0	0.44	0.53	0.11	0	0.55	0.05	0	0.06	1.49	0
HORVU1Hr1G063740	NAC	5.41	8.49	3.54	0.13	0.74	0	4.55	5.29	3.53	1.1	0.79	1.17
HORVU1Hr1G064030	AP2-EREBP	0	0.08	0	0	0	0	0	0	0	0	0.12	0
HORVU1Hr1G064210	CSD	102.26	81.49	135.21	12.52	13.78	11.29	133.16	140.25	112.51	21.95	26.9	24.92
HORVU1Hr1G064250	Alfin-like	70.85	65.88	53.84	22.09	24.04	23.7	58.58	59.58	54.77	32.94	31.8	29.53
HORVU1Hr1G064300	NAC	0.59	0.14	0.05	3.02	3.93	3.93	0.42	0.31	0.09	5.18	5.88	4.69
HORVU1Hr1G064640	LOB	0	0	0	0.39	0.45	1.22	0	0	0	0.94	1.08	0.7
HORVU1Hr1G064880	mTERF	0.96	0.48	0.36	0.25	0.26	0.16	0.92	0.92	1.07	0.1	0.06	0.41
HORVU1Hr1G064950	ARR-B	5.05	5.79	6.13	4.49	3.76	4.29	7.05	6.54	6.45	5.52	6.07	5.75
HORVU1Hr1G065120	ARR-B	0	0	0	0	0	0	0	0	0	0	0	0
HORVU1Hr1G065570	NAC	10.16	8.25	10.6	3.65	3.27	3.14	8.8	12.12	9.23	4.73	3.69	3.36
HORVU1Hr1G066390	GRAS	1.34	1.63	1.9	0	0	0	1.57	1.44	1.21	0	0	0
HORVU1Hr1G067100	ARR-B	32.33	32.09	24.01	6.01	4.39	4.87	25.22	24.94	22.84	6.94	7.1	7.27
HORVU1Hr1G067160	AP2-EREBP	0.06	0.06	0.17	0	0	0	0.18	0.12	0	0	0	0
HORVU1Hr1G067320	mTERF	0.97	0.77	1.12	2.62	3.01	2.95	0.66	0.69	1.28	2.7	3.08	3.29
HORVU1Hr1G067680	bZIP	0	0	0	0	0	0	0	0	0	0	0	0
HORVU1Hr1G067950	MADS	0	0	0	0	0	0	0	0	0	0	0	0
HORVU1Hr1G068220	bZIP	0.26	0.09	0	0	0	0	0	0	0.13	0	0.1	0
HORVU1Hr1G068320	ARR-B	14.51	15.35	9.95	9.73	9.23	10	10.37	11.52	9.47	10.71	11.1	10.46
HORVU1Hr1G068520	ARR-B	4.62	6.04	4.75	1.47	1.68	1.45	3.92	5.76	4.02	1.32	1.54	1.56
HORVU1Hr1G068760	bZIP	0.51	0.39	0.59	0.18	0.15	0.15	0.73	0.56	0.32	0.29	0.26	0.11
HORVU1Hr1G068930	ARR-B	6.71	3.11	6.06	6.55	15.95	11.88	3.3	2.92	4.3	13.74	11.89	11.27
HORVU1Hr1G069140	GRAS	1.09	2.14	2.05	0	0	0	0	0	0.15	0	0	0
HORVU1Hr1G069420	ABI3VP1	16.47	13.38	13.85	1.13	2.18	0.21	15.24	13.18	16.88	0.1	0.6	0.25
HORVU1Hr1G069610	WRKY	0.42	0.11	0.35	0	0	0	0.34	0.16	0.81	0	0	0
HORVU1Hr1G069620	WRKY	7.12	6.72	11.46	0.17	0	0	11.2	10.9	10.56	0.14	0.08	0.04
HORVU1Hr1G069640	WRKY	0	0.08	0	0.11	0	0	0	0.19	0	0	0	0.06
HORVU1Hr1G069900	OFP	0.29	0	0.09	0.35	0.3	0.34	0	0.14	0.19	0.33	0.5	0.34
HORVU1Hr1G070250	WRKY	14.18	13.51	24.95	7.47	3.88	3.18	12.63	9.67	11.81	4.75	4.53	5.04
HORVU1Hr1G070410	AP2-EREBP	0.36	0.44	0.3	0.07	0.04	0	0.64	0.08	0.42	0	0.07	0.04
HORVU1Hr1G071330	bHLH	0	0	0.11	6.52	10.2	9.98	0	0.12	0	9.93	7.29	10.2
HORVU1Hr1G071500	bZIP	6.93	8.45	4.78	3.86	1.46	0.68	2.44	2.71	6.47	1.25	1.54	0.8
HORVU1Hr1G072430	ARR-B	11.98	13.97	11.51	2.78	1.76	1.68	8.33	8.43	9.17	1.83	2.39	2.12
HORVU1Hr1G072810	bHLH	35.94	30.72	30.78	15.97	12.82	14.38	20.71	17.75	24	6.87	6.36	7.45
HORVU1Hr1G073300	ARR-B	0.91	0.11	0.99	9.79	13.49	15.76	1.11	0.96	0.58	10.14	11.69	12.31
HORVU1Hr1G073870	bZIP	11.97	12.09	11.41	0.1	0.19	0.06	6.13	6.12	9.24	0.4	0.24	0.12
HORVU1Hr1G073900	NAC	10.04	7.44	9.42	0.21	0	0	1.33	0.6	1.51	0.05	0	0.04
HORVU1Hr1G074020	OFP	0.07	0.06	0.25	0	0	0	0.2	0.06	0.13	0	0	0
HORVU1Hr1G074030	OFP	0	0	0	0	0	0	0	0	0	0	0	0
HORVU1Hr1G074140	C2C2-Dof	0	0	0	0	0	0.07	0.11	0	0	0	0	0
HORVU1Hr1G074260	ARR-B	4.2	1.21	3.28	5.07	4.55	7.23	1.78	2.63	2.76	3.25	5.38	6.39
HORVU1Hr1G074470	ABI3VP1	0.47	0.73	0.56	0.49	0.4	0.52	0.38	0.65	0.44	0.32	0.3	0.29
HORVU1Hr1G074940	TUB	33.7	30.1	35.48	25.09	18.66	17.84	28.21	35.95	30.65	17.64	18.24	18.59
HORVU1Hr1G074960	bZIP	56.28	60.33	52.07	19.33	14.3	16.3	49.58	43.31	46.5	18.27	19.87	18.47
HORVU1Hr1G075040	AP2-EREBP	0.66	0.42	0.57	0.38	0	0.14	0.31	0.34	0.57	0.08	0.03	0.14
HORVU1Hr1G076490	OFP	0	0.17	0.22	0.06	0.18	0	0.38	0	0.05	0.04	0.09	0.1
HORVU1Hr1G076620	VOZ	13.63	13.46	11.01	4.19	4.21	2.92	10.23	10.55	10.4	4.39	3.86	3.46
HORVU1Hr1G076690	ARF	0.73	0.77	1.04	0.24	0.33	0.52	0.18	0.21	0.55	0.57	0.68	0.75
HORVU1Hr1G076750	Trihelix	0	0	0	0	0	0	0	0	0	0	0	0
HORVU1Hr1G076800	C2C2-Dof	2.22	2.73	1.58	0.09	0.24	0.03	2.15	1.56	1.8	0	0	0
HORVU1Hr1G076900	TUB	50.31	53.41	34.63	41.63	29.28	22	31.69	22.15	33.28	28.91	29.41	36.34
HORVU1Hr1G077080	TCP	0	0.24	0.36	15.56	14.71	11.5	0.16	0.05	0.54	14.16	14.41	16.4
HORVU1Hr1G077240	BSD	10.9	10.45	13.76	11.32	11.17	10.01	12.5	13.78	12.54	10.22	11.92	12.56
HORVU1Hr1G077530	bZIP	0	0	0	0	0	0	0	0	0	0	0	0
HORVU1Hr1G077680	AP2-EREBP	1.02	1.48	0.98	0	0	0	1.17	0.2	0.29	0	0.21	0.13
HORVU1Hr1G077710	FAR1	11.22	12.32	9.4	6.94	7.69	6.13	11.63	12.74	11.16	9.06	7.04	8.2
HORVU1Hr1G077730	FAR1	6.48	7.37	6.08	4.35	4.3	3.93	7.63	7.28	6.44	6.14	4.29	4.67
HORVU1Hr1G077790	FAR1	3.36	6.33	4.86	4.38	5.62	4.48	8.96	9.18	7.74	6.56	6.42	5.84
HORVU1Hr1G078000	CPP	5.54	8.04	6.38	4.73	4.33	4.96	4.24	6.43	6.48	5.37	4.22	5.3
HORVU1Hr1G078940	ARR-B	0	0.05	0.26	0	0	0.04	0	0.09	0	0.09	0.03	0.17
HORVU1Hr1G079030	ARR-B	1.77	0.77	2.18	0.6	0.43	0.66	1.51	1.67	2.04	0.12	0.29	0.52
HORVU1Hr1G079040	ARR-B	0.91	1.81	2.43	1.11	0.91	0.74	1.79	1.48	2.12	1.29	0.59	0.81
HORVU1Hr1G079450	bHLH	0.12	0.04	0.04	0	0	0	0.04	0.1	0.2	0	0	0
HORVU1Hr1G080300	WRKY	3.53	2.41	3.48	12.8	2.71	2.27	0.88	0.56	0.41	7.17	8.1	9.77
HORVU1Hr1G080350	AP2-EREBP	0	0	0	0	0	0	0	0	0	0	0	0
HORVU1Hr1G080380	ARR-B	0	0	0	0	0	0	0	0	0	0	0	0
HORVU1Hr1G081300	HSF	6.85	5.96	4.01	8	3.79	2.91	3.32	3.41	4.52	3.18	3.98	3.54
HORVU1Hr1G081570	WRKY	0	0.41	0.06	0	0	0	0.19	0.12	0	0	0	0
HORVU1Hr1G082210	FAR1	0	0	0	0	0	0	0	0	0	0	0	0
HORVU1Hr1G082310	AP2-EREBP	0.36	0.12	0.3	0	0	0	0	0	0	0	0.02	0
HORVU1Hr1G082510	FAR1	0	0	0	0	0	0	0	0	0	0	0	0
HORVU1Hr1G082670	ABI3VP1	18.65	19.76	17.79	10.64	4.05	4.9	14.9	14.57	14.65	7.36	5.73	7.21
HORVU1Hr1G083420	HSF	16	14.69	15.26	2.5	3.56	2.09	29.89	32.63	26.17	3.74	2.93	3.53
HORVU1Hr1G085840	NOZZLE	3.61	3.72	3.84	0	0	0	2.56	2.96	2.22	0	0	0
HORVU1Hr1G087460	ARF	3.64	4.7	2.85	6.59	4.69	8.19	3.84	2.94	4.23	4.36	3.88	5.03
HORVU1Hr1G087510	FAR1	0	0	0	0	0	0	0	0	0	0	0	0
HORVU1Hr1G087660	C3H	80.74	81.12	53.91	16.61	16.01	14.77	59.19	63.89	54.78	22.17	19.94	18.51
HORVU1Hr1G088300	WRKY	1.95	1.72	1.23	0	0	0.1	1.34	1.86	1.2	0	0.17	0
HORVU1Hr1G089370	FAR1	0	0	0	0	0	0	0	0	0	0	0	0
HORVU1Hr1G089460	ARR-B	0	0.16	0	2.64	1.95	2.28	0	0	0	0.42	0	0
HORVU1Hr1G089470	ARR-B	0	0	0	1	2.03	1.1	0	0	0	0	0.22	0
HORVU1Hr1G089490	ARR-B	0.32	0.48	0	1.68	3.05	2.3	0.08	0.08	0.32	0.12	0.06	0.06
HORVU1Hr1G089500	ARR-B	0.44	0.08	0	1.17	1.76	1.72	0	0	0	0.06	0.33	0.26
HORVU1Hr1G089510	ARR-B	0	0	0	0.52	0	0.37	0	0	0	0	0	0
HORVU1Hr1G089560	ARR-B	0	0	0	0	0	0.52	0	0	0	0	0	0.15
HORVU1Hr1G089570	ARR-B	1.19	0.47	0.27	2.19	2.3	1.02	0.66	0.9	1.45	0.31	0.62	0.26
HORVU1Hr1G089770	ARR-B	0	0	0	0	0	0	0	0	0	0	0	0
HORVU1Hr1G090030	bZIP	15.84	17.6	13.38	7.73	11.29	10.21	11.51	11.46	10.96	11.02	11.47	11.55
HORVU1Hr1G090110	WRKY	1.38	1.58	1.17	5.67	4.1	1.84	0.79	0.58	0.7	3.54	3	3.35
HORVU1Hr1G090130	WRKY	0.61	0.18	0.5	2.67	5.42	1.83	0.06	0.03	1.22	2.08	4.89	2.95
HORVU1Hr1G090170	WRKY	0.16	0.15	0.49	0.07	0	0	0.16	0.41	0.38	0	0.04	0.08
HORVU1Hr1G090190	WRKY	1.96	1.64	2.11	11.29	8.26	9.91	1.34	1.55	1.67	10.55	12.75	11.11
HORVU1Hr1G090250	AP2-EREBP	0.03	0	0.02	0.5	0.41	0.36	0	0	0	0.55	0.39	0.5
HORVU1Hr1G090800	GRAS	0	0	0	0	0	0	0.04	0	0.04	0	0	0
HORVU1Hr1G090910	C3H	0	0	0	0	0	0	0	0	0	0	0	0
HORVU1Hr1G091450	C2C2-GATA	0.49	0.21	0.43	0	0	0	0.29	0.61	0.8	0	0	0
HORVU1Hr1G091470	zf-HD	0	0	0.1	0	0	0	0.05	0.05	0	0.04	0	0.07
HORVU1Hr1G092130	WRKY	6.87	9.01	6.74	0.39	0	0.04	4.84	6.25	6.06	0.24	0.5	0.78
HORVU1Hr1G092360	WRKY	9.72	9.47	11.71	0	0	0	2.43	4.54	3.7	0	0.05	0
HORVU1Hr1G093440	CPP	0	0	0.08	0	0	0	0	0	0.25	0	0	0
HORVU1Hr1G093730	FAR1	0	0	0	0	0	0	0	0	0	0	0	0
HORVU1Hr1G094460	Trihelix	18.9	20.5	15.16	5.69	5.09	3.85	15.7	12.64	13.65	4.58	4.55	6.8
HORVU1Hr1G095240	ARR-B	0	0	0	0	0	0	0	0	0	0	0	0
HORVU1Hr1G095270	C3H	2.79	2.46	2.1	1.57	2.31	1.9	4.7	4.26	4.65	1.63	1.5	1.72
HORVU1Hr1G095390	C2C2-CO-like	2.18	2.15	3.24	0.35	0	0.06	1.94	3.11	3.07	0	0	0.06
HORVU1Hr1G095410	C2C2-CO-like	14.69	10.85	15.04	11.85	9.86	9.42	14.11	11.97	11.39	18.41	14.27	14.91
HORVU1Hr1G095450	ARR-B	0	0	0	0	0	0	0	0	0	0	0	0
HORVU2Hr1G000030	ARR-B	0	0	0	0	0	0	0	0	0	0	0	0.19
HORVU2Hr1G001400	ABI3VP1	0	0	0	0.97	0.08	0.17	0	0	0	0.56	0.81	0.94
HORVU2Hr1G001780	WRKY	13.35	18.19	5.34	5.13	3.01	1.2	9.33	6.09	14.63	3.61	3.95	4.63
HORVU2Hr1G002700	LIM	36.37	43.05	30.44	10.91	10.5	6.74	37.04	32.53	33.39	11.8	11.72	11.57
HORVU2Hr1G003310	WRKY	0	0	0	0	0	0	0	0	0	0	0	0
HORVU2Hr1G004130	NAC	0	0	0	0	0	0	0	0	0	0	0	0
HORVU2Hr1G005690	C3H	24.72	25.19	24.58	5.43	3.72	4.58	26.72	25.16	24.57	6.49	6.56	8.07
HORVU2Hr1G005940	Alfin-like	7.32	7.03	6.58	4.86	4.18	4.55	9.11	8.78	9.52	4.92	4.64	4.39
HORVU2Hr1G006350	ARR-B	0	0	0	0	0	0	0	0	0	0	0	0
HORVU2Hr1G006370	AP2-EREBP	0	0	0	0	0	0	0	0	0	0	0	0
HORVU2Hr1G006600	WRKY	2.66	1.72	1.49	0	0	0	1.91	1.01	2.25	0	0	0
HORVU2Hr1G010450	ARR-B	14.86	13.62	13.69	0.57	0	0.08	8.29	11.18	17.02	0.09	0	0
HORVU2Hr1G011250	ARR-B	0.07	0.15	0	0	0	0	0	0	0	0.05	0.23	0.26
HORVU2Hr1G011270	ARR-B	0	0	0	0	0	0	0	0	0	0	0	0
HORVU2Hr1G011360	NAC	0.07	0.15	0.03	0	0	0	0	0.07	0	0	0	0
HORVU2Hr1G011370	NAC	0	0	0	0	0	0	0	0	0	0	0	0
HORVU2Hr1G011390	NAC	0.07	0.15	0.03	0	0	0	0	0.07	0	0	0	0
HORVU2Hr1G013060	C2C2-Dof	0	0	0	0.54	0.63	0.52	0	0	0	0.38	0.86	1.18
HORVU2Hr1G013090	ARR-B	5.52	4.6	4.93	1.61	1.96	1.13	5.3	4.1	4.4	1.41	1.62	2.3
HORVU2Hr1G013400	ARR-B	10.48	11.94	8.95	6.64	15.52	12.36	11.58	8.94	9.32	14.95	14.07	15.33
HORVU2Hr1G014590	HSF	1.55	1.48	1.17	0.13	0	0.55	0.85	1.22	1.24	0.86	0.41	0.42
HORVU2Hr1G016120	GRAS	0	0.11	0	0	0	0	0	0	0.12	0	0	0
HORVU2Hr1G016380	ARR-B	1.22	0.72	1.07	0	0	0	0.24	0.33	0.64	0	0	0
HORVU2Hr1G016430	NOZZLE	0	0	0	0	0	0	0	0	0	0	0	0
HORVU2Hr1G016580	bZIP	85.68	90.65	71.34	33.09	34.36	28.39	72.94	71.29	71.11	35.11	33.85	36.3
HORVU2Hr1G017020	bZIP	1.27	0.41	0.74	0.28	0.22	0.23	1.53	0.61	0.25	0	0.76	0.69
HORVU2Hr1G017240	ARR-B	1.52	1.62	1.44	1.05	0.51	1.53	2.2	1.85	2.17	1.36	1.1	1.82
HORVU2Hr1G017290	C2C2-Dof	72.42	78.39	81.25	19.1	44.73	40.23	92.41	97.84	98.52	53.97	52.93	55.98
HORVU2Hr1G017350	NAC	9.15	9.75	10.17	0.79	0.53	0.43	6.89	8.27	8.65	1.5	1.4	1.6
HORVU2Hr1G017360	NAC	1.51	0	0	0	0	0	0.44	1.13	2.09	0.16	0.18	0
HORVU2Hr1G017370	NAC	13.36	14.67	11.88	0.1	0.13	0.09	10.49	9.95	9.48	0.33	0.5	0.7
HORVU2Hr1G017380	NAC	0	0	0	0	0	0	0	0	0	0	0	0.1
HORVU2Hr1G017400	NAC	22.09	19.51	19.22	7.51	4.48	3.59	14.74	13.8	14.26	7.57	7.36	7.1
HORVU2Hr1G017460	NAC	0	0	0	0.14	0.86	0.41	0	0	0	0	0.36	0
HORVU2Hr1G017470	NAC	0.61	0.27	0.4	3.73	1.59	1.52	0.31	0	0.51	2.6	2.24	4.38
HORVU2Hr1G017490	C3H	35.51	33.31	41.67	10.57	10.36	10.27	46.76	31.24	42.04	16.68	16.35	16.76
HORVU2Hr1G017680	Alfin-like	1.72	0.72	1.26	0.02	0.06	0.04	0.44	1.35	1.5	0	0.04	0.07
HORVU2Hr1G017720	WRKY	5.17	4.55	6.94	0.27	0	0	3.82	3.43	3.57	0.27	0.1	0.25
HORVU2Hr1G017740	WRKY	37.51	39.95	37.61	6.66	1.09	0.31	44.56	34.22	46.49	4.09	2.59	2.55
HORVU2Hr1G017760	ABI3VP1	29.06	29.7	27.53	12.27	8.95	8.77	27.02	27.04	25.5	12.46	11.67	10.29
HORVU2Hr1G017820	bZIP	14.8	12.87	16.12	6.23	5.42	5.44	15.79	15.84	14.53	6.26	7.25	4.96
HORVU2Hr1G020140	ARR-B	13.64	14.98	13.54	4.29	1.41	3.02	3.98	2.51	7.53	0.88	2.45	1.79
HORVU2Hr1G020760	C2C2-CO-like	0	0	0	0.06	0.16	0.4	0	0	0	0.14	0.56	0.06
HORVU2Hr1G020990	bHLH	0	0	0	0	0	0	0	0	0	0	0	0
HORVU2Hr1G021080	bZIP	300.28	255.39	263.59	69.16	47.48	50.68	248.13	269.33	243.32	50.7	53.05	45.76
HORVU2Hr1G021360	CPP	10.64	7.62	11.8	3.34	2.74	1.47	10.22	10.72	11.14	1.83	2.53	3.34
HORVU2Hr1G022060	MADS	0	0	0	0	0	0	0	0	0	0	0	0
HORVU2Hr1G022310	Alfin-like	15.02	16.34	13.78	6.93	6.49	5.2	16.6	14.85	14.62	6.39	6.36	6.26
HORVU2Hr1G024900	BSD	40.44	35.76	38.62	18.65	22.78	19.23	38.04	39.27	36.8	24.82	26.76	20.93
HORVU2Hr1G025270	bZIP	26.6	26.69	24.95	12.24	10.06	8.36	27.37	28.44	26.44	11.88	12.05	10.04
HORVU2Hr1G025510	ABI3VP1	2.23	1.35	1.9	0.75	0.91	0.26	1.59	1.27	1.62	0.32	0.78	0.46
HORVU2Hr1G025660	CSD	0.51	0.19	0.75	0	0	0	0.62	0.29	0.1	0	0	0
HORVU2Hr1G027390	GeBP	3.82	2.59	3.99	0.51	0.74	0.39	4.95	3.83	2.73	0.65	0.85	0.73
HORVU2Hr1G027580	ARR-B	3.89	1.64	1.76	0.34	0.08	0.06	1.75	1.15	1.2	0.08	0.2	0.14
HORVU2Hr1G027690	ABI3VP1	1	0.86	2.42	0.23	0	0.1	3.24	1.95	2.75	0.63	0.19	0.32
HORVU2Hr1G028470	ARR-B	0.25	0.13	0.12	1.98	2.83	1.96	0.2	0.37	0.1	4.92	2.7	3.09
HORVU2Hr1G028840	ARR-B	15.22	14.96	14.44	5.77	5.76	3.94	15.3	16.28	17.48	4.66	5.37	5.5
HORVU2Hr1G029110	ABI3VP1	2.13	2.11	3.38	0	0	0	2.69	2.33	4.78	0	0	0
HORVU2Hr1G029430	WRKY	0	0	0	0	0	0	0	0	0	0	0	0
HORVU2Hr1G029780	CAMTA	69.42	76.18	64	40.27	28.37	27.49	61.51	63.66	54.04	38.97	35.92	33.5
HORVU2Hr1G031310	Tify	209.65	211.33	195.52	100.72	47.03	30.61	145.97	138.09	135.93	64.15	55.71	54.11
HORVU2Hr1G031990	Alfin-like	34.46	38.19	29.34	19.22	23.86	21.4	29.12	32.19	35.73	28.64	29.81	31.45
HORVU2Hr1G034320	bHLH	0	0	0	0	0	0	0	0	0	0	0	0
HORVU2Hr1G034420	WRKY	12.32	13.52	13.22	14	9.67	10.15	9.27	7.2	7.98	10.81	10.54	10.35
HORVU2Hr1G035120	GRAS	1.14	1.18	1.31	0	0	0	2.07	1.71	1.97	0	0	0
HORVU2Hr1G035160	LOB	35.57	41.13	26.45	1.23	0.73	3.61	29.76	24.76	25.96	7.05	9.17	6.14
HORVU2Hr1G035190	bHLH	1.73	2.98	4.93	0	0	0	2.39	1.77	2.72	0	0	0
HORVU2Hr1G035630	HRT	34.74	37.22	28.44	8.85	7.17	7.06	33.71	26.81	31.54	7.42	8.31	8.74
HORVU2Hr1G035730	GRAS	1.08	1.41	1.62	0.2	0.2	0.08	2.56	1.28	1.84	0.1	0.14	0.06
HORVU2Hr1G036280	GRAS	25.54	31.41	22.06	13.86	10.15	10.34	14.64	12.68	15.66	12.55	11.89	12.53
HORVU2Hr1G036320	WRKY	31.73	32.42	30.47	25.74	25.14	25.41	31.91	31.4	28.64	30.94	30.14	31.82
HORVU2Hr1G036490	mTERF	4.65	4.61	3.29	5.15	3.98	5.38	2.21	2.17	2.83	8.09	6.71	6.62
HORVU2Hr1G036520	AP2-EREBP	0	0.02	0.04	0	0	0	0	0.02	0.07	0	0	0
HORVU2Hr1G037540	AP2-EREBP	0.99	0.73	1.18	0.03	0.08	0	0.14	0.95	0.85	0.04	0.34	0.13
HORVU2Hr1G039640	NAC	0	0	0	0	0	0	0	0	0.18	0.09	0	0
HORVU2Hr1G040290	FAR1	9.7	9.96	8.69	5.99	5.16	4.41	8.57	10.05	8.63	7.18	6.14	5.91
HORVU2Hr1G040400	ABI3VP1	0	0	0	0	0	0	0	0	0	0	0	0
HORVU2Hr1G040410	ABI3VP1	50.45	44.89	40.38	13.99	18.22	10.21	49.88	51.13	53.66	16.16	16.82	16.69
HORVU2Hr1G040860	GRAS	0.04	0.05	0.37	0.09	0.32	0.08	0.07	0.21	0.17	0.26	0.12	0.09
HORVU2Hr1G041300	ARR-B	0.13	0.16	0	0	0	0	0	0	0	0.05	0.08	0
HORVU2Hr1G042710	bHLH	0	0.06	0	0.07	0	0	0.12	0	0	0	0.03	0
HORVU2Hr1G043030	HSF	0	0	0	0	0	0	0	0	0	0	0	0
HORVU2Hr1G043780	GRAS	27.16	25.85	31	8.43	9.55	9.35	22.9	21.71	18.08	8.08	8.86	8.55
HORVU2Hr1G044230	bHLH	69.28	72.83	60.89	28.77	22.03	22.86	61.22	58.56	55.53	33.71	32.77	32.64
HORVU2Hr1G045580	NAC	2.33	2.23	2.9	2.13	1.65	1.76	2.71	3.63	2.93	1.87	2.06	2.04
HORVU2Hr1G046820	WRKY	0	0	0	0	0	0	0	0	0	0	0	0
HORVU2Hr1G048200	FAR1	0	0	0	0	0	0	0	0	0	0	0	0
HORVU2Hr1G048280	SBP	0	0	0	0.4	1.47	0.79	0	0	0	0.87	0.91	0.3
HORVU2Hr1G050770	FAR1	4.81	6.16	4.72	3.86	5.45	4.04	5.81	4.5	5.08	5.13	4.18	4.73
HORVU2Hr1G051010	ARR-B	0.1	0.06	0.09	0	0.03	0	0	0.09	0.06	0	0	0
HORVU2Hr1G051030	ARR-B	0.1	0.28	0.09	0	0.03	0	0.42	0.09	0.19	0	0	0
HORVU2Hr1G052960	Alfin-like	15.31	17.66	18.77	6.92	7.24	7.02	14.75	14.56	14.86	8.43	7.98	7.95
HORVU2Hr1G054100	Alfin-like	18.75	22.57	11.53	13.96	10.33	7.57	21.49	20.22	18.65	14.82	11.13	15.23
HORVU2Hr1G054270	GRF	21.61	18.42	22.82	22.53	30.55	26.3	21.17	22.94	23.42	29.7	28.6	30.33
HORVU2Hr1G055230	bZIP	10.07	8.77	9.49	4.7	6.8	5.73	11.72	11.4	9.19	8.65	6.65	6.86
HORVU2Hr1G058850	C3H	20.6	17	19.08	10.62	10.78	8.64	15.9	16.27	13.31	9.93	10.52	11.79
HORVU2Hr1G060120	TCP	7.2	7.42	9.39	1.8	1.3	1.09	6.32	5.8	7.1	2.36	2.4	1.82
HORVU2Hr1G060680	bHLH	11.71	15.32	10.52	19.93	25.87	17.4	11.29	11.64	10.23	29.4	27.72	28.48
HORVU2Hr1G061320	HB	0	0	0.35	0.37	0	0.06	0	0	0	0	0.03	0.08
HORVU2Hr1G061450	AP2-EREBP	0	0	0	0	0	0	0	0	0	0	0	0
HORVU2Hr1G062670	ARR-B	26.01	23.5	30.81	26.18	38.31	33.09	24.71	24.73	25.94	47.35	40.81	38.92
HORVU2Hr1G063550	FAR1	0	0	0	0	0	0	0	0	0	0	0	0
HORVU2Hr1G063800	MADS	0.06	0	0	0.14	0	0	0	0.14	0	0.19	0.06	0
HORVU2Hr1G065170	C2C2-YABBY	0	0	0	0	0	0	0	0	0	0	0	0
HORVU2Hr1G066000	bHLH	0	0.3	0.21	7.3	0.9	0.49	0.46	0.22	0.94	1.67	1.96	2.01
HORVU2Hr1G066080	LOB	140.01	145.55	72.34	0.15	0.12	0.07	112.5	116.75	107.26	0.94	0.14	0.7
HORVU2Hr1G066100	bHLH	8.94	5.76	9.17	2.47	0.27	0.26	2.42	1.47	1.8	1.13	1.33	1.3
HORVU2Hr1G068960	bHLH	27.41	34.72	32.86	0.09	0.07	0.09	39.29	46.84	41.08	0	0.06	0
HORVU2Hr1G069720	ABI3VP1	0	0	0	0	0	0	0	0	0	0	0	0
HORVU2Hr1G069760	ABI3VP1	0	0	0	0	0	0	0	0	0	0	0	0
HORVU2Hr1G069820	MADS	0	0.05	0.05	0.2	0.25	0.45	0	0.05	0	0.28	0.08	0.24
HORVU2Hr1G069950	CAMTA	22.84	22.34	22.79	7.51	4.52	3.89	20.72	21.79	24	4.22	4.66	4.48
HORVU2Hr1G070880	Tify	3.13	2.63	3.59	0.52	0.41	0.16	1.43	1.52	1.24	1.41	0.77	0.96
HORVU2Hr1G071100	Trihelix	23.66	26.89	31.48	46.06	38.61	42.24	22.6	28.07	23.68	53.4	53.92	44.09
HORVU2Hr1G071270	AP2-EREBP	6.95	9.53	3.54	0.27	0.18	0.05	4.91	6.03	5.22	0.3	0.41	0.49
HORVU2Hr1G071470	AP2-EREBP	0.33	0.4	1.32	0	0	0	0.61	0.53	0.71	0	0	0
HORVU2Hr1G072140	Trihelix	20.53	20.38	16.14	4.55	3.8	3.49	17.68	18.65	13.86	4.34	4.67	4.54
HORVU2Hr1G073240	bHLH	0	0	0	0	0	0	0	0	0	0	0	0
HORVU2Hr1G073400	OFP	0.08	0.06	0.39	0	0	0	0.28	0	0.21	0.05	0	0.05
HORVU2Hr1G073750	E2F-DP	8.13	7.23	8.5	0.83	1.24	0.77	9.42	8.78	7.6	1.32	1.56	1.39
HORVU2Hr1G073810	Trihelix	0	0	0	0	0	0	0	0	0	0	0	0
HORVU2Hr1G075850	Alfin-like	0.24	0.11	0.3	0.32	0.03	0.57	0.37	0.24	0.14	0.34	0.2	0.55
HORVU2Hr1G075950	zf-HD	0	0.08	0.05	7.53	9.8	11.79	0	0	0	8.79	7.56	9.28
HORVU2Hr1G076550	C3H	17.26	13.11	11.16	2.78	3.92	3.06	14.27	11.27	12.34	2.95	4.46	2.41
HORVU2Hr1G076580	ABI3VP1	0	0	0	0	0	0	0	0	0	0	0	0
HORVU2Hr1G076920	ARF	99.69	92.25	107.51	82.25	68.19	69.61	82.54	81.87	99.71	82.63	79.74	73.79
HORVU2Hr1G077000	ARR-B	3.45	3.61	4.02	5.08	4.93	6.33	2.33	3.29	5.75	2.94	2.77	3.81
HORVU2Hr1G077100	FAR1	3.3	2.72	4.59	0.92	0.38	0.69	4.41	3.59	4.17	0.5	0.79	0.47
HORVU2Hr1G077190	AP2-EREBP	0	0	0	0.17	0	0	0	0	0	0	0	0
HORVU2Hr1G077340	FAR1	8.27	8.61	8.03	19.62	27.4	25.17	9.38	9.25	11.62	27.75	26.59	23.6
HORVU2Hr1G077670	Alfin-like	0.31	0.34	0.72	5.05	4.09	4.44	0.77	0.91	0.83	4.59	4.21	5.2
HORVU2Hr1G078620	OFP	0.24	0.22	0.15	0	0.19	0	0.49	0.46	0.08	0	0	0
HORVU2Hr1G078840	FHA	19.51	20.46	20.14	163.39	249.96	288.77	22.74	18.28	20.87	315.46	303.73	290.55
HORVU2Hr1G079900	EIL	0	0	0	0	0	0	0	0	0	0	0	0
HORVU2Hr1G080460	NAC	7.96	11.31	10.74	0.12	0.28	0.28	12.29	11.72	13.38	0.15	0.24	0.14
HORVU2Hr1G080490	MADS	39.16	37.29	32.58	13.09	13.94	14.87	33.04	27.22	33.01	14.99	15.34	14.85
HORVU2Hr1G081720	ARR-B	0	0	0	0	0	0	0	0	0	0	0	0
HORVU2Hr1G081730	ARR-B	0	0	0	0	0	0	0	0	0	0	0	0
HORVU2Hr1G082320	NAC	0	0	0	0	0	0	0	0	0	0	0	0
HORVU2Hr1G082330	NAC	0	0	0.4	0	0	0.09	0.29	0.34	0.21	0.06	0.14	0.25
HORVU2Hr1G082340	NAC	0	0	0	0.04	0	0.04	0	0	0	0	0.08	0.13
HORVU2Hr1G082470	FAR1	11.45	12.47	12.27	5.35	4.9	3.97	11.97	10.57	13.16	6	5.2	6.07
HORVU2Hr1G082640	NAC	0	0	0	0	0	0	0	0	0	0	0	0
HORVU2Hr1G082650	NAC	0.34	0.07	0.07	0.1	0	0.05	0	0	0	0.17	0.07	0
HORVU2Hr1G082880	ARR-B	8.19	9.87	10.21	4.4	4.02	2.99	7.99	12.03	8.78	3.93	4.59	4.54
HORVU2Hr1G084030	Trihelix	10.7	12.46	8.08	11.43	10.03	9.76	10.63	9.05	8.82	12.69	11.37	13.75
HORVU2Hr1G084370	FAR1	0	0	0	0	0	0	0	0	0	0	0	0
HORVU2Hr1G084500	FAR1	5.25	4.37	3.77	1.44	1.78	1.58	4.56	5.62	3.47	1.44	1.61	1.62
HORVU2Hr1G085080	NAC	0	0	0	0	0	0.08	0	0	0	0	0	0
HORVU2Hr1G085560	bZIP	2.33	1.49	2.34	0	0	0.04	2	3.32	2.45	0	0.04	0
HORVU2Hr1G085590	RWP-RK	28.82	34.42	23.73	21.7	28.25	25.1	26.56	26.02	25.31	29.41	27.8	28.55
HORVU2Hr1G087260	NAC	3.25	3.07	1.7	0.2	0.18	0.05	2.4	2.14	2.64	0.85	0.49	0.58
HORVU2Hr1G087310	AP2-EREBP	1.48	1.84	2.64	0	0	0	1.89	2.36	1.99	0	0.04	0
HORVU2Hr1G087990	ARR-B	0.5	0.55	0.71	0.33	0.27	0.03	0.68	0.29	0.13	0.23	0.23	0.29
HORVU2Hr1G089210	NAC	8.76	7.52	6.62	0	0	0.08	4.28	5.09	2.92	0	0	0
HORVU2Hr1G089310	ARR-B	2.68	4.28	2.43	0.12	0.05	0	2.28	2.46	1.58	0.72	0.27	0.25
HORVU2Hr1G089660	ARF	4.13	4.1	3.37	0.73	0.23	0.17	2.28	4.57	5.17	0.85	0.62	0.76
HORVU2Hr1G089670	ARF	3.21	2.2	3.46	0.51	0.47	0.18	4.37	3.41	2.32	0.32	0.33	0.34
HORVU2Hr1G090270	ARR-B	0	0	0	0	0	0	0	0	0	0	0	0
HORVU2Hr1G090640	TCP	0	0	0	0	0	0.04	0	0	0	0	0	0
HORVU2Hr1G091590	ARR-B	2.49	3.04	3.73	0.06	0	0.23	2.26	3.43	3.22	0	0	0
HORVU2Hr1G091660	NAC	0	0	0	0	0	0	0	0	0	0	0	0
HORVU2Hr1G092000	C2C2-YABBY	0	0	0	0	0	0	0	0	0	0	0	0
HORVU2Hr1G092010	C2C2-YABBY	0	0	0	0	0	0	0	0	0	0	0	0
HORVU2Hr1G092030	NAC	3.3	2.07	3.32	0	0	0	1.99	2.27	1.75	0	0	0
HORVU2Hr1G092460	C2C2-CO-like	11.15	13.08	7.19	5.15	0.67	1.01	7.55	7.42	5.93	0.66	0.63	1.46
HORVU2Hr1G092650	Trihelix	8.62	10.07	12.61	0.5	0.02	0.35	11.04	7.56	10.44	0.07	0.17	0.13
HORVU2Hr1G093230	C2C2-GATA	10.07	11.15	12.21	10.45	9.38	10.92	10.95	13.34	10.82	14.54	13.88	11.74
HORVU2Hr1G093250	C3H	0	0	0.11	0	0	0	0.14	0	0	0.18	0	0
HORVU2Hr1G093350	WRKY	0	0	0	0.22	0.2	0.2	0	0	0	0.31	0.2	0.33
HORVU2Hr1G093380	OFP	1.66	1.57	2.95	0.95	0.53	0.57	2.1	1.4	2.77	0.24	0.31	0.26
HORVU2Hr1G093660	AP2-EREBP	8.62	6.05	5.99	0	0	0	3.57	3.19	3.22	0.04	0	0
HORVU2Hr1G093880	FAR1	0	0.07	0	0	0.27	0	0	0	0.48	0	0	0
HORVU2Hr1G094040	GRAS	9.79	9.25	10.41	5.37	6.87	6.35	10.49	9.84	12.37	5.98	6.49	8.36
HORVU2Hr1G094240	OFP	0.89	1.16	0.76	0.09	0.4	0.33	0.58	0.12	0.7	0.44	0.59	0.22
HORVU2Hr1G094460	GRF	0	0	0	0	0	0	0.12	0	0.22	0	0	0
HORVU2Hr1G094470	GRF	1.13	0.24	0.26	0	0	0	0.4	0.12	0.08	0	0	0
HORVU2Hr1G095530	ARR-B	0	0	0.04	0.2	0.16	0.03	0	0	0.09	0	0.27	0
HORVU2Hr1G095940	RWP-RK	5.84	7.78	4.85	1.83	1.72	2.04	9.43	4.71	8.2	2.36	1.57	2.39
HORVU2Hr1G096100	ULT	30.03	28.19	30.96	0.61	1.37	1.49	36.85	29.89	36.38	2.09	1.41	1.57
HORVU2Hr1G096810	bHLH	0	0	0	0	0	0	0	0	0	0.43	0	0.07
HORVU2Hr1G097580	SBP	0	0	0	0	0	0	0	0	0	0	0	0
HORVU2Hr1G097610	SBP	0	0	0	0	0	0	0	0	0	0	0	0
HORVU2Hr1G097850	AP2-EREBP	0	0	0	0	0	0	0	0	0	0	0	0
HORVU2Hr1G098280	WRKY	0	0	0	0	0	0	0	0	0	0	0	0
HORVU2Hr1G098530	bZIP	0	0	0	0	0	0	0	0	0	0	0	0
HORVU2Hr1G098600	FAR1	23.07	21.31	19.03	15.44	13.87	12.76	19.32	19.3	18.57	17.62	15.27	17.95
HORVU2Hr1G098780	ABI3VP1	0	0	0	0	0	0	0	0	0	0	0	0
HORVU2Hr1G098930	MADS	0	0.13	0	0	0	0	0	0	0	0	0	0
HORVU2Hr1G099890	AP2-EREBP	20.5	22.97	22.74	2.91	1.75	0.96	8.93	9.04	8.73	2.62	2.05	2.03
HORVU2Hr1G101030	FAR1	0	0	0	0	0	0	0	0	0	0	0	0
HORVU2Hr1G101600	Trihelix	2.31	1.86	1.32	1.1	1.45	0.51	1.38	1.73	1.85	0.89	1.22	0.97
HORVU2Hr1G102040	ARR-B	7.82	4.27	9.38	2.95	4.82	4.08	9.09	8.93	9	4.91	5.56	3.99
HORVU2Hr1G102590	LFY	0	0	0	0	0	0	0	0	0	0	0	0
HORVU2Hr1G102740	WRKY	6.4	8.11	8.57	0	0	0.05	4.11	6.93	6.13	0	0	0
HORVU2Hr1G103190	bZIP	0	0	0	0	0	0	0	0	0	0	0	0
HORVU2Hr1G103240	bZIP	0.41	0.15	1	4.1	5.12	4.58	1.33	1.03	0.5	5.25	4.9	5.2
HORVU2Hr1G103660	AP2-EREBP	0	0	0	0	0	0	0	0	0	0	0	0
HORVU2Hr1G103930	NAC	4.24	6.83	7.03	0.55	0.27	0.21	13.27	12.54	11.52	0.82	0.89	0.85
HORVU2Hr1G104040	bHLH	0	0	0	0	0	0	0	0	0	0	0	0
HORVU2Hr1G104160	GRAS	0.42	0.34	0.69	0	0	0	0	0	0	0	0	0
HORVU2Hr1G104170	GRAS	0.2	0.63	0.18	0	0	0	0	0	0	0	0	0
HORVU2Hr1G104580	ARR-B	4.43	5.41	1.69	5.96	1.07	0.77	0.96	1.64	1.4	0.77	0.11	0.67
HORVU2Hr1G106030	bHLH	0	0	0	0	0	0	0	0	0	0	0	0
HORVU2Hr1G106140	ARR-B	0.22	0.86	0.54	0	0	0	0.38	0.3	0.24	0	0	0
HORVU2Hr1G107030	ABI3VP1	0	0	0	0	0	0	0	0	0	0	0	0
HORVU2Hr1G107070	ABI3VP1	0	0	0	0.3	0	0.14	0	0	0	0	0.14	0.15
HORVU2Hr1G107090	ABI3VP1	0	0	0	0	0	0	0	0	0	0	0	0
HORVU2Hr1G108760	FAR1	0	0	0	0	0	0	0	0	0	0	0	0
HORVU2Hr1G108880	FAR1	0	0	0	0	0	0	0	0	0	0	0	0
HORVU2Hr1G109040	ARR-B	16.31	16.33	22.21	5.28	3.32	4	12.89	12.74	17.27	3.68	3.25	3.92
HORVU2Hr1G109330	WRKY	14.48	11.66	28.78	51.69	8.36	4.35	25.13	22.49	30.71	20.73	22.48	22.65
HORVU2Hr1G109650	ARF	1.52	1.07	1.2	0.03	0.04	0	1.76	1.38	0.72	0.03	0.15	0.07
HORVU2Hr1G110340	Alfin-like	0	0	0	0	0	0	0	0	0	0	0	0
HORVU2Hr1G110500	bZIP	0	0	0.12	0	0.05	0	0	0	0	0	0	0
HORVU2Hr1G110600	BSD	2.34	3.09	2.3	1.77	1.59	1.15	2.61	1.73	2.03	1.85	2.29	1.59
HORVU2Hr1G111510	AP2-EREBP	0	0	0	0	0	0	0	0	0	0	0	0
HORVU2Hr1G112360	Tify	102.49	102.61	112.9	37.03	32.21	29.46	111.05	106.85	113.8	37.59	37.62	34.56
HORVU2Hr1G113360	GRAS	0	0	0	0	0	0	0	0	0	0	0	0
HORVU2Hr1G113480	GRAS	0	0	0	0	0	0	0	0	0	0	0	0
HORVU2Hr1G113490	GRAS	0	0	0	0	0	0	0	0	0	0	0	0
HORVU2Hr1G113940	AP2-EREBP	18.83	21.54	18.28	5.74	3.03	3.45	17.08	16.73	21.05	4.24	6.74	6.2
HORVU2Hr1G114070	bHLH	28.66	30.19	14.57	0.05	0	0	39.69	34.65	36.49	0.05	0.19	0.21
HORVU2Hr1G115240	bHLH	0.45	0.32	0.68	0.07	0.12	0.09	0.37	0.53	0.3	0	0	0
HORVU2Hr1G115780	MADS	0	0	0	0	0	0	0	0	0	0	0	0
HORVU2Hr1G116050	mTERF	1.74	1.41	0.6	0.26	0.3	0.46	1.69	0.93	0.97	1.4	0.72	0.86
HORVU2Hr1G116130	bZIP	2.74	4.35	3.97	2.21	4.25	2.73	3.49	4.5	2.46	3.13	3.79	2.95
HORVU2Hr1G117050	ARR-B	8.43	9.21	8.76	3.64	3.4	3.15	9.14	8.25	8.47	3.9	3.7	4.51
HORVU2Hr1G117380	bZIP	0.14	0	0.19	1.76	0.68	0.87	0	0	0.1	0.7	0.63	0.68
HORVU2Hr1G119110	C2C2-Dof	50.33	56.73	44.83	4.21	3.57	2.95	46.77	51.74	45.31	4.01	3.6	3.4
HORVU2Hr1G119160	C2C2-Dof	7.03	8.76	6.83	0	0	0	7.89	8.37	6	0.07	0.18	0.44
HORVU2Hr1G119600	ABI3VP1	0	0	0.06	0	0	0	0	0	0	0	0	0
HORVU2Hr1G119610	ARR-B	19.65	28.35	15.53	6.45	4.97	3.83	13.44	16.55	15.09	8.02	7.52	8.55
HORVU2Hr1G120490	ARR-B	7.52	8.09	10.02	11.31	16.98	13.26	10.54	8.21	8.37	9.14	9.47	10.66
HORVU2Hr1G121020	C3H	18.53	19.95	17.67	10.01	9.88	8.69	16.9	16.93	15.58	11.23	10.56	10.12
HORVU2Hr1G121110	ARF	14.04	11.89	14.43	3.71	5.46	4.85	12.07	11.02	10.26	2.47	5.7	4.51
HORVU2Hr1G123140	MADS	0	0	0	0	0	0	0	0	0	0	0	0
HORVU2Hr1G124080	FAR1	0	0	0	0	0	0	0	0	0	0	0	0
HORVU2Hr1G124880	TUB	93.03	112.01	73.79	11.16	5.33	4.15	81.2	73	90.44	7.89	6.05	5.43
HORVU2Hr1G125740	ARF	0	0	0	0	0	0	0	0	0	0	0	0
HORVU2Hr1G126040	NAC	0.72	0.34	0.56	2.05	2.33	1.96	0.39	0.19	0.7	2.46	2.11	1.89
HORVU2Hr1G126080	NAC	0.22	0.13	0.39	0	0.27	0.12	0.22	0.18	0.11	0.39	0.11	0.18
HORVU2Hr1G127360	C2C2-GATA	0	0	0.15	0	0	0	0	0	0	0	0	0
HORVU2Hr1G127370	C2C2-GATA	6.32	5.92	4.32	2.98	3.08	1.91	5.18	4.81	5.52	4.33	3.16	3.83
HORVU2Hr1G127510	NAC	0.88	0.73	0.54	0.44	0.02	0.27	0.46	1.09	1.5	0.25	0.32	0.02
HORVU2Hr1G127550	NAC	0.21	0.31	0.42	0.21	0.02	0.12	0.46	0.65	0.37	0	0.04	0.02
HORVU3Hr1G000170	bHLH	0	0	0	5.63	0.06	0.28	0	0.12	0	0.62	0.38	0.31
HORVU3Hr1G000180	bHLH	0	0	0	5.2	0.26	0.6	0	0	0.07	1.48	1.32	1.17
HORVU3Hr1G000280	bHLH	0	0	0	0.08	0.09	0	0	0	0	0	0.15	0.07
HORVU3Hr1G002620	bHLH	0	0	0	0	0	0	0	0	0	0	0	0
HORVU3Hr1G003400	AP2-EREBP	8.95	9.07	8.44	3.44	3.19	1.6	7.99	9.04	5.45	4.1	2.63	4.53
HORVU3Hr1G004050	ARR-B	2.91	4.45	1.24	0.1	0	0	1.09	0.93	0.9	0.4	0.35	0.32
HORVU3Hr1G004310	ARR-B	0	0	0	0	0	0	0	0	0	0	0	0
HORVU3Hr1G005500	bHLH	0	0	0	17.3	17.01	17.34	0.14	0	0	31.9	33.83	32.38
HORVU3Hr1G005580	AP2-EREBP	0	0	0	0	0	0	0	0	0	0	0	0
HORVU3Hr1G010060	ABI3VP1	0	0.13	0.33	0	0	0	0	0	0	0	0	0
HORVU3Hr1G010100	ABI3VP1	1.36	1.01	0.66	0	0	0	0.73	0.79	0.97	0	0	0
HORVU3Hr1G010140	ABI3VP1	25.71	27.64	20.16	2.81	2.52	2.34	22.66	21.02	21.19	2.05	2.37	2.54
HORVU3Hr1G010190	ABI3VP1	50.57	54.25	45.4	4.75	2.07	1.03	52.48	46.27	56.69	3.27	3.38	3.24
HORVU3Hr1G010200	ABI3VP1	0	0	0	0	0	0	0	0	0	0	0	0
HORVU3Hr1G010240	ABI3VP1	15.1	19	14.65	1.21	0	0.12	18.1	16.02	17.07	0.69	0.37	0.73
HORVU3Hr1G010600	ARR-B	34.42	31.74	30.65	20.22	22.04	15.43	30.43	34.8	31.13	21.45	18.4	21.74
HORVU3Hr1G010620	ARR-B	10.05	9.44	8.31	3.88	3.93	4.28	11.27	8.63	10.91	6.31	5.48	6.17
HORVU3Hr1G011200	FAR1	0	0	0	0	0	0	0	0	0	0	0	0
HORVU3Hr1G012520	GRAS	0	0	0	0	0	0	0	0	0	0	0	0
HORVU3Hr1G012550	GRAS	0	0.08	0	0	0	0	0	0	0	0.1	0	0
HORVU3Hr1G013280	mTERF	1.78	2.9	2.49	0.84	0.7	0.87	2.01	3.05	2.42	0.89	0.85	0.94
HORVU3Hr1G014090	NAC	0	0	0	0	0	0	0	0	0	0	0	0
HORVU3Hr1G014100	NAC	0	0	0	0	0	0	0	0	0	0	0	0
HORVU3Hr1G014140	NAC	2	4.46	1.28	0.51	0.16	0.06	1.15	1.13	1.33	1.2	0.97	0.81
HORVU3Hr1G016320	LOB	31.25	33.98	15.15	0	0	0	18.43	24.16	18.64	0.39	0.1	0.07
HORVU3Hr1G016690	LOB	2.77	2.27	2.94	0	0	0	4.11	3.7	4.4	0	0	0
HORVU3Hr1G016940	ARR-B	6.88	7.69	5.82	0	0	0	5.55	3.74	3.42	0	0	0
HORVU3Hr1G018680	bHLH	5.91	8.37	4.04	0.48	0.23	0.1	4.36	3.41	4.34	0.21	0.06	0.06
HORVU3Hr1G019260	ARR-B	21.19	16.69	17.14	8.6	6.16	6.49	16.96	18.32	17.03	7.1	8.95	9.49
HORVU3Hr1G019330	ARR-B	7.54	8.76	7.35	3.26	2.05	1.81	9.1	9.73	9.11	4.39	4.29	4.14
HORVU3Hr1G019480	ARR-B	6.14	7.04	8.35	12.24	17.37	13.27	10.28	8.06	12.08	17.22	16.48	15.17
HORVU3Hr1G019510	C3H	19.09	27.13	17.95	0.97	1.13	1.12	10.93	10.95	14.18	1.14	0.93	0.65
HORVU3Hr1G019530	NAC	4.91	3.66	5.83	0.98	1.08	1.89	3.74	3.92	3.83	1.59	2.04	1.94
HORVU3Hr1G019590	ARR-B	8.33	10.17	10.17	0.51	0.3	0.2	11.42	8.45	11.02	0.59	0.58	0.65
HORVU3Hr1G019840	ARR-B	12.27	9.46	13.48	5.31	4.73	2.22	9.53	7.08	9.83	1.95	2.65	2.27
HORVU3Hr1G020140	WRKY	4.41	4.39	4.57	0.47	0.27	0.18	2.22	1.34	1.98	0.63	0.88	1.39
HORVU3Hr1G020200	FAR1	0.59	0.3	1.31	0.07	0.19	0	0.74	0.61	1.5	0	0.05	0.13
HORVU3Hr1G020210	WRKY	36.66	38.65	40.28	0.1	0.08	0	26.73	26.5	30.28	0.31	0.17	0.11
HORVU3Hr1G021120	WRKY	0.05	0.15	0.95	0.25	0	0.41	0.41	0.36	0.25	0.5	1.23	0.12
HORVU3Hr1G022720	FAR1	0	0	0	0	0	0	0	0	0	0	0	0
HORVU3Hr1G022940	BES1	0	0	0	0	0	0	0	0	0	0	0	0
HORVU3Hr1G022960	ARR-B	0.91	1.02	1.54	0.76	0.34	0.72	0.67	0.82	1.98	1.04	0.54	0.51
HORVU3Hr1G024090	C3H	0.07	0	0	0	0	0	0	0	0	0	0	0
HORVU3Hr1G024140	C3H	0	0	0	0	0	0	0	0	0	0	0	0
HORVU3Hr1G024220	bZIP	11.48	11.82	10.82	2.42	3.1	1.43	14.58	9.84	10.91	3.54	1.96	2.52
HORVU3Hr1G024570	mTERF	5.76	4.58	5.35	3.54	3.42	2.91	4.8	3.37	5.25	3.49	3.47	2.39
HORVU3Hr1G025030	ARR-B	0	0	0	0	0	0	0	0	0	0.29	0.28	0
HORVU3Hr1G026420	BES1	21.42	19.02	21.67	3.35	2.35	2.87	14.18	13.66	13.79	3.35	3.87	3.23
HORVU3Hr1G026500	C2C2-CO-like	4.53	4.25	7.05	3.19	3.85	4.9	2.54	4.17	3.3	3.68	3.53	3.04
HORVU3Hr1G026650	MADS	0	0	0	0.7	1.35	0.11	0	0	0	0.82	1.05	0.77
HORVU3Hr1G026810	AP2-EREBP	0	0	0.07	0	0	0	0	0	0	0	0	0
HORVU3Hr1G026950	AP2-EREBP	0	0	0.14	0	0	0	0	0.14	0	0	0	0
HORVU3Hr1G027580	VARL	8.13	9.04	6.86	71.61	72.88	80.55	7.78	9.24	7.45	74.34	73.62	66.96
HORVU3Hr1G027630	bHLH	51.71	48.7	43.01	2.95	2.62	2.33	45.15	51.42	46.26	4.15	4.18	4.09
HORVU3Hr1G028240	TCP	1.73	0.9	1.76	0	0	0	0.91	0.94	1.12	0	0	0
HORVU3Hr1G030310	AP2-EREBP	3.22	2.31	3.02	0.06	0	0	3.13	3.41	4.05	0.13	0.03	0
HORVU3Hr1G030870	OFP	0.68	0.41	0.38	0	0	0	0.42	0.94	0.57	0	0	0
HORVU3Hr1G031320	ARR-B	1.4	2.82	1.61	0.54	0.26	0.37	3.53	3.49	3.16	0.06	0.37	0.08
HORVU3Hr1G031340	FAR1	0	0	0	0	0	0	0	0	0	0	0	0
HORVU3Hr1G031540	NOZZLE	3.16	1.17	5.69	0	0	0	1.1	1.22	1.84	0	0	0
HORVU3Hr1G032170	RWP-RK	37.93	43.48	42.4	38.13	39.29	40.05	42.92	47.21	41.64	42.14	39.35	39.07
HORVU3Hr1G032230	ARF	17.7	13.46	23.78	0.14	0.16	0.26	14.67	14.05	15.26	0.19	0.14	0.28
HORVU3Hr1G032440	ARR-B	1.3	2.08	0.62	106.46	130.95	120.84	2.47	1.54	3.01	133.21	134.59	129.41
HORVU3Hr1G032680	NAC	0	0	0	0	0	0.22	0	0	0	0.17	0	0
HORVU3Hr1G033360	LOB	0	0	0	0	0	0	0	0	0	0	0	0
HORVU3Hr1G033660	mTERF	1.89	1.5	1.21	1.21	1.49	1.42	1.86	1.84	1.42	1.2	1.42	0.98
HORVU3Hr1G033700	RWP-RK	2.5	4.26	4.21	2.69	4.17	2.71	5.23	3.9	3.94	3.67	3.27	3.74
HORVU3Hr1G033740	WRKY	20.93	23.43	19.69	14.08	6.4	3.81	13.47	11.93	13.59	6.74	8.76	8.28
HORVU3Hr1G033840	FAR1	0	0	0	0	0	0	0	0	0	0	0	0
HORVU3Hr1G034150	GeBP	3.24	2.44	4.1	3.45	4.13	2.69	1.66	2	1.84	3.01	2.4	2.41
HORVU3Hr1G034520	ARR-B	0	0	0	0	0	0	0	0	0	0	0	0
HORVU3Hr1G034530	ARR-B	0	0	0	0	0	0	0	0	0	0	0	0
HORVU3Hr1G034540	bHLH	9.74	8.55	8.34	3.18	1.86	1.95	11.06	9.17	12.13	2.91	2.6	3.53
HORVU3Hr1G035230	FHA	9.93	9.9	9.55	36	40.02	38.14	9.99	11	10.3	29.99	24.97	27.04
HORVU3Hr1G035340	FHA	5.71	4.15	5.19	0.32	0.39	0.36	5.32	5.22	4.86	0.57	0.75	0.59
HORVU3Hr1G035350	FAR1	0	0	0	0	0	0	0	0	0	0	0	0
HORVU3Hr1G035720	C3H	20.55	17.72	19.45	9.42	7.23	6.46	16.91	15.45	17.42	7.34	7.78	7.15
HORVU3Hr1G035750	C3H	40.54	36.41	37.85	33.43	42.12	31.82	39.42	45.07	36.81	37.72	34.73	35.38
HORVU3Hr1G036380	NAC	63.27	67.32	80.34	48.76	40.27	32.7	47.7	57.47	62.1	40.5	39.64	38.82
HORVU3Hr1G037370	FAR1	0	0	0	0	0	0.08	0.38	0	0	0	0	0
HORVU3Hr1G038420	BSD	10.4	10.14	12.5	4.67	3.13	3.23	12.09	9.95	8.95	4.79	4.55	4.18
HORVU3Hr1G038700	ARR-B	2.4	2.22	2.61	0	0	0.36	3.42	2.37	3.45	0	0	0
HORVU3Hr1G039500	WRKY	12.98	13.78	11.81	6.53	7.53	7.09	15.19	10.42	10.21	6.69	7.1	6.55
HORVU3Hr1G040920	bZIP	2.61	1.91	2.73	0	0	0	3.51	2.58	3.08	0	0	0
HORVU3Hr1G042790	bZIP	33.29	37.44	30.03	14.05	10.84	9.75	26.03	27.66	27.53	13.93	13.72	14.72
HORVU3Hr1G047180	bZIP	19.83	16.32	17.13	0.99	0.5	0.42	24.82	25.5	29.63	0.69	0.89	0.62
HORVU3Hr1G047290	ARR-B	0	0	0.06	0	0	0	0.41	0.06	0.24	0	0	0
HORVU3Hr1G047900	NAC	0	0	0	0	0	0	0	0	0	0	0	0
HORVU3Hr1G048770	bHLH	0.57	0.58	0.81	0	0.18	0.06	0.49	0.55	0.35	0.06	0	0.11
HORVU3Hr1G049860	LOB	0	0	0	0	0	0	0	0	0	0	0	0
HORVU3Hr1G050590	WRKY	11.59	5.07	8.39	35.91	10	10.01	6.76	6.7	7.69	20.57	18.9	17.78
HORVU3Hr1G051190	ARR-B	20.52	17.73	24.53	20.35	23.86	20.11	24.11	25.63	22.75	27.23	24.85	25.42
HORVU3Hr1G052710	ARR-B	14.06	12.81	12.46	18.09	27.73	29.99	14.5	9.86	13.89	32.33	29.84	30.22
HORVU3Hr1G053690	FAR1	0	0	0	0	0	0	0	0	0	0	0	0
HORVU3Hr1G054250	C3H	11.99	12.75	11.03	5.34	4.59	3.29	11.98	11.18	12.27	3.76	5.07	4.63
HORVU3Hr1G055260	ARR-B	0.04	0.4	0.14	84.94	77.02	83.72	0.12	0.13	0	70.07	67.49	65.79
HORVU3Hr1G055910	WRKY	6.81	6.11	7.63	2.38	2.07	1.92	8.79	8.37	7.86	3.05	1.97	2.43
HORVU3Hr1G055960	HSF	0	0.18	0.21	0.4	0.31	0.1	0.23	0.19	0.24	0.19	0.27	0.57
HORVU3Hr1G055980	OFP	2.04	0.86	1.47	0.4	0.43	0.42	1.4	1.29	0.8	0.39	0.2	0.56
HORVU3Hr1G056980	ARR-B	3.26	2.05	3.86	0	0	0	0.78	0.8	1.75	0.04	0.07	0.04
HORVU3Hr1G057280	bHLH	12.95	13.13	12.43	7.04	6.58	8.14	12.38	12.22	11.85	8.69	9.54	9.1
HORVU3Hr1G057780	bHLH	0.95	1.4	1.24	0	0.19	0.45	0.88	1.25	0.68	0	0.18	0.11
HORVU3Hr1G057920	C3H	1.22	0.78	2.71	0	0	0	1.51	1.82	1.14	0.06	0	0
HORVU3Hr1G058100	GRAS	3.15	1.82	2.58	0	0	0	2.15	2.58	2.9	0	0.04	0.04
HORVU3Hr1G058670	WRKY	0	0	0	0	0	0	0	0	0	0	0	0
HORVU3Hr1G059080	VARL	15.96	15.58	14.16	5.76	5.42	4.58	13.57	13.7	13.25	4.82	5.69	5.9
HORVU3Hr1G059210	WRKY	0	0	0	0	0	0	0	0	0	0	0	0
HORVU3Hr1G059220	WRKY	1.13	1.02	1.44	15.58	7.12	4.25	1.42	1.28	0.87	9.82	10.09	9.09
HORVU3Hr1G059250	AP2-EREBP	1.25	1.18	1.76	0	0	0	1.55	0.43	2.15	0	0	0
HORVU3Hr1G059870	C2C2-GATA	0.65	0.48	0.64	0	0	0	1.25	0.77	0.2	0	0	0
HORVU3Hr1G059880	ARR-B	0	0	0	0	0	0	0	0	0	0	0	0
HORVU3Hr1G060370	ARR-B	0	0	0	0	0	0	0	0	0	0	0	0
HORVU3Hr1G060500	WRKY	3.01	3.44	2.18	0.64	0.58	0.35	1.75	2.34	1.36	0.93	1.47	1.56
HORVU3Hr1G061060	C3H	84.22	70.87	72.42	30.02	30.75	25.91	71.47	73.57	73.31	35.33	33.64	34.1
HORVU3Hr1G061560	NAC	5.92	4.83	5.09	0.17	0.19	0.51	6.19	3.39	4.4	0.23	0.22	0.45
HORVU3Hr1G061840	C2C2-Dof	2.02	1.99	2.25	0.6	0.57	0.58	0.73	1.32	1.69	0.25	0.8	0.97
HORVU3Hr1G061870	Trihelix	9.94	9.4	8.72	4.9	4.01	3.24	7	7.64	8.97	3.52	4.1	4.23
HORVU3Hr1G061930	TUB	18.15	19.63	18.82	18.22	14.48	15.13	15.65	18.12	14.93	17.59	18.36	16
HORVU3Hr1G062150	NAC	3.84	3.93	5.17	6.86	8.24	6.56	4.12	4.57	4.67	5.36	6.68	5.56
HORVU3Hr1G062240	bHLH	0	0	0	0	0	0	0	0	0	0	0	0
HORVU3Hr1G062320	NOZZLE	8.39	8.22	8.97	0	0	0.1	6.6	7.73	8.37	0.06	0.05	0
HORVU3Hr1G062470	E2F-DP	0.92	0.32	0.9	0	0.13	0.16	1.51	0.85	1.08	0.17	0.3	0.23
HORVU3Hr1G062890	ARR-B	0	0	0	0	0	0	0	0	0	0	0	0
HORVU3Hr1G063460	ARR-B	1.61	1.82	2.78	0.63	0.16	0.59	1.05	1.23	1.14	1.43	0.63	0.58
HORVU3Hr1G064590	ABI3VP1	3.44	5.28	3.54	1.88	1	1.05	0.94	2.36	2.14	1.37	0.98	2.32
HORVU3Hr1G064640	ABI3VP1	8.08	6.16	3.43	5.4	1.51	1.36	3.29	2.88	2.71	4.59	3.23	3.23
HORVU3Hr1G066390	bHLH	1.24	0.84	0.83	0.15	0.21	0.17	0.23	0.32	0.38	0.05	0.22	0.19
HORVU3Hr1G066600	bHLH	0	0	0	0.41	0.52	0.77	0	0.04	0	0.56	0.42	0.19
HORVU3Hr1G066860	ARR-B	0	0	0	0	0	0	0	0	0	0	0	0
HORVU3Hr1G067350	ABI3VP1	0.57	0.67	0.35	0	0	0	0.13	0.24	0.26	0	0	0
HORVU3Hr1G067510	WRKY	0	0.13	0	0.78	0.11	0	0	0	0	0.28	0.56	0.18
HORVU3Hr1G068550	ARR-B	0	0	0	0	0	0	0	0	0.11	0	0	0
HORVU3Hr1G068580	ABI3VP1	0	0	0	0	0	0	0	0	0.1	0	0	0
HORVU3Hr1G068640	ABI3VP1	0.2	0.34	0.3	0.01	0.09	0.09	0.03	0.26	0.16	0	0.08	0.06
HORVU3Hr1G068900	MADS	1.57	0.79	1.08	0	0	0	1.37	2.77	2.16	0	0	0
HORVU3Hr1G069320	WRKY	20.21	18.06	22.26	0.33	0.03	0.03	18.14	18.36	20.62	0.52	0.52	0.28
HORVU3Hr1G069660	WRKY	0.45	0.06	0	0	0	0	0.06	0.65	0	0	0	0
HORVU3Hr1G071030	C2C2-GATA	1.24	1.38	2.19	0.69	1.33	0.38	1.33	1.83	1.31	0.59	0.55	0.56
HORVU3Hr1G071550	HSF	13.77	13.78	13.34	7.69	6.65	6.27	16.42	15.01	14.55	8.99	7.42	6.52
HORVU3Hr1G071640	OFP	1.18	1.14	0.49	0	0.05	0.17	0.66	0.63	1.19	0	0.13	0
HORVU3Hr1G071750	WRKY	61.9	73.98	54.97	10.89	5.09	3.62	45.28	46.41	56.75	5.47	7.4	5.08
HORVU3Hr1G072260	VOZ	25.21	34.22	19.88	32.51	21.87	18.14	19.62	19.26	20.09	29.07	28.05	31.34
HORVU3Hr1G072340	ARF	3.68	3.11	5.87	4.35	4.53	5.25	4.52	3.61	3.31	7.14	5.38	5.9
HORVU3Hr1G072770	bZIP	2.36	4.31	5.36	0	0	0	3.59	2.99	6.89	0.06	0.15	0.12
HORVU3Hr1G072970	C2C2-Dof	0.73	0.49	0.79	0.16	0.03	0.02	0.39	0.41	0.73	0.09	0.05	0.08
HORVU3Hr1G073470	CPP	6.18	7.71	5.01	10.09	10.88	12.82	6.58	5.52	5.31	11.8	12.28	11.1
HORVU3Hr1G073660	FAR1	0	0	0	0	0	0	0	0	0	0	0	0
HORVU3Hr1G073830	TCP	0.18	0.08	0.35	2.99	4.37	3.24	0.09	0.47	0.18	3.04	4.11	4.18
HORVU3Hr1G075370	LOB	0	0	0	0	0	0	0	0	0	0	0	0
HORVU3Hr1G076790	ULT	1.54	1.14	1.17	1.1	0.84	1.63	0.76	0.26	0.64	0.87	0.74	1.01
HORVU3Hr1G077020	ABI3VP1	0	0	0	0.24	0.17	0.21	0	0	0	0.16	0.25	0.18
HORVU3Hr1G078150	AP2-EREBP	20.89	18.42	21.04	3.91	2.13	2.04	10.98	12.77	13.01	4.5	2.7	3.06
HORVU3Hr1G078550	bZIP	0	0	0	6.55	4.54	2.93	0	0	0	6.62	6.77	6.77
HORVU3Hr1G079010	bZIP	24.5	22.8	19.94	1.22	0.68	1.42	23.89	19.32	26.94	1.85	0.96	1.41
HORVU3Hr1G079490	ARR-B	4.92	4.99	3.82	2.93	2.09	1.57	4.4	3.5	2.79	2.06	2.48	2.36
HORVU3Hr1G079640	bZIP	2.04	2.48	3.02	0.83	0.58	0.65	3.31	2.81	1.41	0.64	0.92	0.69
HORVU3Hr1G080490	FAR1	0	0	0	0	0	0.03	0.2	0.29	0.2	0.31	0	0
HORVU3Hr1G080860	WRKY	1.18	0.85	1.38	0	0	0	1.31	0.18	0.19	0	0	0
HORVU3Hr1G080890	WRKY	0	0	0	0	0	0	0.26	0	0.13	0	0	0
HORVU3Hr1G080960	WRKY	0	0	0	0	0	0	0	0	0	0	0	0
HORVU3Hr1G080980	WRKY	0	0.13	0.33	0	0	0	0	0	0	0	0	0
HORVU3Hr1G081000	WRKY	0	0.23	0.16	0	0.07	0	0	0.08	0.22	0	0.06	0.24
HORVU3Hr1G081030	WRKY	1.39	1.91	2.74	0	0.07	0.02	1.48	0.51	2.17	0	0.06	0.01
HORVU3Hr1G081260	OFP	1.36	1.26	1.53	0.25	0.66	0.63	1.04	1.28	0.94	0.19	0.36	0.44
HORVU3Hr1G081660	Alfin-like	11.12	11.94	10.78	6.01	6.23	4.93	11.58	11.46	9.42	6.82	6.53	6.22
HORVU3Hr1G082210	ARR-B	2.81	2.56	3.99	3.1	1.38	1.32	3.12	1.96	2.67	1.33	2.15	1.69
HORVU3Hr1G083250	bZIP	4.02	4.62	8.09	0.33	0.18	0.32	4.45	3.25	4.59	0.31	0.54	0.32
HORVU3Hr1G083290	TUB	164	185.15	164.1	6.85	4.33	5.18	180.98	172.56	186.53	7.47	7.13	7.82
HORVU3Hr1G083330	NAC	0	0.31	0.3	0	0	0.07	0	0.13	0.11	0	0	0.08
HORVU3Hr1G083460	C2C2-Dof	0.13	0.2	0.78	0	0	0	0.18	0.3	0.45	0	0	0
HORVU3Hr1G083700	OFP	1.37	0.67	0.39	0	0	0	0.95	0.81	0.53	0	0	0
HORVU3Hr1G083710	OFP	0	0	0	0	0	0	0	0	0	0	0	0
HORVU3Hr1G083740	ARR-B	2.26	1.4	1.19	0.31	0.15	0	0.4	0.61	0.44	0.07	0.09	0
HORVU3Hr1G083820	NAC	1.69	1.18	2.3	4.48	2.2	2.61	1.27	0.67	0.81	4.05	2.37	3.07
HORVU3Hr1G084340	bZIP	11.72	11.25	14.05	2.15	2.59	1.59	6.54	7.68	10.12	2.66	1.72	2.37
HORVU3Hr1G084360	bZIP	0	0	0	0	0	0	0	0	0	0	0	0
HORVU3Hr1G084880	ARR-B	0	0	0	0	0	0	0	0	0	0.04	0	0
HORVU3Hr1G085140	ARR-B	1.04	2.3	2.08	0	0	0.15	0.38	0.58	0.45	0.09	0.22	0
HORVU3Hr1G085570	ARR-B	0.72	1.16	1.49	0.94	0.22	0.87	0.91	1.65	1.1	1.35	0.97	1.5
HORVU3Hr1G086000	ARR-B	0.95	1.88	0.65	0.5	0.29	0.45	0.42	0.75	0.29	0.45	0.19	0.52
HORVU3Hr1G086210	GRAS	11.51	10.43	16.45	25.5	34.3	25.34	16.55	18.09	14.94	52.2	50.5	52.2
HORVU3Hr1G086260	MADS	0.28	0	0.1	0	0	0	0.28	0.05	0.11	0	0	0
HORVU3Hr1G086270	ARR-B	15.59	17.35	14.67	9.01	8.59	6.94	13.47	13.24	14.56	10.58	10.85	9.76
HORVU3Hr1G087710	bHLH	0	0	0	0	0	0	0	0	0	0	0	0
HORVU3Hr1G088200	WRKY	32.63	36.69	44.88	42.84	20.05	12.58	19.93	20.7	21.42	24.33	23.15	23.5
HORVU3Hr1G088440	LOB	2.03	1.64	1.71	0.05	0.06	0	2.57	1.46	1.28	0.16	0	0.1
HORVU3Hr1G088780	GRAS	2.29	1.96	2.03	0	0	0	0.46	1.41	0.6	0	0	0
HORVU3Hr1G088800	NAC	1.32	2.43	0.99	0.23	0.08	0.31	1	0.78	0.95	0.19	0.1	0.03
HORVU3Hr1G088820	GRAS	1.07	0.98	0.73	0	0	0	0.79	0.55	0.57	0	0	0
HORVU3Hr1G088890	HSF	0	0	0	0	0	0	0	0	0	0	0	0
HORVU3Hr1G089090	bHLH	72.26	76.04	61.23	12.7	14.38	8.58	53.29	51.95	58.53	15.93	15.28	16.26
HORVU3Hr1G089160	AP2-EREBP	3.5	2.75	3.3	0	0	0	2.67	3.41	2.72	0	0	0.03
HORVU3Hr1G089250	EIL	1.77	1.98	1.5	0	0	0	2.51	1.93	1.01	0	0	0
HORVU3Hr1G090000	TAZ	12.71	13.64	10.75	9.01	13.82	12.49	12.49	15.57	11.94	15.86	16.15	16.81
HORVU3Hr1G090230	FAR1	0	0	0	0	0	0	0	0	0	0	0	0
HORVU3Hr1G090240	LOB	0	0	0	0.12	0	0.74	0	0.05	0.23	0.09	0	0.52
HORVU3Hr1G090250	LOB	0	0	0.15	0	0	0.08	0	0	0	0.09	0.28	0
HORVU3Hr1G090440	NAC	1.43	2.5	0.67	1.66	2.36	2.86	2.07	0.33	2.25	3.97	3.03	4.89
HORVU3Hr1G090540	Alfin-like	62.14	53.54	51.47	21.53	18.99	15.3	41.19	40.89	46.86	17.89	17.72	22.59
HORVU3Hr1G090740	AP2-EREBP	0	0	0	0	0.13	0	0	0.08	0	0	0	0
HORVU3Hr1G090850	ABI3VP1	0	0	0	0	0	0	0	0	0.07	0	0	0
HORVU3Hr1G091000	MADS	0.57	1.27	0.43	0.23	0	0.1	1.44	0.07	1.43	0.55	0.2	0
HORVU3Hr1G091250	GRAS	55.5	60.92	55.31	18.38	9.8	9.95	50.9	43.84	53.91	15.32	13.7	13.69
HORVU3Hr1G091570	ABI3VP1	0	0	0	0	0	0	0	0	0	0	0	0
HORVU3Hr1G091720	NAC	0	0.04	0	0	0	0.03	0	0	0	0.11	0	0
HORVU3Hr1G092090	TAZ	34.08	31.67	26.94	9.88	6.4	6.43	21.96	15.3	24.49	6.3	10.33	8.62
HORVU3Hr1G092220	ARR-B	32.71	33.5	35.45	20.92	22.18	20.58	37.41	33.23	33.46	23.77	23.25	22.26
HORVU3Hr1G092290	TUB	0	0	0	0	0	0	0	0	0	0	0	0
HORVU3Hr1G092530	BSD	25.32	22.23	20.8	10.66	9.71	7.67	23	24.46	24.15	11.28	9.45	10.83
HORVU3Hr1G092690	ABI3VP1	0	0	0	0	0	0	0	0	0	0	0	0
HORVU3Hr1G092820	ARR-B	0.22	0.25	0.34	0	0	0	0.22	0	0.23	0	0	0
HORVU3Hr1G093310	bHLH	15.93	12.84	14.86	8.31	6.13	8.95	14.48	17.02	16.36	5.44	6.04	7.1
HORVU3Hr1G094170	NAC	0	0	0	0	0	0	0	0	0	0	0	0
HORVU3Hr1G094470	NOZZLE	0	0	0	0	0	0	0	0	0	0	0	0
HORVU3Hr1G094730	SBP	4.56	3.72	4.19	0.23	0.19	0.34	8.97	7.21	7.18	0.48	0.19	0.04
HORVU3Hr1G094860	TIG	15.65	17.35	17.9	13.67	9.34	8.43	17.86	13.99	17.51	9.05	10.06	9.49
HORVU3Hr1G094870	ARR-B	129.7	153.62	97.29	25.01	18.23	18.22	118.66	123.21	107.92	29.78	25.88	28.44
HORVU3Hr1G095080	MADS	0	0.15	0.15	0	0	0	0.17	0	0	0	0	0
HORVU3Hr1G095090	MADS	0.61	1.7	1.02	0.1	0.06	0.06	1.14	0.69	1.16	0.02	0.23	0.23
HORVU3Hr1G095200	MADS	7.06	4.85	6.9	6.24	7.09	6.87	2.63	2.13	2.35	4.3	3.63	4.17
HORVU3Hr1G095240	MADS	1.57	2.38	0.56	0.07	0.31	0.06	1.18	1.92	1.13	0.15	0.34	0.09
HORVU3Hr1G095400	TCP	20.02	22.32	15.97	8.47	5.81	9.47	16.47	12.29	16	8.1	9.32	11
HORVU3Hr1G095880	NAC	13.56	13.17	13.62	3.78	2.84	3.97	9.49	9.28	13.13	3.73	4.12	3.92
HORVU3Hr1G096010	ARR-B	0	0	0	0	0	0	0	0	0	0	0	0
HORVU3Hr1G096240	Trihelix	0	0.11	0.12	0.12	0	0	0.06	0	0	0.15	0	0
HORVU3Hr1G096410	ARF	0	0	0	0	0	0	0	0	0	0	0	0
HORVU3Hr1G096460	bHLH	0.4	0.39	0.27	1.32	0.85	1.35	0	0.17	0	1.17	1.31	1.72
HORVU3Hr1G096510	ARF	55.92	60.09	66.55	43.07	35.58	36.97	58.56	55.99	57.96	46.74	45.21	44.58
HORVU3Hr1G096990	zf-HD	0	0	0	0	0	0	0	0	0	0	0	0
HORVU3Hr1G097200	ARF	14.8	17.2	17.65	9.66	6.84	9.59	11.56	11.98	12.82	10.21	9.99	11.04
HORVU3Hr1G097420	WRKY	0	0	0	0	0	0	0.64	0	0	0	0.14	0
HORVU3Hr1G100500	ARR-B	0	0	0	0	0	0	0	0	0	0	0	0
HORVU3Hr1G105720	ABI3VP1	2.35	4.15	1.85	14.52	5.2	4.28	5.04	2.48	4.95	7.8	6.21	7.09
HORVU3Hr1G106070	NAC	0.89	0.97	0.93	0.08	0.09	0.19	1.92	0.63	2.26	0.37	0.39	0.33
HORVU3Hr1G106260	GRAS	0.66	1.82	1.33	0.9	0.61	0.65	1.9	2.45	1.89	0.86	0.73	1.25
HORVU3Hr1G108540	ARR-B	0.11	0.11	0.22	0.3	0	0.15	0	0.11	0.11	0.17	0.22	0.35
HORVU3Hr1G108660	bHLH	0	0.07	0	0.57	2.85	8.51	0	0	0	1.02	0.71	0.93
HORVU3Hr1G108670	bHLH	0.08	0.12	0.19	14.61	3	4.06	1.18	2.66	2.03	160	161.46	157.81
HORVU3Hr1G108680	bHLH	110.36	118.54	147.8	60.47	24.53	23.21	253.2	286.95	275.66	317.02	314.39	318.07
HORVU3Hr1G108950	SRS	4.48	6.49	5.69	0.2	0.21	0.41	4.09	4.96	3.45	0.53	0.36	0.08
HORVU3Hr1G109250	LOB	0	0	0	0	0	0	0	0	0	0	0	0
HORVU3Hr1G110200	PLATZ	0.17	0	0.23	0	0	0	0	0	0.08	0	0	0
HORVU3Hr1G114970	ARR-B	2.46	3.49	0.95	8.26	0.65	0.93	0.53	0.18	0.53	0.71	0.9	0.51
HORVU3Hr1G115180	WRKY	0.38	0.38	0.31	0	0	0	0.76	0.34	0.77	0	0	0
HORVU3Hr1G116220	C2C2-Dof	1.02	0.6	1.43	0.12	0.45	0.09	1.12	1.07	0.76	0.31	0.24	0.22
HORVU3Hr1G116260	C2C2-Dof	0	0	0	0	0	0	0	0	0	0	0	0
HORVU3Hr1G116270	C2C2-Dof	0	0	0	0	0	0	0	0	0	0	0	0
HORVU3Hr1G116800	MADS	0.27	0	0.13	0	0	0	0.68	0	0.14	0	0	0
HORVU4Hr1G000540	BES1	0.57	0	0	0	0	0	0	0.36	0	0.15	0	0.27
HORVU4Hr1G000550	BES1	0.39	0.18	0	0	0	0	0	0	0.2	0	0.13	0
HORVU4Hr1G000700	AP2-EREBP	0.18	0.39	0.58	0.39	0.49	0.49	0.14	0	0.18	0.87	0.67	0.76
HORVU4Hr1G000710	OFP	0	0	0	0	0	0	0	0	0	0	0	0
HORVU4Hr1G000880	LOB	1.23	0.24	0.06	0	0	0	0.8	0.53	0.12	0.52	0	0
HORVU4Hr1G000960	AP2-EREBP	1	0	0	0	0	0	0	0	0	0	0	0
HORVU4Hr1G002250	FAR1	14.37	11.94	10.36	6.93	7.32	6.42	14.27	13.59	11.67	5.72	6.49	6.44
HORVU4Hr1G002390	WRKY	5.24	5.79	6.96	4.01	2.68	1.95	5.81	3.51	7.42	5.95	4.33	5.5
HORVU4Hr1G002480	LOB	0.67	1.03	1.46	0.57	0.19	0.51	1.14	0.82	0.67	0.58	0.28	0.19
HORVU4Hr1G002970	Trihelix	0	0	0	0	0	0	0	0.03	0.07	0	0	0
HORVU4Hr1G003210	bHLH	1.77	1.62	3	0	0	0	1.97	2.26	2.93	0	0	0
HORVU4Hr1G003340	bHLH	0.49	0.11	1.68	0	0	0	0.72	0.51	0.27	0	0	0
HORVU4Hr1G003360	HB	0	0	0	0.07	0	0.1	0	0	0	0	0.3	0
HORVU4Hr1G003410	HB	0	0	0	0	0.39	0.18	0	0.06	0	0.26	0.39	0.43
HORVU4Hr1G003440	GRF	13.39	16.03	11.82	5.23	3.99	2.29	11.72	10.52	12.71	3.16	3	3.09
HORVU4Hr1G003480	bZIP	0.17	0.15	0.47	0	0	0.33	1.01	0.32	0.42	0.2	0.22	0.41
HORVU4Hr1G003610	MADS	0	0	0	0	0	0	0	0	0	0	0	0
HORVU4Hr1G004080	C2C2-CO-like	12.82	14.53	14.52	17.5	15.43	12.9	13.07	10.26	11.68	19.45	16.13	16.6
HORVU4Hr1G004280	CPP	1.87	1.03	1.92	0	0	0.14	3.28	2.08	1.35	0.19	0	0.06
HORVU4Hr1G005770	C3H	15.6	13.74	16.66	6.13	7.14	5.02	16.51	16.76	15.9	6.8	6.62	7.5
HORVU4Hr1G006930	GRAS	35.64	38.86	40.44	17.47	22.45	24.87	32.72	40.42	35.12	23.78	25.03	28.61
HORVU4Hr1G007040	TCP	0	0	0	0	0	0	0	0	0	0	0	0
HORVU4Hr1G007130	GeBP	7.91	7.11	5.99	4.66	4.07	4.24	7.42	7.27	7.23	4.36	5.27	5.49
HORVU4Hr1G007420	C2C2-CO-like	0.33	0.2	0.1	88.82	112.84	94.05	1.12	1.21	1.3	115.13	118.03	118.21
HORVU4Hr1G008160	Alfin-like	1.09	1.34	1.57	2.23	2.91	1.92	1.15	1.15	1.13	1.68	1.79	1.68
HORVU4Hr1G008210	ARR-B	80.64	68.98	82.73	107.95	140.84	131.08	82.22	81.05	83.69	138.06	129.18	122.33
HORVU4Hr1G008360	zf-HD	0	0	0	0	0	0	0	0	0	0	0	0
HORVU4Hr1G008640	ARR-B	1.55	0.33	0.55	0.65	0.63	0.77	0.39	0.64	0.38	1.06	0.62	0.52
HORVU4Hr1G008820	ARR-B	24.62	26.78	23.58	8.52	8.98	7.04	21.77	20.37	20.96	8.73	9.03	8.36
HORVU4Hr1G008930	GRAS	0	0	0	0	0	0	0.08	0	0	0	0	0
HORVU4Hr1G008980	GRAS	2.53	2.3	2.89	0.44	0.11	0.18	1.94	2.51	2.31	0.3	0.29	0.22
HORVU4Hr1G009440	bHLH	1.69	1.16	2.94	0.09	0.15	0.3	1.15	1.1	2.33	0.1	0.52	0.29
HORVU4Hr1G009730	HB	0	0	0	0	0	0	0	0	0	0	0	0
HORVU4Hr1G009970	bHLH	5.06	7.59	5.05	0.77	0.49	0.76	4.54	4.4	5.66	0.18	0.14	0.8
HORVU4Hr1G010080	GRF	13.36	9.62	15.64	0.94	0.84	0.51	11.94	11.68	10.76	1.4	1.01	0.63
HORVU4Hr1G010140	BSD	9.06	9.5	9.62	4.84	4.12	3.77	9.94	9.3	10.27	5.46	4.59	4.45
HORVU4Hr1G010840	C2C2-CO-like	17.82	19.01	14.91	28.56	34.66	26.94	13.04	13.31	18.89	32.56	32.49	28.71
HORVU4Hr1G011210	FAR1	0	0	0	0	0	0	0	0	0	0	0	0
HORVU4Hr1G011590	WRKY	28.47	28.63	27.87	13.91	10.18	6.55	22.44	22.66	24.43	10.99	11.8	11.92
HORVU4Hr1G011730	LIM	34.63	36.47	32.88	17.06	11.72	8.15	31.25	30.21	30.82	9.89	12.13	9.24
HORVU4Hr1G012030	NAC	1.21	1.2	1.8	0	0	0	2.49	2.12	2.32	0	0	0
HORVU4Hr1G012040	ARR-B	0	0	0	0	0.23	0.19	0	0	0	0.04	0.11	0
HORVU4Hr1G012060	ABI3VP1	0	0	0	0	0	0	0	0	0	0	0	0
HORVU4Hr1G012090	ABI3VP1	0.39	0.64	0.28	0.49	0.57	0.23	0.47	0.13	0.35	0.52	0.57	0.56
HORVU4Hr1G012100	ABI3VP1	0	0	0	0	0	0	0	0	0	0	0	0
HORVU4Hr1G012120	ABI3VP1	0.26	0.06	0.04	0.37	0.54	0.47	0.12	0.1	0	0.5	0.51	0.43
HORVU4Hr1G012170	ABI3VP1	0	0.04	0.11	0	0	0	0	0.09	0.06	0	0	0
HORVU4Hr1G012580	WRKY	1.27	2.78	2.35	0.93	0.69	0.76	1.87	2.66	1.96	1.01	1.9	1.09
HORVU4Hr1G013380	LOB	20.81	15.52	17.96	22.73	31.28	22.66	15.14	21.05	16.34	28.04	29.4	29.86
HORVU4Hr1G013410	AP2-EREBP	2.06	1.57	1.64	0.1	0.12	0.06	0.3	0.61	0.3	0	0.03	0
HORVU4Hr1G013630	LOB	1.34	0.74	1.54	0	0.33	0.03	1.59	1.05	1.02	0.03	0.06	0
HORVU4Hr1G013780	mTERF	1.3	1.13	1.24	0.3	0.72	0.74	1.99	1.22	1.24	0.79	0.64	1.16
HORVU4Hr1G013890	C2C2-Dof	0	0	0	0	0	0	0	0	0	0	0	0
HORVU4Hr1G013910	ABI3VP1	0.21	0.12	0.14	0	0	0	0	0.05	0	0	0.26	0
HORVU4Hr1G014170	FAR1	0.75	0.87	0.26	1.93	0.98	1.79	0.9	1.25	0.75	1.35	1.93	1.88
HORVU4Hr1G014280	ABI3VP1	0	0	0	0	0	0	0	0	0	0	0	0
HORVU4Hr1G014290	ABI3VP1	0.11	0.68	0.08	3.26	1.13	0.78	0.14	0.18	0.13	3.68	1.88	3.51
HORVU4Hr1G014300	ABI3VP1	0	0	0	0	0	0	0	0	0	0	0	0
HORVU4Hr1G014660	RWP-RK	2.13	1.24	1.47	7.62	6.25	5.15	1.75	1.49	1.39	7.45	7.58	7.96
HORVU4Hr1G015060	Alfin-like	149.2	150.58	125.53	62.48	64.75	50.03	132.04	127.63	122.36	77.02	68.73	65.04
HORVU4Hr1G015250	zf-HD	0.04	0	0.04	8.52	9.97	11.62	0	0	0	7.26	7.89	7.81
HORVU4Hr1G015350	AP2-EREBP	0	0	0	0	0.1	0	0.06	0	0.19	0	0	0
HORVU4Hr1G015670	Alfin-like	6.56	7.21	6.81	3.61	2.82	2.1	9.57	8.97	8.16	3.84	3.26	3.76
HORVU4Hr1G017040	ARR-B	1.95	3.21	2.49	0.83	0.23	0.4	1.65	1.15	1.04	0.43	0.62	0.89
HORVU4Hr1G017170	NAC	0	0	0	0	0	0	0	0	0	0	0	0
HORVU4Hr1G017280	mTERF	2.94	1.75	2.86	0.34	0.35	0.11	2.48	1.97	1.92	0.34	0.19	0.36
HORVU4Hr1G017430	NAC	119.26	113.04	105.13	10.21	9.66	10.9	87.83	100.31	95.63	14.48	14.78	15.12
HORVU4Hr1G017950	ARR-B	4.85	5.81	4.89	11.2	11.09	9.07	5.36	4.87	5.14	10.44	9.82	9.59
HORVU4Hr1G018360	ARR-B	3.23	1.27	1.7	1.4	0.99	1.35	2.6	1.92	3.26	0.73	0.61	0.82
HORVU4Hr1G018670	ABI3VP1	0.06	0	0.09	0	0	0.02	0.07	0	0	0	0	0
HORVU4Hr1G019230	LOB	8.84	10.71	8.99	0.62	0.9	0.92	13.64	13.69	12.88	0.71	1.15	0.97
HORVU4Hr1G019270	ABI3VP1	0.17	0.14	0.87	0.59	0.5	0.71	0.9	0.32	0.44	0.39	0.4	0.62
HORVU4Hr1G019380	TCP	0.29	0.68	0.47	0.04	0	0	0.57	0.28	0.38	0	0	0.02
HORVU4Hr1G019520	FHA	2.28	2.2	5.94	0.06	0.1	0.06	3.75	2.84	5.28	0	0.05	0.23
HORVU4Hr1G020110	TUB	15.27	13.56	15.99	16.69	17.61	16.83	17.95	15.66	20.35	19.84	18.47	18.09
HORVU4Hr1G020130	Trihelix	13.41	13.37	15.42	9.73	7.67	8.72	16.67	16.58	16.7	6.86	6.83	6.28
HORVU4Hr1G020290	FAR1	0.13	0.21	0.28	0	0.05	0.04	0.13	0.25	0	0	0	0.05
HORVU4Hr1G020490	GRAS	0.13	0.03	0.47	0.14	0.18	0.45	0.19	0.13	0.06	0.34	0.16	0.12
HORVU4Hr1G020540	bZIP	21.22	23.78	21.85	10.86	8.72	6.63	20.03	22.16	23.06	9.14	11.35	9.93
HORVU4Hr1G021000	C2C2-CO-like	46.61	49.61	32.01	15.76	4.82	4.16	17.52	15.69	17.88	6.63	5.86	5.64
HORVU4Hr1G021490	OFP	2.55	2.1	1.8	0	0	0	1.27	1.31	2.16	0	0.02	0
HORVU4Hr1G021500	OFP	0.74	1.51	1.37	0.06	0.38	0.11	0.75	0.38	1.27	0.34	0.09	0.18
HORVU4Hr1G021650	ABI3VP1	1.89	1.92	4.85	0.03	0.2	0.12	3.17	4.03	5.44	0.22	0.44	0.22
HORVU4Hr1G021720	bZIP	0.6	0.5	0.44	0	0	0	0.47	0.58	0.28	0	0	0
HORVU4Hr1G021890	ARR-B	0	0	0	0	0	0	0	0	0	0	0	0
HORVU4Hr1G022000	TUB	0	0	0	0	0	0	0	0	0	0	0	0
HORVU4Hr1G022480	FAR1	0	0	0	0	0	0	0	0	0	0	0	0
HORVU4Hr1G022970	WRKY	21.41	21.48	19.07	9.66	12.43	9.56	14.31	13.62	16.07	10.22	8.36	9.87
HORVU4Hr1G023110	AP2-EREBP	1.24	0.72	1.15	0.45	0.55	0.48	1.63	1.04	1.29	0.71	0.3	0.47
HORVU4Hr1G023180	ABI3VP1	0	0	0	0	0	0	0	0	0	0	0	0
HORVU4Hr1G023210	Trihelix	0.13	0	0	0	0.03	0	0	0	0	0	0	0
HORVU4Hr1G023510	ARR-B	0	0	0	0.9	0.55	0.36	0	0	0	0.25	0.71	0.49
HORVU4Hr1G023580	FHA	0.68	0.87	0.38	197.29	184.9	208.39	1.69	1.1	1.02	198.15	203.87	200.55
HORVU4Hr1G024020	GRAS	0	0	0	0	0	0	0.17	0	0	0	0	0.47
HORVU4Hr1G024030	GRAS	0	0	0	0	0	0	0	0	0	0	0	0
HORVU4Hr1G024330	C2C2-CO-like	0	0	0	0	0	0	0	0.24	0	0	0	0
HORVU4Hr1G025130	bZIP	96.8	94.21	80.6	0.47	0.44	0.34	89.56	83.01	92.19	0.6	1.22	1.07
HORVU4Hr1G025620	Alfin-like	4.55	4.9	7.83	1.07	0.3	0.42	10.64	13.82	6.64	0.81	0.57	1.08
HORVU4Hr1G026010	GRAS	2.07	2.45	3.32	1.61	1.6	1.1	3.98	2.42	2	1.29	1.37	1.17
HORVU4Hr1G027480	GRAS	0.04	0	0.06	0	0	0	0	0.04	0.17	0	0	0
HORVU4Hr1G027520	GRAS	0	0	0	0	0	0	0	0	0	0	0	0
HORVU4Hr1G027610	GRAS	1.23	1.54	2	0.95	0.74	0.56	1.64	2.21	1.86	1.08	1.16	1.06
HORVU4Hr1G027900	GRAS	4.09	2.84	5.17	0.06	0.06	0.03	3.86	4	5.04	0.15	0.31	0.06
HORVU4Hr1G027920	GRAS	4.07	4.18	5.5	0.11	0.07	0.08	3.81	5.43	5.54	0.46	0.19	0.22
HORVU4Hr1G028780	ARR-B	8.51	7.75	6.72	1.7	1.3	0.36	7.07	4.42	5.35	2.36	2.67	1.63
HORVU4Hr1G032440	MADS	1.45	0.47	1.71	3.08	1.81	2.39	0.55	2.52	1.32	3.26	2.83	3.16
HORVU4Hr1G032590	CSD	0	0	0	0	0	0	0	0	0	0	0	0
HORVU4Hr1G032690	bHLH	0	0	0	0	0	0	0	0	0	0	0	0
HORVU4Hr1G032950	TUB	0	0	0	0	0	0	0	0	0	0	0	0
HORVU4Hr1G037480	GRF	1.93	1.26	2.29	0.94	0.32	0.32	3.66	2.2	4.14	0.43	0.37	0.56
HORVU4Hr1G039390	bHLH	0	0.19	0	0	0	0.02	0	0	0.62	0	0.14	0
HORVU4Hr1G039660	FAR1	0	0	0	0	0	0	0	0	0	0	0	0
HORVU4Hr1G043840	ABI3VP1	8.61	7.88	10.2	4.4	3.72	3.2	9.93	8.37	9.24	4.48	4.57	5.31
HORVU4Hr1G044910	Sigma70-like	8.19	7.55	4.57	29.26	27.33	31.5	4.53	6.15	5.5	31.17	27.05	27.51
HORVU4Hr1G045210	mTERF	0.62	0.69	0.62	48.07	67.79	64.26	0.48	0.73	1.1	59.96	66.21	67.83
HORVU4Hr1G045570	GeBP	4.95	3.79	6.05	1.51	1.51	1.06	7.57	5.79	7.07	1.01	0.97	0.96
HORVU4Hr1G046670	ARR-B	0	0	0	0	0	0	0	0	0	0	0	0
HORVU4Hr1G046830	bHLH	0	0	0	0	0	0	0	0	0	0	0	0
HORVU4Hr1G048400	WRKY	9.54	10.57	7.72	5.83	4.84	4.43	8.16	7.26	7.65	6.9	5.56	5.52
HORVU4Hr1G048700	C2C2-CO-like	11.01	13.4	7.86	14.15	11.31	7.22	10.19	8.58	8.61	11.17	10.91	11.72
HORVU4Hr1G049630	ARR-B	0	0	0	0	0	0	0	0	0	0	0	0
HORVU4Hr1G049960	OFP	0.5	0.41	0.93	0	0	0.11	0.11	0.86	0.34	0.04	0.07	0.04
HORVU4Hr1G050190	bZIP	5.94	3.04	6.48	0.17	0.32	0.35	5.89	6.2	7.33	0.17	0.07	0.19
HORVU4Hr1G050320	WRKY	0.06	0.05	0.17	1.49	0.19	0	0	0	0.18	1.38	0.98	0.8
HORVU4Hr1G051080	ARR-B	47.24	50.13	40.96	57.91	67.07	59.07	46.14	44.54	42.87	68.52	61.74	60.4
HORVU4Hr1G051290	NAC	1.42	1.15	0.91	5.69	3.33	1.89	1.21	0.63	1.31	8.4	6.45	5.69
HORVU4Hr1G051360	NAC	12.52	12.88	11.77	5.35	6.77	5.64	12.31	11.71	10.08	9.3	6.45	5.16
HORVU4Hr1G051680	EIL	92.1	92.81	82.99	51.71	42.37	35.16	83.71	84.26	83.53	50.21	54.83	52.6
HORVU4Hr1G051970	WRKY	0	0	0.18	0	0	0	0	0.28	0.21	0	0.17	0
HORVU4Hr1G052010	WRKY	44.37	44.85	42.74	2.01	1.54	1.32	33.78	32.35	34.76	0.91	1.4	1.16
HORVU4Hr1G052030	FAR1	0.62	0.7	0.46	0.64	0.47	0.29	0.61	0.41	0.22	0.66	0.39	0.65
HORVU4Hr1G052330	bZIP	95.32	103.04	81.69	22.17	17.49	14.9	82.86	90.34	82.95	22.22	24.14	19.28
HORVU4Hr1G052490	ARR-B	1.72	1.56	2.82	0.33	0.34	0.17	2.01	1.09	4.38	0.14	0.25	0.84
HORVU4Hr1G052880	AP2-EREBP	0.2	0	0	0	0	0	0.15	0.38	0	0	0	0
HORVU4Hr1G053930	ARR-B	0	0	0	0	0	0	0	0	0	0	0	0
HORVU4Hr1G053980	bZIP	0.55	0.73	1.36	0.25	0	0.08	0.93	0.53	0.31	0	0	0
HORVU4Hr1G054420	ARR-B	0	0.27	0.18	2.47	1.48	2.44	0	0	0	0.8	0.89	0.89
HORVU4Hr1G055680	ARR-B	0	0	0	0	0	0	0	0	0	0	0	0
HORVU4Hr1G055940	Trihelix	0.58	1.24	0.67	0.22	0.36	0.3	0.43	0.53	0.37	0.16	0.22	0.17
HORVU4Hr1G055960	Trihelix	0	0	0	0	0	0	0	0	0	0.05	0	0
HORVU4Hr1G056890	LOB	0	0.1	0.94	0.08	0	0	0.23	0.32	1.38	1.2	0.44	0.53
HORVU4Hr1G057550	ARR-B	71.83	65.14	63.51	38.01	63.05	54.43	73.86	79.7	70.54	70.26	71.45	68.51
HORVU4Hr1G060160	FAR1	0	0	0	0	0	0	0	0	0	0	0	0
HORVU4Hr1G060200	Sigma70-like	0.05	0.17	0.39	37.16	33.33	41.82	0.14	0.04	0.42	31.64	34.55	36.91
HORVU4Hr1G060560	LIM	2.84	2.47	3.04	9.55	12.67	16.07	3.46	3.14	3.43	12.87	13.12	14.93
HORVU4Hr1G061310	GRAS	0.13	0.09	0.46	0	0	0	0	0	0.1	0	0	0
HORVU4Hr1G061340	AP2-EREBP	0	0.04	0.45	0	0	0	0.31	0.21	0.45	0	0	0
HORVU4Hr1G061760	bHLH	1.98	1.07	2.26	0	0	0	2.28	1.56	1.61	0	0	0
HORVU4Hr1G062460	FAR1	23.85	23.85	22.84	35.79	41.12	39.1	21.49	21.06	22.92	37.79	35.39	39.22
HORVU4Hr1G062570	C3H	12.74	11.2	10.56	3.8	4.38	2.7	11.99	11.65	10.99	2.97	2.38	2.99
HORVU4Hr1G063160	LOB	0.7	0.31	0.47	0	0	0	0.28	0.19	0.37	0	0	0
HORVU4Hr1G063760	ARR-B	0	0.17	0	0	0	0	0	0	0.35	0	0	0
HORVU4Hr1G064060	ARR-B	18.58	16.63	17.72	14.41	14.51	11.97	18.28	18.16	17.48	18.7	17.5	16.33
HORVU4Hr1G064120	bZIP	19.54	18.75	17.71	13.43	12.56	12.04	13.1	16.88	16.45	12.83	12.67	12.74
HORVU4Hr1G064660	BBR_BPC	8.12	13.18	9.66	4.31	3.41	1.89	10.84	8.52	10.51	4.61	2.76	4.59
HORVU4Hr1G064780	ARR-B	0	0	0	0	0	0	0	0	0.07	0	0	0
HORVU4Hr1G065250	FAR1	1.5	2.03	1.22	2.88	4.04	2.4	2.33	1.88	1.01	3.22	3.42	3.77
HORVU4Hr1G065990	AP2-EREBP	0.36	0.23	0.38	0	0	0	0	0.11	0.14	0	0	0
HORVU4Hr1G066480	ARR-B	77.06	74.53	69.69	23.08	19.96	20.58	66.52	64.81	67.65	22.49	21.55	22.09
HORVU4Hr1G067270	NAC	22.75	25.39	23.35	17.34	13.8	13.07	22.5	20.6	21.4	19.41	18.61	18.99
HORVU4Hr1G067680	MADS	0	0	0	0	0	0	0	0	0	0	0	0
HORVU4Hr1G067780	C2C2-YABBY	0	0	0	0	0.11	0	0	0	0	0.18	0	0.11
HORVU4Hr1G068410	ARR-B	0.09	0.16	0.42	0	0	0	0	0	0	0	0	0
HORVU4Hr1G068550	ABI3VP1	0	0	0	0	0	0	0	0	0	0	0	0
HORVU4Hr1G068910	ABI3VP1	0	0	0	0	0	0	0	0	0	0	0	0
HORVU4Hr1G069820	bHLH	0.08	0	0.57	0	0	0	0	0.47	0.06	0	0	0
HORVU4Hr1G070860	OFP	0.05	0.05	0.05	0	0.08	0	0.26	0	0	0	0.03	0.04
HORVU4Hr1G071670	GRAS	28.61	24.44	26.82	34.98	36.42	33.72	27.45	25.71	25.5	39.53	38.4	37.06
HORVU4Hr1G071890	AP2-EREBP	2.4	1.66	3.76	0.5	0.78	0.75	5.53	4.05	2.49	0.64	0.5	0.35
HORVU4Hr1G072090	E2F-DP	14.29	18.04	14.58	7.83	8.22	5.72	18.99	19.98	17.55	11.82	8.72	7.3
HORVU4Hr1G073070	OFP	0.94	0.86	0.71	0	0	0.04	1.25	0.74	0.77	0	0.04	0
HORVU4Hr1G073650	HSF	3.15	2.46	4.39	69.29	101.05	97.81	5.48	4.4	5.79	70.22	70.17	63.93
HORVU4Hr1G074300	ABI3VP1	0	0	0	0	0	0	0	0	0	0	0	0
HORVU4Hr1G074990	C2C2-Dof	27.55	29.13	20.56	11.8	15.57	13.29	26.32	27.61	25.42	15.95	15.71	16.78
HORVU4Hr1G075080	ABI3VP1	0	0	0	0	0	0	0	0	0	0	0	0
HORVU4Hr1G075350	FAR1	0	0	0	0	0	0	0	0	0	0	0	0
HORVU4Hr1G075930	FAR1	9.01	10.97	14.95	26.51	36.75	31.96	17.39	14.46	15.48	33.86	34	32.83
HORVU4Hr1G076200	AP2-EREBP	0.26	1.08	0.44	0	0	0	0.56	0.43	0.5	0	0	0
HORVU4Hr1G076850	Tify	0.54	0.6	0.53	0.05	0	0	0.21	0.14	0.14	0.06	0.11	0.13
HORVU4Hr1G077050	FAR1	3.5	4.49	2.43	1.09	1.36	1.35	3.89	3.5	4.33	2.01	1.61	1.65
HORVU4Hr1G077230	ARR-B	0	0	0	0	0	0	0	0	0	0	0	0
HORVU4Hr1G077310	AP2-EREBP	21.67	27.3	27.16	0.03	0	0.13	21.29	22.25	28.81	0	0.07	0.06
HORVU4Hr1G077360	AP2-EREBP	29.25	28.97	25.99	25.67	19.83	16.39	31.71	28.93	28.74	19.98	20.13	19.81
HORVU4Hr1G077850	MADS	48.38	54.92	42.66	62.01	60.33	54.76	52.35	43.36	39.28	82.62	73.63	73.78
HORVU4Hr1G078270	bHLH	55.54	50.37	50.98	0.04	0	0	63.3	56.66	68.87	0	0	0.05
HORVU4Hr1G078490	ABI3VP1	0	0	0	0	0	0	0	0	0	0	0	0
HORVU4Hr1G078620	CAMTA	111.66	110.03	104.11	32.81	24	20.81	105.73	108.24	106.49	32.84	31.25	31.23
HORVU4Hr1G078880	bHLH	0	0	0	0	0	0	0	0	0	0	0	0
HORVU4Hr1G078910	bHLH	0	0	0	0	0	0	0	0	0	0	0	0
HORVU4Hr1G079070	C2C2-GATA	0.34	0.37	0.45	0.07	0.04	0.07	0.54	0.39	0.25	0.12	0	0.09
HORVU4Hr1G079630	AP2-EREBP	0	0	0	0	0	0	0	0	0	0	0	0
HORVU4Hr1G080150	LOB	0.19	1.54	1.08	0	0	0	0.13	0.31	0.52	0	0	0
HORVU4Hr1G080160	LOB	2.97	4.58	3.18	0	0	0	2.37	3.99	3.36	0	0	0
HORVU4Hr1G080300	AP2-EREBP	0	0	0	0.18	0.07	0	0	0	0	0	0	0
HORVU4Hr1G080460	GRAS	7.75	6.87	4.74	7.41	6.7	10	9.16	6.22	5.86	4.5	3.13	4.31
HORVU4Hr1G080890	bHLH	13.62	16.34	14.43	0.22	0.32	0.42	11.19	12.31	11.78	0.32	0.43	0.31
HORVU4Hr1G081430	NAC	0.39	0.15	0.47	6.71	5.42	2.78	0.18	0.05	0.11	3.09	3.34	3.5
HORVU4Hr1G081440	NAC	0.26	0.28	0.24	8.57	4.84	2.99	0.17	0	0.31	3.37	4.11	4.43
HORVU4Hr1G081450	NAC	0	0.11	0	5.13	3.06	2.45	0	0	0.06	1.99	2.39	2.31
HORVU4Hr1G081610	AP2-EREBP	0	0	0	0	0	0	0	0	0	0	0	0
HORVU4Hr1G082030	ABI3VP1	0	0.25	0.33	0	0	0	0.42	0	0.28	0	0	0
HORVU4Hr1G082090	ABI3VP1	0.46	0.91	0.42	0	0	0	0.4	0.22	0.21	0	0	0
HORVU4Hr1G082110	RWP-RK	12.48	13.86	12.6	13.92	18.7	18.04	12.39	11.39	16.16	15.28	11.73	12.59
HORVU4Hr1G082550	WRKY	0	0	0	0	0	0	0	0	0	0	0	0
HORVU4Hr1G082560	ARR-B	0	0	0	0	0	0	0	0	0	0	0	0
HORVU4Hr1G082610	ARR-B	0	0	0	0	0.07	0	0	0	0	0.05	0	0
HORVU4Hr1G082650	FAR1	0	0	0	0	0	0	0	0	0	0	0	0
HORVU4Hr1G083000	bZIP	0.52	0.41	0.82	0.14	0.15	0	0.65	0.36	0.14	0.38	0	0
HORVU4Hr1G083010	FHA	11.1	12.25	9.79	2.57	2.45	2.72	11.09	10.47	8.11	3.29	3.7	3.77
HORVU4Hr1G083050	NAC	2.14	0.37	0.94	0	0	0	0.85	1.62	0.44	0	0	0
HORVU4Hr1G083150	OFP	0.96	0.88	0.64	0	0	0	0.14	0.2	0.21	0	0	0
HORVU4Hr1G083720	bZIP	0	0	0	0	0	0	0	0	0	0	0	0
HORVU4Hr1G084020	C2C2-CO-like	0.61	1.46	0.42	0.19	0.26	0.42	1.74	1.39	2.03	0.06	0.2	0.46
HORVU4Hr1G084360	ARR-B	0	0	0	0	0	0	0	0	0	0	0	0
HORVU4Hr1G084680	HB	7.25	3.72	8.89	1.9	1.56	1.3	3.78	4.72	5.21	0.58	0.87	0.63
HORVU4Hr1G084750	LOB	0	0	0	0	0	0	0	0	0	0	0	0
HORVU4Hr1G084850	bHLH	0	0	0	0	0.09	0	0	0	0	0	0	0.03
HORVU4Hr1G084950	ABI3VP1	1.95	1.78	1.77	0.45	0.29	0.33	0.87	0.75	1.29	0.61	0.12	0.2
HORVU4Hr1G085320	NAC	0.63	0.16	0.32	0	0	0	0.41	0.31	0.88	0	0	0
HORVU4Hr1G085370	MADS	0	0	0	0	0	0	0	0.37	0	0	0.13	0
HORVU4Hr1G085450	MADS	0	0	0	0	0	0	0	0	0	0	0.13	0
HORVU4Hr1G085910	AP2-EREBP	0	0	0	0	0	0	0	0	0	0	0	0
HORVU4Hr1G086370	FAR1	0.07	0	0.06	0.03	0.05	0.22	0	0	0	0.28	0.04	0
HORVU4Hr1G086700	LOB	0.4	0.24	0.18	0	0	0	0.2	0.19	0.13	0	0	0
HORVU4Hr1G087520	Tify	3.5	3.52	4.85	0	0	0.05	5.39	5.08	5.89	0.13	0	0.06
HORVU4Hr1G087590	bHLH	0.94	1.54	0.88	11.76	24.89	12.34	2.83	1.94	1.88	23.55	25.85	25.67
HORVU4Hr1G087610	bHLH	0	0	0	1.18	0.08	0.13	0	0	0	0.34	0	0.27
HORVU4Hr1G087700	GRAS	5.99	5.13	6.8	2.54	2.23	1.12	6.58	6.29	6.26	2.2	2.7	2.87
HORVU4Hr1G087730	ARR-B	0	0	0	0	0	0	0	0	0	0	0	0
HORVU4Hr1G088280	C2C2-GATA	6.62	2.81	6.7	0.13	0	0.02	5.5	3.15	3.57	0.1	0.24	0
HORVU4Hr1G089120	Trihelix	2.15	1.48	5.13	0.65	0.11	0.34	4.39	3.17	3.9	0.36	0.47	0.34
HORVU4Hr1G089450	NAC	0	0	0	0	0	0	0	0	0	0	0	0
HORVU4Hr1G089660	NAC	0	0	0	0.23	0	0.11	0	0	0	0.34	0	0.12
HORVU4Hr1G090090	HSF	0.24	0.67	0.59	0	0.04	0.25	0.15	0.53	1.14	0.11	0.06	0.17
HORVU4Hr1G090850	HSF	3.53	4.06	2.75	0	0.08	0.03	2.73	2.07	2.31	0	0	0
HORVU4Hr1G090880	bHLH	0	0	0	0	0	0	0	0	0	0	0	0
HORVU5Hr1G000370	MADS	5.37	4.58	3.68	0	0	0	6	5.1	7.57	0	0	0.09
HORVU5Hr1G000480	MADS	0.42	0	0.1	0	0	0	0.11	0	0	0	0	0
HORVU5Hr1G000490	TCP	0	0	0	0	0	0	0	0	0	0	0	0
HORVU5Hr1G002090	bHLH	1.09	1.82	1.9	0.26	0.22	0.62	0.93	0.99	1.18	0.44	0.69	0.68
HORVU5Hr1G005780	bZIP	7.88	8.1	9.23	5.92	5.48	4.26	7.34	6.91	5.22	6	5.35	5.79
HORVU5Hr1G005990	C2C2-GATA	11.13	11.08	10.4	1.35	2.75	2.34	11.14	10.14	11.51	3.17	3.15	2.51
HORVU5Hr1G007260	C2C2-YABBY	0	0	0	2.82	3.13	1.98	0	0	0	3.4	5.17	3.03
HORVU5Hr1G007270	C2C2-YABBY	0	0	0	0.03	1.22	1.01	0	0	0	0.94	0	0.67
HORVU5Hr1G007750	FAR1	7.5	7.06	5.68	3.47	3.85	2.78	6.74	8.09	5.72	4.7	3.62	3.69
HORVU5Hr1G008340	TCP	2.67	2.33	2.58	0.61	0.3	0.24	1.62	1.88	1.89	0.26	0.33	0.9
HORVU5Hr1G008800	FAR1	0	0	0	0	0	0	0	0	0	0	0	0
HORVU5Hr1G009650	ARF	12.33	11.61	13.32	0.87	0.81	1.04	12.11	11.05	12.03	1.27	1.52	1.8
HORVU5Hr1G009880	ARR-B	38.54	37.43	37.07	13.16	10.71	9.94	35.42	40.82	35.7	12.15	12.24	13.38
HORVU5Hr1G010730	FAR1	7.39	5.37	7.53	4.94	4.44	3.72	7.95	10.1	7.45	6.46	5.23	4.86
HORVU5Hr1G011780	bHLH	0.16	0.33	0.12	6.26	8.93	5.54	0.13	0.25	0.39	3.86	5.15	5.5
HORVU5Hr1G012420	ABI3VP1	0.05	0.09	0.28	0	0	0	0.21	0.65	0.26	0	0	0
HORVU5Hr1G012950	CPP	21.85	20.91	23.04	0.12	0.09	0.12	26.61	23.46	29.15	0.1	0.16	0.16
HORVU5Hr1G012980	TUB	0	0	0	0	0	0	0	0	0	0	0	0
HORVU5Hr1G013160	CPP	9.17	10.64	10.07	4.48	3.4	4.15	11.12	9.35	10.17	4.72	5.97	4.24
HORVU5Hr1G014170	bZIP	21.89	16.19	24.67	7.2	3.53	3.15	13.46	13.09	17.73	6.85	7.39	5.95
HORVU5Hr1G014810	FAR1	0.68	0.91	0.93	0.4	1.21	0.89	1.22	1.13	0.86	1.42	0.72	0.83
HORVU5Hr1G015120	WRKY	8.48	8.31	5.95	0.26	0.15	0.06	5.8	7.88	7.5	0.22	0.09	0.07
HORVU5Hr1G016350	LIM	93.78	94.28	112.25	40.63	39.87	35.95	104.39	105.4	105.68	46.12	47.11	50.06
HORVU5Hr1G017410	ARR-B	0.04	0.07	0	1.49	1.62	0.83	0.08	0	0	0.99	0.92	1.22
HORVU5Hr1G017450	ABI3VP1	3.72	3.88	3.89	0.87	0.3	0.38	4.01	3.62	4.26	0.69	0.71	1.04
HORVU5Hr1G017540	AP2-EREBP	0	0	0	0	0	0	0	0	0	0	0	0
HORVU5Hr1G017570	FAR1	1.95	1.98	2.16	1.9	1.49	1.86	3.36	1.98	2.63	2.97	2.83	2.94
HORVU5Hr1G017820	ABI3VP1	0	0	0	0	0	0	0.27	0	0	0	0	0
HORVU5Hr1G017890	ABI3VP1	6.22	7.67	4.98	3.25	3.55	2.03	3.87	5.35	5.19	3.8	3.24	3.61
HORVU5Hr1G017910	ABI3VP1	0.83	0.96	0.47	0.54	0.12	0.1	1.2	1.31	1.27	0.45	0.48	0.36
HORVU5Hr1G018100	bHLH	6.95	5.21	7.27	0	0.06	0	17.49	25.83	18.07	0	0	0.22
HORVU5Hr1G018220	ARR-B	8.8	8.99	14.36	8.41	15.29	12.71	16.07	15.85	13.69	12.64	12.95	12.56
HORVU5Hr1G018720	AP2-EREBP	3.6	2.72	2.43	0.76	0.65	0.47	1.87	1.48	1.6	0.4	0.88	1.16
HORVU5Hr1G020030	NAC	0	0	0	0	0	0	0	0	0	0	0	0
HORVU5Hr1G020560	SAP	0	0	0	0	0	0	0	0	0	0	0	0
HORVU5Hr1G020900	GRAS	23.12	24.83	22.86	12.5	10.05	9.49	27.95	29.54	26.66	11	12.6	12.64
HORVU5Hr1G021230	ARR-B	0.22	0	0.26	0.36	0.05	0.03	0.1	0.05	0.05	0.28	0.09	0.53
HORVU5Hr1G021290	C2C2-Dof	1.07	1.52	1.54	0.54	0.13	0.46	2.21	1.89	1	0.61	0.29	0.37
HORVU5Hr1G021750	ARR-B	127.22	123.67	104.31	69.46	80.61	56.94	81.6	84.79	86.8	58.66	59.87	60.68
HORVU5Hr1G021810	ARR-B	0	0	0	0	0	0	0	0	0	0	0	0
HORVU5Hr1G022190	NAC	0	0	0	0	0	0	0	0	0	0	0	0
HORVU5Hr1G022690	ARR-B	0	0	0	0.04	0.1	0.09	0	0	0	0.48	0.3	0.37
HORVU5Hr1G023000	bZIP	0	0	0	0	0	0	0	0	0	0	0	0
HORVU5Hr1G023520	ABI3VP1	7.06	7.93	5.45	0.66	0.78	0.25	6.31	7.63	7.32	0.64	0.82	0.71
HORVU5Hr1G023650	TUB	0	0	0	0	0	0	0	0	0	0	0	0
HORVU5Hr1G024100	ABI3VP1	0	0	0	0	0	0	0	0	0	0	0	0
HORVU5Hr1G027160	Alfin-like	25.88	27.81	24.57	10	8.69	7.8	19.94	19.34	21.5	11.44	9.23	10.65
HORVU5Hr1G027750	ARR-B	0.09	0.46	0.61	0	0	0	0.31	0.2	0.39	0	0	0
HORVU5Hr1G028180	LIM	25.47	16.74	40.67	31.63	29.77	37.45	33.46	23.56	34.94	36.53	36.88	38.33
HORVU5Hr1G028340	WRKY	38.98	41.4	32.58	20.37	17.04	14.39	31.08	32.68	34.89	18.38	17.45	15.47
HORVU5Hr1G029130	bZIP	38.7	43.05	37.93	16.31	14.59	11.05	39.8	41.68	40.45	18.12	18.15	15.96
HORVU5Hr1G030280	ABI3VP1	0	0	0	0	0	0	0	0	0	0	0	0
HORVU5Hr1G031400	bHLH	0	0	0	0	0	0	0	0	0	0	0	0
HORVU5Hr1G031550	LIM	0	0	0	0	0	0	0	0	0	0	0	0
HORVU5Hr1G033710	C3H	16.09	16.89	13.8	3.87	2.75	4.8	16.31	15.56	17.65	4.2	3.26	4.42
HORVU5Hr1G033730	C3H	10.21	10.29	10.3	2.32	3.06	1.99	8.67	8.34	8.25	4.06	2.8	2.18
HORVU5Hr1G034830	WRKY	22.77	17.59	33.2	23.39	8.27	4.88	9.01	8.12	8.59	8.05	10.32	9.12
HORVU5Hr1G035980	TCP	2.26	1.86	2.84	0.55	0.1	0.14	2.19	1.76	2.22	0.03	0.2	0.12
HORVU5Hr1G036330	C2C2-GATA	12.83	13.73	12.94	4.65	3.81	2.7	10.48	11.24	9.68	4.07	4.42	4.32
HORVU5Hr1G036590	AP2-EREBP	0.11	0.33	0.07	0.12	0.13	0.12	0	0.05	0.06	0.1	0.16	0.09
HORVU5Hr1G036900	ARR-B	0.69	0.3	1.23	0	0	0	0.44	0.17	0.44	0	0	0
HORVU5Hr1G037060	ARR-B	13.36	16.16	12.63	5.45	5.01	5.44	14.33	12.86	11.83	6.16	6.04	5.9
HORVU5Hr1G037760	C3H	19.93	25.57	20.36	29.85	27.97	29.32	23.6	22.74	23.33	30.49	33.42	32.21
HORVU5Hr1G039870	bZIP	16.85	12.75	16.97	7.97	7.59	7.52	16.5	16.17	13.86	6.88	8.34	7.65
HORVU5Hr1G040000	TUB	13.15	11.08	14.29	25.91	24.8	26.06	17.22	13.42	17	26.8	25	26.33
HORVU5Hr1G040190	E2F-DP	4.11	4.76	4.52	3.22	3.99	2.51	7.98	9.92	4.83	2.85	4.21	2.82
HORVU5Hr1G040310	OFP	4.62	5.59	3.53	1.67	1.9	0.94	3.52	4.29	4.42	1.21	1.67	1.21
HORVU5Hr1G040440	bZIP	0	0	0	0	0	0	0	0	0	0	0	0
HORVU5Hr1G040620	ABI3VP1	1.35	1.93	4.33	0.03	0	0.09	3.97	3.13	3.9	0	0	0.05
HORVU5Hr1G040700	NAC	0.06	0.23	0.09	0.11	0.11	0.12	0.14	0	0.33	0	0	0
HORVU5Hr1G041230	Alfin-like	12.98	13.85	13.83	7	7.84	8.01	15.97	18.35	14.56	9.03	8.05	7.86
HORVU5Hr1G041240	Alfin-like	8	5.03	7.47	1.08	1.06	0.83	7.22	9.48	9.14	1.11	1.14	0.88
HORVU5Hr1G041600	AP2-EREBP	0	0	0	0	0	0	0	0	0	0	0	0
HORVU5Hr1G043090	ARR-B	28.08	28.76	31.46	48.92	57.71	72.51	31.46	31.83	30.69	39.36	34.87	35.49
HORVU5Hr1G043310	GRAS	0	0	0.07	0.03	0.06	0.08	0	0.11	0.04	0	0	0.19
HORVU5Hr1G043470	FAR1	0.33	0.22	0.14	0.4	0.4	0.2	0.42	0.23	0.33	0.58	0.35	0.28
HORVU5Hr1G044260	FAR1	0	0	0	0	0	0	0	0	0	0	0	0
HORVU5Hr1G044340	FAR1	0	0	0	0.16	0.14	0.21	0.04	0.17	0.06	0.04	0.09	0.14
HORVU5Hr1G045020	GRAS	18.43	17.19	15.29	6.3	6.97	5.54	20.57	20.4	18.99	7	7.63	6.82
HORVU5Hr1G045180	bZIP	21.43	25.31	20.16	10.51	8.07	6.86	22.05	19.91	22.97	10.44	7.68	8.68
HORVU5Hr1G045290	AP2-EREBP	1.41	0.36	3.87	0	0	0	1.74	2.26	2.17	0	0	0.1
HORVU5Hr1G045540	ARR-B	0	0	0	0	0	0	0	0	0	0	0	0
HORVU5Hr1G045550	ARR-B	0	0	0	0	0	0	0	0	0	0	0	0
HORVU5Hr1G045580	zf-HD	5.5	6.23	6.64	0.67	1.56	1.94	6.55	5.49	5.59	1.7	2.1	2.34
HORVU5Hr1G045640	NAC	19.47	21.35	17.16	1.47	0.39	0.22	14.32	15.38	14.08	1.1	1.54	1.13
HORVU5Hr1G045650	NAC	12.23	22.84	7.65	0.07	0	0	7.48	6.5	5.47	0	0	0.08
HORVU5Hr1G045690	bZIP	8.48	8.14	19.18	0	0	0	14.06	13.49	19.63	0	0	0.06
HORVU5Hr1G045860	C3H	5.53	4.64	6.72	2.34	2.07	1.83	5.92	5.62	5.83	2.97	2.67	2.97
HORVU5Hr1G045920	GRAS	1.45	0.58	0.97	0.06	0	0.08	1.5	0.98	1.17	0.05	0.06	0
HORVU5Hr1G046390	WRKY	0	0	0	1.39	0.06	0	0	0	0	0.45	0.08	0.08
HORVU5Hr1G046430	WRKY	0.9	2.01	2.14	0	0	0	1.33	3.87	3.04	0.09	0	0
HORVU5Hr1G047610	LOB	1.1	0.94	1.6	0.19	0.22	0.27	1.74	1	1.8	0.05	0.14	0.15
HORVU5Hr1G048360	Alfin-like	16.73	17.51	14.94	12.33	10.42	8.77	15.8	14.03	17.42	12.01	9.98	11.39
HORVU5Hr1G048700	C2C2-Dof	0	0	0	0	0	0	0	0	0	0	0	0
HORVU5Hr1G049030	WRKY	0	0	0.39	0.13	0.1	0.13	0.3	0.3	0	0.25	0	0.08
HORVU5Hr1G049310	C2C2-CO-like	0	0	0	0	0	0	0	0	0	0	0	0
HORVU5Hr1G049330	C2C2-CO-like	1.64	1.79	1.65	1.68	1.24	1.69	2.17	2.99	3.05	2.03	2.32	3.1
HORVU5Hr1G049880	ARR-B	8.48	7.07	10.12	7.43	9.52	7.83	5.76	5.82	5.92	9.26	8.59	8.99
HORVU5Hr1G051570	GeBP	1.74	3.1	2.69	1.31	1.01	1.32	0.93	0.84	0.47	1.39	1.35	1.48
HORVU5Hr1G052630	WRKY	0.29	0.45	1.01	0.71	0.58	0.37	0.27	0.38	0.32	0.29	0.49	0.27
HORVU5Hr1G053330	bZIP	32.78	33.37	32.72	0.11	0.06	0	31.95	38.97	34.06	0.05	0	0
HORVU5Hr1G053800	bHLH	0	0	0	0	0	0	0	0	0	0	0	0
HORVU5Hr1G054350	ARR-B	56.46	48.5	61.66	34.23	46.28	43.46	62.68	63.99	73.22	51.83	49.38	49.16
HORVU5Hr1G054510	bZIP	125.67	104.79	115.13	7.93	8.01	8.21	129.37	141.67	132.57	9.91	10.43	8.4
HORVU5Hr1G055190	AP2-EREBP	1.2	1.45	1.68	4.74	5.38	5.8	0.98	0.99	1.37	8.25	7.11	7.8
HORVU5Hr1G056070	FAR1	0	0	0	0	0	0	0	0	0	0	0	0
HORVU5Hr1G056130	WRKY	11.59	10.98	18.31	12.43	7.9	3.71	6.8	6.49	7.25	7.37	8.33	7.57
HORVU5Hr1G056170	ABI3VP1	0	0	0	0	0	0	0	0	0	0	0	0
HORVU5Hr1G056810	OFP	0.8	0.37	1.16	3.42	2.16	1.76	0.61	0.75	1.06	3.33	2.76	3.04
HORVU5Hr1G056910	mTERF	0.67	0.42	0.38	0.1	0	0.03	0.48	0.51	0.31	0	0.07	0.04
HORVU5Hr1G057690	LOB	0	0.25	0	0	0	0	0	0.04	0	0	0	0
HORVU5Hr1G058270	AP2-EREBP	201.47	203.78	198.36	86.14	70.05	59.77	178.02	186.85	186.9	74.32	79.96	80.15
HORVU5Hr1G059130	Alfin-like	3.93	6.49	4.03	1.58	1.05	1.19	1.65	7.33	9.97	0	2.78	0.84
HORVU5Hr1G059290	bHLH	0	0	0	0	0	0	0	0	0	0	0	0
HORVU5Hr1G059960	Alfin-like	0	0.2	0	0	0	0	0	0	0	0	0	0
HORVU5Hr1G059970	Alfin-like	27	30.03	27.54	14.05	15.19	16.77	22.79	26.45	26.84	13.98	14.5	15.34
HORVU5Hr1G060310	ARR-B	1.03	0.41	1.46	0.5	0.66	0.25	0.93	1.41	0.87	0.63	0.38	0.67
HORVU5Hr1G060730	Tify	125.32	132.7	115.52	102.84	99.45	80.3	98.97	105.14	109.28	113.52	111.72	115.81
HORVU5Hr1G061270	TCP	0	0	0	0	0	0	0	0	0	0	0	0
HORVU5Hr1G061370	FAR1	0	0	0	0	0	0	0	0	0	0	0	0
HORVU5Hr1G062290	Tify	43.84	43.5	28.25	9.3	2.58	0.92	23.56	19.66	19.35	7.42	9.5	8.33
HORVU5Hr1G062940	AP2-EREBP	43.54	45.64	92.35	3.03	3.34	5.2	98.59	86.42	93.73	5.97	4.66	8.2
HORVU5Hr1G063010	FAR1	2.13	1.6	1.75	1.21	1.64	1.55	1.62	2.28	2.02	2.19	1.47	1.64
HORVU5Hr1G063070	FAR1	2.08	0.45	0.31	1.29	1.43	0.67	1.19	0.85	0.33	1.44	0.93	0.69
HORVU5Hr1G063270	GRAS	0.43	0.57	0.85	0.03	0.04	0	0.19	0.28	0.1	0.07	0.03	0.03
HORVU5Hr1G063410	ARR-B	1.15	2.44	4.47	0.08	0	0	2.15	2.63	1.27	0	0	0
HORVU5Hr1G063640	C2C2-CO-like	0	0	0	0	0	0	0	0.21	0	0	0	0
HORVU5Hr1G065380	WRKY	0.33	0	0.52	4.13	0.09	0.07	0.11	0.43	0.45	0.78	0.37	0.31
HORVU5Hr1G065420	WRKY	4.19	5.81	17.15	38.77	2.13	1.69	19.85	24.61	25.35	5.5	6.41	6.32
HORVU5Hr1G065450	bHLH	2.71	3.65	2.86	1.44	1.34	0.87	3.57	2.85	3.39	1.88	1	1.06
HORVU5Hr1G065740	zf-HD	0.1	0	0.04	2.87	3.51	3.07	0	0	0	3.48	3.77	3.2
HORVU5Hr1G066530	bHLH	3.13	6.24	2.91	0.14	0.15	0.08	3.42	2.77	3.27	0.3	0.2	0.11
HORVU5Hr1G067420	Alfin-like	0	0	0	0	0.23	0	0	0	0	0	0	0
HORVU5Hr1G067610	GeBP	0.59	0.25	0.34	0.15	0.52	0.1	0.18	1.09	0.31	0.06	0.12	0.54
HORVU5Hr1G067630	GeBP	9.24	9.85	9.88	3.86	2.73	2.03	9.47	10.07	8.1	4.23	3.74	3.57
HORVU5Hr1G068100	HSF	3.26	2.17	2.74	0	0	0	4.25	2.91	3.77	0	0	0
HORVU5Hr1G068110	bHLH	0.21	0.29	1.08	0.93	0.49	0.52	0	0	0.12	0.46	1.12	0.53
HORVU5Hr1G068230	bZIP	9.36	11	7.75	5.25	3.21	3.19	6.56	7.62	6.99	5.05	5.29	4.7
HORVU5Hr1G068320	HSF	5.85	7.7	6.09	5.65	2.35	1.91	7.08	5.24	5.98	3.19	3.54	3.33
HORVU5Hr1G068370	FAR1	0	0	0	0	0	0	0	0	0	0	0	0
HORVU5Hr1G068450	AP2-EREBP	0	0.05	0	0	0	0	0	0	0	0	0	0
HORVU5Hr1G069340	mTERF	0.14	0.12	0.15	0.64	0.1	0.06	0.18	0.17	0.14	0.17	0.2	0.17
HORVU5Hr1G069580	bHLH	0	0	0	0	0	0	0	0	0	0	0	0
HORVU5Hr1G069730	zf-HD	0	0	0	2.87	4.48	5.23	0	0	0	3.6	3.63	3.41
HORVU5Hr1G070000	bHLH	3.21	2.27	2.73	0	0	0	2.34	2.41	1.56	0	0	0
HORVU5Hr1G070540	bZIP	6.72	7.15	7.21	0.19	0.48	0.36	6.27	6.79	6.02	0.13	0.55	0.63
HORVU5Hr1G072020	WRKY	35.43	37.48	31.01	12.56	10.43	8.86	30.52	32.73	31.03	13.91	12.46	12.85
HORVU5Hr1G073170	bHLH	12.39	20.79	11.21	6.29	4.95	6.71	10.89	9.3	13.29	7.62	7.63	6.64
HORVU5Hr1G073380	EIL	15.75	13.39	16.56	15.47	14.63	14.57	14.6	14.06	12	15.36	14.21	14.41
HORVU5Hr1G073410	bZIP	1.35	1.98	1.95	0	0	0	2.13	1.83	2.06	0	0	0
HORVU5Hr1G073440	SBP	0.74	1.16	0.89	0.96	1.7	1.26	0.89	0.95	1.76	1.13	0.55	0.62
HORVU5Hr1G073660	C3H	0.13	0.07	0.04	0	0.04	0.01	0.1	0.07	0.08	0	0.16	0.03
HORVU5Hr1G073680	C3H	26.01	27.42	31.02	11.86	14.22	10.14	44.25	43.8	39.41	11.88	12.38	13.59
HORVU5Hr1G074230	NAC	30.49	39.16	29.18	51.8	38.78	46.81	27.11	22.71	30.09	62.73	64.92	62.58
HORVU5Hr1G074810	NAC	4.48	4.58	2.78	0.07	0.11	0.04	1.98	2.08	2.63	0	0.11	0.09
HORVU5Hr1G075350	ARR-B	0	0	0	0.64	1.43	0.69	0	0	0	0.34	0.19	0.17
HORVU5Hr1G075430	bHLH	32.17	25.6	44.44	45.92	58.46	53.23	31.96	29.87	37.66	56.69	61.84	64.76
HORVU5Hr1G075950	LOB	0	0	0	0	0	0	0	0	0	0	0	0
HORVU5Hr1G076380	SBP	0.46	0.51	1.34	1.73	3.91	3.65	0.56	1.04	1.59	3.24	4.03	2.99
HORVU5Hr1G076400	MADS	0.04	0	0	0	0	0	0	0	0	0	0	0
HORVU5Hr1G077010	NAC	11.87	14.84	10.79	15.04	18.23	16.46	8.62	6.46	10.51	17.58	20.51	21.96
HORVU5Hr1G077100	ARR-B	6.62	5.76	4.86	1.06	1.11	0.85	6.02	6.02	5.48	1.47	1.37	1.64
HORVU5Hr1G077390	bHLH	0	0	0	1.23	0.54	1.87	0	0	0	0.58	0.81	0.3
HORVU5Hr1G078160	ABI3VP1	0	0	0	0	0	0	0.06	0	0	0	0.07	0
HORVU5Hr1G079160	bZIP	7.69	8.75	11.1	5.46	4.56	3.73	10.26	10.82	8.56	3.86	6.24	8.37
HORVU5Hr1G079440	FAR1	0	0	0	0	0	0	0	0	0	0	0	0
HORVU5Hr1G079900	bHLH	0	0	0	0	0	0	0	0	0	0	0	0
HORVU5Hr1G079980	AP2-EREBP	0.44	0.58	0.36	0	0	0	0.3	0.61	0.49	0	0	0
HORVU5Hr1G080010	ARR-B	36.59	38.07	31.36	11.85	10.87	9.33	31.66	31.91	31.33	13.04	13.02	11.98
HORVU5Hr1G080040	bHLH	0	0	0	0	0	0	0	0	0	0	0	0
HORVU5Hr1G080080	bHLH	0	0	0	0	0	0	0	0	0	0	0	0
HORVU5Hr1G080140	bZIP	0.22	0.12	0.04	0	0	0	0.09	0	0.04	0	0	0.08
HORVU5Hr1G080210	TCP	0.11	0	0.11	0	0	0	0	0.11	0	0	0	0
HORVU5Hr1G080220	AP2-EREBP	0.22	0.4	0	0	0	0	0.33	0	0.55	0	0.14	0
HORVU5Hr1G080230	AP2-EREBP	11.03	10.24	9.63	0.56	0.35	0.13	5.71	5.49	6.71	0.34	0.26	0.34
HORVU5Hr1G080300	AP2-EREBP	6.05	3.43	2.4	3.4	0.67	2.37	2.82	1.63	5.21	2.53	2.66	2.78
HORVU5Hr1G080310	AP2-EREBP	0.33	0	0.2	0	0	0	0	0.11	0.33	0	0	0
HORVU5Hr1G080340	AP2-EREBP	0	0	0	0	0	0	0	0	0	0	0	0
HORVU5Hr1G080350	AP2-EREBP	0	0	0	0	0	0.04	0	0	0	0	0.08	0.04
HORVU5Hr1G080380	AP2-EREBP	0	0	0	0	0	0	0	0	0	0	0	0
HORVU5Hr1G080400	AP2-EREBP	0	0	0	0	0	0	0	0	0	0	0	0
HORVU5Hr1G080420	AP2-EREBP	0	0.19	0.1	0.04	0.08	0	0	0	0	0	0	0.04
HORVU5Hr1G080430	AP2-EREBP	0.05	0.04	0.18	0	0.04	0	0	0	0	0	0.1	0
HORVU5Hr1G080440	AP2-EREBP	0	0	0	0	0	0	0	0	0	0	0	0
HORVU5Hr1G080450	AP2-EREBP	0.3	0.47	1.7	0.22	0.41	0.22	0.26	0.52	0.42	0.13	0.84	0.3
HORVU5Hr1G080790	AP2-EREBP	111.66	143.1	72.21	0.06	0	0	42.27	45.23	45.64	0	0	0.06
HORVU5Hr1G080840	HSF	4.6	4.26	5.99	3.83	4.48	3.5	9.26	8.48	8.6	3.3	1.96	2.67
HORVU5Hr1G081190	C2C2-CO-like	75.64	74.52	85.05	68.04	118.65	108.91	94.27	83.74	89.48	143.99	131.97	140.71
HORVU5Hr1G081450	SRS	1.93	1.58	1.98	0	0	0	0.44	1.02	0.67	0	0	0.05
HORVU5Hr1G081620	ARR-B	40.89	49.68	32.92	3.91	5.39	4.1	24.77	29.15	25.77	7.57	6.22	7.25
HORVU5Hr1G081770	ARR-B	0.75	1.11	0.8	1.98	1.91	1.79	1.19	0.46	0.54	2.4	0.98	1.35
HORVU5Hr1G083910	ARR-B	15.92	14.18	13.28	1.43	1.1	2.03	19.41	17.19	18.54	2	1.37	1.51
HORVU5Hr1G084260	bZIP	0	0.88	1.28	0.11	0.22	0.1	0.65	0.31	0.23	0	0.06	0
HORVU5Hr1G085900	WRKY	3.96	5.35	3.52	4.21	3.33	3.59	3.61	5.12	3.88	3.34	3.66	3.74
HORVU5Hr1G086970	RWP-RK	11.18	11.48	13.98	8	13.75	12.37	14.56	17.51	14.03	8.78	9.66	9.96
HORVU5Hr1G087840	NAC	0.27	0.19	1	0	0	0	0.63	0.55	0.46	0	0	0
HORVU5Hr1G087850	NAC	0	0.06	0.39	0	0	0	0.07	0.61	0.15	0	0	0
HORVU5Hr1G088770	Trihelix	29.17	27.13	26.43	5.09	5.5	3.12	18.24	22.72	21.96	4.84	6.52	5
HORVU5Hr1G089290	mTERF	2.15	2.88	1.57	5.3	4.67	6.15	1.81	1.17	2.18	10.32	8.93	9.21
HORVU5Hr1G092430	C2C2-YABBY	0	0	0	2.79	3.21	3.13	0	0	0	0.91	2.83	1.42
HORVU5Hr1G092530	FAR1	0	0	0	0	0	0	0	0	0	0	0	0
HORVU5Hr1G092770	WRKY	3.77	2.95	4.33	0.03	0.03	0.08	5	5.4	5.51	0.13	0.11	0.2
HORVU5Hr1G093100	ARR-B	0	0	0	0	0	0	0	0	0	0	0	0
HORVU5Hr1G093310	bHLH	0.32	0.41	0.3	19.07	26.82	21.03	0.42	0.47	1.08	41.5	42.54	44.97
HORVU5Hr1G093960	bHLH	14.15	13.59	16.45	6.36	4.8	5.06	9.66	4.7	4.9	5.01	4.73	4.42
HORVU5Hr1G094050	WRKY	5.8	7.51	6.01	1.18	0.35	0.55	3.81	4.35	3.73	0.28	0.68	0.6
HORVU5Hr1G094150	ARR-B	0	0	0	0	0	0	0	0	0	0	0	0
HORVU5Hr1G094380	HSF	3.51	1.79	4.25	0.38	0.3	0.17	15.54	16.41	12.62	0.41	0.1	0.07
HORVU5Hr1G094730	AP2-EREBP	0	0	0	0	0	0	0	0	0	0	0	0
HORVU5Hr1G094910	Alfin-like	22.12	26.47	24.18	12.02	11.38	9.95	28.8	25.42	22.6	13.99	13.03	11.64
HORVU5Hr1G095400	ARR-B	46.7	47.01	43.15	20.63	20.54	16.75	43.83	43.44	41.74	20.44	21.15	20.01
HORVU5Hr1G095630	MADS	41.18	34.87	27.25	53.83	76.93	56.39	43.41	38.09	34.21	84.69	73.62	68.22
HORVU5Hr1G095710	MADS	0	0	0	0	0	0	0	0	0	0	0	0
HORVU5Hr1G096420	WRKY	11.77	11.84	10.01	8.85	2.25	4.34	3.57	5.17	6.9	3.08	4.21	3.52
HORVU5Hr1G096650	FAR1	0	0.06	0.05	0.23	0.36	0.59	0	0.1	0	0.26	0.6	0.44
HORVU5Hr1G096730	FAR1	0	0	0	0	0	0	0	0	0	0	0	0
HORVU5Hr1G097520	bHLH	0	0.04	0.04	0	0	0	0	0	0	0	0	0
HORVU5Hr1G097560	ARR-B	47.73	48.65	38.95	16.28	25.98	19.12	44.3	50.61	43.29	25.09	26.03	25.19
HORVU5Hr1G097600	C2C2-Dof	0	0	0	0	0	0	0	0	0	0	0	0
HORVU5Hr1G097620	C2C2-Dof	1.77	1.39	1.57	0	0	0	1.92	1.73	1.35	0	0	0
HORVU5Hr1G097760	GRAS	0	0	0	0	0	0	0	0	0	0	0	0
HORVU5Hr1G097900	ARR-B	0.73	1.81	0.86	8.35	10.41	10.87	1.56	0.72	0.86	9.78	11.95	10.02
HORVU5Hr1G098420	bZIP	0.68	1.23	0.38	0	0	0	0	0.65	1.09	0.63	0.18	0.29
HORVU5Hr1G098450	AP2-EREBP	0	0	0	0	0	0	0	0	0	0	0	0
HORVU5Hr1G098540	ARR-B	7.82	6.52	8.33	0	0	0	8.05	6.29	9.14	0	0	0
HORVU5Hr1G098570	HB	3.88	1.46	1.71	0	0	0.11	1.09	2.86	3.37	0.13	0	0
HORVU5Hr1G099160	GRAS	25.28	26.33	26.88	24.42	22.35	18.76	29.05	28.42	26.04	27.7	25.53	27.05
HORVU5Hr1G099390	NAC	0.31	1.51	0.39	0	0	0	0	0.2	0.1	1.21	0.96	0.51
HORVU5Hr1G099460	NAC	0	0.13	0	0.14	0.12	0	0	0.05	0.1	0.07	0.25	0.25
HORVU5Hr1G099470	NAC	0	0.42	0.04	0.56	0.1	0.1	0.04	0	0.17	0.39	0.42	0.29
HORVU5Hr1G102240	bHLH	2.54	1.84	1.14	27.08	32.08	36.63	1.34	1.24	2.35	44.5	40.45	44.61
HORVU5Hr1G102350	FAR1	0	0	0	0	0	0	0	0	0	0	0	0
HORVU5Hr1G103280	C3H	10.85	9.12	9.62	4.06	3.63	3.45	10.23	9.92	8.37	4.11	4.8	4.38
HORVU5Hr1G103400	TCP	1.29	0.67	1.64	0.14	0.27	0.12	0.16	1.12	0.8	0.21	0.28	0.09
HORVU5Hr1G103970	ARR-B	1.73	0.63	3.53	0	0.08	0	1.27	1.45	0.97	0	0	0
HORVU5Hr1G105770	HSF	5.22	4.28	6.91	4.06	4.93	6.67	4.38	6.12	6.08	5.33	4.04	4.96
HORVU5Hr1G106120	bZIP	53.55	56.2	41.28	57.98	85.3	53.31	40.46	36.7	47.75	90.25	83.63	83.44
HORVU5Hr1G106310	bHLH	41.59	43.29	40.29	15.15	13.95	17.65	36.36	33.79	37.82	19.38	23.54	19.71
HORVU5Hr1G106480	Trihelix	5.89	4.58	4.89	2.44	1.41	1.53	5.03	3.93	5.68	2	2.03	1.9
HORVU5Hr1G106570	WRKY	38.07	34.56	41.51	3	2.41	2.83	36.15	48.75	46.09	4.68	3.89	3.41
HORVU5Hr1G106800	Alfin-like	36.2	30.17	36.74	12.95	10.88	12.53	34.27	35.05	33.73	14.59	11.71	13.97
HORVU5Hr1G107190	FHA	16.79	17.65	15.46	8.48	7.78	8.58	17.67	16.46	16.17	8.83	8.16	8.29
HORVU5Hr1G107520	bHLH	16.84	16.25	17.03	6.83	6.4	4.85	11.92	10.72	11.83	7.27	6.62	7.51
HORVU5Hr1G108630	ARR-B	13.87	13.25	10.96	3.7	3.2	3.49	13.49	13.76	12.64	3.9	4.06	3.85
HORVU5Hr1G109070	ARR-B	0	0	0	0	0	0	0	0	0	0	0	0
HORVU5Hr1G109600	mTERF	0.43	0.62	0.62	0.82	0.62	0.5	0.41	0.7	0.43	0.5	0.77	0.85
HORVU5Hr1G110200	FHA	16.77	15.54	17.53	5.45	4.06	3.98	14.08	14.69	16.66	4.17	3.36	4.88
HORVU5Hr1G110410	MADS	0	0	0	0	0	0	0	0	0	0	0	0.06
HORVU5Hr1G110470	MADS	0	0	0	0	0	0	0.08	0	0	0	0	0
HORVU5Hr1G110910	FAR1	1.2	1.25	0.52	1.9	2.79	4.2	0.68	1.04	0.82	3.84	2.23	2.77
HORVU5Hr1G111440	NAC	0.05	0	0.09	0	0.07	0	0.05	0.09	0.1	0	0.04	0
HORVU5Hr1G111550	AP2-EREBP	49.52	49.75	46.08	35.42	37.24	35.31	40.87	43.71	44.41	39.62	37.17	40.01
HORVU5Hr1G111590	NAC	63.42	63.87	66.67	44.7	34.68	33.07	44.15	47.54	40.84	31.81	32.86	33.6
HORVU5Hr1G112400	TUB	0	0	0	0	0	0	0	0	0	0	0	0
HORVU5Hr1G112420	Alfin-like	23.09	17.86	19.03	8.13	4.88	2.71	19.8	20.56	21.71	5.94	4.88	5.17
HORVU5Hr1G112440	AP2-EREBP	17.89	16.43	18.21	4.96	9.32	9.84	17.21	13.14	14.73	9.28	8.15	8.95
HORVU5Hr1G113190	C2C2-Dof	0	0	0	0	0	0.12	0	0	0	0	0	0
HORVU5Hr1G113220	C2C2-Dof	1.42	0.99	1.32	0.38	0.2	0.14	0.76	1.2	0.61	0.24	0.44	0.26
HORVU5Hr1G113620	GRAS	10.39	11.45	9.54	4.76	4.22	4	11.63	10.64	9.79	4.72	3.97	5.71
HORVU5Hr1G113820	ABI3VP1	0	0	0	0	0	0	0	0	0	0	0	0
HORVU5Hr1G115170	C3H	17.63	20.38	14.76	3.07	3.53	3.53	15.57	14.92	14.1	3.88	4.02	4.72
HORVU5Hr1G116310	C2C2-GATA	17.05	15.42	17.82	5.08	5.14	3.9	18.24	22.41	17.88	5.12	3.83	4.88
HORVU5Hr1G116780	bZIP	0	0	0	0	0	0	0	0	0	0	0	0
HORVU5Hr1G117190	SBP	47.28	47.33	47.91	22.88	18.44	16.38	46.3	46.12	47.31	20.38	18.86	20.79
HORVU5Hr1G117780	GRAS	0.25	0.08	0.04	0	0	0.03	0	0	0	0	0	0
HORVU5Hr1G117800	ABI3VP1	9.2	11.35	10.85	1.28	1.13	0.8	9.54	11.17	8.08	1.1	1.1	1.05
HORVU5Hr1G117990	TCP	12.27	12.43	14.94	2.16	2.86	2.47	15.07	15.64	13.94	3.1	3.24	4.2
HORVU5Hr1G118680	mTERF	8.64	13.09	3.86	39.93	42.53	50.81	4.91	7.14	6.38	50.51	46.76	46.7
HORVU5Hr1G120370	FAR1	10.78	12.94	9.44	3.64	2.68	2.86	10.7	10.8	9.3	3.77	3.12	3.7
HORVU5Hr1G120820	TUB	0	0	0	0	0	0	0	0	0	0	0	0
HORVU5Hr1G120860	TUB	0	0	0	0	0	0	0	0	0	0	0	0
HORVU5Hr1G121660	NAC	3.5	3.15	5.48	1.56	0.84	0.66	3.53	3.73	3.28	1.65	1.14	0.76
HORVU5Hr1G121710	NAC	1.64	1.4	0.74	0.5	0.24	0.11	0.49	0.62	1.07	0.22	0.11	0
HORVU5Hr1G122180	ABI3VP1	2.81	3.1	3.9	0.19	0.19	0.19	3.43	3	3.1	0.09	0.14	0.17
HORVU5Hr1G122800	WRKY	0	0	0	0	0	0	0	0	0	0	0	0
HORVU5Hr1G123390	Alfin-like	0.13	0.18	0.14	0.03	0.02	0.03	0.15	0.3	0.05	0	0.03	0.02
HORVU5Hr1G123450	FAR1	0.07	0.27	0.09	0.2	0.16	0.2	0.09	0	0	0.1	0.23	0.47
HORVU5Hr1G123770	HSF	48.87	57.67	42.97	19.82	19.99	14.97	31.96	36.09	35.82	20.73	19.69	20.08
HORVU5Hr1G123880	ARR-B	0	0	0.06	5.78	8.26	9.69	0	0.06	0	9.13	7.09	10.26
HORVU5Hr1G124310	ARR-B	0	0	0.24	0	0	0	0	0	0	0	0	0
HORVU5Hr1G124320	WRKY	0	0	0	1.7	1.88	1.35	0	0	0	1.46	2	2.2
HORVU5Hr1G125110	Sigma70-like	0.96	1.01	0.33	64.14	75.52	65.82	0.86	0.8	1.46	71.43	68.68	68.02
HORVU5Hr1G125390	FAR1	0	0	0	0	0	0	0	0	0	0	0	0
HORVU6Hr1G000410	ARR-B	9.59	6.32	7.87	1.74	2.21	2.26	6.86	8.09	8.54	3.35	2.58	2.43
HORVU6Hr1G002140	bHLH	0	0	0	0	0	0	0	0	0	0	0	0
HORVU6Hr1G002270	MADS	3	2.22	3.18	0.19	0.45	0.65	0.86	2.61	0.86	0.78	0.38	0.2
HORVU6Hr1G002320	ARR-B	0	0	0	0	0	0	0	0	0	0	0	0
HORVU6Hr1G002330	MADS	9.16	13.89	12.87	3.25	2	2.5	11.31	5.75	10.76	2.48	4.68	2.23
HORVU6Hr1G002780	bZIP	0	0	0	0	0	0	0	0	0	0	0	0
HORVU6Hr1G002980	mTERF	5.62	5.55	5.06	2.67	2.36	2.25	5.52	6.01	6.04	2.9	2.93	3.56
HORVU6Hr1G003390	mTERF	6.1	5.05	3.36	0.68	2.01	0.74	3.35	5.66	3.65	0.87	1.69	1.47
HORVU6Hr1G003550	mTERF	1.01	1.13	0.86	0.29	0.12	0.25	0.86	1.23	1.32	0.51	0.26	0.08
HORVU6Hr1G003560	mTERF	0.05	0	0.15	0.03	0	0.09	0.4	0.61	0.05	0	0	0.1
HORVU6Hr1G003570	mTERF	3.76	4.19	4.72	1.74	1.02	0.56	5.2	5.25	4.31	1.55	2.24	1.73
HORVU6Hr1G003580	mTERF	1.73	2.65	1.59	0.78	0.76	0.26	2.11	1.82	1.54	0.74	0.65	0.67
HORVU6Hr1G003720	mTERF	2.51	2.12	2.27	0.65	0.29	0.41	1.84	1.31	1.73	0.38	0.64	0.92
HORVU6Hr1G003730	MADS	0	0	0	0	0	0	0	0	0	0	0	0
HORVU6Hr1G004910	ARR-B	0	0	0	0	0	0	0	0	0	0	0	0
HORVU6Hr1G005480	mTERF	4.25	4.1	4.35	1.13	0.71	1.22	4.72	4.93	4.25	0.71	0.98	0.99
HORVU6Hr1G005510	mTERF	0.7	1.88	0.79	0.15	0.08	0.07	1.83	1.21	1.72	0.43	0.27	0.14
HORVU6Hr1G005650	mTERF	8.74	7.3	6.49	2.85	3.28	2.53	9.21	9.67	7.5	4.37	4.02	4.76
HORVU6Hr1G005710	mTERF	2.56	2.06	2.94	0.61	0.43	0.5	2.22	3.92	2.61	1.05	0.33	0.71
HORVU6Hr1G006440	OFP	0	0	0	0	0	0	0	0	0	0	0	0
HORVU6Hr1G007010	ARR-B	5.12	3.04	7.32	0	0	0	5.42	4.27	6.97	0	0	0
HORVU6Hr1G011950	Alfin-like	2.77	2.03	3.57	0.14	0.18	0.12	4.2	4.86	3.44	0	0	0.09
HORVU6Hr1G012300	TUB	0	0	0	0	0	0	0	0	0	0	0	0
HORVU6Hr1G012510	CSD	24.06	25.51	19.53	12.48	11.3	10.24	24.27	26.34	24.78	13.57	13.02	11.98
HORVU6Hr1G012730	bHLH	0	0	0.06	0.02	0	0	0	0	0	0	0	0
HORVU6Hr1G012760	bHLH	0	0	0	0	0	0	0	0	0	0.1	0	0
HORVU6Hr1G013890	WRKY	0.56	0.13	0.09	0.66	0.35	0.29	0	0	0.12	0.37	0.5	0.42
HORVU6Hr1G015470	FAR1	0	0	0	0	0	0	0	0	0	0	0	0
HORVU6Hr1G015520	BES1	0	0	0	0	0	0	0	0	0	0	0	0
HORVU6Hr1G015670	BES1	10.91	12.58	10.21	5.7	4.73	3.36	8.76	9.15	10.86	5.06	4.73	4.3
HORVU6Hr1G015950	NAC	0	0	0	0	0	0	0	0	0	0	0	0
HORVU6Hr1G016240	bZIP	26.87	25.69	23.95	17.15	16	17.36	20.71	18.94	25.7	22.15	16.93	19.69
HORVU6Hr1G016530	FAR1	0	0	0	0	0	0	0	0	0	0	0	0
HORVU6Hr1G017530	AP2-EREBP	0	0	0	0	0	0	0	0	0	0	0	0
HORVU6Hr1G017910	HSF	12.13	11.8	10.62	5.12	4.93	3.51	10.09	9.58	10.11	4.88	5.13	5.2
HORVU6Hr1G018510	RWP-RK	29.52	25.44	13.72	0	0.02	0.06	23.75	25.58	16.19	0.05	0.09	0.11
HORVU6Hr1G019030	FAR1	0	0	0	0	0	0	0	0	0	0	0	0
HORVU6Hr1G019120	ABI3VP1	0	0	0	0	0	0	0	0	0	0	0	0
HORVU6Hr1G019190	TAZ	33.48	34.23	30.67	18.47	18.43	17.31	33.25	35.09	33.16	19.14	18.28	17.91
HORVU6Hr1G019380	NAC	0.09	0	0	0	0	0	0	0	0	0	0	0
HORVU6Hr1G019650	ARR-B	8.28	6.84	9.27	0.33	1.1	0.84	5.54	6.32	6.8	0.79	1.32	1.29
HORVU6Hr1G019700	SBP	3.55	4.3	6.46	22.23	23.8	22.86	7.66	6.14	7.43	21.83	20.64	21.07
HORVU6Hr1G020330	ARF	10.33	12.28	14.54	4.11	4.31	3.82	12.68	12.26	13.43	3.34	3.79	3.15
HORVU6Hr1G020520	bHLH	0	0	0	0	0	0	0	0	0	0	0	0
HORVU6Hr1G020710	bHLH	0	0	0	0	0	0	0	0	0	0	0	0
HORVU6Hr1G021460	C2C2-CO-like	0.05	0.08	0.21	24.71	45.37	42.71	0.26	0.14	0.06	61.55	56.75	58.11
HORVU6Hr1G021570	C2C2-CO-like	25.6	22.98	20	12.28	12.35	10.01	22.97	24.42	22.1	9.92	12.43	11.76
HORVU6Hr1G022760	GRAS	0	0.04	0.09	0.41	0.88	0.63	0.09	0.18	0.14	0.29	0.64	0.82
HORVU6Hr1G023860	GeBP	0.49	2.03	0.51	3.03	3.76	3.57	0.78	0.17	0.68	2.35	2.64	3.82
HORVU6Hr1G023980	GeBP	0.49	2.03	0.51	3.03	3.76	3.57	0.78	0.17	0.68	2.35	2.64	3.82
HORVU6Hr1G025010	AP2-EREBP	0.09	0.28	0.22	0	0	0	0.32	0.27	0.52	0	0	0
HORVU6Hr1G025060	Trihelix	0.11	0.29	0	0	0	0	0.21	0.1	0	0	0	0
HORVU6Hr1G025290	PBF-2-like	30.71	34.88	26.47	6.45	4.66	3.24	33.68	30.09	35.78	11.56	10.18	6.67
HORVU6Hr1G026450	ARR-B	0	0	0	0	0	0	0	0.29	0.04	0	0	0
HORVU6Hr1G026730	ARF	12.86	11.42	12.11	5.18	4.83	3.36	12.99	14.35	11.6	3.69	4.42	3.51
HORVU6Hr1G028150	C2C2-CO-like	0	0.77	0	0.08	0.53	0.61	0.18	0	0	0.32	0.32	0.21
HORVU6Hr1G028520	PLATZ	6.3	4.88	6.41	0	0	0	8.5	6.46	5.3	0	0	0
HORVU6Hr1G028610	HB	106.31	117.99	88.37	70.68	72.12	53.76	86.94	87.73	96.43	73.98	71.88	72.77
HORVU6Hr1G028680	ARR-B	82.74	83.61	71.4	15.12	14.42	17.52	68.52	62.73	64.44	18.49	18.47	18.57
HORVU6Hr1G028790	WRKY	30.28	28.7	34.97	13	6.98	5.93	11.8	10.74	13.08	10.27	11.88	11.3
HORVU6Hr1G029710	TUB	0.7	0.67	1.73	0	0	0	1.05	1.15	1.64	0	0	0
HORVU6Hr1G030490	SBP	0	0	0	0	0	0	0	0	0	0	0	0
HORVU6Hr1G031330	bZIP	28.45	37.54	34.08	4.95	3.81	3.31	32.06	32.62	31.8	6.05	6.29	5.55
HORVU6Hr1G031430	Trihelix	0.6	0.75	1.17	0.56	0.16	0.33	1.07	0.89	0.7	0.52	0.52	0.58
HORVU6Hr1G031450	SBP	10.74	13.99	15.35	4.29	3.58	4.02	13.9	13.19	13.66	3.5	4.45	3.61
HORVU6Hr1G031470	ARR-B	8.15	5.34	6.12	4.69	1.78	3.09	8.07	5.96	7.66	3.64	3.04	2.04
HORVU6Hr1G031700	PLATZ	1.18	0.45	0.35	0.07	0.11	0.13	0.15	0.52	0.61	0.23	0.13	0.24
HORVU6Hr1G032220	MADS	0	0	0.05	0	0	0	0	0	0	0	0	0
HORVU6Hr1G033280	GRAS	2.95	1.36	5.34	0	0	0	2.53	1.67	2.47	0	0.04	0.18
HORVU6Hr1G033840	C3H	28.63	25.49	20.83	3.29	4.1	2.03	18.39	16.19	17.78	3.42	2.38	2.34
HORVU6Hr1G034070	ARR-B	21.35	21.37	17.18	6.48	4.07	3.41	15.51	12.86	13.86	7.93	6.92	5.32
HORVU6Hr1G034270	ARR-B	0	0	0	0	0	0	0	0	0	0	0	0
HORVU6Hr1G034680	Alfin-like	6.54	7.28	6.94	3.64	3.4	3.67	7.11	8.77	6.45	5.05	4.22	4.27
HORVU6Hr1G034810	bZIP	0	0	0	0.3	0.07	0.23	0.25	0	0	0	0.22	0.1
HORVU6Hr1G035470	ARR-B	5.45	3.94	4.45	0.19	0.22	0.07	3.59	3.23	3.77	0.07	0.09	0.08
HORVU6Hr1G035720	GRF	0	0	0	0	0	0	0	0	0	0	0	0
HORVU6Hr1G037760	bZIP	1.68	1.51	4.37	19.17	22.76	23.88	2.46	1.97	4.01	17.53	15.93	13.72
HORVU6Hr1G038120	AP2-EREBP	1.11	1.14	0.9	0.52	0.51	0.69	0.54	0.5	0.75	0.13	0.46	0.49
HORVU6Hr1G038560	NAC	0	0	0	0	0	0	0	0	0	0	0	0
HORVU6Hr1G039720	C2C2-GATA	0.37	0.12	0.06	2.31	2.8	2.59	0.17	0.16	0.47	3.04	2.33	1.92
HORVU6Hr1G039830	bHLH	0.83	0.61	0.4	2.17	0.28	0.58	0.31	0.62	0.44	1.27	1.58	1.84
HORVU6Hr1G042680	AP2-EREBP	37.94	38.63	34.22	58.63	52.19	57.28	31.63	35.11	34.63	65.7	65.61	64.63
HORVU6Hr1G044640	ARR-B	26.59	27.02	25.59	14.13	14.44	13.76	25.69	24.15	24.96	17.91	17.73	15.39
HORVU6Hr1G046420	Trihelix	5.68	5.03	5.19	46.22	35.3	43.72	6.81	6.89	7.73	47.33	46.5	45.87
HORVU6Hr1G050140	Trihelix	22.47	20.3	16.97	4.27	4.57	3.53	19.4	24.7	19.6	5.81	5.88	4.96
HORVU6Hr1G050500	AP2-EREBP	0	0.13	0.1	0	0	0	0.22	0.1	0.06	0	0	0
HORVU6Hr1G050520	AP2-EREBP	0	0.02	0	0	0	0	0	0	0.06	0	0	0
HORVU6Hr1G050880	TUB	0	0	0	0	0	0	0	0	0	0	0	0
HORVU6Hr1G051070	mTERF	4.47	3.44	2.48	16.65	11.09	13.27	2.43	2.87	2.65	21.67	20.68	21.71
HORVU6Hr1G051390	Alfin-like	0	0	0	0	0	0	0	0	0	0	0	0
HORVU6Hr1G053460	AP2-EREBP	0	0	0	0	0	0	0	0	0	0	0	0
HORVU6Hr1G053540	NAC	1.87	1.13	0.9	0.19	0.32	0.11	1.43	1.01	1.48	0.15	0.27	0.23
HORVU6Hr1G054050	ABI3VP1	0.92	1.67	1.34	9.55	9.16	9.94	1.48	0.85	0.48	11.35	12.02	13.52
HORVU6Hr1G054650	mTERF	2.4	1.6	1.6	5.44	2.39	5.88	0.7	1.83	1.23	6.41	5.51	7.5
HORVU6Hr1G054910	bHLH	106.91	120.37	103.48	0.51	0.69	1.17	104.96	110.07	110.79	0.83	0.87	0.81
HORVU6Hr1G055740	FAR1	8.98	8.11	8.72	4.48	4.95	3.89	9.95	10.22	9.7	5.45	4.9	4.97
HORVU6Hr1G055990	FAR1	0	0	0	1.64	0	0.33	0	0	0	0.13	0.04	0.2
HORVU6Hr1G056000	C2C2-CO-like	4.11	3.33	3.2	11.95	19.13	11.61	3.51	4.12	4.09	17.13	17.88	19.32
HORVU6Hr1G057060	AP2-EREBP	4.24	5.36	3.93	0	0	0	4.98	3.63	4.3	0	0.04	0
HORVU6Hr1G057630	C2C2-CO-like	37.82	36.91	23.76	19.36	4	3.01	20.86	21.21	19.06	2.99	2.6	3.65
HORVU6Hr1G057670	ARR-B	0	0	0	0	0	0	0.25	0	0	0	0	0
HORVU6Hr1G058580	ARR-B	3.47	2.57	7.37	0.65	0.38	0.04	1.93	0.63	2.64	0.09	0.12	0.13
HORVU6Hr1G058620	ARR-B	6.43	3.78	7.74	0.58	0.29	0	1.99	1.77	1.85	0.31	0.44	0.14
HORVU6Hr1G058630	ARR-B	17.04	13.2	21.09	0.99	0.62	0.36	9.7	15.7	11.92	0.31	0.59	0.4
HORVU6Hr1G058640	ARR-B	3.84	2.15	4.45	0.14	0	0.07	2.48	3	2.16	0.04	0.2	0.07
HORVU6Hr1G058890	ARF	0.26	0.23	0.54	2.28	2.07	2.23	0.79	0.43	0.09	2.17	2.3	2.14
HORVU6Hr1G059200	ARR-B	0	0	0	0	0.41	0	0	0	0	0	0.04	0
HORVU6Hr1G059930	TCP	0	0	0	0	0	0	0	0	0	0	0	0
HORVU6Hr1G060140	AP2-EREBP	2.1	2.26	3.69	0.41	0	0.17	2.06	2.73	1.98	0.11	0	0.23
HORVU6Hr1G060220	AP2-EREBP	2.44	1.4	2.64	0	0.25	1.47	0	7.26	0	6.18	0	0
HORVU6Hr1G060580	LIM	0	0	0.07	0.57	0	0.54	0	0	0	0	0.16	0
HORVU6Hr1G060600	ARR-B	2.96	2.13	4.01	0.37	0	0	2.69	1.5	2.34	0	0	0
HORVU6Hr1G060610	ARR-B	1.26	1.25	0.69	0.37	0	0	1.29	0.61	0.54	0	0	0
HORVU6Hr1G060650	ARR-B	0	0	0.05	0.02	0	0	0	0	0	0	0	0
HORVU6Hr1G060770	C2C2-YABBY	0	0	0	0	0.04	0	0.23	0	0.09	0	0	0
HORVU6Hr1G060800	NAC	1.07	0.6	1.28	0.24	3.99	5.73	1.29	0.36	1.19	0.21	1.2	2.57
HORVU6Hr1G061140	C2C2-GATA	14.03	14.97	9.83	5.89	5.31	4.95	12.85	11.54	10.46	5.32	4.86	6.68
HORVU6Hr1G061300	Trihelix	0.15	0.23	0.12	0	0	0	0.07	0.44	0.75	0	0	0
HORVU6Hr1G061940	WRKY	0	0	0	0	0	0	0	0	0	0	0	0
HORVU6Hr1G062380	AP2-EREBP	10.11	9.51	13.95	2.02	0.51	0.36	6.14	5.3	6.86	1.47	0.94	1.25
HORVU6Hr1G062430	AP2-EREBP	1.61	0.98	1.14	0	0	0.15	0.73	0.59	1.04	0.12	0.15	0.16
HORVU6Hr1G062940	AP2-EREBP	0.54	0.4	0.59	0	0.16	0.04	0.48	0.36	0.41	0	0.02	0.02
HORVU6Hr1G063650	GRAS	8.53	8.72	10.55	12.76	15.93	14.02	10.31	9.01	8.84	10.84	11.92	12.1
HORVU6Hr1G064920	ARR-B	0	0	0	0	0	0	0	0	0	0	0	0
HORVU6Hr1G065250	C2C2-Dof	17.92	17.05	13.89	4.99	6.3	4.51	12.79	13.45	14.32	5.18	5.81	5.2
HORVU6Hr1G065430	AP2-EREBP	1.39	1.4	1.39	0.02	0.02	0.02	0.78	0.69	0.57	0	0	0.1
HORVU6Hr1G065580	AP2-EREBP	0	0	0	0	0	0	0	0.25	0	0	0	0
HORVU6Hr1G065740	GRF	0.51	0.23	1	0	0	0	1.41	0.33	0.57	0	0	0
HORVU6Hr1G065900	OFP	1.76	0.72	0.85	0.62	0.48	0.59	1.1	1.46	0.79	0.57	0.68	1.2
HORVU6Hr1G066000	ARR-B	6.3	5.78	4.19	8.77	17.4	11.77	4.07	0.89	1.27	12.51	14.45	5.47
HORVU6Hr1G066140	MADS	0	0	0	0	0	0	0	0	0	0	0	0
HORVU6Hr1G066190	ABI3VP1	0	0	0	0.25	0	0.15	0	0	0	0.19	0.08	0.24
HORVU6Hr1G066450	ARR-B	24.92	27.32	18.36	25.76	19.43	20.47	16.2	16.02	21	17.86	20.02	20.27
HORVU6Hr1G066560	SAP	0	0	0	0	0	0	0	0	0	0	0	0
HORVU6Hr1G067000	bHLH	0.2	0.33	0.11	0.19	0.43	0.08	0	0.03	0.03	0.19	0	0.05
HORVU6Hr1G067060	PLATZ	7.84	9.88	10.46	5.95	6.59	4.03	11.05	7.4	7.62	5.8	9.91	9.61
HORVU6Hr1G067380	ARR-B	0.26	0.38	0.86	0.66	0.43	1.17	1.15	0.56	0.63	0.49	0.8	0.77
HORVU6Hr1G067680	WRKY	17.31	20.83	14.64	0	0	0.06	10.29	11.35	10.31	0	0.08	0.14
HORVU6Hr1G068100	ARR-B	7.13	5.21	7.91	2.59	5	2.72	8.52	9.82	10.99	3.24	4.34	3.89
HORVU6Hr1G068110	bHLH	3.18	3.8	3.96	0.76	0.62	0.82	4.6	3.94	3.72	1.37	0.98	0.99
HORVU6Hr1G068140	ARR-B	0	0	0	0	0	0	0	0	0	0	0	0
HORVU6Hr1G068370	GRF	0	0	0	1.05	0.19	0.19	0	0	0	0.12	0.04	0.07
HORVU6Hr1G068630	mTERF	2.54	2	1.51	1.2	0.58	0.37	1.55	2.99	2.86	0.67	0.7	0.56
HORVU6Hr1G068970	TUB	13.17	11.91	15.27	11.24	12.82	11.15	19.77	14.12	18.71	12.58	12.24	12.29
HORVU6Hr1G068980	bHLH	1.92	2.11	1.8	2.74	2.59	3.04	1.81	1.82	2.22	3.05	3.14	2.37
HORVU6Hr1G069070	zf-HD	0	0	0.13	0.05	0	0.05	0	0.13	0	0	0.05	0.05
HORVU6Hr1G069090	zf-HD	0.04	0	0.1	0.32	0	0.09	0.05	0	0.04	0.08	0.17	0.16
HORVU6Hr1G069760	FAR1	0	0	0	0	0	0	0	0	0	0	0	0
HORVU6Hr1G070750	C3H	27.29	30.78	23.42	33.69	32.6	32.56	25.95	25.32	25.06	35.77	35.44	33.64
HORVU6Hr1G070870	Alfin-like	16.54	16.86	13.17	6.14	7.01	7.72	14.23	13.2	13.19	9.42	8.52	10.65
HORVU6Hr1G071950	C2C2-CO-like	15.43	15.73	11.17	41.99	10.11	14.03	10.72	13.96	16.15	16.72	9.63	10.92
HORVU6Hr1G072230	BSD	33.64	36.74	42.33	11.37	12.47	8.66	37.57	39.2	43.37	12.09	13.11	13.34
HORVU6Hr1G072300	bHLH	7.13	3.45	6.51	11.14	12.19	11.38	7.65	5.24	6.86	11.98	9.95	9.39
HORVU6Hr1G072490	bZIP	0.29	1.33	0.54	0.05	0	0	0.22	0	0.37	0.06	0	0
HORVU6Hr1G073040	MADS	46.6	49.25	57.49	1.55	1.16	0.64	94	105	85.48	0.74	0.57	0.87
HORVU6Hr1G073170	C2C2-CO-like	0.29	0.05	0.04	13.8	11.8	13.35	0.04	0.16	0.12	15.98	15.9	16.55
HORVU6Hr1G073200	NAC	0	0	0	0	0	0	0	0	0	0	0	0
HORVU6Hr1G073390	Tify	0	0	0	0	0	0	0	0	0	0	0	0
HORVU6Hr1G074970	AP2-EREBP	128.86	157.37	123.76	74.86	106.61	118.1	139.78	138.75	142.2	98.31	94.39	96.61
HORVU6Hr1G075640	AP2-EREBP	32.14	31.54	28.96	16.27	10.61	9.22	25.78	26.72	27.38	14.07	11.93	12.14
HORVU6Hr1G075650	TCP	1.47	1.72	2.72	0.18	0.21	0.01	1.52	2.21	1.19	0.03	0	0.04
HORVU6Hr1G075830	NAC	1.11	1.71	0.24	0	0	0	0.61	1.77	1.45	0	0	0
HORVU6Hr1G075870	RWP-RK	0	0	0	0.67	0.73	0.31	0	0	0	0.66	0.65	0.73
HORVU6Hr1G076090	AP2-EREBP	0	0	0	0	0	0	0	0	0	0	0	0
HORVU6Hr1G076770	E2F-DP	4.14	5.56	6.37	0.15	0	0.08	9.21	7.08	6.06	0.2	0.28	0.27
HORVU6Hr1G077070	ARR-B	10.19	9.93	13.99	0.99	0.73	1.23	12.92	11.42	10.52	1.37	0.96	0.98
HORVU6Hr1G077300	MADS	70.03	69.16	53.39	53.61	61.33	45.98	52.34	54.68	48.17	70.86	58.15	56.99
HORVU6Hr1G078270	ARR-B	0.08	0.24	0.06	0	0	0	0.7	0.4	0.08	0	0	0
HORVU6Hr1G078300	ARR-B	1.1	1.33	1.47	0	0	0	1.8	1.62	1.28	0	0	0
HORVU6Hr1G078520	AP2-EREBP	0	0	0	0	0	0	0	0	0	0	0	0
HORVU6Hr1G079660	GeBP	8.15	8.29	8.79	1.52	2.04	1.92	12.68	12.2	10.4	2.6	2.63	2.83
HORVU6Hr1G079710	WRKY	7.88	8.97	8.47	0	0.03	0	7.25	9.52	10.21	0	0	0.07
HORVU6Hr1G079880	FAR1	0	0	0	0	0	0	0	0	0	0	0	0
HORVU6Hr1G080190	GeBP	4.95	2.85	3.61	0.82	1.21	0.81	1.26	2.2	2.73	1.42	2.37	1.27
HORVU6Hr1G080290	ARR-B	3.94	4.24	5.61	0.57	0.3	0.15	5.72	4.37	3.48	0.98	1.36	0.71
HORVU6Hr1G080390	FAR1	0	0	0	0	0	0	0	0	0	0.08	0	0
HORVU6Hr1G080670	bZIP	22.45	22.34	23.48	5.42	5.98	4.69	20.73	25.51	25	7.91	7.3	5.25
HORVU6Hr1G081120	bHLH	0.07	0	0	0	0	0	0	0	0	0	0	0
HORVU6Hr1G081210	GRF	4.94	3.47	5.26	0.08	0	0	5	4.41	5.6	0.03	0	0
HORVU6Hr1G081650	BES1	0.07	0	0.06	0	0	0	0	0.19	0	0	0	0
HORVU6Hr1G081660	MADS	0	0	0	0	0	0	0	0	0	0	0	0
HORVU6Hr1G082120	C3H	33.3	35.03	28.36	12.02	12.64	10.94	40.69	38.29	33.77	16.74	13.76	15.77
HORVU6Hr1G082770	AP2-EREBP	0	0	0	0	0	0	0	0	0	0	0	0
HORVU6Hr1G082820	AP2-EREBP	0	0	0	0	0	0	0	0	0	0	0	0
HORVU6Hr1G082880	AP2-EREBP	126.88	111.49	115.76	21.58	14.52	11.85	120.28	126.15	123.99	16.74	15.63	14.48
HORVU6Hr1G082970	mTERF	5.83	4.16	5.55	1.76	1.21	1.54	5.64	7.01	5.48	2.06	2.14	2.47
HORVU6Hr1G083250	ARR-B	8.15	6.41	8.35	0.26	0.12	0.11	7.34	6.09	6.96	0.13	0.09	0.12
HORVU6Hr1G083320	ARR-B	10.4	7.65	7.27	3.34	3.22	3.33	6.48	5.06	6.87	1.89	3.77	3.09
HORVU6Hr1G083490	ARR-B	0.14	0.2	0	0	0	0	0.07	0	0	0	0	0
HORVU6Hr1G083520	AP2-EREBP	0	0	0	0	0	0	0	0	0	0	0	0
HORVU6Hr1G083530	AP2-EREBP	0	0	0	0	0	0	0	0	0	0	0	0
HORVU6Hr1G084040	AP2-EREBP	0	0	0	0	0	0	0	0	0	0	0	0
HORVU6Hr1G085500	bHLH	0.71	0.87	1.67	0.34	0.13	0.1	1.86	1.41	1.72	0.35	0.18	0.15
HORVU6Hr1G085540	MADS	0	0	0	0	0	0	0	0	0	0	0	0
HORVU6Hr1G085560	ARR-B	7.18	7.83	6.8	4.07	2.55	1.7	7.17	6.56	7.17	2.58	2.73	2.66
HORVU6Hr1G085570	MADS	0	0	0	0	0	0	0	0	0	0	0	0
HORVU6Hr1G085670	MADS	0	0	0	0	0	0	0	0	0	0	0	0
HORVU6Hr1G086050	ARR-B	0	0	0	0	0	0	0	0	0	0	0	0
HORVU6Hr1G086560	DBP	29.3	26.58	33.35	4.7	3.77	3.88	22.82	27	21.06	6.31	5.47	3.83
HORVU6Hr1G086870	NAC	0	0	0	0	0	0	0	0	0	0	0	0
HORVU6Hr1G087540	ARR-B	0	0	0	0	0	0	0	0	0	0	0	0
HORVU6Hr1G088020	bHLH	0.52	0	0.19	0.9	1.25	0.28	0.32	0.2	0.39	0.32	0.26	0.48
HORVU6Hr1G088220	ABI3VP1	0.08	0.15	0	0	0	0	0	0	0	0	0	0
HORVU6Hr1G088370	C2C2-GATA	53.5	46.05	55.3	20.77	9.3	8.35	47.56	50.48	54.3	13.23	13.02	14.35
HORVU6Hr1G088890	NAC	0	0	0	0	0	0	0	0	0	0	0	0
HORVU6Hr1G089320	AP2-EREBP	0	0	0	0	0	0	0	0	0	0	0	0
HORVU6Hr1G090210	FAR1	0	0	0	0	0	0	0	0	0	0	0	0
HORVU6Hr1G090800	AP2-EREBP	0.2	0	0.29	0	0	0	0	0.18	0.26	0.04	0.15	0
HORVU6Hr1G091230	NAC	0.97	1.25	1.01	0.43	0.18	0.45	0.58	1.32	0.86	0.67	0.49	0.32
HORVU6Hr1G091520	FAR1	20	19.64	24.22	4.93	5.1	2.98	20.87	25.73	23.79	4.28	5.47	4.89
HORVU6Hr1G091700	ARR-B	20.91	17.31	21.9	5.02	7.82	4.45	20.76	20.31	21.65	5.44	6.58	6.16
HORVU6Hr1G092820	FHA	22.8	22.34	18.16	6.42	5.41	4.67	18.33	15.6	16.89	6.54	6.25	6.66
HORVU6Hr1G093050	NAC	85.21	85.38	80.26	40.51	40.18	35.78	84.89	95.16	80.38	39.51	36.5	46.41
HORVU6Hr1G093960	TCP	11.27	14.27	14.63	3.31	3.53	4.68	15.08	9.52	12.16	3.36	4.23	3.6
HORVU7Hr1G000140	NAC	3.92	4.21	3.74	0	0	0	3.65	4.18	2.58	0	0.05	0
HORVU7Hr1G000910	NAC	24.37	24.51	18.92	5.19	6.06	2.94	15.85	15	16.92	5.9	5.35	5.03
HORVU7Hr1G001320	GRAS	0	0	0	0	0	0	0	0	0	0	0	0
HORVU7Hr1G001830	ARR-B	49.23	49.51	46	82.9	105.21	96.45	50.89	52.56	54.78	104.53	99.04	100.95
HORVU7Hr1G002230	ABI3VP1	2.7	3.19	4.53	0	0	0	5.08	3.16	4.47	0	0	0
HORVU7Hr1G003490	ARR-B	0.77	0.97	1.7	0	0	0	0.84	0.79	0.71	0	0	0
HORVU7Hr1G003520	ARR-B	0	0	0	0	0	0	0	0	0	0	0	0
HORVU7Hr1G003590	ARR-B	0.1	0	0.67	0	0	0	0.1	0	0	0	0	0
HORVU7Hr1G008270	FAR1	0	0	0	0	0	0	0	0	0	0	0	0
HORVU7Hr1G008290	FAR1	0	0	0	0	0	0	0	0	0	0	0	0
HORVU7Hr1G008680	GRF	2.49	2.34	4.25	3.07	4.5	3.91	3.64	3.27	2.53	3.91	3.74	3.59
HORVU7Hr1G010510	AP2-EREBP	0	0	0	0	0	0	0	0	0	0	0	0
HORVU7Hr1G010620	GRAS	0.85	0.72	2.29	0.06	0	0.08	1.42	0.76	1.9	0.02	0.1	0.04
HORVU7Hr1G011140	ARR-B	0	0	0	0	0	0	0	0	0	0	0	0
HORVU7Hr1G011150	ARR-B	0	0	0	0	0	0	0	0	0	0	0	0
HORVU7Hr1G012730	NAC	1.38	0.99	1.78	0.43	0.45	0.44	0.14	0.72	1.94	0.56	0.68	0.29
HORVU7Hr1G012740	NAC	0.29	0.13	0	0	0	0	0.59	0.57	0.74	0	0	0
HORVU7Hr1G012760	NAC	0.18	0.23	0.49	0.08	0	0	0	0.18	0.05	0.04	0	0
HORVU7Hr1G012780	NAC	3.62	3.59	3.52	0.91	0.53	1.28	4.33	2.51	3.87	0.49	0.54	0.63
HORVU7Hr1G012840	BBR_BPC	5.5	7.14	4.86	6.85	7.59	9.35	4.46	4.41	3.63	10.13	9	9.86
HORVU7Hr1G021180	PBF-2-like	3.79	5.42	4.19	39.56	26.02	42	5.26	4.99	2.99	30.73	33.09	32.1
HORVU7Hr1G021260	WRKY	22.37	22.29	22.99	2.58	1.25	0.89	23.87	23.64	28.03	2.68	1.7	2.81
HORVU7Hr1G021880	ABI3VP1	0	0	0	0	0	0	0	0	0	0	0	0
HORVU7Hr1G022310	NAC	0	0	0.06	5.26	3.84	3.65	0	0	0	2.3	3.02	3.69
HORVU7Hr1G023060	C2C2-CO-like	0	0	0	0	0	0	0	0	0	0.03	0	0
HORVU7Hr1G023100	C2C2-CO-like	44.88	45.67	36.42	22.51	18.61	19.89	30.5	33.41	31.96	31.02	30.25	29.52
HORVU7Hr1G023940	MADS	0.21	0.19	0.1	0	0	0	0	0.1	0	0	0	0
HORVU7Hr1G024000	MADS	0	0.27	0.16	0	0	0	0.06	0	0.24	0	0	0
HORVU7Hr1G024150	ARR-B	0	0	0	0	0	0	0	0	0	0	0	0
HORVU7Hr1G024790	bHLH	0.5	0.25	0.89	0	0	0.04	0.49	0.55	0.55	0	0.14	0
HORVU7Hr1G025580	ARR-B	0	0	0	0	0	0	0	0	0	0	0	0
HORVU7Hr1G025700	MADS	0	0.12	0.09	0.28	0	0.2	0	0.28	0	0.5	0.19	0.33
HORVU7Hr1G025720	ARR-B	0	0	0	0	0	0	0	0.19	0	0	0	0
HORVU7Hr1G025850	FAR1	0	0	0	0	0	0	0	0	0	0	0	0
HORVU7Hr1G026560	bHLH	8.08	9.19	8.21	0.44	0.78	0.31	7.34	7.37	6.08	0.81	0.65	0.65
HORVU7Hr1G026690	bHLH	0	0	0	0	0	0	0	0	0	0	0	0
HORVU7Hr1G026940	AP2-EREBP	5.6	7.54	5.74	2.46	2.82	1.69	7.22	9.3	6.84	3.38	3.3	3.14
HORVU7Hr1G027370	ARR-B	0.24	0.24	0	0	0	0	0	0.23	0	0	0	0
HORVU7Hr1G027560	C2C2-CO-like	13.53	17.67	22.39	0.47	0.18	0.19	43.5	42.77	35.98	0.4	0.23	0.24
HORVU7Hr1G028140	ARR-B	0	0	0	0	0	0	0	0	0	0	0	0
HORVU7Hr1G028460	BSD	22.68	25.84	18.44	7.95	9.71	7.44	21.4	18.99	21.43	9.95	10.57	10.59
HORVU7Hr1G028560	FAR1	0	0	0	0	0	0	0	0	0	0	0	0
HORVU7Hr1G029080	GRAS	0	0	0	0	0	0	0	0	0	0	0	0
HORVU7Hr1G029330	DBP	7.64	4.11	10.63	6.66	5.43	5.8	9.47	7.04	7.86	7.31	7.61	7.49
HORVU7Hr1G030000	ARR-B	0	0	0.06	2.78	3.7	3.26	0	0	0	4.11	3.98	4.47
HORVU7Hr1G030040	ARR-B	0	0	0	0	0	0	0	0	0	0	0	0
HORVU7Hr1G030050	ARR-B	8.07	9.17	8.55	8.42	8.66	7.67	7.37	7.84	6.11	8.84	10.4	9.01
HORVU7Hr1G030250	bHLH	0.54	0.07	0.87	0	0	0	0.9	0.69	0.15	0	0	0
HORVU7Hr1G031260	NAC	0	0	0	0	0	0	0	0	0	0	0	0
HORVU7Hr1G032420	bHLH	51.43	56.87	63.86	40.32	35.71	24.81	63.3	61.41	50.97	27.64	22.67	25.21
HORVU7Hr1G032750	AP2-EREBP	55.2	48.74	47.55	36.94	36.15	37.83	54.52	56.61	43.48	42.55	43.79	47.74
HORVU7Hr1G033820	ARF	27.21	24.48	23.99	4.02	4.07	3.75	16.03	20.35	18.85	2.94	2.69	3.47
HORVU7Hr1G033990	NAC	0	0.18	0.17	0.06	0.09	0	0.37	0	0.16	0.03	0	0.23
HORVU7Hr1G034320	HSF	0	0	0	0	0	0	0	0	0	0	0	0
HORVU7Hr1G034610	GRF	0.15	0	0.14	0	0	0	0.07	0.49	0	0	0	0
HORVU7Hr1G034630	ARR-B	0	0	0	0	0	0	0	0	0	0	0	0
HORVU7Hr1G035420	GeBP	5.04	5.02	3.54	3.17	2	1.51	4.49	3.19	4.46	2.22	2.8	2.22
HORVU7Hr1G035440	AP2-EREBP	4.64	3.17	5.32	0	0	0	0.88	0.95	1.45	0	0	0
HORVU7Hr1G035500	bZIP	1.93	1.88	3.61	0.44	0.4	0.63	1.5	2.62	3.48	0.26	0.92	0.97
HORVU7Hr1G037040	ABI3VP1	1.67	1.08	2.46	0	0.08	0	1.28	1.21	2.56	0	0	0.2
HORVU7Hr1G037060	ARR-B	0.53	0.48	0.91	0	0.04	0	1.12	0.92	1.09	0	0	0
HORVU7Hr1G037090	E2F-DP	0.19	0.03	0.07	0	0	0	0	0.32	0.04	0	0	0.03
HORVU7Hr1G037180	AP2-EREBP	49.85	51.17	46.16	10.8	8.22	6.68	36.66	40.05	41.14	7.54	6.65	7.58
HORVU7Hr1G037230	bZIP	0.45	0.54	0.83	0	0	0	0.76	0.15	0.91	0	0	0
HORVU7Hr1G037550	mTERF	0.74	0.64	0.9	2.86	2.17	2.57	0.34	0.35	0.15	1.98	3.21	2.87
HORVU7Hr1G037560	mTERF	5.69	6.28	5.88	1.96	1.41	0.75	7.19	7.17	6.76	1.58	1.25	1.54
HORVU7Hr1G037730	mTERF	0.9	0.85	0.41	2.31	0.99	1.27	0.86	0.94	1.06	2.44	1.72	1.84
HORVU7Hr1G038060	bHLH	0	0	0	0.18	0.11	0.31	0	0	0	0.48	0.09	0.19
HORVU7Hr1G038130	TCP	3.09	3.64	2.66	0.98	1.7	0.95	3	2.58	3.46	1.42	1.14	1.52
HORVU7Hr1G038390	ARR-B	0	0	0	0	0	0	0	0	0	0	0	0
HORVU7Hr1G039480	LIM	54.28	53.77	46.24	37.78	39.59	40.65	48.49	47.34	49.68	40.5	36.56	35.34
HORVU7Hr1G039700	NAC	0	0	0	0	0	0	0	0	0	0	0	0
HORVU7Hr1G040420	E2F-DP	9.27	6.99	9.3	0.94	2.25	1.13	9.96	8.48	9.55	0.81	1.5	0.9
HORVU7Hr1G040560	NAC	0.5	0.25	0.38	0.04	0.07	0.02	0.43	0.9	0.37	0.01	0.08	0.04
HORVU7Hr1G040800	GeBP	5.43	5.2	4.99	1.16	1.22	1.06	4.14	4.72	3.95	1.44	1.43	1.62
HORVU7Hr1G040960	mTERF	1.15	1.35	0.78	0.28	0.17	0.09	1.33	0.78	1.48	0.03	0.41	0.14
HORVU7Hr1G041230	Tify	5.28	2.74	5.13	0.53	0.58	0.03	0.81	0.53	0.18	0.54	0.88	0.29
HORVU7Hr1G041300	Tify	0.57	0.68	0.71	0.12	0.03	0	0.14	0.04	0	0.05	0	0.03
HORVU7Hr1G041340	NAC	0	0	0	0	0	0	0	0	0	0	0	0
HORVU7Hr1G041670	FAR1	0	0	0	0	0	0	0	0	0	0	0	0
HORVU7Hr1G041810	ARR-B	0	0	0.26	0.17	0	0	0	0	0	0	0.07	0.11
HORVU7Hr1G042180	bZIP	2.45	0.46	0.67	0	0	0	0.98	1.46	0.94	0	0	0
HORVU7Hr1G042370	SBP	35.84	37.61	27.79	11.37	8.6	6.28	28.23	32.29	33.19	8.89	7.95	8.61
HORVU7Hr1G042420	NAC	7.61	9.12	9.22	2.61	1.92	1.34	9.39	8.76	7.54	1.4	2.18	1.86
HORVU7Hr1G042560	NAC	0	0	0.04	0	0.15	0	0	0.1	0.1	0.1	0.09	0.08
HORVU7Hr1G042600	NAC	0	0.04	0	0.14	0.16	0.16	0	0.19	0.16	0.19	0.26	0.16
HORVU7Hr1G042680	NAC	0	0	0.03	0	0	0.11	0	0.07	0.07	0.08	0.04	0
HORVU7Hr1G043080	bZIP	0	0	0	0	0	0	0	0	0	0	0	0
HORVU7Hr1G043250	C2C2-Dof	0.68	0.75	1.05	2.41	1.88	2.15	0.54	1.57	0.84	1.09	0.99	1.26
HORVU7Hr1G044960	FAR1	0	0	0	0	0	0	0	0	0.07	0	0	0
HORVU7Hr1G046080	C3H	18.26	18.67	17.26	19.38	20.84	20	18.7	14.93	20.9	22.37	21.71	19.54
HORVU7Hr1G046580	bHLH	0.18	0.11	0.28	0	0	0	0.06	0.23	0.06	0	0	0
HORVU7Hr1G046690	LOB	0	0	0	0	0	0	0	0	0	0	0	0
HORVU7Hr1G046950	ABI3VP1	0	0	0	0	0	0	0	0	0	0	0	0
HORVU7Hr1G047180	bHLH	0	0	0	0	0	0	0	0	0	0	0	0
HORVU7Hr1G049130	WRKY	0	0.04	0	0	0	0	0	0	0	0	0	0
HORVU7Hr1G049450	NAC	0.03	0.09	0	0	0	0	0.1	0	0.07	0	0	0
HORVU7Hr1G050530	bHLH	26.85	34.7	36.7	63.75	73.23	73.59	46.16	38.2	40.04	85.4	83.1	79.72
HORVU7Hr1G050560	EIL	10.94	11.91	9.98	10.49	8.75	10.33	9.66	11.29	11.68	10.72	11.31	10.59
HORVU7Hr1G050590	EIL	0	0	0	0	0	0	0	0	0	0	0	0
HORVU7Hr1G050730	mTERF	1.3	0.93	1.34	0.28	0.28	0.02	1.37	1.28	1.25	0.16	0.21	0.11
HORVU7Hr1G050770	ARR-B	8.71	8.37	9.51	5.15	3.9	4.09	7.25	8.72	7.11	4.21	4.14	4.47
HORVU7Hr1G050940	NAC	0	0	0	0	0	0	0	0	0	0	0	0
HORVU7Hr1G051400	SBP	63.35	65.34	62.72	24.91	23.71	19.77	59.27	66.64	60.1	24.76	24.3	24.6
HORVU7Hr1G051550	mTERF	3.28	3.23	3.25	2.68	0.9	2.73	4.64	4.29	4.17	3	2.77	3.36
HORVU7Hr1G051620	AP2-EREBP	0	0.07	0	0	0	0	0	0	0	0	0	0
HORVU7Hr1G051740	ARR-B	0	0	0	0	0	0	0	0	0	0	0	0
HORVU7Hr1G051930	ARF	84.77	83.1	80.74	22.58	22.3	17.56	85.75	87.25	92.03	24.16	24.25	23.57
HORVU7Hr1G052390	mTERF	4.57	7.39	5.44	4.43	3.63	4.25	7.33	6.14	5	3.87	4.21	4
HORVU7Hr1G052870	bHLH	7.37	6.08	10.05	1.53	2.38	2.25	9.96	11.72	9.53	1.89	2	2.18
HORVU7Hr1G053440	FHA	5.7	6.25	7.81	2.26	1.49	2.41	5.8	4.68	5.1	1.86	1.79	2.04
HORVU7Hr1G053830	FHA	10.53	10.58	11.78	6.73	7.66	6.87	12.06	13.27	15.76	8.47	7.75	6.87
HORVU7Hr1G054220	MADS	0	0	0	0	0	0	0	0	0.05	0	0	0
HORVU7Hr1G054320	MADS	2.61	2.76	1.03	0.57	2.34	1.06	0.17	0.48	1.52	2.46	1.84	3.23
HORVU7Hr1G054390	MADS	0.25	0.11	0.13	0	0	0	0	0	0	0	0.27	0.13
HORVU7Hr1G054580	TUB	0	0	0	0	0	0	0	0	0	0	0	0
HORVU7Hr1G054880	bHLH	0	0	0	0	0	0	0	0	0	0	0	0
HORVU7Hr1G055080	NAC	44.2	39.9	40.37	58.93	38.99	39.17	45.73	46.05	54.42	61.29	69.22	69.17
HORVU7Hr1G055180	bHLH	0	0	0.12	0.19	0	0.11	0	0	0.06	0	0	0.15
HORVU7Hr1G055320	HSF	0	0	0	0	0	0	0	0	0	0	0	0
HORVU7Hr1G056230	bZIP	0.07	0.12	0.23	0.48	0.09	0.31	0.22	0.13	0.08	0.36	0.29	0.67
HORVU7Hr1G056490	bZIP	15.63	19.36	18.54	14.11	12.22	12.5	21.28	15.91	19.17	13.42	15.06	12.84
HORVU7Hr1G056820	HSF	0.18	0.49	0.3	0.09	0.04	0.03	0.32	0.49	0.3	0.04	0.03	0.03
HORVU7Hr1G057230	SRS	0.35	0.61	0.36	0	0	0	0.63	0.56	0.82	0	0	0
HORVU7Hr1G057410	ARR-B	20.61	22.81	20.11	2.73	1.82	1.28	33.38	27.02	30.77	1.66	2.74	2.67
HORVU7Hr1G059900	PLATZ	0.45	0.36	0.97	0	0	0	0.72	0.57	1.08	0.12	0	0
HORVU7Hr1G060310	NAC	42.72	38.44	46.68	27.62	26.2	24.27	49.71	48.97	47.06	31.52	30.8	28.98
HORVU7Hr1G060480	TUB	0.11	0.17	0.3	0.31	0.34	0.34	0.17	0.19	0.15	0.23	0.19	0.23
HORVU7Hr1G060780	GRAS	0	0	0	0	0	0	0	0	0	0	0	0
HORVU7Hr1G061790	Alfin-like	0	0	0	0	0	0	0	0	0	0	0	0
HORVU7Hr1G062400	bHLH	3.51	3.49	3.15	4.44	3.03	4.12	5.22	5.02	5.58	4.49	5.44	4.68
HORVU7Hr1G065240	FHA	18.46	20.34	16.13	6.89	4.99	5.84	16.47	15.22	20.05	7.64	7.54	7.24
HORVU7Hr1G066670	WRKY	19.1	20.26	16.69	10.79	9.33	9.11	20.01	20.43	20.08	10.47	9.38	9.94
HORVU7Hr1G069520	Sigma70-like	0.22	0.1	0.08	90.1	133.64	121.58	0.09	0.08	0.47	125.09	116.42	111.13
HORVU7Hr1G070230	AP2-EREBP	13.51	16.04	13.63	7.7	6.53	5.33	15.51	15.53	17.9	10.36	8.88	7.97
HORVU7Hr1G070420	ARR-B	0	0	0	0	0	0	0.1	0	0	0	0	0
HORVU7Hr1G070450	C3H	10.53	12.76	9.58	3.25	3.29	2.14	10.23	12.13	9.2	3.63	3.19	4.28
HORVU7Hr1G070730	ARR-B	18.99	17.09	20.86	3.6	5.1	3.37	21.12	16.84	21.11	4.3	5.22	4.77
HORVU7Hr1G070780	NAC	48.94	51.15	44.43	18.49	14.84	13.73	40.51	38.85	39.8	15.65	17.14	16.22
HORVU7Hr1G070870	ARR-B	134.04	131.66	173.64	547.89	963.8	1002.23	249.16	245.33	242.31	1019.57	977.37	973.67
HORVU7Hr1G071800	BSD	17.57	14.97	17.59	5.61	5.82	5.38	16.66	15.41	14.75	8.18	6.74	6.83
HORVU7Hr1G072130	FAR1	0	0	0	0	0	0	0	0	0	0	0	0
HORVU7Hr1G072450	ARR-B	0.77	0.44	0.85	0.16	0.6	0.53	0.65	0.51	0.33	0.44	0.32	0.17
HORVU7Hr1G072480	ARR-B	19.31	19.57	17.81	5.81	7.72	7.26	19.53	16.7	17.88	8.36	6.53	7.02
HORVU7Hr1G072670	NAC	3.27	3.17	2.15	5.56	4.04	3.06	1.92	1.8	1.57	16.01	17.53	16.53
HORVU7Hr1G072890	ARR-B	6.19	9.78	6.56	10.27	8.88	8.73	6.22	6.54	5.86	10.13	9.42	9.58
HORVU7Hr1G073310	bHLH	91.6	84.08	82.1	83.77	112.49	97.84	71.74	83.87	82.47	118.53	122.94	107.56
HORVU7Hr1G074490	bHLH	0	0	0.3	1.85	0.99	1.67	0.24	0.18	0.06	1.57	1.02	1.77
HORVU7Hr1G075550	NAC	0.12	0.28	0.39	0	0	0.03	0.08	0.25	0.35	0.03	0.14	0
HORVU7Hr1G075960	WRKY	6.38	6.56	13.78	0.03	0	0.08	5.81	5.26	8.31	0.18	0.17	0.2
HORVU7Hr1G076250	NAC	0	0	0	7.7	10.62	10.6	0	0	0.27	11.09	12.66	11.34
HORVU7Hr1G076310	MADS	7.98	5.56	9.54	1.74	1	2.96	13.6	9.9	8.55	1.98	1.91	1.79
HORVU7Hr1G077270	bHLH	0	0	0	0	0	0	0	0	0	0	0	0
HORVU7Hr1G077530	ARR-B	0	0	0	0	0	0	0	0	0	0	0	0
HORVU7Hr1G078770	ABI3VP1	1.47	1.44	2.9	5.45	3.18	4.75	2.09	1.87	3.43	4.15	3.73	4.13
HORVU7Hr1G079250	bHLH	0	0	0.04	0	0	0	0	0	0.05	0	0	0
HORVU7Hr1G079500	NAC	2.16	2.34	1.24	0	0.03	0	1.84	1.72	1.08	0	0	0
HORVU7Hr1G080020	SAP	0.68	0.39	0.11	0.12	0.14	0	0.99	0.65	0.68	0.05	0.08	0
HORVU7Hr1G080530	ARR-B	9.28	8.19	9.37	2.18	1.71	2.33	10.81	8.85	13.64	2.31	1.85	1.52
HORVU7Hr1G080950	WRKY	5.59	7.26	6.6	0.75	0.53	0.77	5.52	8.59	5.92	1.04	1.48	0.9
HORVU7Hr1G081070	MADS	0.12	0.27	0.05	0.08	0	0	0	0.06	0	0	0	0
HORVU7Hr1G081190	MADS	0	0	0.11	0	0	0	0	0	0	0	0	0
HORVU7Hr1G081400	mTERF	2.44	2.47	2.97	3.83	3.66	3.42	2.08	1.86	3	5.35	4.19	4.48
HORVU7Hr1G081540	CPP	1.92	1.88	1.13	1.37	1.85	0.9	2.22	1.7	2.92	1.67	2.12	2.4
HORVU7Hr1G082020	ARR-B	0	0	0	0	0	0	0	0	0	0	0	0
HORVU7Hr1G082420	NAC	0	0	0	0	0	0	0	0	0	0	0	0
HORVU7Hr1G082640	MADS	0	0	0	0	0	0	0	0	0	0	0	0
HORVU7Hr1G082980	ARR-B	3.58	3.65	4.53	2.67	0.93	0.73	3.76	6.42	5.92	1.13	1.48	1.38
HORVU7Hr1G083270	WRKY	2.69	2.91	4.35	4.09	0.48	0.36	4.56	3.23	4.51	2.68	1.78	2.91
HORVU7Hr1G083690	ARR-B	0.02	0.02	0	31.42	52.9	58.93	0	0	0.04	47.29	47.23	50.89
HORVU7Hr1G083760	bHLH	6.32	3.52	4.56	1.15	1.46	1.52	4.13	2.42	4.34	1	1.85	2.07
HORVU7Hr1G084240	bZIP	0	0	0	2.68	3.06	3.92	0	0	0	1.92	2.88	2.47
HORVU7Hr1G084370	FAR1	0	0	0	0	0	0	0.18	0	0	0.56	0.12	0
HORVU7Hr1G085010	DBP	5.37	5.69	6.91	1.17	1.29	0.3	6.62	7.99	6.61	1.12	0.76	0.9
HORVU7Hr1G085020	FAR1	28.8	25.78	23.29	7.24	4.84	3.14	27.01	28.66	23.68	8.25	7.76	5.08
HORVU7Hr1G085050	ABI3VP1	0	0	0	0	0	0	0	0	0	0	0	0
HORVU7Hr1G085730	MADS	0	0	0	0	0	0	0	0	0	0	0	0
HORVU7Hr1G085740	MADS	0.18	0.4	0.04	0	0	0	0.14	0	0.05	0	0	0
HORVU7Hr1G086810	C2C2-GATA	0.13	0.11	0.26	29.19	31.08	36.03	0.04	0	0	41.75	41.88	37.83
HORVU7Hr1G087150	bHLH	0.14	0.13	0.04	0.88	0.33	0.27	0.19	0.04	0.28	0.65	0.43	0.56
HORVU7Hr1G087690	HSF	0	0	0	0	0	0	0	0	0	0	0	0
HORVU7Hr1G088790	AP2-EREBP	1.14	0.44	1.15	0.11	0.04	0.14	1.31	1.15	1.25	0	0	0
HORVU7Hr1G088920	HSF	1.64	2.29	2.57	2.51	1.38	1.27	2.01	1.86	1.72	2.07	2.3	1.68
HORVU7Hr1G088980	BES1	11.21	11.16	14.31	1.25	2.28	2.16	12.81	14.29	14.17	2.02	2.78	1.7
HORVU7Hr1G089930	AP2-EREBP	0	0	0	0	0	0	0	0	0	0	0	0
HORVU7Hr1G090120	ARR-B	1.33	0.69	0.67	0.04	0.02	0.11	0.46	1.21	0.8	0	0.06	0.05
HORVU7Hr1G090440	AP2-EREBP	0.05	0	0	0	0	0	0.28	0	0	0	0	0
HORVU7Hr1G090520	bHLH	0	0	0	0	0	0	0	0	0	0	0	0
HORVU7Hr1G090880	ARR-B	1.51	0.67	2.54	4	4.39	6.53	0.48	0.08	1.58	7.33	5.82	6.2
HORVU7Hr1G091000	GRAS	0.35	0.09	0.23	0	0	0	0.51	0.1	0.36	0	0	0
HORVU7Hr1G091180	C2C2-CO-like	11.15	9.54	12.64	0.2	0.15	0.21	10.21	8.16	9.15	0	0.22	0.13
HORVU7Hr1G091210	MADS	0.41	0	0	0	0	0	0.21	0	0.19	0	0.06	0
HORVU7Hr1G092730	ABI3VP1	0.08	0.04	0	0	0	0	0	0.2	0	0	0	0
HORVU7Hr1G092850	MADS	0	0	0	0	0	0	0	0	0	0	0	0
HORVU7Hr1G093120	PLATZ	34.51	46.02	22.51	30.3	28.4	19.54	39.65	28.09	31.66	28.61	32.42	28.19
HORVU7Hr1G093580	bZIP	170.97	163.55	167.85	84.13	67.24	52.51	151.62	166.06	191.95	51.9	43.79	71.07
HORVU7Hr1G094080	FAR1	0	0	0	0	0	0	0	0	0	0	0	0
HORVU7Hr1G094690	bHLH	1.02	0.81	0.5	0	0	0.28	0.62	0.32	0.99	0	0.17	0
HORVU7Hr1G095030	SRS	1.95	1.63	2.31	0	0	0	1.87	2.2	1.04	0	0	0
HORVU7Hr1G095840	ARR-B	6.05	4.53	2.87	0.35	0.26	0.4	5	4.58	3.2	0.34	0.53	0.35
HORVU7Hr1G096190	ARR-B	0	0	0	0	0	0	0	0	0	0	0	0
HORVU7Hr1G096240	TAZ	36.82	30.57	32.35	20.61	16.67	14.92	30.49	32.72	29.79	19.45	18.18	19.67
HORVU7Hr1G096320	C3H	18.69	15.58	13.35	4.39	4.6	5.8	11.9	12.71	10.81	6.49	7.69	6.21
HORVU7Hr1G096430	ARR-B	2.41	3.85	4.1	12.35	16.1	24.89	3.13	3.73	3.94	23.5	23.11	21.91
HORVU7Hr1G096460	ARF	28.76	29.53	34.41	15.06	11.03	13.94	29.7	29.68	33.14	15.61	14.62	15.15
HORVU7Hr1G096630	FAR1	0	0	0	0	0	0	0	0	0	0	0	0
HORVU7Hr1G096770	TIG	1.9	0	1.72	0	0	0	0	0	3.96	4.59	0	0.58
HORVU7Hr1G097390	bZIP	0	0.23	0.12	0	0	0	0	0	0.77	0	0	0
HORVU7Hr1G097840	C2C2-CO-like	17.79	15.88	19.3	15.66	12.52	13.98	17.72	16.79	17	12.6	10.42	13.69
HORVU7Hr1G097890	FAR1	10	10.4	9.59	6.19	4.81	5.35	8.46	9	9.48	6.34	6.2	5.31
HORVU7Hr1G099670	AP2-EREBP	5.17	8.01	5.71	2.16	1.87	1.4	4.81	5.76	5.6	1.85	2.27	2.17
HORVU7Hr1G101270	ARF	14.58	12.37	13.25	6.67	5.31	5.49	10.2	10.34	10.61	5.49	6.16	5.91
HORVU7Hr1G105450	ARR-B	0	0	0	0	0	0	0	0	0	0	0	0
HORVU7Hr1G105520	ARR-B	0	0	0	0	0	0	0	0	0	0	0	0
HORVU7Hr1G105830	TUB	0	0	0	0	0	0	0	0	0	0	0	0
HORVU7Hr1G106280	ARF	17.57	16.63	18.98	8.97	12.82	15.68	18.11	18.13	20.52	16.31	15.05	15.77
HORVU7Hr1G106480	NAC	30.57	33.41	26.56	2.96	1.93	1.43	32.98	26.88	36.76	3.26	3.01	2.47
HORVU7Hr1G106660	NAC	2.01	1.42	2.22	2.13	2.04	1.55	1.05	2.31	1.53	3.79	1.95	4.06
HORVU7Hr1G106970	ABI3VP1	0	0	0	0	0	0	0	0	0	0	0	0
HORVU7Hr1G107500	ARR-B	0	0	0	0	0	0	0	0	0	0	0.11	0
HORVU7Hr1G107530	ARR-B	0	0	0	0	0	0	0	0	0	0	0	0
HORVU7Hr1G107540	ABI3VP1	0	0	0	0	0	0	0	0	0	0	0	0
HORVU7Hr1G107550	ARR-B	22.69	23.01	21.2	16.67	16.5	15.12	26.3	23.92	20.99	22.66	18.35	18.37
HORVU7Hr1G107630	ARR-B	0.81	0.47	0.33	0.24	0	0	0.57	0.61	0.69	0.11	0.1	0.12
HORVU7Hr1G107670	ARR-B	1.14	1.02	0.24	0.55	0.2	0.19	0.6	0.16	0.7	1.89	1.26	1.21
HORVU7Hr1G107680	ARR-B	0.3	0.34	0.08	0.07	0.13	0	0.12	0	0	0	0.28	0.08
HORVU7Hr1G108280	MADS	0	0.12	0	0.13	0	0	0	0.09	0.04	0.26	0.13	0.09
HORVU7Hr1G108360	ARF	0	0	0	0	0	0.03	0	0	0	0	0	0
HORVU7Hr1G108410	MADS	2.25	2.11	1.65	0.78	0.28	0.05	1.02	0.69	1.45	0.28	0.52	0.51
HORVU7Hr1G108680	PLATZ	1.6	0.77	0.71	0	0	0	1.88	0.63	2	0	0	0
HORVU7Hr1G109130	ARR-B	2.1	1.12	1.91	1.73	1.41	1.82	1.59	2.33	2.3	2.26	1.9	1.82
HORVU7Hr1G109160	FAR1	0	0	0	0	0	0	0	0	0	0	0	0
HORVU7Hr1G110980	SBP	0	0	0	0	0	0	0	0	0	0	0	0
HORVU7Hr1G111060	AP2-EREBP	2.49	4.4	3.6	0.04	0	0	4.2	2	1.97	0	0	0
HORVU7Hr1G111260	RWP-RK	0	0	0	0	0	0	0	0	0	0	0	0
HORVU7Hr1G112830	ARR-B	0	0	0	0	0	0	0	0	0	0	0	0
HORVU7Hr1G112840	ARR-B	0	0	0	0	0	0	0	0	0	0	0	0
HORVU7Hr1G112860	ARR-B	0	0	0	0	0	0	0	0	0	0	0	0
HORVU7Hr1G112890	ARR-B	0	0	0	0	0	0	0	0	0	0	0	0
HORVU7Hr1G113830	WRKY	9.43	7.26	15.11	16.26	6.24	4.99	5.04	4.78	6.57	9.07	9.15	9.4
HORVU7Hr1G113850	WRKY	7.53	5.94	6.72	10.79	2.69	1.42	3.09	2.46	2.05	6.05	6.14	7.33
HORVU7Hr1G114130	ARR-B	0.37	0.2	0.06	0	0	0	0.18	0.06	0.05	0	0	0
HORVU7Hr1G114450	ARR-B	0.14	0	0.08	0	0	0	0	0	0	0	0	0
HORVU7Hr1G114650	HB	64.91	68.3	47.04	157.29	142.17	130.29	52.22	44.03	57.26	179.99	182.64	193.25
HORVU7Hr1G114750	ARR-B	0	0	0	0	0	0	0	0	0	0	0	0
HORVU7Hr1G114920	ARR-B	0	0	0	0	0	0	0	0	0	0	0	0
HORVU7Hr1G115720	GRAS	0.22	0	0	0	0	0	0	0	0	0	0	0
HORVU7Hr1G116220	AP2-EREBP	1.62	2.02	1.4	0.19	0.17	0.16	1.19	1.77	1.33	0.21	0	0.39
HORVU7Hr1G116750	ARR-B	1.34	0.65	1.27	0	0.07	0	0.82	0.97	1.29	0	0	0
HORVU7Hr1G116760	ARR-B	0.85	0.77	1.76	0	0	0	1.31	0.86	0.7	0	0	0
HORVU7Hr1G117010	bZIP	3.02	2.92	3.02	0	0.15	0.72	2.05	1.89	2.16	0.43	0.2	0.09
HORVU7Hr1G117020	bZIP	26.21	23.76	22.25	28.24	26.12	31.51	22.14	17.08	21.57	25.69	27.65	29.84
HORVU7Hr1G117170	bZIP	0.82	1.99	1.01	0.37	1.82	3.88	0.27	0.2	0.41	0.58	0.36	0.43
HORVU7Hr1G118120	LIM	0	0	0	0	0	0	0	0	0	0	0	0
HORVU7Hr1G118290	ARR-B	6.66	5.5	2.6	0	0	0	6	5.76	4.74	0	0	0
HORVU7Hr1G118520	bZIP	16.52	21.39	22.14	0	0	0	23.87	21.55	21.9	0	0.17	0
HORVU7Hr1G118740	bHLH	13.2	13.77	14.57	0.07	0.04	0.05	12.11	12.64	17.51	0.35	0.07	0
HORVU7Hr1G118860	bHLH	0	0	0	0	0	0	0	0	0	0	0	0
HORVU7Hr1G119990	HSF	0	0	0	0	0	0	0	0	0	0	0	0
HORVU7Hr1G120420	bHLH	0	0	0	0	0	0	0	0	0	0	0	0
HORVU7Hr1G120780	NAC	2.97	3.74	3.87	3.62	1.27	1.52	2.68	3.08	3.96	2.39	3.94	2.45
HORVU7Hr1G121210	ARR-B	35.74	37.32	41.12	142.94	209.56	186.17	51.91	56.32	61.2	210.66	218	206.46
HORVU7Hr1G121600	MADS	0	0	0	0	0	0	0	0	0	0	0	0
HORVU7Hr1G122370	Alfin-like	14.56	12.93	13.97	8.4	7.5	7	14.28	14.49	13.91	8.46	7.41	7.46
HORVU7Hr1G122600	ULT	19.22	19.02	20.24	6.19	4.69	5.03	15.88	18.19	17.46	4.74	5.25	4.67
HORVU7Hr1G122680	NAC	0	0	0	0	0	0	0	0	0	0	0	0

## Sheet: TFs in DEGs leaf
id	ZL1_fpkm	ZL2_fpkm	ZL3_fpkm	WL1_fpkm	WL2_fpkm	WL3_fpkm	ZL_mean	WL_mean	log2(fc)	PValue	FDR	TF_family
HORVU1Hr1G089460	0.42	0	0	2.64	1.95	2.28	0.14	2.29	4.03185	0.000123106	0.00764166	ARR-B
HORVU1Hr1G089470	0	0.22	0	1	2.03	1.1	0.0733333	1.37667	4.23057	0.000363057	0.0171907	ARR-B
HORVU1Hr1G089490	0.12	0.06	0.06	1.68	3.05	2.3	0.08	2.34333	4.87242	6.91e-09	1.67e-06	ARR-B
HORVU1Hr1G089500	0.06	0.33	0.26	1.17	1.76	1.72	0.216667	1.55	2.83872	3.21e-05	0.00246139	ARR-B
HORVU1Hr1G089570	0.31	0.62	0.26	2.19	2.3	1.02	0.396667	1.83667	2.21109	9.62e-05	0.00623702	ARR-B
HORVU2Hr1G104580	0.77	0.11	0.67	5.96	1.07	0.77	0.516667	2.6	2.33121	0.000440485	0.0200363	ARR-B
HORVU4Hr1G054420	0.8	0.89	0.89	2.47	1.48	2.44	0.86	2.13	1.30844	9.05e-06	0.000854355	ARR-B
HORVU7Hr1G107670	1.89	1.26	1.21	0.55	0.2	0.19	1.45333	0.313333	-2.2136	0.000920547	0.0338471	ARR-B
HORVU1Hr1G072810	6.87	6.36	7.45	15.97	12.82	14.38	6.89333	14.39	1.06179	1.24e-11	5.15e-09	bHLH
HORVU3Hr1G108660	1.02	0.71	0.93	0.57	2.85	8.51	0.886667	3.97667	2.1651	0.00150144	0.0473415	bHLH
HORVU3Hr1G108670	160	161.46	157.81	14.61	3	4.06	159.757	7.22333	-4.46707	2.35e-14	1.98e-11	bHLH
HORVU3Hr1G108680	317.02	314.39	318.07	60.47	24.53	23.21	316.493	36.07	-3.1333	4.73e-11	1.77e-08	bHLH
HORVU4Hr1G080460	4.5	3.13	4.31	7.41	6.7	10	3.98	8.03667	1.01383	0.0011195	0.038349	GRAS
HORVU1Hr1G029220	1.71	0.93	0.84	0.25	0.29	0	1.16	0.18	-2.68806	0.000900242	0.0333944	MADS
HORVU1Hr1G063740	1.1	0.79	1.17	0.13	0.74	0	1.02	0.29	-1.81444	0.00137477	0.044099	NAC
HORVU5Hr1G099390	1.21	0.96	0.51	0	0	0	0.893333	0.001	-9.80305	0.000144698	0.00870918	NAC
HORVU7Hr1G072670	16.01	17.53	16.53	5.56	4.04	3.06	16.69	4.22	-1.98367	9.58e-20	1.66e-16	NAC

## Sheet: TFs in DEGs root
id	ZG1_fpkm	ZG2_fpkm	ZG3_fpkm	WG1_fpkm	WG2_fpkm	WG3_fpkm	ZG_mean	WG_mean	log2(fc)	PValue	FDR	TF_family
HORVU1Hr1G082310	0	0	0	0.36	0.12	0.3	0.001	0.26	8.02237	0.00124026	0.0330263	AP2-EREBP
HORVU2Hr1G093660	3.57	3.19	3.22	8.62	6.05	5.99	3.32667	6.88667	1.04973	0.000174551	0.00721265	AP2-EREBP
HORVU2Hr1G099890	8.93	9.04	8.73	20.5	22.97	22.74	8.9	22.07	1.31021	4.75348e-15	2.67061e-12	AP2-EREBP
HORVU4Hr1G013410	0.3	0.61	0.3	2.06	1.57	1.64	0.403333	1.75667	2.1228	0.000161248	0.00676318	AP2-EREBP
HORVU5Hr1G080790	42.27	45.23	45.64	111.66	143.1	72.21	44.38	108.99	1.29621	1.45543e-09	2.63398e-07	AP2-EREBP
HORVU7Hr1G035440	0.88	0.95	1.45	4.64	3.17	5.32	1.09333	4.37667	2.0011	8.90966e-07	8.56437e-05	AP2-EREBP
HORVU2Hr1G020140	3.98	2.51	7.53	13.64	14.98	13.54	4.67333	14.0533	1.58839	2.76749e-07	2.97206e-05	ARR-B
HORVU2Hr1G104580	0.96	1.64	1.4	4.43	5.41	1.69	1.33333	3.84333	1.52732	0.000770872	0.0230852	ARR-B
HORVU3Hr1G004050	1.09	0.93	0.9	2.91	4.45	1.24	0.973333	2.86667	1.55837	0.0010532	0.0293236	ARR-B
HORVU3Hr1G056980	0.78	0.8	1.75	3.26	2.05	3.86	1.11	3.05667	1.4614	0.00160681	0.0397204	ARR-B
HORVU3Hr1G083740	0.4	0.61	0.44	2.26	1.4	1.19	0.483333	1.61667	1.74193	0.000498894	0.0165272	ARR-B
HORVU3Hr1G114970	0.53	0.18	0.53	2.46	3.49	0.95	0.413333	2.3	2.47626	8.28654e-06	0.000586823	ARR-B
HORVU6Hr1G058620	1.99	1.77	1.85	6.43	3.78	7.74	1.87	5.98333	1.67791	4.18949e-06	0.00033377	ARR-B
HORVU0Hr1G020200	0.05	0	0	1.95	1.16	5.06	0.0166667	2.72333	7.35226	1.21901e-07	1.4126e-05	bHLH
HORVU2Hr1G066100	2.42	1.47	1.8	8.94	5.76	9.17	1.89667	7.95667	2.0687	2.40582e-13	1.08514e-10	bHLH
HORVU3Hr1G066390	0.23	0.32	0.38	1.24	0.84	0.83	0.31	0.97	1.64572	0.000635755	0.0199776	bHLH
HORVU3Hr1G108670	1.18	2.66	2.03	0.08	0.12	0.19	1.95667	0.13	-3.91181	7.60181e-07	7.45384e-05	bHLH
HORVU3Hr1G108680	253.2	286.95	275.66	110.36	118.54	147.8	271.937	125.567	-1.11482	1.43579e-16	1.05236e-13	bHLH
HORVU5Hr1G018100	17.49	25.83	18.07	6.95	5.21	7.27	20.4633	6.47667	-1.65972	1.61882e-11	4.56351e-09	bHLH
HORVU5Hr1G068110	0	0	0.12	0.21	0.29	1.08	0.04	0.526667	3.71882	0.00207448	0.0483463	bHLH
HORVU5Hr1G093960	9.66	4.7	4.9	14.15	13.59	16.45	6.42	14.73	1.19811	4.63326e-06	0.000365155	bHLH
HORVU4Hr1G007420	1.12	1.21	1.3	0.33	0.2	0.1	1.21	0.21	-2.52655	3.92319e-05	0.00221837	C2C2-CO-like
HORVU4Hr1G021000	17.52	15.69	17.88	46.61	49.61	32.01	17.03	42.7433	1.32762	1.76502e-12	6.31061e-10	C2C2-CO-like
HORVU7Hr1G027560	43.5	42.77	35.98	13.53	17.67	22.39	40.75	17.8633	-1.1898	3.65366e-10	7.64994e-08	C2C2-CO-like
HORVU1Hr1G044560	3.45	3.48	3.43	8.08	8.47	6.22	3.45333	7.59	1.13611	1.06413e-06	9.87287e-05	C2C2-Dof
HORVU5Hr1G051570	0.93	0.84	0.47	1.74	3.1	2.69	0.746667	2.51	1.74915	0.00013745	0.00590875	GeBP
HORVU1Hr1G069140	0	0	0.15	1.09	2.14	2.05	0.05	1.76	5.1375	4.93917e-06	0.000384103	GRAS
HORVU5Hr1G094380	15.54	16.41	12.62	3.51	1.79	4.25	14.8567	3.18333	-2.2225	1.18673e-12	4.5185e-10	HSF
HORVU3Hr1G095200	2.63	2.13	2.35	7.06	4.85	6.9	2.37	6.27	1.40358	0.000126258	0.00553307	MADS
HORVU1Hr1G073900	1.33	0.6	1.51	10.04	7.44	9.42	1.14667	8.96667	2.96713	1.05955e-16	8.17472e-14	NAC
HORVU2Hr1G103930	13.27	12.54	11.52	4.24	6.83	7.03	12.4433	6.03333	-1.04435	2.18036e-07	2.37635e-05	NAC
HORVU5Hr1G045650	7.48	6.5	5.47	12.23	22.84	7.65	6.48333	14.24	1.13514	0.00104792	0.0292576	NAC
HORVU2Hr1G070880	1.43	1.52	1.24	3.13	2.63	3.59	1.39667	3.11667	1.15802	4.60406e-05	0.00249966	Tify
HORVU7Hr1G041230	0.81	0.53	0.18	5.28	2.74	5.13	0.506667	4.38333	3.11292	5.92532e-10	1.1659e-07	Tify
HORVU7Hr1G041300	0.14	0.04	0	0.57	0.68	0.71	0.06	0.653333	3.44478	1.19894e-05	0.000804011	Tify
HORVU0Hr1G001430	4.9	4.81	4.68	10.37	9.49	9.9	4.79667	9.92	1.04831	4.0753e-07	4.20703e-05	WRKY
HORVU1Hr1G027700	2.36	2.09	2.78	6.42	4.07	9.41	2.41	6.63333	1.4607	4.50097e-05	0.00246653	WRKY
HORVU1Hr1G080300	0.88	0.56	0.41	3.53	2.41	3.48	0.616667	3.14	2.3482	9.51403e-07	9.0075e-05	WRKY
HORVU1Hr1G092360	2.43	4.54	3.7	9.72	9.47	11.71	3.55667	10.3	1.53405	4.47302e-07	4.58532e-05	WRKY
HORVU3Hr1G020140	2.22	1.34	1.98	4.41	4.39	4.57	1.84667	4.45667	1.27104	0.000190299	0.0077167	WRKY
HORVU5Hr1G034830	9.01	8.12	8.59	22.77	17.59	33.2	8.57333	24.52	1.51603	6.89659e-11	1.74305e-08	WRKY
HORVU5Hr1G096420	3.57	5.17	6.9	11.77	11.84	10.01	5.21333	11.2067	1.10408	7.40031e-05	0.00371511	WRKY
HORVU6Hr1G028790	11.8	10.74	13.08	30.28	28.7	34.97	11.8733	31.3167	1.39921	8.84944e-18	9.26599e-15	WRKY
HORVU7Hr1G113850	3.09	2.46	2.05	7.53	5.94	6.72	2.53333	6.73	1.40957	3.69104e-07	3.83737e-05	WRKY
