# Supplementary material for: Comparative Analysis of Hulless Barley Transcriptomes to Regulatory Effects of Phosphorous Deficiency
Source: Life (Basel). 2024 Jul 19;14(7):904. doi: 10.3390/life14070904 (PMC11278117; doi:10.3390/life14070904)
Supplement: Supplementary file 1 [file life-14-00904-s001.zip › Table S7.xlsx]

## Sheet: Level2 GO trem of ZL-vs-WL
GO ID (level1)	GO Term (level1)	GO ID (level2)	GO Term (level2)	number_of_ZL-vs-WL (up)	number_of_ZL-vs-WL (down)	Genes_of_ZL-vs-WL_up	Genes_of_ZL-vs-WL_down
GO:0008150	Biological Process	GO:0098754	detoxification	8	3	HORVU1Hr1G020690(-),HORVU2Hr1G124930(-),HORVU2Hr1G125110(-),HORVU3Hr1G038290(-),HORVU4Hr1G057170(-),HORVU6Hr1G009360(-),HORVU7Hr1G083550(-),HORVU7Hr1G098110(-)	HORVU7Hr1G008390(-),HORVU7Hr1G020590(-),HORVU7Hr1G060130(Sod1)
GO:0008150	Biological Process	GO:0008152	metabolic process	65	106	AGP50751(atpF),HORVU0Hr1G004960(-),HORVU0Hr1G038980(-),HORVU1Hr1G005920(-),HORVU1Hr1G020690(-),HORVU1Hr1G045590(-),HORVU1Hr1G051300(-),HORVU1Hr1G052930(-),HORVU1Hr1G057640(-),HORVU1Hr1G063780(-),HORVU1Hr1G066030(-),HORVU2Hr1G000480(-),HORVU2Hr1G003400(-),HORVU2Hr1G004710(-),HORVU2Hr1G010630(-),HORVU2Hr1G010670(-),HORVU2Hr1G041770(-),HORVU2Hr1G081920(-),HORVU2Hr1G095080(-),HORVU2Hr1G113270(-),HORV…	HORVU0Hr1G002600(-),HORVU0Hr1G017690(-),HORVU0Hr1G036360(-),HORVU1Hr1G004150(-),HORVU1Hr1G010120(-),HORVU1Hr1G017720(-),HORVU1Hr1G019750(-),HORVU1Hr1G022190(-),HORVU1Hr1G028200(-),HORVU1Hr1G029220(AG2),HORVU1Hr1G057950(-),HORVU1Hr1G063740(-),HORVU1Hr1G065150(-),HORVU1Hr1G077860(-),HORVU1Hr1G081410(-),HORVU1Hr1G090780(-),HORVU1Hr1G092310(-),HORVU1Hr1G092680(-),HORVU1Hr1G093560(-),HORVU1Hr1G093660(…
GO:0008150	Biological Process	GO:0002376	immune system process	2	1	HORVU1Hr1G051440(-),HORVU7Hr1G102030(-)	HORVU4Hr1G071300(-)
GO:0008150	Biological Process	GO:0050896	response to stimulus	22	20	HORVU0Hr1G002410(-),HORVU0Hr1G004960(-),HORVU1Hr1G005120(-),HORVU1Hr1G020690(-),HORVU1Hr1G051440(-),HORVU1Hr1G063780(-),HORVU2Hr1G092810(-),HORVU2Hr1G124930(-),HORVU2Hr1G125110(-),HORVU3Hr1G038290(-),HORVU4Hr1G057170(-),HORVU5Hr1G096390(-),HORVU6Hr1G009360(-),HORVU6Hr1G016850(-),HORVU6Hr1G016890(-),HORVU7Hr1G026030(-),HORVU7Hr1G040370(-),HORVU7Hr1G040380(-),HORVU7Hr1G083550(-),HORVU7Hr1G098110(-)…	HORVU1Hr1G004150(-),HORVU1Hr1G022190(-),HORVU2Hr1G113160(-),HORVU2Hr1G123590(-),HORVU3Hr1G037170(-),HORVU3Hr1G064080(-),HORVU3Hr1G078390(-),HORVU4Hr1G052140(-),HORVU4Hr1G071300(-),HORVU5Hr1G001180(methyljasmonate-inducible lipoxygenase 2),HORVU5Hr1G005180(-),HORVU5Hr1G087250(-),HORVU5Hr1G093270(-),HORVU5Hr1G106640(-),HORVU7Hr1G008390(-),HORVU7Hr1G008720(-),HORVU7Hr1G020590(-),HORVU7Hr1G060130(Sod…
GO:0008150	Biological Process	GO:0040007	growth	1	1	HORVU1Hr1G063780(-)	HORVU7Hr1G104830(-)
GO:0008150	Biological Process	GO:0071840	cellular component organization or biogenesis	18	12	HORVU1Hr1G052930(-),HORVU1Hr1G057640(-),HORVU1Hr1G063780(-),HORVU1Hr1G087530(-),HORVU1Hr1G087570(-),HORVU3Hr1G061130(-),HORVU3Hr1G075210(-),HORVU4Hr1G028720(-),HORVU4Hr1G090820(-),HORVU5Hr1G010860(-),HORVU6Hr1G038490(-),HORVU7Hr1G070010(-),HORVU7Hr1G098260(-),HORVU7Hr1G098280(-),HORVU7Hr1G098320(-),HORVU7Hr1G098330(-),HORVU7Hr1G098440(-),MSTRG.284(--)	HORVU0Hr1G018830(-),HORVU1Hr1G022190(-),HORVU1Hr1G077860(-),HORVU2Hr1G002260(-),HORVU2Hr1G022410(-),HORVU2Hr1G042370(-),HORVU4Hr1G002350(-),HORVU5Hr1G050320(-),HORVU5Hr1G111480(-),HORVU7Hr1G017640(-),HORVU7Hr1G104830(-),MSTRG.1112(UBC1)
GO:0008150	Biological Process	GO:0032501	multicellular organismal process	7	3	HORVU1Hr1G051300(-),HORVU1Hr1G063780(-),HORVU2Hr1G092810(-),HORVU2Hr1G095080(-),HORVU5Hr1G078960(-),HORVU7Hr1G007800(-),HORVU7Hr1G096970(-)	HORVU3Hr1G064080(-),HORVU4Hr1G071300(-),MSTRG.1112(UBC1)
GO:0008150	Biological Process	GO:0051179	localization	13	18	AGP50751(atpF),HORVU1Hr1G005120(-),HORVU1Hr1G028920(-),HORVU1Hr1G070460(-),HORVU2Hr1G071480(-),HORVU2Hr1G092810(-),HORVU2Hr1G097150(-),HORVU2Hr1G112230(-),HORVU4Hr1G080460(-),HORVU6Hr1G001480(-),HORVU6Hr1G025460(-),HORVU6Hr1G038490(-),HORVU7Hr1G100230(-)	HORVU0Hr1G002600(-),HORVU0Hr1G013800(-),HORVU0Hr1G036360(-),HORVU1Hr1G009490(-),HORVU2Hr1G016300(-),HORVU2Hr1G060210(-),HORVU3Hr1G037170(-),HORVU3Hr1G065390(-),HORVU3Hr1G068750(-),HORVU3Hr1G082460(-),HORVU3Hr1G082580(-),HORVU5Hr1G095460(-),HORVU5Hr1G106850(-),HORVU6Hr1G081270(-),HORVU7Hr1G050510(-),HORVU7Hr1G068560(-),MSTRG.1112(UBC1),MSTRG.35718(At3g17430)
GO:0008150	Biological Process	GO:0051704	multi-organism process	3	2	HORVU0Hr1G002410(-),HORVU1Hr1G051440(-),HORVU7Hr1G102030(-)	HORVU4Hr1G071300(-),HORVU5Hr1G106640(-)
GO:0008150	Biological Process	GO:0032502	developmental process	7	3	HORVU1Hr1G051300(-),HORVU1Hr1G063780(-),HORVU2Hr1G092810(-),HORVU2Hr1G095080(-),HORVU5Hr1G078960(-),HORVU7Hr1G007800(-),HORVU7Hr1G096970(-)	HORVU4Hr1G071300(-),HORVU7Hr1G104830(-),MSTRG.1112(UBC1)
GO:0008150	Biological Process	GO:0048519	negative regulation of biological process	1	5	HORVU1Hr1G057640(-)	HORVU1Hr1G004150(-),HORVU1Hr1G065150(-),HORVU5Hr1G104390(-),HORVU5Hr1G106640(-),HORVU7Hr1G060130(Sod1)
GO:0008150	Biological Process	GO:0048518	positive regulation of biological process	1	4	HORVU0Hr1G038980(-)	HORVU1Hr1G029220(AG2),HORVU3Hr1G011560(-),HORVU5Hr1G028290(-),HORVU5Hr1G104390(-)
GO:0008150	Biological Process	GO:0065007	biological regulation	17	32	HORVU0Hr1G002410(-),HORVU0Hr1G004960(-),HORVU0Hr1G038980(-),HORVU1Hr1G051300(-),HORVU1Hr1G057640(-),HORVU1Hr1G063780(-),HORVU2Hr1G041770(-),HORVU2Hr1G092810(-),HORVU2Hr1G095080(-),HORVU2Hr1G097150(-),HORVU3Hr1G108660(-),HORVU4Hr1G080460(-),HORVU5Hr1G010860(-),HORVU5Hr1G078960(-),HORVU7Hr1G026030(-),HORVU7Hr1G096970(-),HORVU7Hr1G100230(-)	HORVU1Hr1G004150(-),HORVU1Hr1G028200(-),HORVU1Hr1G029220(AG2),HORVU1Hr1G063740(-),HORVU1Hr1G065150(-),HORVU1Hr1G077860(-),HORVU2Hr1G113160(-),HORVU2Hr1G123590(-),HORVU3Hr1G004480(-),HORVU3Hr1G011560(-),HORVU3Hr1G026920(-),HORVU3Hr1G059130(-),HORVU3Hr1G064080(-),HORVU3Hr1G078390(-),HORVU3Hr1G098340(-),HORVU3Hr1G108670(-),HORVU3Hr1G108680(HvIRO2),HORVU4Hr1G002350(-),HORVU4Hr1G071300(-),HORVU4Hr1G08…
GO:0008150	Biological Process	GO:0009987	cellular process	63	85	AGP50751(atpF),HORVU0Hr1G004960(-),HORVU0Hr1G038980(-),HORVU1Hr1G005920(-),HORVU1Hr1G020690(-),HORVU1Hr1G045590(-),HORVU1Hr1G052930(-),HORVU1Hr1G057640(-),HORVU1Hr1G063780(-),HORVU1Hr1G066030(-),HORVU1Hr1G087530(-),HORVU1Hr1G087570(-),HORVU2Hr1G004710(-),HORVU2Hr1G010630(-),HORVU2Hr1G010670(-),HORVU2Hr1G041770(-),HORVU2Hr1G081920(-),HORVU2Hr1G092810(-),HORVU2Hr1G124930(-),HORVU2Hr1G125110(-),HORV…	HORVU0Hr1G017690(-),HORVU0Hr1G018830(-),HORVU0Hr1G036360(-),HORVU1Hr1G004150(-),HORVU1Hr1G010120(-),HORVU1Hr1G017720(-),HORVU1Hr1G019750(-),HORVU1Hr1G022190(-),HORVU1Hr1G028200(-),HORVU1Hr1G029220(AG2),HORVU1Hr1G057950(-),HORVU1Hr1G063740(-),HORVU1Hr1G065150(-),HORVU1Hr1G077860(-),HORVU1Hr1G081410(-),HORVU1Hr1G090780(-),HORVU1Hr1G093560(-),HORVU1Hr1G093660(-),HORVU1Hr1G093670(-),HORVU1Hr1G093780(…
GO:0008150	Biological Process	GO:0022414	reproductive process	3	1	HORVU1Hr1G063780(-),HORVU2Hr1G092810(-),HORVU7Hr1G007800(-)	MSTRG.1112(UBC1)
GO:0008150	Biological Process	GO:0000003	reproduction	3	1	HORVU1Hr1G063780(-),HORVU2Hr1G092810(-),HORVU7Hr1G007800(-)	MSTRG.1112(UBC1)
GO:0008150	Biological Process	GO:0023052	signaling	1	5	HORVU0Hr1G004960(-)	HORVU2Hr1G113160(-),HORVU2Hr1G123590(-),HORVU3Hr1G078390(-),HORVU4Hr1G071300(-),HORVU7Hr1G008720(-)
GO:0008150	Biological Process	GO:0050789	regulation of biological process	8	27	HORVU0Hr1G002410(-),HORVU0Hr1G004960(-),HORVU0Hr1G038980(-),HORVU1Hr1G057640(-),HORVU2Hr1G041770(-),HORVU3Hr1G108660(-),HORVU4Hr1G080460(-),HORVU7Hr1G026030(-)	HORVU1Hr1G004150(-),HORVU1Hr1G029220(AG2),HORVU1Hr1G063740(-),HORVU1Hr1G065150(-),HORVU2Hr1G113160(-),HORVU2Hr1G123590(-),HORVU3Hr1G004480(-),HORVU3Hr1G011560(-),HORVU3Hr1G059130(-),HORVU3Hr1G078390(-),HORVU3Hr1G108670(-),HORVU3Hr1G108680(HvIRO2),HORVU4Hr1G002350(-),HORVU4Hr1G071300(-),HORVU4Hr1G087580(-),HORVU5Hr1G010870(-),HORVU5Hr1G010950(-),HORVU5Hr1G028290(-),HORVU5Hr1G099390(-),HORVU5Hr1G10…
GO:0003674	Molecular Function	GO:0003824	catalytic activity	58	97	AGP50751(atpF),HORVU1Hr1G005920(-),HORVU1Hr1G020690(-),HORVU1Hr1G045590(-),HORVU1Hr1G051300(-),HORVU1Hr1G063780(-),HORVU1Hr1G066030(-),HORVU2Hr1G000480(-),HORVU2Hr1G003400(-),HORVU2Hr1G004710(-),HORVU2Hr1G010630(-),HORVU2Hr1G010670(-),HORVU2Hr1G081920(-),HORVU2Hr1G095080(-),HORVU2Hr1G113270(-),HORVU2Hr1G124930(-),HORVU2Hr1G125110(-),HORVU3Hr1G013380(-),HORVU3Hr1G022260(-),HORVU3Hr1G027970(-),HORV…	HORVU0Hr1G002600(-),HORVU0Hr1G017690(-),HORVU0Hr1G018830(-),HORVU0Hr1G036360(-),HORVU1Hr1G010120(-),HORVU1Hr1G017720(-),HORVU1Hr1G019750(-),HORVU1Hr1G028200(-),HORVU1Hr1G057950(-),HORVU1Hr1G081410(-),HORVU1Hr1G092310(-),HORVU1Hr1G092680(-),HORVU1Hr1G093460(-),HORVU1Hr1G093560(-),HORVU1Hr1G093660(-),HORVU1Hr1G093670(-),HORVU1Hr1G093780(-),HORVU1Hr1G094490(-),HORVU2Hr1G003470(-),HORVU2Hr1G004600(-)…
GO:0003674	Molecular Function	GO:0016209	antioxidant activity	8	3	HORVU1Hr1G020690(-),HORVU2Hr1G124930(-),HORVU2Hr1G125110(-),HORVU3Hr1G038290(-),HORVU4Hr1G057170(-),HORVU6Hr1G009360(-),HORVU7Hr1G083550(-),HORVU7Hr1G098110(-)	HORVU7Hr1G008390(-),HORVU7Hr1G020590(-),HORVU7Hr1G060130(Sod1)
GO:0003674	Molecular Function	GO:0038024	cargo receptor activity	0	1	--	HORVU7Hr1G050510(-)
GO:0003674	Molecular Function	GO:0045182	translation regulator activity	0	1	--	HORVU3Hr1G011560(-)
GO:0003674	Molecular Function	GO:0005215	transporter activity	8	12	AGP50751(atpF),HORVU1Hr1G005120(-),HORVU1Hr1G028920(-),HORVU1Hr1G070460(-),HORVU2Hr1G092810(-),HORVU2Hr1G097150(-),HORVU2Hr1G112230(-),HORVU4Hr1G080460(-)	HORVU0Hr1G002600(-),HORVU0Hr1G013800(-),HORVU2Hr1G060210(-),HORVU3Hr1G037170(-),HORVU3Hr1G065390(-),HORVU3Hr1G068750(-),HORVU3Hr1G082460(-),HORVU3Hr1G082580(-),HORVU5Hr1G095460(-),HORVU5Hr1G106850(-),HORVU7Hr1G068560(-),MSTRG.35718(At3g17430)
GO:0003674	Molecular Function	GO:0140104	molecular carrier activity	0	1	--	HORVU2Hr1G016300(-)
GO:0003674	Molecular Function	GO:0090729	toxin activity	0	1	--	HORVU5Hr1G106640(-)
GO:0003674	Molecular Function	GO:0005488	binding	58	101	HORVU1Hr1G005120(-),HORVU1Hr1G005920(-),HORVU1Hr1G020690(-),HORVU1Hr1G045590(-),HORVU1Hr1G051300(-),HORVU1Hr1G052930(-),HORVU1Hr1G057640(-),HORVU1Hr1G063780(-),HORVU1Hr1G072810(-),HORVU1Hr1G089460(-),HORVU1Hr1G089470(-),HORVU1Hr1G089490(-),HORVU1Hr1G089500(-),HORVU1Hr1G089570(-),HORVU2Hr1G000480(-),HORVU2Hr1G003400(-),HORVU2Hr1G004710(-),HORVU2Hr1G041770(-),HORVU2Hr1G071480(-),HORVU2Hr1G095080(-)…	HORVU0Hr1G002600(-),HORVU0Hr1G017690(-),HORVU0Hr1G018830(-),HORVU0Hr1G036360(-),HORVU1Hr1G009490(-),HORVU1Hr1G010120(-),HORVU1Hr1G016080(-),HORVU1Hr1G019750(-),HORVU1Hr1G028200(-),HORVU1Hr1G029220(AG2),HORVU1Hr1G057950(-),HORVU1Hr1G063740(-),HORVU1Hr1G077860(-),HORVU1Hr1G081410(-),HORVU1Hr1G090780(-),HORVU1Hr1G092680(-),HORVU1Hr1G093560(-),HORVU1Hr1G093660(-),HORVU1Hr1G093670(-),HORVU1Hr1G093780(…
GO:0003674	Molecular Function	GO:0140110	transcription regulator activity	3	6	HORVU0Hr1G038980(-),HORVU3Hr1G108660(-),HORVU4Hr1G080460(-)	HORVU1Hr1G029220(AG2),HORVU3Hr1G004480(-),HORVU3Hr1G108670(-),HORVU3Hr1G108680(HvIRO2),HORVU4Hr1G087580(-),HORVU5Hr1G028290(-)
GO:0003674	Molecular Function	GO:0098772	molecular function regulator	2	2	HORVU0Hr1G004960(-),HORVU5Hr1G010860(-)	HORVU1Hr1G004150(-),HORVU1Hr1G065150(-)
GO:0003674	Molecular Function	GO:0060089	molecular transducer activity	0	1	--	HORVU3Hr1G059130(-)
GO:0005575	Cellular Component	GO:0009295	nucleoid	0	6	--	HORVU1Hr1G077860(-),HORVU2Hr1G002260(-),HORVU3Hr1G088970(-),HORVU5Hr1G111480(-),HORVU7Hr1G008390(-),HORVU7Hr1G020590(-)
GO:0005575	Cellular Component	GO:0005576	extracellular region	19	9	HORVU1Hr1G020690(-),HORVU2Hr1G124930(-),HORVU2Hr1G125110(-),HORVU3Hr1G038290(-),HORVU3Hr1G075210(-),HORVU3Hr1G086200(-),HORVU4Hr1G028720(-),HORVU4Hr1G069100(-),HORVU4Hr1G090820(-),HORVU6Hr1G009360(-),HORVU6Hr1G062820(-),HORVU7Hr1G083550(-),HORVU7Hr1G098110(-),HORVU7Hr1G098260(-),HORVU7Hr1G098280(-),HORVU7Hr1G098320(-),HORVU7Hr1G098330(-),HORVU7Hr1G098440(-),HORVU7Hr1G100230(-)	HORVU1Hr1G019750(-),HORVU1Hr1G065150(-),HORVU1Hr1G093560(-),HORVU1Hr1G093660(-),HORVU1Hr1G093670(-),HORVU1Hr1G093780(-),HORVU5Hr1G005180(-),HORVU7Hr1G002740(-),HORVU7Hr1G060130(Sod1)
GO:0005575	Cellular Component	GO:0044425	membrane part	40	57	AGP50751(atpF),HORVU1Hr1G028920(-),HORVU1Hr1G045590(-),HORVU1Hr1G051300(-),HORVU1Hr1G052930(-),HORVU1Hr1G066030(-),HORVU1Hr1G070460(-),HORVU2Hr1G000480(-),HORVU2Hr1G003400(-),HORVU2Hr1G092810(-),HORVU2Hr1G095080(-),HORVU2Hr1G097150(-),HORVU2Hr1G112230(-),HORVU3Hr1G002980(-),HORVU3Hr1G013380(-),HORVU3Hr1G013630(-),HORVU3Hr1G027970(-),HORVU3Hr1G090970(-),HORVU4Hr1G001450(-),HORVU4Hr1G043650(-),HORV…	HORVU0Hr1G002600(-),HORVU0Hr1G013800(-),HORVU0Hr1G017690(-),HORVU0Hr1G036360(-),HORVU1Hr1G000450(-),HORVU1Hr1G016080(-),HORVU1Hr1G090780(-),HORVU1Hr1G092310(-),HORVU2Hr1G003470(-),HORVU2Hr1G004600(-),HORVU2Hr1G006830(-),HORVU2Hr1G042370(-),HORVU2Hr1G060210(-),HORVU2Hr1G082480(-),HORVU2Hr1G098390(-),HORVU2Hr1G118010(-),HORVU2Hr1G119500(-),HORVU2Hr1G120850(-),HORVU2Hr1G122580(-),HORVU2Hr1G123590(-)…
GO:0005575	Cellular Component	GO:0030054	cell junction	4	1	HORVU2Hr1G124930(-),HORVU2Hr1G125110(-),HORVU3Hr1G038290(-),HORVU7Hr1G083550(-)	MSTRG.3168(--)
GO:0005575	Cellular Component	GO:0055044	symplast	4	0	HORVU2Hr1G124930(-),HORVU2Hr1G125110(-),HORVU3Hr1G038290(-),HORVU7Hr1G083550(-)	--
GO:0005575	Cellular Component	GO:0016020	membrane	46	60	AGP50751(atpF),HORVU1Hr1G005120(-),HORVU1Hr1G028920(-),HORVU1Hr1G045590(-),HORVU1Hr1G051300(-),HORVU1Hr1G052930(-),HORVU1Hr1G066030(-),HORVU1Hr1G070460(-),HORVU1Hr1G087530(-),HORVU1Hr1G087570(-),HORVU2Hr1G000480(-),HORVU2Hr1G003400(-),HORVU2Hr1G092810(-),HORVU2Hr1G095080(-),HORVU2Hr1G097150(-),HORVU2Hr1G112230(-),HORVU3Hr1G002980(-),HORVU3Hr1G013380(-),HORVU3Hr1G013630(-),HORVU3Hr1G027970(-),HORV…	HORVU0Hr1G002600(-),HORVU0Hr1G013800(-),HORVU0Hr1G017690(-),HORVU0Hr1G036360(-),HORVU1Hr1G000450(-),HORVU1Hr1G016080(-),HORVU1Hr1G022190(-),HORVU1Hr1G090780(-),HORVU1Hr1G092310(-),HORVU2Hr1G003470(-),HORVU2Hr1G004600(-),HORVU2Hr1G006830(-),HORVU2Hr1G042370(-),HORVU2Hr1G060210(-),HORVU2Hr1G082480(-),HORVU2Hr1G098390(-),HORVU2Hr1G113160(-),HORVU2Hr1G118010(-),HORVU2Hr1G119500(-),HORVU2Hr1G120850(-)…
GO:0005575	Cellular Component	GO:0099080	supramolecular complex	1	1	HORVU6Hr1G076760(-)	HORVU0Hr1G018830(-)
GO:0005575	Cellular Component	GO:0005623	cell	69	86	AGP50751(atpF),HORVU0Hr1G004960(-),HORVU0Hr1G038980(-),HORVU1Hr1G005120(-),HORVU1Hr1G005920(-),HORVU1Hr1G028920(-),HORVU1Hr1G045590(-),HORVU1Hr1G051440(-),HORVU1Hr1G052930(-),HORVU1Hr1G057640(-),HORVU1Hr1G066030(-),HORVU1Hr1G070460(-),HORVU1Hr1G087530(-),HORVU1Hr1G087570(-),HORVU2Hr1G010630(-),HORVU2Hr1G010670(-),HORVU2Hr1G041770(-),HORVU2Hr1G092810(-),HORVU2Hr1G104580(-),HORVU2Hr1G112230(-),HORV…	HORVU0Hr1G013800(-),HORVU0Hr1G017690(-),HORVU0Hr1G018830(-),HORVU0Hr1G036360(-),HORVU1Hr1G010120(-),HORVU1Hr1G016080(-),HORVU1Hr1G017720(-),HORVU1Hr1G022190(-),HORVU1Hr1G028200(-),HORVU1Hr1G029220(AG2),HORVU1Hr1G057950(-),HORVU1Hr1G063740(-),HORVU1Hr1G077860(-),HORVU1Hr1G090780(-),HORVU1Hr1G092310(-),HORVU2Hr1G002260(-),HORVU2Hr1G016300(-),HORVU2Hr1G042370(-),HORVU2Hr1G045200(-),HORVU2Hr1G060210(…
GO:0005575	Cellular Component	GO:0044464	cell part	69	85	AGP50751(atpF),HORVU0Hr1G004960(-),HORVU0Hr1G038980(-),HORVU1Hr1G005120(-),HORVU1Hr1G005920(-),HORVU1Hr1G028920(-),HORVU1Hr1G045590(-),HORVU1Hr1G051440(-),HORVU1Hr1G052930(-),HORVU1Hr1G057640(-),HORVU1Hr1G066030(-),HORVU1Hr1G070460(-),HORVU1Hr1G087530(-),HORVU1Hr1G087570(-),HORVU2Hr1G010630(-),HORVU2Hr1G010670(-),HORVU2Hr1G041770(-),HORVU2Hr1G092810(-),HORVU2Hr1G104580(-),HORVU2Hr1G112230(-),HORV…	HORVU0Hr1G013800(-),HORVU0Hr1G017690(-),HORVU0Hr1G018830(-),HORVU0Hr1G036360(-),HORVU1Hr1G010120(-),HORVU1Hr1G016080(-),HORVU1Hr1G017720(-),HORVU1Hr1G022190(-),HORVU1Hr1G028200(-),HORVU1Hr1G029220(AG2),HORVU1Hr1G057950(-),HORVU1Hr1G063740(-),HORVU1Hr1G077860(-),HORVU1Hr1G090780(-),HORVU1Hr1G092310(-),HORVU2Hr1G002260(-),HORVU2Hr1G016300(-),HORVU2Hr1G042370(-),HORVU2Hr1G045200(-),HORVU2Hr1G060210(…
GO:0005575	Cellular Component	GO:0044422	organelle part	19	29	AGP50751(atpF),HORVU0Hr1G038980(-),HORVU1Hr1G005120(-),HORVU1Hr1G052930(-),HORVU1Hr1G057640(-),HORVU3Hr1G090970(-),HORVU3Hr1G108660(-),HORVU4Hr1G080460(-),HORVU5Hr1G078960(-),HORVU5Hr1G096390(-),HORVU6Hr1G001480(-),HORVU6Hr1G016850(-),HORVU6Hr1G016890(-),HORVU6Hr1G076760(-),HORVU7Hr1G034450(-),HORVU7Hr1G040370(-),HORVU7Hr1G040380(-),HORVU7Hr1G070010(-),MSTRG.19063(--)	HORVU0Hr1G018830(-),HORVU0Hr1G036360(-),HORVU1Hr1G057950(-),HORVU1Hr1G077860(-),HORVU2Hr1G002260(-),HORVU2Hr1G042370(-),HORVU3Hr1G011560(-),HORVU3Hr1G059130(-),HORVU3Hr1G079620(-),HORVU3Hr1G088970(-),HORVU3Hr1G108670(-),HORVU3Hr1G108680(HvIRO2),HORVU4Hr1G018150(-),HORVU4Hr1G018180(-),HORVU4Hr1G083400(-),HORVU4Hr1G087580(-),HORVU5Hr1G077120(-),HORVU5Hr1G087250(-),HORVU5Hr1G111480(-),HORVU6Hr1G0653…
GO:0005575	Cellular Component	GO:0044421	extracellular region part	0	1	--	HORVU7Hr1G060130(Sod1)
GO:0005575	Cellular Component	GO:0044215	other organism	0	1	--	HORVU2Hr1G016300(-)
GO:0005575	Cellular Component	GO:0044217	other organism part	0	1	--	HORVU2Hr1G016300(-)
GO:0005575	Cellular Component	GO:0031974	membrane-enclosed lumen	1	5	HORVU0Hr1G038980(-)	HORVU1Hr1G057950(-),HORVU1Hr1G077860(-),HORVU3Hr1G011560(-),HORVU3Hr1G059130(-),HORVU5Hr1G111480(-)
GO:0005575	Cellular Component	GO:0043226	organelle	37	61	AGP50751(atpF),HORVU0Hr1G038980(-),HORVU1Hr1G005120(-),HORVU1Hr1G045590(-),HORVU1Hr1G051440(-),HORVU1Hr1G052930(-),HORVU1Hr1G057640(-),HORVU2Hr1G010630(-),HORVU2Hr1G010670(-),HORVU2Hr1G104580(-),HORVU3Hr1G027970(-),HORVU3Hr1G085770(-),HORVU3Hr1G090970(-),HORVU3Hr1G108660(-),HORVU4Hr1G001450(-),HORVU4Hr1G057170(-),HORVU4Hr1G079260(-),HORVU4Hr1G080460(-),HORVU5Hr1G078960(-),HORVU5Hr1G096390(-),HORV…	HORVU0Hr1G017690(-),HORVU0Hr1G018830(-),HORVU0Hr1G036360(-),HORVU1Hr1G028200(-),HORVU1Hr1G029220(AG2),HORVU1Hr1G057950(-),HORVU1Hr1G063740(-),HORVU1Hr1G077860(-),HORVU1Hr1G090780(-),HORVU2Hr1G002260(-),HORVU2Hr1G016300(-),HORVU2Hr1G042370(-),HORVU3Hr1G000590(-),HORVU3Hr1G004480(-),HORVU3Hr1G011560(-),HORVU3Hr1G050080(-),HORVU3Hr1G059130(-),HORVU3Hr1G064080(-),HORVU3Hr1G070610(-),HORVU3Hr1G079620(…
GO:0005575	Cellular Component	GO:0032991	protein-containing complex	11	13	AGP50751(atpF),HORVU0Hr1G004960(-),HORVU0Hr1G038980(-),HORVU2Hr1G041770(-),HORVU3Hr1G108660(-),HORVU6Hr1G016850(-),HORVU6Hr1G016890(-),HORVU6Hr1G038490(-),HORVU7Hr1G034450(-),HORVU7Hr1G040370(-),HORVU7Hr1G040380(-)	HORVU1Hr1G022190(-),HORVU1Hr1G057950(-),HORVU3Hr1G059130(-),HORVU3Hr1G078390(-),HORVU3Hr1G108670(-),HORVU3Hr1G108680(HvIRO2),HORVU4Hr1G087580(-),HORVU5Hr1G087250(-),HORVU5Hr1G111480(-),HORVU6Hr1G087960(-),HORVU7Hr1G008720(-),HORVU7Hr1G017640(-),HORVU7Hr1G050510(-)

## Sheet: Level2 GO trem of ZG-vs-WG
GO ID (level1)	GO Term (level1)	GO ID (level2)	GO Term (level2)	number_of_ZG-vs-WG (up)	number_of_ZG-vs-WG (down)	Genes_of_ZG-vs-WG_up	Genes_of_ZG-vs-WG_down
GO:0008150	Biological Process	GO:0050896	response to stimulus	36	34	HORVU0Hr1G002390(-),HORVU0Hr1G021640(-),HORVU1Hr1G017700(-),HORVU2Hr1G031400(-),HORVU2Hr1G040600(-),HORVU2Hr1G070880(-),HORVU2Hr1G125120(-),HORVU3Hr1G056430(-),HORVU4Hr1G016770(-),HORVU4Hr1G021000(-),HORVU4Hr1G021010(-),HORVU4Hr1G022270(-),HORVU4Hr1G066200(-),HORVU4Hr1G075090(-),HORVU4Hr1G076820(-),HORVU4Hr1G081670(-),HORVU5Hr1G013400(-),HORVU5Hr1G019030(-),HORVU5Hr1G021390(-),HORVU5Hr1G046830(-)…	HORVU1Hr1G058390(-),HORVU1Hr1G088870(Lhcb1),HORVU2Hr1G040780(-),HORVU2Hr1G065060(-),HORVU2Hr1G122760(-),HORVU3Hr1G007500(-),HORVU3Hr1G020390(-),HORVU3Hr1G022770(-),HORVU3Hr1G071120(-),HORVU3Hr1G078390(-),HORVU3Hr1G086500(-),HORVU4Hr1G056070(-),HORVU4Hr1G059390(-),HORVU4Hr1G060720(-),HORVU4Hr1G060940(-),HORVU4Hr1G089090(-),HORVU5Hr1G082420(-),HORVU5Hr1G094380(-),HORVU5Hr1G098410(-),HORVU5Hr1G10368…
GO:0008150	Biological Process	GO:0040011	locomotion	2	0	HORVU5Hr1G012290(-),HORVU5Hr1G012450(-)	--
GO:0008150	Biological Process	GO:0008283	cell proliferation	0	2	--	HORVU7Hr1G055440(-),MSTRG.3789(ARF4)
GO:0008150	Biological Process	GO:0001906	cell killing	1	0	HORVU5Hr1G112610(-)	--
GO:0008150	Biological Process	GO:0048511	rhythmic process	2	0	HORVU4Hr1G021000(-),MSTRG.30700(COL9)	--
GO:0008150	Biological Process	GO:0098754	detoxification	5	1	HORVU2Hr1G125120(-),HORVU4Hr1G016770(-),HORVU4Hr1G022270(-),HORVU4Hr1G081670(-),HORVU5Hr1G074980(-)	HORVU7Hr1G013470(-)
GO:0008150	Biological Process	GO:0023052	signaling	13	5	HORVU2Hr1G070880(-),HORVU4Hr1G021000(-),HORVU4Hr1G021010(-),HORVU4Hr1G076820(-),HORVU5Hr1G046830(-),HORVU5Hr1G046880(-),HORVU6Hr1G028790(-),HORVU7Hr1G041230(-),HORVU7Hr1G041260(-),HORVU7Hr1G041300(-),HORVU7Hr1G079870(-),HORVU7Hr1G113370(-),MSTRG.20364(NUP93A)	HORVU2Hr1G122760(-),HORVU3Hr1G078390(-),HORVU7Hr1G029460(-),MSTRG.3789(ARF4),MSTRG.574(PSBP)
GO:0008150	Biological Process	GO:0050789	regulation of biological process	47	22	HORVU0Hr1G001430(-),HORVU0Hr1G002390(-),HORVU0Hr1G020200(-),HORVU1Hr1G027700(-),HORVU1Hr1G044560(-),HORVU1Hr1G069140(-),HORVU1Hr1G073900(-),HORVU1Hr1G080300(-),HORVU1Hr1G092360(-),HORVU2Hr1G020140(-),HORVU2Hr1G066100(-),HORVU2Hr1G070880(-),HORVU2Hr1G093660(-),HORVU2Hr1G099890(-),HORVU2Hr1G123480(-),HORVU3Hr1G000150(-),HORVU3Hr1G004050(-),HORVU3Hr1G020140(-),HORVU3Hr1G056980(-),HORVU3Hr1G066390(-)…	HORVU0Hr1G003890(-),HORVU1Hr1G058390(-),HORVU2Hr1G040780(-),HORVU2Hr1G103930(-),HORVU2Hr1G122760(-),HORVU3Hr1G022770(-),HORVU3Hr1G078390(-),HORVU3Hr1G108670(-),HORVU3Hr1G108680(HvIRO2),HORVU4Hr1G007420(-),HORVU4Hr1G053940(-),HORVU4Hr1G060940(-),HORVU5Hr1G018100(-),HORVU5Hr1G094380(-),HORVU6Hr1G016900(-),HORVU7Hr1G027560(-),HORVU7Hr1G029460(-),HORVU7Hr1G055440(-),HORVU7Hr1G080190(-),HORVU7Hr1G0851…
GO:0008150	Biological Process	GO:0051704	multi-organism process	6	4	HORVU0Hr1G002390(-),HORVU0Hr1G011480(-),HORVU5Hr1G112610(-),HORVU6Hr1G000830(-),HORVU6Hr1G028790(-),HORVU7Hr1G113370(-)	HORVU1Hr1G058390(-),HORVU2Hr1G117670(-),HORVU4Hr1G056070(-),MSTRG.574(PSBP)
GO:0008150	Biological Process	GO:0065007	biological regulation	51	25	HORVU0Hr1G001430(-),HORVU0Hr1G002390(-),HORVU0Hr1G020200(-),HORVU1Hr1G027700(-),HORVU1Hr1G044560(-),HORVU1Hr1G069140(-),HORVU1Hr1G073900(-),HORVU1Hr1G080300(-),HORVU1Hr1G092360(-),HORVU2Hr1G020140(-),HORVU2Hr1G066100(-),HORVU2Hr1G070880(-),HORVU2Hr1G093660(-),HORVU2Hr1G097150(-),HORVU2Hr1G099890(-),HORVU2Hr1G123480(-),HORVU3Hr1G000150(-),HORVU3Hr1G004050(-),HORVU3Hr1G020140(-),HORVU3Hr1G056980(-)…	HORVU0Hr1G003890(-),HORVU1Hr1G058390(-),HORVU2Hr1G040780(-),HORVU2Hr1G103930(-),HORVU2Hr1G122760(-),HORVU3Hr1G022770(-),HORVU3Hr1G078390(-),HORVU3Hr1G108670(-),HORVU3Hr1G108680(HvIRO2),HORVU4Hr1G007420(-),HORVU4Hr1G053940(-),HORVU4Hr1G060940(-),HORVU5Hr1G018100(-),HORVU5Hr1G094380(-),HORVU6Hr1G016900(-),HORVU7Hr1G027560(-),HORVU7Hr1G029460(-),HORVU7Hr1G049340(-),HORVU7Hr1G049370(-),HORVU7Hr1G0554…
GO:0008150	Biological Process	GO:0002376	immune system process	0	2	--	HORVU1Hr1G058390(-),MSTRG.574(PSBP)
GO:0008150	Biological Process	GO:0051179	localization	33	11	HORVU0Hr1G009030(-),HORVU0Hr1G021640(-),HORVU1Hr1G037760(-),HORVU1Hr1G070450(-),HORVU1Hr1G070460(-),HORVU1Hr1G084190(-),HORVU1Hr1G092640(-),HORVU2Hr1G068140(-),HORVU2Hr1G097150(-),HORVU2Hr1G118060(-),HORVU2Hr1G123350(-),HORVU2Hr1G126950(-),HORVU3Hr1G031680(-),HORVU3Hr1G068140(-),HORVU3Hr1G110460(-),HORVU4Hr1G027180(-),HORVU4Hr1G066200(-),HORVU4Hr1G073790(-),HORVU4Hr1G078230(-),HORVU4Hr1G080350(Hv…	HORVU0Hr1G017010(-),HORVU1Hr1G035720(-),HORVU2Hr1G065060(-),HORVU3Hr1G022800(-),HORVU3Hr1G082460(-),HORVU4Hr1G056950(-),HORVU5Hr1G096000(-),HORVU7Hr1G080190(-),HORVU7Hr1G100230(-),MSTRG.35656(YSL6),MSTRG.574(PSBP)
GO:0008150	Biological Process	GO:0048519	negative regulation of biological process	7	4	HORVU2Hr1G020140(-),HORVU2Hr1G123480(-),HORVU5Hr1G112610(-),HORVU6Hr1G028790(-),HORVU7Hr1G029580(-),MSTRG.20364(NUP93A),MSTRG.30700(COL9)	HORVU3Hr1G022770(-),HORVU4Hr1G053940(-),HORVU6Hr1G016900(-),HORVU7Hr1G055440(-)
GO:0008150	Biological Process	GO:0000003	reproduction	5	4	HORVU0Hr1G011480(-),HORVU3Hr1G095200(-),HORVU4Hr1G078950(-),MSTRG.15082(EXPB7),MSTRG.20364(NUP93A)	HORVU2Hr1G117670(-),HORVU4Hr1G056070(-),HORVU7Hr1G027560(-),MSTRG.3789(ARF4)
GO:0008150	Biological Process	GO:0022414	reproductive process	4	4	HORVU0Hr1G011480(-),HORVU3Hr1G095200(-),HORVU4Hr1G078950(-),MSTRG.20364(NUP93A)	HORVU2Hr1G117670(-),HORVU4Hr1G056070(-),HORVU7Hr1G027560(-),MSTRG.3789(ARF4)
GO:0008150	Biological Process	GO:0009987	cellular process	117	83	HORVU0Hr1G001430(-),HORVU0Hr1G009030(-),HORVU0Hr1G011480(-),HORVU0Hr1G016480(-),HORVU0Hr1G020200(-),HORVU1Hr1G013820(-),HORVU1Hr1G013840(-),HORVU1Hr1G019770(-),HORVU1Hr1G027700(-),HORVU1Hr1G044560(-),HORVU1Hr1G045870(-),HORVU1Hr1G049070(-),HORVU1Hr1G062130(-),HORVU1Hr1G069140(-),HORVU1Hr1G073900(-),HORVU1Hr1G080300(-),HORVU1Hr1G092360(-),HORVU2Hr1G011970(-),HORVU2Hr1G012830(-),HORVU2Hr1G016720(-)…	HORVU0Hr1G003270(-),HORVU0Hr1G003890(-),HORVU0Hr1G007360(fch2),HORVU0Hr1G017720(-),HORVU1Hr1G035720(-),HORVU1Hr1G069830(-),HORVU1Hr1G081410(-),HORVU1Hr1G088870(Lhcb1),HORVU2Hr1G010690(-),HORVU2Hr1G040780(-),HORVU2Hr1G044650(-),HORVU2Hr1G065060(-),HORVU2Hr1G066480(-),HORVU2Hr1G067750(-),HORVU2Hr1G103930(-),HORVU2Hr1G117670(-),HORVU2Hr1G122370(-),HORVU2Hr1G122760(-),HORVU3Hr1G000220(-),HORVU3Hr1G00…
GO:0008150	Biological Process	GO:0040007	growth	0	1	--	HORVU4Hr1G056070(-)
GO:0008150	Biological Process	GO:0048518	positive regulation of biological process	2	4	HORVU3Hr1G095200(-),HORVU7Hr1G089910(-)	HORVU4Hr1G060940(-),HORVU5Hr1G018100(-),HORVU7Hr1G080190(-),HORVU7Hr1G085130(-)
GO:0008150	Biological Process	GO:0032501	multicellular organismal process	5	4	HORVU0Hr1G011480(-),HORVU3Hr1G095200(-),HORVU4Hr1G078950(-),MSTRG.20364(NUP93A),MSTRG.30700(COL9)	HORVU2Hr1G117670(-),HORVU4Hr1G056070(-),HORVU7Hr1G027560(-),MSTRG.3789(ARF4)
GO:0008150	Biological Process	GO:0032502	developmental process	5	4	HORVU3Hr1G095200(-),HORVU4Hr1G078950(-),HORVU7Hr1G079870(-),MSTRG.20364(NUP93A),MSTRG.30700(COL9)	HORVU4Hr1G056070(-),HORVU7Hr1G027560(-),HORVU7Hr1G055440(-),MSTRG.3789(ARF4)
GO:0008150	Biological Process	GO:0008152	metabolic process	123	74	HORVU0Hr1G001430(-),HORVU0Hr1G009230(-),HORVU0Hr1G011480(-),HORVU0Hr1G016480(-),HORVU0Hr1G020200(-),HORVU0Hr1G021280(-),HORVU1Hr1G013820(-),HORVU1Hr1G013840(-),HORVU1Hr1G019770(-),HORVU1Hr1G027700(-),HORVU1Hr1G044560(-),HORVU1Hr1G047030(-),HORVU1Hr1G049070(-),HORVU1Hr1G062130(-),HORVU1Hr1G069140(-),HORVU1Hr1G073900(-),HORVU1Hr1G080300(-),HORVU1Hr1G088620(-),HORVU1Hr1G092360(-),HORVU2Hr1G011970(-)…	HORVU0Hr1G003270(-),HORVU0Hr1G003890(-),HORVU0Hr1G004830(-),HORVU0Hr1G007360(fch2),HORVU0Hr1G017720(-),HORVU1Hr1G017080(-),HORVU1Hr1G035720(-),HORVU1Hr1G081410(-),HORVU1Hr1G088870(Lhcb1),HORVU2Hr1G010690(-),HORVU2Hr1G040780(-),HORVU2Hr1G044650(-),HORVU2Hr1G066480(-),HORVU2Hr1G067750(-),HORVU2Hr1G103930(-),HORVU2Hr1G117670(-),HORVU2Hr1G122370(-),HORVU2Hr1G122760(-),HORVU2Hr1G126130(-),HORVU3Hr1G00…
GO:0008150	Biological Process	GO:0071840	cellular component organization or biogenesis	12	11	HORVU0Hr1G009030(-),HORVU2Hr1G019250(-),HORVU2Hr1G038120(-),HORVU2Hr1G097380(-),HORVU3Hr1G083560(-),HORVU4Hr1G054770(-),HORVU5Hr1G012290(-),HORVU5Hr1G012450(-),HORVU6Hr1G067470(-),HORVU7Hr1G005270(-),HORVU7Hr1G029580(-),MSTRG.20364(NUP93A)	HORVU1Hr1G035720(-),HORVU1Hr1G069830(-),HORVU2Hr1G065060(-),HORVU3Hr1G007500(-),HORVU3Hr1G020390(-),HORVU4Hr1G056070(-),HORVU4Hr1G060720(-),HORVU6Hr1G016900(-),HORVU6Hr1G082360(-),HORVU7Hr1G080190(-),MSTRG.574(PSBP)
GO:0003674	Molecular Function	GO:0140110	transcription regulator activity	22	5	HORVU0Hr1G001430(-),HORVU0Hr1G020200(-),HORVU1Hr1G027700(-),HORVU1Hr1G069140(-),HORVU1Hr1G080300(-),HORVU1Hr1G092360(-),HORVU2Hr1G066100(-),HORVU2Hr1G093660(-),HORVU2Hr1G099890(-),HORVU3Hr1G000150(-),HORVU3Hr1G020140(-),HORVU3Hr1G066390(-),HORVU3Hr1G095200(-),HORVU3Hr1G114970(-),HORVU4Hr1G013410(-),HORVU5Hr1G034830(-),HORVU5Hr1G080790(-),HORVU5Hr1G096420(-),HORVU6Hr1G028790(-),HORVU6Hr1G065430(-)…	HORVU3Hr1G108670(-),HORVU3Hr1G108680(HvIRO2),HORVU5Hr1G018100(-),HORVU5Hr1G094380(-),HORVU7Hr1G085130(-)
GO:0003674	Molecular Function	GO:0045735	nutrient reservoir activity	0	5	--	HORVU0Hr1G009460(-),HORVU0Hr1G009470(-),HORVU4Hr1G090130(-),HORVU4Hr1G090190(-),HORVU7Hr1G006580(-)
GO:0003674	Molecular Function	GO:0005215	transporter activity	22	5	HORVU0Hr1G009030(-),HORVU1Hr1G070450(-),HORVU1Hr1G070460(-),HORVU1Hr1G084190(-),HORVU2Hr1G068140(-),HORVU2Hr1G097150(-),HORVU2Hr1G126950(-),HORVU3Hr1G031680(-),HORVU3Hr1G068140(-),HORVU3Hr1G110460(-),HORVU4Hr1G073790(-),HORVU4Hr1G078230(-),HORVU4Hr1G080350(HvPT2),HORVU4Hr1G085250(-),HORVU5Hr1G051160(-),HORVU5Hr1G072780(-),HORVU5Hr1G114000(-),HORVU5Hr1G117080(HvPT4),HORVU6Hr1G080260(-),HORVU7Hr1G0…	HORVU1Hr1G035720(-),HORVU3Hr1G022800(-),HORVU3Hr1G082460(-),HORVU4Hr1G056950(-),HORVU5Hr1G096000(-)
GO:0003674	Molecular Function	GO:0140104	molecular carrier activity	2	0	HORVU0Hr1G021640(-),HORVU4Hr1G066200(-)	--
GO:0003674	Molecular Function	GO:0090729	toxin activity	2	0	HORVU5Hr1G112610(-),HORVU6Hr1G000830(-)	--
GO:0003674	Molecular Function	GO:0016209	antioxidant activity	4	1	HORVU2Hr1G125120(-),HORVU4Hr1G022270(-),HORVU4Hr1G081670(-),HORVU5Hr1G074980(-)	HORVU7Hr1G013470(-)
GO:0003674	Molecular Function	GO:0005488	binding	124	73	HORVU0Hr1G001430(-),HORVU0Hr1G009230(-),HORVU0Hr1G011480(-),HORVU0Hr1G020200(-),HORVU0Hr1G021640(-),HORVU1Hr1G013820(-),HORVU1Hr1G013840(-),HORVU1Hr1G019770(-),HORVU1Hr1G027700(-),HORVU1Hr1G029850(-),HORVU1Hr1G044560(-),HORVU1Hr1G047030(-),HORVU1Hr1G049070(-),HORVU1Hr1G057410(-),HORVU1Hr1G062130(-),HORVU1Hr1G063390(-),HORVU1Hr1G069140(-),HORVU1Hr1G073900(-),HORVU1Hr1G080300(-),HORVU1Hr1G088060(-)…	HORVU0Hr1G003270(-),HORVU0Hr1G004830(-),HORVU0Hr1G007360(fch2),HORVU0Hr1G009460(-),HORVU0Hr1G009470(-),HORVU1Hr1G025910(-),HORVU1Hr1G026840(-),HORVU1Hr1G081410(-),HORVU1Hr1G088870(Lhcb1),HORVU2Hr1G040780(-),HORVU2Hr1G044650(-),HORVU2Hr1G065060(-),HORVU2Hr1G067750(-),HORVU2Hr1G092190(-),HORVU2Hr1G103930(-),HORVU2Hr1G117670(-),HORVU2Hr1G122760(-),HORVU3Hr1G007500(-),HORVU3Hr1G020390(-),HORVU3Hr1G02…
GO:0003674	Molecular Function	GO:0003824	catalytic activity	102	55	HORVU0Hr1G009230(-),HORVU0Hr1G011480(-),HORVU0Hr1G016480(-),HORVU0Hr1G021280(-),HORVU1Hr1G013820(-),HORVU1Hr1G013840(-),HORVU1Hr1G019770(-),HORVU1Hr1G047030(-),HORVU1Hr1G049070(-),HORVU1Hr1G062130(-),HORVU1Hr1G063390(-),HORVU1Hr1G088620(-),HORVU2Hr1G011970(-),HORVU2Hr1G012830(-),HORVU2Hr1G016720(-),HORVU2Hr1G027470(-),HORVU2Hr1G027480(-),HORVU2Hr1G028430(-),HORVU2Hr1G038120(-),HORVU2Hr1G045200(-)…	HORVU0Hr1G003270(-),HORVU0Hr1G003890(-),HORVU0Hr1G004830(-),HORVU0Hr1G007360(fch2),HORVU0Hr1G017720(-),HORVU1Hr1G017080(-),HORVU1Hr1G035720(-),HORVU1Hr1G081410(-),HORVU2Hr1G010690(-),HORVU2Hr1G044650(-),HORVU2Hr1G066480(-),HORVU2Hr1G067750(-),HORVU2Hr1G117670(-),HORVU2Hr1G122370(-),HORVU2Hr1G122760(-),HORVU2Hr1G126130(-),HORVU3Hr1G000220(-),HORVU3Hr1G016700(-),HORVU3Hr1G022770(-),HORVU3Hr1G022800…
GO:0003674	Molecular Function	GO:0060089	molecular transducer activity	2	0	HORVU7Hr1G112900(-),HORVU7Hr1G113370(-)	--
GO:0005575	Cellular Component	GO:0005576	extracellular region	13	9	HORVU2Hr1G008740(-),HORVU2Hr1G028430(-),HORVU3Hr1G056430(-),HORVU3Hr1G082370(-),HORVU3Hr1G083670(-),HORVU4Hr1G022270(-),HORVU5Hr1G021390(-),HORVU5Hr1G074980(-),HORVU5Hr1G095060(-),HORVU5Hr1G112160(-),HORVU6Hr1G000830(-),HORVU6Hr1G067470(-),HORVU7Hr1G002740(-)	HORVU0Hr1G004830(-),HORVU0Hr1G009460(-),HORVU0Hr1G009470(-),HORVU1Hr1G069830(-),HORVU4Hr1G090130(-),HORVU4Hr1G090190(-),HORVU7Hr1G013470(-),HORVU7Hr1G100230(-),MSTRG.574(PSBP)
GO:0005575	Cellular Component	GO:0055044	symplast	3	3	HORVU2Hr1G125120(-),HORVU3Hr1G083680(-),HORVU4Hr1G058220(-)	HORVU4Hr1G056070(-),HORVU4Hr1G090660(-),HORVU7Hr1G013470(-)
GO:0005575	Cellular Component	GO:0030054	cell junction	4	3	HORVU2Hr1G125120(-),HORVU3Hr1G083680(-),HORVU4Hr1G058220(-),MSTRG.20364(NUP93A)	HORVU4Hr1G056070(-),HORVU4Hr1G090660(-),HORVU7Hr1G013470(-)
GO:0005575	Cellular Component	GO:0044425	membrane part	82	34	HORVU0Hr1G007260(-),HORVU0Hr1G009030(-),HORVU0Hr1G010640(-),HORVU0Hr1G011480(-),HORVU0Hr1G021400(-),HORVU0Hr1G021480(-),HORVU1Hr1G017700(-),HORVU1Hr1G037760(-),HORVU1Hr1G047030(-),HORVU1Hr1G062130(-),HORVU1Hr1G063390(-),HORVU1Hr1G070450(-),HORVU1Hr1G070460(-),HORVU1Hr1G084190(-),HORVU1Hr1G092640(-),HORVU2Hr1G019250(-),HORVU2Hr1G027470(-),HORVU2Hr1G027480(-),HORVU2Hr1G066100(-),HORVU2Hr1G068140(-)…	HORVU0Hr1G003270(-),HORVU0Hr1G017010(-),HORVU1Hr1G001700(-),HORVU1Hr1G025910(-),HORVU1Hr1G031460(-),HORVU1Hr1G035720(-),HORVU1Hr1G088870(Lhcb1),HORVU2Hr1G040780(-),HORVU2Hr1G044650(-),HORVU2Hr1G065060(-),HORVU2Hr1G117670(-),HORVU2Hr1G126130(-),HORVU3Hr1G000220(-),HORVU3Hr1G016700(-),HORVU3Hr1G022800(-),HORVU3Hr1G050080(-),HORVU3Hr1G080330(-),HORVU3Hr1G082460(-),HORVU3Hr1G109460(-),HORVU5Hr1G06394…
GO:0005575	Cellular Component	GO:0016020	membrane	86	41	HORVU0Hr1G007260(-),HORVU0Hr1G009030(-),HORVU0Hr1G010640(-),HORVU0Hr1G011480(-),HORVU0Hr1G021400(-),HORVU0Hr1G021480(-),HORVU1Hr1G017700(-),HORVU1Hr1G037760(-),HORVU1Hr1G047030(-),HORVU1Hr1G062130(-),HORVU1Hr1G063390(-),HORVU1Hr1G070450(-),HORVU1Hr1G070460(-),HORVU1Hr1G084190(-),HORVU1Hr1G088060(-),HORVU1Hr1G092640(-),HORVU2Hr1G019250(-),HORVU2Hr1G027470(-),HORVU2Hr1G027480(-),HORVU2Hr1G066100(-)…	HORVU0Hr1G003270(-),HORVU0Hr1G007360(fch2),HORVU0Hr1G017010(-),HORVU1Hr1G001700(-),HORVU1Hr1G025910(-),HORVU1Hr1G031460(-),HORVU1Hr1G035720(-),HORVU1Hr1G069830(-),HORVU1Hr1G088870(Lhcb1),HORVU2Hr1G040780(-),HORVU2Hr1G044650(-),HORVU2Hr1G065060(-),HORVU2Hr1G117670(-),HORVU2Hr1G122760(-),HORVU2Hr1G126130(-),HORVU3Hr1G000220(-),HORVU3Hr1G016700(-),HORVU3Hr1G022800(-),HORVU3Hr1G050080(-),HORVU3Hr1G08…
GO:0005575	Cellular Component	GO:0044215	other organism	0	1	--	HORVU5Hr1G094380(-)
GO:0005575	Cellular Component	GO:0044217	other organism part	0	1	--	HORVU5Hr1G094380(-)
GO:0005575	Cellular Component	GO:0005623	cell	99	73	HORVU0Hr1G001430(-),HORVU0Hr1G009030(-),HORVU0Hr1G020200(-),HORVU1Hr1G013820(-),HORVU1Hr1G027700(-),HORVU1Hr1G044560(-),HORVU1Hr1G045870(-),HORVU1Hr1G049070(-),HORVU1Hr1G069140(-),HORVU1Hr1G070450(-),HORVU1Hr1G070460(-),HORVU1Hr1G073900(-),HORVU1Hr1G080300(-),HORVU1Hr1G088060(-),HORVU1Hr1G092360(-),HORVU1Hr1G092640(-),HORVU2Hr1G012830(-),HORVU2Hr1G019250(-),HORVU2Hr1G020140(-),HORVU2Hr1G038120(-)…	HORVU0Hr1G003270(-),HORVU0Hr1G003890(-),HORVU0Hr1G004830(-),HORVU0Hr1G007360(fch2),HORVU0Hr1G009460(-),HORVU0Hr1G009470(-),HORVU1Hr1G026840(-),HORVU1Hr1G035720(-),HORVU1Hr1G058390(-),HORVU1Hr1G069830(-),HORVU1Hr1G088870(Lhcb1),HORVU2Hr1G010690(-),HORVU2Hr1G040780(-),HORVU2Hr1G044650(-),HORVU2Hr1G065060(-),HORVU2Hr1G067750(-),HORVU2Hr1G103930(-),HORVU2Hr1G117670(-),HORVU2Hr1G122760(-),HORVU3Hr1G00…
GO:0005575	Cellular Component	GO:0044464	cell part	99	72	HORVU0Hr1G001430(-),HORVU0Hr1G009030(-),HORVU0Hr1G020200(-),HORVU1Hr1G013820(-),HORVU1Hr1G027700(-),HORVU1Hr1G044560(-),HORVU1Hr1G045870(-),HORVU1Hr1G049070(-),HORVU1Hr1G069140(-),HORVU1Hr1G070450(-),HORVU1Hr1G070460(-),HORVU1Hr1G073900(-),HORVU1Hr1G080300(-),HORVU1Hr1G088060(-),HORVU1Hr1G092360(-),HORVU1Hr1G092640(-),HORVU2Hr1G012830(-),HORVU2Hr1G019250(-),HORVU2Hr1G020140(-),HORVU2Hr1G038120(-)…	HORVU0Hr1G003270(-),HORVU0Hr1G004830(-),HORVU0Hr1G007360(fch2),HORVU0Hr1G009460(-),HORVU0Hr1G009470(-),HORVU1Hr1G026840(-),HORVU1Hr1G035720(-),HORVU1Hr1G058390(-),HORVU1Hr1G069830(-),HORVU1Hr1G088870(Lhcb1),HORVU2Hr1G010690(-),HORVU2Hr1G040780(-),HORVU2Hr1G044650(-),HORVU2Hr1G065060(-),HORVU2Hr1G067750(-),HORVU2Hr1G103930(-),HORVU2Hr1G117670(-),HORVU2Hr1G122760(-),HORVU3Hr1G000220(-),HORVU3Hr1G01…
GO:0005575	Cellular Component	GO:0031974	membrane-enclosed lumen	1	4	HORVU1Hr1G013820(-)	HORVU2Hr1G065060(-),HORVU2Hr1G122760(-),HORVU4Hr1G056070(-),HORVU7Hr1G085130(-)
GO:0005575	Cellular Component	GO:0043226	organelle	60	50	HORVU0Hr1G001430(-),HORVU0Hr1G009030(-),HORVU0Hr1G020200(-),HORVU1Hr1G013820(-),HORVU1Hr1G027700(-),HORVU1Hr1G044560(-),HORVU1Hr1G045870(-),HORVU1Hr1G069140(-),HORVU1Hr1G073900(-),HORVU1Hr1G080300(-),HORVU1Hr1G092360(-),HORVU2Hr1G019250(-),HORVU2Hr1G020140(-),HORVU2Hr1G066100(-),HORVU2Hr1G070880(-),HORVU2Hr1G093660(-),HORVU2Hr1G099890(-),HORVU2Hr1G104580(-),HORVU2Hr1G123480(-),HORVU2Hr1G126950(-)…	HORVU0Hr1G003270(-),HORVU0Hr1G004830(-),HORVU0Hr1G007360(fch2),HORVU1Hr1G026840(-),HORVU1Hr1G035720(-),HORVU1Hr1G058390(-),HORVU1Hr1G088870(Lhcb1),HORVU2Hr1G010690(-),HORVU2Hr1G040780(-),HORVU2Hr1G065060(-),HORVU2Hr1G103930(-),HORVU2Hr1G122760(-),HORVU3Hr1G000220(-),HORVU3Hr1G016700(-),HORVU3Hr1G050080(-),HORVU3Hr1G108670(-),HORVU3Hr1G108680(HvIRO2),HORVU4Hr1G007420(-),HORVU4Hr1G053940(-),HORVU4H…
GO:0005575	Cellular Component	GO:0032991	protein-containing complex	6	21	HORVU0Hr1G009030(-),HORVU2Hr1G038120(-),HORVU2Hr1G123350(-),HORVU2Hr1G123480(-),HORVU3Hr1G000150(-),HORVU4Hr1G054480(-)	HORVU0Hr1G003270(-),HORVU1Hr1G088870(Lhcb1),HORVU2Hr1G040780(-),HORVU2Hr1G065060(-),HORVU2Hr1G122760(-),HORVU3Hr1G078390(-),HORVU3Hr1G108670(-),HORVU3Hr1G108680(HvIRO2),HORVU4Hr1G060940(-),HORVU5Hr1G082420(-),HORVU5Hr1G109260(-),HORVU5Hr1G109710(PsaD),HORVU5Hr1G124160(-),HORVU6Hr1G022660(-),HORVU6Hr1G085170(-),HORVU7Hr1G046320(-),HORVU7Hr1G049340(-),HORVU7Hr1G049370(-),HORVU7Hr1G055440(-),HORVU7H…
GO:0005575	Cellular Component	GO:0044422	organelle part	8	24	HORVU0Hr1G009030(-),HORVU1Hr1G013820(-),HORVU2Hr1G019250(-),HORVU3Hr1G000150(-),HORVU4Hr1G010650(-),HORVU4Hr1G054480(-),HORVU7Hr1G005270(-),HORVU7Hr1G038160(-)	HORVU0Hr1G007360(fch2),HORVU1Hr1G088870(Lhcb1),HORVU2Hr1G040780(-),HORVU2Hr1G065060(-),HORVU2Hr1G122760(-),HORVU3Hr1G016700(-),HORVU3Hr1G108670(-),HORVU3Hr1G108680(HvIRO2),HORVU4Hr1G056070(-),HORVU4Hr1G060940(-),HORVU4Hr1G089090(-),HORVU5Hr1G082420(-),HORVU5Hr1G098410(-),HORVU5Hr1G109260(-),HORVU5Hr1G109710(PsaD),HORVU5Hr1G124160(-),HORVU6Hr1G075900(-),HORVU6Hr1G085170(-),HORVU7Hr1G046320(-),HORV…
