# Supplementary material for: Comparative Analysis of Hulless Barley Transcriptomes to Regulatory Effects of Phosphorous Deficiency
Source: Life (Basel). 2024 Jul 19;14(7):904. doi: 10.3390/life14070904 (PMC11278117; doi:10.3390/life14070904)
Supplement: Supplementary file 1 [file life-14-00904-s001.zip › Table S8.xlsx]

## Sheet: Top 20 GO of Leaf DEGs
id	num	qvalue	per	ratio	class	ID	Descrption	Pvalue	Qvalue	Up	Down	fg_num	bg_num
GO:0042546 cell wall biogenesis	12	0.000168149	6.25	0.064	Biological Process	GO:0042546	cell wall biogenesis	1.88297e-07	0.000168149	11	1	12	187
GO:0055114 oxidation-reduction process	51	0.000200201	26.562	0.019	Biological Process	GO:0055114	oxidation-reduction process	4.48378e-07	0.000200201	22	29	51	2714
GO:0010410 hemicellulose metabolic process	9	0.00064696	4.688	0.071	Biological Process	GO:0010410	hemicellulose metabolic process	2.75086e-06	0.00064696	9	0	9	126
GO:0010411 xyloglucan metabolic process	7	0.00064696	3.646	0.104	Biological Process	GO:0010411	xyloglucan metabolic process	2.89792e-06	0.00064696	7	0	7	67
GO:0072593 reactive oxygen species metabolic process	12	0.000959854	6.25	0.047	Biological Process	GO:0072593	reactive oxygen species metabolic process	5.37432e-06	0.000959854	9	3	12	257
GO:0010383 cell wall polysaccharide metabolic process	9	0.00104737	4.688	0.063	Biological Process	GO:0010383	cell wall polysaccharide metabolic process	7.77725e-06	0.00104737	9	0	9	143
GO:0071554 cell wall organization or biogenesis	16	0.00104737	8.333	0.034	Biological Process	GO:0071554	cell wall organization or biogenesis	8.21004e-06	0.00104737	15	1	16	468
GO:0009532 plastid stroma	16	6.72032e-05	8.205	0.041	Cellular Component	GO:0009532	plastid stroma	7.84599e-07	6.72032e-05	8	8	16	386
GO:0009295 nucleoid	6	6.72032e-05	3.077	0.171	Cellular Component	GO:0009295	nucleoid	8.12307e-07	6.72032e-05	0	6	6	35
GO:0009536 plastid	42	6.72032e-05	21.538	0.02	Cellular Component	GO:0009536	plastid	1.05005e-06	6.72032e-05	19	23	42	2063
GO:0009570 chloroplast stroma	14	0.000106943	7.179	0.043	Cellular Component	GO:0009570	chloroplast stroma	2.79678e-06	0.000106943	7	7	14	328
GO:0042646 plastid nucleoid	5	0.000106943	2.564	0.2	Cellular Component	GO:0042646	plastid nucleoid	3.13386e-06	0.000106943	0	5	5	25
GO:0005618 cell wall	16	0.000106943	8.205	0.037	Cellular Component	GO:0005618	cell wall	3.4778e-06	0.000106943	16	0	16	433
GO:0005576 extracellular region	26	0.000106943	13.333	0.025	Cellular Component	GO:0005576	extracellular region	3.89898e-06	0.000106943	19	7	26	1026
GO:0030312 external encapsulating structure	16	0.000169651	8.205	0.035	Cellular Component	GO:0030312	external encapsulating structure	7.06881e-06	0.000169651	16	0	16	458
GO:0048046 apoplast	11	0.000210617	5.641	0.049	Cellular Component	GO:0048046	apoplast	9.87268e-06	0.000210617	9	2	11	226
GO:0016762 xyloglucan:xyloglucosyl transferase activity	7	4.8294e-05	3.196	0.167	Molecular Function	GO:0016762	xyloglucan: xyloglucosyl transferase activity	1.24469e-07	4.8294e-05	7	0	7	42
GO:0016491 oxidoreductase activity	50	8.2365e-05	22.831	0.02	Molecular Function	GO:0016491	oxidoreductase activity	4.24562e-07	8.2365e-05	20	30	50	2559
GO:0048037 cofactor binding	38	0.000179143	17.352	0.022	Molecular Function	GO:0048037	cofactor binding	1.38512e-06	0.000179143	23	15	38	1762
GO:0046527 glucosyltransferase activity	11	0.000200481	5.023	0.058	Molecular Function	GO:0046527	glucosyltransferase activity	2.06682e-06	0.000200481	9	2	11	190

## Sheet: Top 20 GO of Root DEGs
id	num	qvalue	per	ratio	class	ID	Descrption	Pvalue	Qvalue	Up	Down	fg_num	bg_num
GO:0030417 nicotianamine metabolic process	7	1.68077e-08	2.583	0.583	Biological Process	GO:0030417	nicotianamine metabolic process	4.60485e-11	1.68077e-08	0	7	7	12
GO:0030418 nicotianamine biosynthetic process	7	1.68077e-08	2.583	0.583	Biological Process	GO:0030418	nicotianamine biosynthetic process	4.60485e-11	1.68077e-08	0	7	7	12
GO:0072351 tricarboxylic acid biosynthetic process	7	1.68077e-08	2.583	0.583	Biological Process	GO:0072351	tricarboxylic acid biosynthetic process	4.60485e-11	1.68077e-08	0	7	7	12
GO:0009266 response to temperature stimulus	17	1.22803e-06	6.273	0.078	Biological Process	GO:0009266	response to temperature stimulus	4.48596e-09	1.22803e-06	4	13	17	217
GO:0009408 response to heat	12	8.21467e-06	4.428	0.104	Biological Process	GO:0009408	response to heat	3.75099e-08	8.21467e-06	0	12	12	115
GO:0009628 response to abiotic stimulus	29	4.80142e-05	10.701	0.038	Biological Process	GO:0009628	response to abiotic stimulus	2.63091e-07	4.80142e-05	7	22	29	758
GO:0006457 protein folding	15	6.36758e-05	5.535	0.065	Biological Process	GO:0006457	protein folding	4.0706e-07	6.36758e-05	2	13	15	230
GO:0072350 tricarboxylic acid metabolic process	8	0.00017355	2.952	0.131	Biological Process	GO:0072350	tricarboxylic acid metabolic process	1.26795e-06	0.00017355	0	8	8	61
GO:0009768 photosynthesis, light harvesting in photosystem I	6	0.000215156	2.214	0.207	Biological Process	GO:0009768	photosynthesis, light harvesting in photosystem I	1.7684e-06	0.000215156	0	6	6	29
GO:0006576 cellular biogenic amine metabolic process	8	0.00036013	2.952	0.116	Biological Process	GO:0006576	cellular biogenic amine metabolic process	3.28886e-06	0.00036013	0	8	8	69
GO:2000022 regulation of jasmonic acid mediated signaling pathway	5	0.000535992	1.845	0.238	Biological Process	GO:2000022	regulation of jasmonic acid mediated signaling pathway	6.38685e-06	0.000535992	5	0	5	21
GO:0009309 amine biosynthetic process	7	0.000535992	2.583	0.13	Biological Process	GO:0009309	amine biosynthetic process	6.43374e-06	0.000535992	0	7	7	54
GO:0042401 cellular biogenic amine biosynthetic process	7	0.000535992	2.583	0.13	Biological Process	GO:0042401	cellular biogenic amine biosynthetic process	6.43374e-06	0.000535992	0	7	7	54
GO:0044106 cellular amine metabolic process	8	0.000535992	2.952	0.105	Biological Process	GO:0044106	cellular amine metabolic process	6.85286e-06	0.000535992	0	8	8	76
GO:0031347 regulation of defense response	8	0.000966968	2.952	0.096	Biological Process	GO:0031347	regulation of defense response	1.32461e-05	0.000966968	7	1	8	83
GO:0010287 plastoglobule	6	0.00121225	2.41	0.154	Cellular Component	GO:0010287	plastoglobule	6.48264e-06	0.00121225	0	6	6	39
GO:0030410 nicotianamine synthase activity	7	1.07346e-08	2.473	0.583	Molecular Function	GO:0030410	nicotianamine synthase activity	2.82489e-11	1.07346e-08	0	7	7	12
GO:0051082 unfolded protein binding	11	0.000237095	3.887	0.079	Molecular Function	GO:0051082	unfolded protein binding	1.24787e-06	0.000237095	0	11	11	140
GO:0016765 transferase activity, transferring alkyl or aryl (other than methyl) groups	12	0.00168053	4.24	0.056	Molecular Function	GO:0016765	transferase activity, transferring alkyl or aryl (other than methyl) groups	1.50841e-05	0.00168053	2	10	12	216
GO:0004457 lactate dehydrogenase activity	3	0.00168053	1.06	0.6	Molecular Function	GO:0004457	lactate dehydrogenase activity	1.76898e-05	0.00168053	3	0	3	5
