# Supplementary material for: Comparative Analysis of Hulless Barley Transcriptomes to Regulatory Effects of Phosphorous Deficiency
Source: Life (Basel). 2024 Jul 19;14(7):904. doi: 10.3390/life14070904 (PMC11278117; doi:10.3390/life14070904)
Supplement: Supplementary file 1 [file life-14-00904-s001.zip › Table S9.xlsx]

## Sheet: KEGG of Leaf DEGs
KEGG_A_class	KEGG_B_class	Pathway	ZL-vs-WL (77)	All (8198)	Pvalue	Qvalue	Pathway ID	Genes	K_IDs
Metabolism	Global and overview maps	Biosynthesis of secondary metabolites	38	2051	3.25749e-06	0.000192192	ko01110	HORVU0Hr1G017690(-);HORVU1Hr1G010120(-);HORVU1Hr1G020690(-);HORVU1Hr1G028200(-);HORVU1Hr1G045590(-);HORVU1Hr1G066030(-);HORVU1Hr1G092680(-);HORVU2Hr1G003470(-);HORVU2Hr1G010630(-);HORVU2Hr1G010670(-);HORVU2Hr1G113270(-);HORVU2Hr1G124930(-);HORVU2Hr1G125110(-);HORVU3Hr1G000590(-);HORVU3Hr1G038290(-);HORVU3Hr1G077790(-);HORVU3Hr1G082280(-);HORVU4Hr1G018150(-);HORVU4Hr1G018180(-);HORVU4Hr1G064790(-)…	K15747+K01593+K00430+K00844+K02492+K13513+K22395+K12153+K01602+K01602+K13051+K00430+K00430+K05350+K00430+K00422+K00764+K14423+K14423+K01580+K10206+K13071+K15746+K00454+K01953+K00688+K22845+K00430+K15086+K09840+K01593+K01689+K02492+K00430+K17911+K00430+K15746+K00430
Metabolism	Global and overview maps	Metabolic pathways	55	3878	1.41522e-05	0.00041749	ko01100	AGP50751(atpF);HORVU0Hr1G017690(-);HORVU0Hr1G036360(-);HORVU1Hr1G010120(-);HORVU1Hr1G020690(-);HORVU1Hr1G028200(-);HORVU1Hr1G045590(-);HORVU1Hr1G066030(-);HORVU1Hr1G092680(-);HORVU2Hr1G003400(-);HORVU2Hr1G003470(-);HORVU2Hr1G006830(-);HORVU2Hr1G010630(-);HORVU2Hr1G010670(-);HORVU2Hr1G015720(-);HORVU2Hr1G045200(-);HORVU2Hr1G113270(-);HORVU2Hr1G124930(-);HORVU2Hr1G125110(-);HORVU3Hr1G000590(-);HORV…	K02109+K15747+K05582+K01593+K00430+K00844+K02492+K13513+K22395+K00512+K12153+K00512+K01602+K01602+K18819+K00799+K13051+K00430+K00430+K05350+K00512+K00430+K00422+K00764+K14423+K14423+K00434+K08679+K01580+K10206+K15746+K00454+K01051+K01953+K00951+K08912+K00688+K11817+K00430+K08912+K08912+K15920+K09840+K10807+K01593+K01689+K02492+K00392+K08912+K00797+K00430+K13366+K00430+K15746+K00430
Metabolism	Metabolism of terpenoids and polyketides	Carotenoid biosynthesis	5	43	4.66985e-05	0.000918404	ko00906	HORVU0Hr1G017690(-);HORVU4Hr1G083400(-);HORVU6Hr1G068720(-);HORVU7Hr1G096970(-);MSTRG.19174(BETA-OHASE)	K15747+K15746+K09840+K17911+K15746
Metabolism	Energy metabolism	Photosynthesis - antenna proteins	4	34	0.00026944	0.00397423	ko00196	HORVU5Hr1G087250(-);HORVU6Hr1G016850(-);HORVU6Hr1G016890(-);HORVU7Hr1G040380(-)	K08912+K08912+K08912+K08912
Metabolism	Biosynthesis of other secondary metabolites	Phenylpropanoid biosynthesis	10	388	0.00322589	0.0380655	ko00940	HORVU1Hr1G020690(-);HORVU1Hr1G092680(-);HORVU2Hr1G124930(-);HORVU2Hr1G125110(-);HORVU3Hr1G000590(-);HORVU3Hr1G038290(-);HORVU6Hr1G009360(-);HORVU7Hr1G083550(-);HORVU7Hr1G098110(-);MSTRG.28242(PER56)	K00430+K22395+K00430+K00430+K05350+K00430+K00430+K00430+K00430+K00430
Metabolism	Amino acid metabolism	Alanine, aspartate and glutamate metabolism	4	77	0.00580018	0.0570351	ko00250	HORVU2Hr1G113270(-);HORVU3Hr1G082280(-);HORVU4Hr1G064790(-);HORVU5Hr1G048100(-)	K13051+K00764+K01580+K01953
Metabolism	Biosynthesis of other secondary metabolites	Isoquinoline alkaloid biosynthesis	3	49	0.0107687	0.0907647	ko00950	HORVU1Hr1G010120(-);HORVU3Hr1G077790(-);HORVU7Hr1G010850(-)	K01593+K00422+K01593
Metabolism	Biosynthesis of other secondary metabolites	Indole alkaloid biosynthesis	2	22	0.0178135	0.131374	ko00901	HORVU1Hr1G010120(-);HORVU7Hr1G010850(-)	K01593+K01593
Metabolism	Biosynthesis of other secondary metabolites	Betalain biosynthesis	2	25	0.0227196	0.14894	ko00965	HORVU1Hr1G010120(-);HORVU7Hr1G010850(-)	K01593+K01593
Metabolism	Metabolism of cofactors and vitamins	Nicotinate and nicotinamide metabolism	2	28	0.0281146	0.165876	ko00760	HORVU2Hr1G027680(-);HORVU5Hr1G117630(-)	K18551+K18551
Metabolism	Lipid metabolism	Linoleic acid metabolism	2	31	0.0339679	0.174552	ko00591	HORVU2Hr1G115960(-);HORVU5Hr1G001180(methyljasmonate-inducible lipoxygenase 2)	K15718+K00454
Metabolism	Amino acid metabolism	Tyrosine metabolism	3	77	0.0355021	0.174552	ko00350	HORVU1Hr1G010120(-);HORVU3Hr1G077790(-);HORVU7Hr1G010850(-)	K01593+K00422+K01593
Cellular Processes	Transport and catabolism	Peroxisome	4	137	0.0395889	0.175261	ko04146	HORVU4Hr1G001450(-);HORVU7Hr1G008390(-);HORVU7Hr1G020590(-);HORVU7Hr1G060130(Sod1)	K13356+K04564+K04564+K04565
Metabolism	Metabolism of cofactors and vitamins	Porphyrin metabolism	3	82	0.0415873	0.175261	ko00860	HORVU1Hr1G045590(-);HORVU4Hr1G079260(-);HORVU7Hr1G026300(hemA3)	K02492+K13071+K02492
Metabolism	Metabolism of other amino acids	Cyanoamino acid metabolism	3	102	0.0707211	0.27817	ko00460	HORVU2Hr1G003470(-);HORVU2Hr1G113270(-);HORVU3Hr1G000590(-)	K12153+K13051+K05350
Metabolism	Lipid metabolism	Steroid biosynthesis	2	49	0.0771695	0.282727	ko00100	HORVU4Hr1G018150(-);HORVU4Hr1G018180(-)	K14423+K14423
Metabolism	Metabolism of other amino acids	Taurine and hypotaurine metabolism	1	9	0.0814638	0.282727	ko00430	HORVU4Hr1G064790(-)	K01580
Metabolism	Metabolism of other amino acids	Glutathione metabolism	4	186	0.0971762	0.307664	ko00480	HORVU2Hr1G045200(-);HORVU4Hr1G057170(-);HORVU6Hr1G087960(-);HORVU7Hr1G079430(-)	K00799+K00434+K10807+K00797
Metabolism	Nucleotide metabolism	Purine metabolism	3	118	0.0990781	0.307664	ko00230	HORVU3Hr1G082280(-);HORVU5Hr1G061710(-);HORVU6Hr1G087960(-)	K00764+K00951+K10807
Metabolism	Amino acid metabolism	Tryptophan metabolism	3	123	0.108757	0.314355	ko00380	HORVU1Hr1G010120(-);HORVU5Hr1G103880(-);HORVU7Hr1G010850(-)	K01593+K11817+K01593
Metabolism	Metabolism of other amino acids	beta-Alanine metabolism	2	61	0.111889	0.314355	ko00410	HORVU4Hr1G064790(-);HORVU7Hr1G090410(-)	K01580+K13366
Metabolism	Biosynthesis of other secondary metabolites	Glucosinolate biosynthesis	1	16	0.140264	0.364705	ko00966	HORVU2Hr1G003470(-)	K12153
Metabolism	Amino acid metabolism	Phenylalanine metabolism	2	72	0.146556	0.364705	ko00360	HORVU1Hr1G010120(-);HORVU7Hr1G010850(-)	K01593+K01593
Metabolism	Metabolism of terpenoids and polyketides	Monoterpenoid biosynthesis	1	17	0.148355	0.364705	ko00902	HORVU6Hr1G012090(-)	K15086
Metabolism	Amino acid metabolism	Lysine biosynthesis	1	21	0.179974	0.422351	ko00300	HORVU4Hr1G071300(-)	K10206
Metabolism	Amino acid metabolism	Arginine and proline metabolism	2	85	0.189873	0.422351	ko00330	HORVU7Hr1G079430(-);HORVU7Hr1G090410(-)	K00797+K13366
Metabolism	Carbohydrate metabolism	Galactose metabolism	2	86	0.193279	0.422351	ko00052	HORVU1Hr1G028200(-);HORVU2Hr1G015720(-)	K00844+K18819
Metabolism	Carbohydrate metabolism	Glyoxylate and dicarboxylate metabolism	2	109	0.27306	0.573281	ko00630	HORVU2Hr1G010630(-);HORVU2Hr1G010670(-)	K01602+K01602
Metabolism	Carbohydrate metabolism	Butanoate metabolism	1	35	0.281782	0.573281	ko00650	HORVU4Hr1G064790(-)	K01580
Metabolism	Energy metabolism	Carbon fixation in photosynthetic organisms	2	121	0.314885	0.619273	ko00710	HORVU2Hr1G010630(-);HORVU2Hr1G010670(-)	K01602+K01602
Metabolism	Biosynthesis of other secondary metabolites	Stilbenoid, diarylheptanoid and gingerol biosynthesis	1	44	0.340533	0.634516	ko00945	HORVU2Hr1G004710(-)	K16040
Metabolism	Carbohydrate metabolism	Amino sugar and nucleotide sugar metabolism	3	221	0.344144	0.634516	ko00520	HORVU1Hr1G028200(-);HORVU4Hr1G063010(-);HORVU6Hr1G062820(-)	K00844+K08679+K15920
Cellular Processes	Transport and catabolism	Autophagy - other	1	47	0.359041	0.641923	ko04136	HORVU1Hr1G022190(-)	K08339
Metabolism	Global and overview maps	Carbon metabolism	4	346	0.409949	0.66466	ko01200	HORVU1Hr1G028200(-);HORVU2Hr1G010630(-);HORVU2Hr1G010670(-);HORVU7Hr1G017640(-)	K00844+K01602+K01602+K01689
Environmental Information Processing	Membrane transport	ABC transporters	1	56	0.411546	0.66466	ko02010	HORVU3Hr1G065390(-)	K05658
Metabolism	Carbohydrate metabolism	Starch and sucrose metabolism	3	249	0.415967	0.66466	ko00500	HORVU1Hr1G028200(-);HORVU3Hr1G000590(-);HORVU5Hr1G096390(-)	K00844+K05350+K00688
Metabolism	Lipid metabolism	Cutin, suberine and wax biosynthesis	1	57	0.417111	0.66466	ko00073	HORVU4Hr1G001450(-)	K13356
Metabolism	Energy metabolism	Sulfur metabolism	1	59	0.428086	0.66466	ko00920	HORVU7Hr1G034450(-)	K00392
Metabolism	Lipid metabolism	Glycerophospholipid metabolism	2	170	0.476924	0.7215	ko00564	HORVU1Hr1G066030(-);HORVU1Hr1G093460(-)	K13513+K06130
Metabolism	Carbohydrate metabolism	Fructose and mannose metabolism	1	79	0.52721	0.759484	ko00051	HORVU1Hr1G028200(-)	K00844
Metabolism	Carbohydrate metabolism	Glycolysis / Gluconeogenesis	2	187	0.527777	0.759484	ko00010	HORVU1Hr1G028200(-);HORVU7Hr1G017640(-)	K00844+K01689
Metabolism	Global and overview maps	2-Oxocarboxylic acid metabolism	1	85	0.553491	0.762031	ko01210	HORVU2Hr1G003470(-)	K12153
Metabolism	Global and overview maps	Biosynthesis of amino acids	3	313	0.568379	0.762031	ko01230	HORVU4Hr1G071300(-);HORVU5Hr1G048100(-);HORVU7Hr1G017640(-)	K10206+K01953+K01689
Metabolism	Carbohydrate metabolism	Ascorbate and aldarate metabolism	1	93	0.586302	0.762031	ko00053	HORVU4Hr1G057170(-)	K00434
Metabolism	Nucleotide metabolism	Pyrimidine metabolism	1	95	0.594126	0.762031	ko00240	HORVU6Hr1G087960(-)	K10807
Metabolism	Biosynthesis of other secondary metabolites	Flavonoid biosynthesis	1	95	0.594126	0.762031	ko00941	HORVU5Hr1G110440(-)	K22845
Genetic Information Processing	Translation	Nucleocytoplasmic transport	2	221	0.619242	0.769032	ko03013	HORVU2Hr1G041770(-);HORVU4Hr1G056740(-)	K03260+K03231
Metabolism	Carbohydrate metabolism	Pentose and glucuronate interconversions	1	104	0.627563	0.769032	ko00040	HORVU5Hr1G010860(-)	K01051
Metabolism	Lipid metabolism	alpha-Linolenic acid metabolism	1	110	0.648328	0.769032	ko00592	HORVU5Hr1G001180(methyljasmonate-inducible lipoxygenase 2)	K00454
Metabolism	Lipid metabolism	Glycerolipid metabolism	1	115	0.664757	0.769032	ko00561	HORVU1Hr1G066030(-)	K13513
Genetic Information Processing	Replication and repair	Homologous recombination	1	115	0.664757	0.769032	ko03440	HORVU5Hr1G093270(-)	K03553
Metabolism	Amino acid metabolism	Cysteine and methionine metabolism	1	154	0.769403	0.872977	ko00270	HORVU7Hr1G079430(-)	K00797
Genetic Information Processing	Translation	mRNA surveillance pathway	1	167	0.796526	0.874522	ko03015	HORVU0Hr1G004960(-)	K11584
Genetic Information Processing	Folding, sorting and degradation	RNA degradation	1	169	0.80041	0.874522	ko03018	HORVU7Hr1G017640(-)	K01689
Metabolism	Energy metabolism	Oxidative phosphorylation	3	478	0.834926	0.895647	ko00190	AGP50751(atpF);HORVU0Hr1G036360(-);HORVU1Hr1G005920(-)	K02109+K05582+K01507
Genetic Information Processing	Folding, sorting and degradation	Ubiquitin mediated proteolysis	1	234	0.893582	0.941453	ko04120	MSTRG.1112(UBC1)	K10573
Environmental Information Processing	Signal transduction	MAPK signaling pathway - plant	1	259	0.916561	0.948721	ko04016	HORVU3Hr1G085930(-)	K14497
Metabolism	Energy metabolism	Photosynthesis	1	296	0.94187	0.958109	ko00195	AGP50751(atpF)	K02109
Environmental Information Processing	Signal transduction	Plant hormone signal transduction	1	353	0.966801	0.966801	ko04075	HORVU3Hr1G085930(-)	K14497

## Sheet: KEGG of Root DEGs
KEGG_A_class	KEGG_B_class	Pathway	ZG-vs-WG (113)	All (8198)	Pvalue	Qvalue	Pathway ID	Genes	K_IDs
Genetic Information Processing	Folding, sorting and degradation	Protein processing in endoplasmic reticulum	16	309	4.53838e-06	0.000185675	ko04141	HORVU2Hr1G122760(-);HORVU3Hr1G007500(-);HORVU3Hr1G020390(-);HORVU3Hr1G086500(-);HORVU4Hr1G010650(-);HORVU4Hr1G059390(-);HORVU4Hr1G060720(-);HORVU5Hr1G084140(-);HORVU5Hr1G098410(-);HORVU5Hr1G103680(-);HORVU6Hr1G077710(-);HORVU6Hr1G082360(-);HORVU7Hr1G036570(-);HORVU7Hr1G049340(-);HORVU7Hr1G049370(-);HORVU7Hr1G080190(-)	K09490+K13993+K13993+K03283+K10950+K03283+K13993+K03094+K10661+K09503+K13993+K13993+K13993+K04079+K04079+K07953
Metabolism	Energy metabolism	Photosynthesis - antenna proteins	6	34	5.89443e-06	0.000185675	ko00196	HORVU1Hr1G088870(Lhcb1);HORVU2Hr1G040780(-);HORVU5Hr1G082420(-);HORVU5Hr1G109260(-);HORVU5Hr1G124160(-);HORVU7Hr1G046320(-)	K08912+K08914+K08913+K08912+K08912+K08907
Metabolism	Amino acid metabolism	Cysteine and methionine metabolism	10	154	4.83438e-05	0.00101522	ko00270	HORVU2Hr1G011970(-);HORVU2Hr1G012830(-);HORVU2Hr1G122370(-);HORVU3Hr1G022770(-);HORVU5Hr1G026730(-);HORVU5Hr1G067880(-);HORVU6Hr1G015500(Ldh);HORVU6Hr1G063540(-);HORVU6Hr1G063570(-);MSTRG.4865(LDHA)	K01739+K00016+K00899+K00837+K16054+K23977+K00016+K00789+K00789+K00016
Organismal Systems	Environmental adaptation	Plant-pathogen interaction	12	352	0.00323224	0.0509078	ko04626	HORVU1Hr1G029850(-);HORVU1Hr1G057410(-);HORVU1Hr1G092360(-);HORVU2Hr1G089020(-);HORVU3Hr1G007420(-);HORVU4Hr1G081670(-);HORVU5Hr1G014060(-);HORVU5Hr1G085800(-);HORVU7Hr1G027810(-);HORVU7Hr1G049340(-);HORVU7Hr1G049370(-);HORVU7Hr1G115410(-)	K13448+K13448+K13425+K13459+K13448+K13447+K13448+K13448+K13448+K04079+K04079+K13448
Metabolism	Energy metabolism	Carbon fixation in photosynthetic organisms	6	121	0.00639394	0.0805636	ko00710	HORVU0Hr1G004830(-);HORVU1Hr1G035720(-);HORVU2Hr1G010690(-);HORVU2Hr1G066480(-);HORVU4Hr1G019570(-);HORVU4Hr1G090080(-)	K05298+K01602+K01602+K01807+K01623+K00051
Metabolism	Carbohydrate metabolism	Glycolysis / Gluconeogenesis	7	187	0.0145721	0.153007	ko00010	HORVU2Hr1G012830(-);HORVU4Hr1G016770(-);HORVU4Hr1G016780(-);HORVU4Hr1G019570(-);HORVU5Hr1G019030(-);HORVU6Hr1G015500(Ldh);MSTRG.4865(LDHA)	K00016+K18857+K18857+K01623+K00895+K00016+K00016
Metabolism	Biosynthesis of other secondary metabolites	Caffeine metabolism	1	2	0.0273794	0.246414	ko00232	HORVU3Hr1G083560(-)	K00365
Metabolism	Metabolism of terpenoids and polyketides	Brassinosteroid biosynthesis	2	22	0.0363551	0.272085	ko00905	HORVU6Hr1G037140(-);HORVU7Hr1G084390(-)	K15639+K15639
Metabolism	Carbohydrate metabolism	Propanoate metabolism	3	55	0.0398672	0.272085	ko00640	HORVU2Hr1G012830(-);HORVU6Hr1G015500(Ldh);MSTRG.4865(LDHA)	K00016+K00016+K00016
Metabolism	Carbohydrate metabolism	Pentose phosphate pathway	3	58	0.0455337	0.272085	ko00030	HORVU2Hr1G066480(-);HORVU4Hr1G019570(-);HORVU5Hr1G019030(-)	K01807+K01623+K00895
Metabolism	Energy metabolism	Sulfur metabolism	3	59	0.0475068	0.272085	ko00920	HORVU0Hr1G003890(-);HORVU2Hr1G011970(-);HORVU5Hr1G094300(-)	K05907+K01739+K13811
Metabolism	Metabolism of other amino acids	Selenocompound metabolism	2	35	0.083504	0.412736	ko00450	HORVU2Hr1G011970(-);HORVU5Hr1G094300(-)	K01739+K13811
Metabolism	Amino acid metabolism	Tyrosine metabolism	3	77	0.0897742	0.412736	ko00350	HORVU4Hr1G016770(-);HORVU4Hr1G016780(-);HORVU7Hr1G091860(-)	K18857+K18857+K01593
Metabolism	Carbohydrate metabolism	Pyruvate metabolism	4	124	0.0917191	0.412736	ko00620	HORVU2Hr1G012830(-);HORVU4Hr1G090080(-);HORVU6Hr1G015500(Ldh);MSTRG.4865(LDHA)	K00016+K00051+K00016+K00016
Metabolism	Metabolism of cofactors and vitamins	Porphyrin metabolism	3	82	0.103585	0.435055	ko00860	HORVU0Hr1G007360(fch2);HORVU3Hr1G030890(-);HORVU6Hr1G075900(-)	K13600+K13606+K10960
Environmental Information Processing	Signal transduction	Plant hormone signal transduction	8	353	0.113575	0.435384	ko04075	HORVU2Hr1G070880(-);HORVU2Hr1G093660(-);HORVU3Hr1G074230(-);HORVU4Hr1G076820(-);HORVU5Hr1G013400(-);HORVU7Hr1G041230(-);HORVU7Hr1G041260(-);HORVU7Hr1G041300(-)	K13464+K14516+K14487+K13464+K14488+K13464+K13464+K13464
Metabolism	Metabolism of other amino acids	Taurine and hypotaurine metabolism	1	9	0.117485	0.435384	ko00430	HORVU4Hr1G064790(-)	K01580
Metabolism	Biosynthesis of other secondary metabolites	Phenylpropanoid biosynthesis	8	388	0.165969	0.580893	ko00940	HORVU2Hr1G038120(-);HORVU2Hr1G125120(-);HORVU3Hr1G092680(-);HORVU4Hr1G022270(-);HORVU5Hr1G074980(-);HORVU5Hr1G095060(-);HORVU7Hr1G013470(-);HORVU7Hr1G087800(-)	K10775+K00430+K12355+K00430+K00430+K05349+K00430+K01188
Metabolism	Metabolism of terpenoids and polyketides	Zeatin biosynthesis	2	56	0.180269	0.583503	ko00908	HORVU6Hr1G036920(-);HORVU7Hr1G107210(-)	K13496+K13495
Metabolism	Lipid metabolism	Cutin, suberine and wax biosynthesis	2	57	0.185239	0.583503	ko00073	HORVU2Hr1G088760(-);HORVU7Hr1G041470(-)	K17991+K17991
Metabolism	Biosynthesis of other secondary metabolites	Monobactam biosynthesis	1	16	0.199309	0.587908	ko00261	HORVU5Hr1G094300(-)	K13811
Organismal Systems	Environmental adaptation	Circadian rhythm - plant	2	61	0.205301	0.587908	ko04712	HORVU4Hr1G021000(-);HORVU4Hr1G021010(-)	K12130+K12130
Metabolism	Amino acid metabolism	Tryptophan metabolism	3	123	0.240356	0.62426	ko00380	HORVU1Hr1G047030(-);HORVU3Hr1G022770(-);HORVU7Hr1G091860(-)	K07408+K00837+K01593
Metabolism	Amino acid metabolism	Phenylalanine metabolism	2	72	0.261396	0.62426	ko00360	HORVU2Hr1G038120(-);HORVU7Hr1G091860(-)	K10775+K01593
Metabolism	Global and overview maps	Biosynthesis of amino acids	6	313	0.262602	0.62426	ko01230	HORVU0Hr1G000490(-);HORVU2Hr1G011970(-);HORVU2Hr1G066480(-);HORVU4Hr1G019570(-);HORVU6Hr1G063540(-);HORVU6Hr1G063570(-)	K01626+K01739+K01807+K01623+K00789+K00789
Metabolism	Biosynthesis of other secondary metabolites	Indole alkaloid biosynthesis	1	22	0.263428	0.62426	ko00901	HORVU7Hr1G091860(-)	K01593
Metabolism	Glycan biosynthesis and metabolism	Glycosaminoglycan degradation	1	23	0.273608	0.62426	ko00531	HORVU3Hr1G004960(-)	K10532
Environmental Information Processing	Signal transduction	MAPK signaling pathway - plant	5	259	0.28587	0.62426	ko04016	HORVU1Hr1G092360(-);HORVU2Hr1G093660(-);HORVU3Hr1G065630(-);HORVU3Hr1G065640(-);HORVU4Hr1G081670(-)	K13425+K14516+K20716+K20716+K13447
Metabolism	Biosynthesis of other secondary metabolites	Betalain biosynthesis	1	25	0.293552	0.62426	ko00965	HORVU7Hr1G091860(-)	K01593
Metabolism	Carbohydrate metabolism	Fructose and mannose metabolism	2	79	0.297267	0.62426	ko00051	HORVU4Hr1G019570(-);HORVU5Hr1G019030(-)	K01623+K00895
Metabolism	Lipid metabolism	Fatty acid degradation	2	86	0.332885	0.67404	ko00071	HORVU4Hr1G016770(-);HORVU4Hr1G016780(-)	K18857+K18857
Metabolism	Global and overview maps	Carbon metabolism	6	346	0.34237	0.67404	ko01200	HORVU0Hr1G004830(-);HORVU1Hr1G035720(-);HORVU2Hr1G010690(-);HORVU2Hr1G066480(-);HORVU4Hr1G019570(-);HORVU4Hr1G090080(-)	K05298+K01602+K01602+K01807+K01623+K00051
Metabolism	Carbohydrate metabolism	Butanoate metabolism	1	35	0.385415	0.694175	ko00650	HORVU4Hr1G064790(-)	K01580
Metabolism	Energy metabolism	Photosynthesis	5	296	0.387118	0.694175	ko00195	HORVU0Hr1G003270(-);HORVU5Hr1G109710(PsaD);HORVU6Hr1G085170(-);HORVU7Hr1G002210(-);MSTRG.574(PSBP)	K08901+K02692+K03541+K02641+K02717
Metabolism	Metabolism of other amino acids	Cyanoamino acid metabolism	2	102	0.412042	0.694175	ko00460	HORVU5Hr1G095060(-);HORVU7Hr1G087800(-)	K05349+K01188
Metabolism	Lipid metabolism	Glycerophospholipid metabolism	3	170	0.416937	0.694175	ko00564	HORVU1Hr1G017080(-);HORVU2Hr1G070700(-);HORVU3Hr1G079900(-)	K06129+K18696+K18696
Metabolism	Metabolism of terpenoids and polyketides	Diterpenoid biosynthesis	1	41	0.434741	0.694175	ko00904	HORVU3Hr1G072810(-)	K04125
Metabolism	Carbohydrate metabolism	Glyoxylate and dicarboxylate metabolism	2	109	0.445258	0.694175	ko00630	HORVU1Hr1G035720(-);HORVU2Hr1G010690(-)	K01602+K01602
Metabolism	Lipid metabolism	alpha-Linolenic acid metabolism	2	110	0.44992	0.694175	ko00592	HORVU4Hr1G016770(-);HORVU4Hr1G016780(-)	K18857+K18857
Metabolism	Glycan biosynthesis and metabolism	Various types of N-glycan biosynthesis	1	44	0.457912	0.694175	ko00513	MSTRG.9610(--)	K05531
Metabolism	Lipid metabolism	Sphingolipid metabolism	1	45	0.465424	0.694175	ko00600	HORVU7Hr1G038160(-)	K04713
Metabolism	Global and overview maps	Biosynthesis of secondary metabolites	29	2051	0.472947	0.694175	ko01110	HORVU0Hr1G000490(-);HORVU0Hr1G007360(fch2);HORVU1Hr1G035720(-);HORVU2Hr1G010690(-);HORVU2Hr1G011970(-);HORVU2Hr1G012830(-);HORVU2Hr1G038120(-);HORVU2Hr1G066480(-);HORVU2Hr1G125120(-);HORVU3Hr1G030890(-);HORVU3Hr1G072810(-);HORVU4Hr1G016770(-);HORVU4Hr1G016780(-);HORVU4Hr1G019570(-);HORVU4Hr1G022270(-);HORVU4Hr1G064790(-);HORVU5Hr1G019030(-);HORVU5Hr1G074980(-);HORVU5Hr1G094300(-);HORVU5Hr1G095060…	K01626+K13600+K01602+K01602+K01739+K00016+K10775+K01807+K00430+K13606+K04125+K18857+K18857+K01623+K00430+K01580+K00895+K00430+K13811+K05349+K00016+K13496+K00789+K00789+K10960+K00430+K01188+K01593+K00016
Metabolism	Nucleotide metabolism	Purine metabolism	2	118	0.486407	0.694175	ko00230	HORVU3Hr1G083560(-);HORVU5Hr1G094300(-)	K00365+K13811
Metabolism	Biosynthesis of other secondary metabolites	Isoquinoline alkaloid biosynthesis	1	49	0.494456	0.694175	ko00950	HORVU7Hr1G091860(-)	K01593
Metabolism	Global and overview maps	Metabolic pathways	54	3878	0.495839	0.694175	ko01100	HORVU0Hr1G000490(-);HORVU0Hr1G003890(-);HORVU0Hr1G004830(-);HORVU0Hr1G007360(fch2);HORVU0Hr1G011610(-);HORVU1Hr1G013820(-);HORVU1Hr1G035720(-);HORVU1Hr1G047030(-);HORVU1Hr1G049070(-);HORVU1Hr1G088870(Lhcb1);HORVU2Hr1G010690(-);HORVU2Hr1G011970(-);HORVU2Hr1G012830(-);HORVU2Hr1G038120(-);HORVU2Hr1G040780(-);HORVU2Hr1G045200(-);HORVU2Hr1G066480(-);HORVU2Hr1G122370(-);HORVU2Hr1G125120(-);HORVU3Hr1G00…	K01626+K05907+K05298+K13600+K00770+K00253+K01602+K07408+K00799+K08912+K01602+K01739+K00016+K10775+K08914+K00799+K01807+K00899+K00430+K10532+K00512+K00837+K13606+K00365+K01183+K18857+K18857+K01623+K00430+K01580+K00051+K00895+K16054+K23977+K00430+K08913+K13811+K05349+K08912+K02692+K08912+K00016+K00789+K00789+K10960+K02641+K00430+K04713+K08907+K00103+K01188+K01593+K00016+K05531
Metabolism	Metabolism of other amino acids	beta-Alanine metabolism	1	61	0.572499	0.77535	ko00410	HORVU4Hr1G064790(-)	K01580
Metabolism	Amino acid metabolism	Phenylalanine, tyrosine and tryptophan biosynthesis	1	62	0.578436	0.77535	ko00400	HORVU0Hr1G000490(-)	K01626
Metabolism	Amino acid metabolism	Valine, leucine and isoleucine degradation	1	68	0.612379	0.794271	ko00280	HORVU1Hr1G013820(-)	K00253
Metabolism	Metabolism of terpenoids and polyketides	Terpenoid backbone biosynthesis	1	69	0.617766	0.794271	ko00900	HORVU6Hr1G075900(-)	K10960
Genetic Information Processing	Folding, sorting and degradation	Protein export	1	72	0.633488	0.798195	ko03060	HORVU2Hr1G122760(-)	K09490
Metabolism	Amino acid metabolism	Alanine, aspartate and glutamate metabolism	1	77	0.658278	0.809608	ko00250	HORVU4Hr1G064790(-)	K01580
Genetic Information Processing	Transcription	Spliceosome	3	248	0.669833	0.809608	ko03040	HORVU3Hr1G086500(-);HORVU4Hr1G059390(-);HORVU5Hr1G090000(-)	K03283+K03283+K12837
Genetic Information Processing	Folding, sorting and degradation	RNA degradation	2	169	0.681098	0.809608	ko03018	HORVU2Hr1G123480(-);HORVU4Hr1G089090(-)	K12581+K04043
Genetic Information Processing	Translation	Aminoacyl-tRNA biosynthesis	1	88	0.707119	0.822608	ko00970	HORVU6Hr1G022660(-)	K22503
Metabolism	Carbohydrate metabolism	Ascorbate and aldarate metabolism	1	93	0.726967	0.822608	ko00053	HORVU7Hr1G047740(-)	K00103
Metabolism	Metabolism of other amino acids	Glutathione metabolism	2	186	0.731207	0.822608	ko00480	HORVU1Hr1G049070(-);HORVU2Hr1G045200(-)	K00799+K00799
Cellular Processes	Transport and catabolism	Endocytosis	2	212	0.794942	0.868533	ko04144	HORVU3Hr1G086500(-);HORVU4Hr1G059390(-)	K03283+K03283
Genetic Information Processing	Replication and repair	Homologous recombination	1	115	0.799602	0.868533	ko03440	HORVU6Hr1G074560(-)	K10728
Metabolism	Carbohydrate metabolism	Amino sugar and nucleotide sugar metabolism	2	221	0.813713	0.86888	ko00520	HORVU0Hr1G011610(-);HORVU3Hr1G083670(-)	K00770+K01183
Metabolism	Carbohydrate metabolism	Starch and sucrose metabolism	2	249	0.862736	0.905873	ko00500	HORVU5Hr1G095060(-);HORVU7Hr1G087800(-)	K05349+K01188
Genetic Information Processing	Translation	Nucleocytoplasmic transport	1	221	0.955383	0.978472	ko03013	MSTRG.20364(NUP93A)	K14309
Genetic Information Processing	Folding, sorting and degradation	Ubiquitin mediated proteolysis	1	234	0.962941	0.978472	ko04120	HORVU5Hr1G084140(-)	K03094
Genetic Information Processing	Translation	Ribosome	1	734	0.999977	0.999977	ko03010	HORVU6Hr1G031920(-)	K02874
